# Supplementary material for: Gene crosstalk between COVID-19 and preeclampsia revealed by blood transcriptome analysis
Source: Front Immunol. 2024 Jan 8;14:1243450. doi: 10.3389/fimmu.2023.1243450 (PMC10800816; doi:10.3389/fimmu.2023.1243450)
Supplement: Supplementary Table 1 — qPCR primer sequences. [file Table_1.xlsx]

## Sheet: Sheet1
Sequence of primers
Genes	5'-3'	primers
MRPL11	Sense	GGCGTTTCCATCAACCAGTTT
	Anti-Sense	TGCGGGCAATCTCATACACAT
MRPS12	Sense	TGGCCTCAACACGTCCCTAA
	Anti-Sense	TCTTCGGCTTGCGGGTAAAC
UQCRH	Sense	GCAAAAGATGCTTACCGAATCCG
	Anti-Sense	CTCTCTCACTGTTGTTAGGGGATC
ATP5I	Sense	CAGGTCTCTCCGCTCATCAAG
	Anti-Sense	GCCCGAGGTTTTAGGTAATTGT
UQCRQ	Sense	CGCGAGTTTGGGAATCTGAC
	Anti-Sense	TAGTGAAGACGTGCGGATAGG
ATP5D	Sense	TCCCACGCAGGTGTTCTTC
	Anti-Sense	GGAACCGCTGCTCACAAAGT
COX6B1	Sense	CTACAAGACCGCCCCTTTTGA
	Anti-Sense	GCAGAGGGACTGGTACACAC
ATP5O	Sense	ATTGAAGGTCGCTATGCCACA
	Anti-Sense	GCTTTTCACTTTAATGGAACGCT
ATP5H	Sense	GCTGGGCGAAAACTTGCTCTA
	Anti-Sense	CCAGTCGATAGCTGGTGGATT
NDUFA6	Sense	CGCCAAGCTACTTCTACCGC
	Anti-Sense	TCGGACTTTATCCCGTCCCA
GAPDH	Sense	GGAGCGAGATCCCTCCAAAAT
	Anti-Sense	GGCTGTTGTCATACTTCTCATGG
