# Supplementary material for: Gene crosstalk between COVID-19 and preeclampsia revealed by blood transcriptome analysis
Source: Front Immunol. 2024 Jan 8;14:1243450. doi: 10.3389/fimmu.2023.1243450 (PMC10800816; doi:10.3389/fimmu.2023.1243450)
Supplement: Supplementary Table 2 — COVID-19 differentially expressed genes. [file Table_2.xls]

ID	baseMean	log2FoldChange	lfcSE	stat	pvalue	padj
MTCO1P12	265.483083190039	4.0303201677903	0.704531352388712	5.72056893440655	1.06167942117072e-08	5.84411543084697e-07
PLEKHN1	46.9671147838164	0.931211804765425	0.258283681669977	3.60538381187893	0.000311691921872351	0.00364863749959091
ISG15	4656.25545932452	2.37225984361608	0.676810758146229	3.50505634708533	0.000456510653839685	0.00491398459905482
AURKAIP1	1579.77193258731	0.532496333497873	0.0894843335742391	5.95072134113953	2.66963271443877e-09	1.71319593276586e-07
CCNL2	3770.44026420933	-0.543804147257209	0.130634037700925	-4.16280593349033	3.1436053345906e-05	0.000575549751069586
CFAP74	3.33021473992549	3.31820316242319	0.860992558156397	3.8539278080734	0.000116237881963186	0.00167281473607889
MEGF6	576.252924929504	-1.07705713768198	0.217105743721748	-4.96097947119437	7.01386050654741e-07	2.3811157206843e-05
TP73	30.0544988218316	2.01699781749075	0.330012639150514	6.11188051064563	9.84638992481433e-10	6.91887667454272e-08
SMIM1	8.11585332099129	1.44549924904282	0.414446156321269	3.48778539020231	0.000487038836636993	0.00516959872339249
ACOT7	283.244979320064	1.88626266343698	0.196353461412901	9.60646504453753	7.50824632287177e-22	3.31987398682763e-19
PER3	130.283017184815	-0.904613834371894	0.220247463538136	-4.10726107733476	4.00378585861959e-05	0.000701876216442051
PARK7	3077.11870812784	0.712020228670503	0.104222937096024	6.83170373537347	8.39120096532256e-12	8.90671103306558e-10
ENO1	17222.5149328077	0.654552057671192	0.191699556261853	3.41446829838825	0.000639066300057922	0.00640747383190796
SLC2A5	132.414420107694	2.36653921232685	0.344819400438872	6.86312663763935	6.73694526874859e-12	7.24250406754869e-10
MIR34AHG	5.75203305066572	1.33982813424216	0.38992608308413	3.43610800191861	0.000590135668142405	0.00600544209862069
RP3-510D11.2	1.48504291661212	3.04708282132148	0.965618087563814	3.15557761455054	0.00160180642137917	0.0130320318034329
SPSB1	146.88080627992	0.919908866199769	0.276555902072448	3.32630350430484	0.000880060453073334	0.00817533262832821
PIK3CD	7181.37478001177	-0.614749798975965	0.119465360825294	-5.14584139477029	2.66324373201206e-07	1.01509938367417e-05
APITD1	3.09875168548696	1.53700187042868	0.539538670561242	2.84873347230117	0.00438936346173653	0.0275152821438934
SRM	1579.68284872649	0.750025643607767	0.138140159677631	5.42945400785734	5.65267175001829e-08	2.59486515590255e-06
FBXO6	866.600904786233	0.721769743836019	0.276480163765713	2.61056610356916	0.00903925003872439	0.0464727925555182
MAD2L2	863.25111835763	0.56817160363799	0.140161748360459	4.05368519074691	5.04170533139911e-05	0.000841600128179669
TNFRSF8	348.378026932916	-1.2035943834028	0.222612381042977	-5.40668213404732	6.42029367280955e-08	2.92059507474136e-06
KAZN	7.64696626160489	2.1848077502559	0.663691226541706	3.29190391990002	0.000995116024310028	0.00898210933173415
FBLIM1	1.82231687478431	2.65589969958109	0.933686185895236	2.84453142790643	0.00444767979230903	0.0277701248089665
UQCRHL	18.192301501969	1.17475074391647	0.233776445624094	5.02510310985494	5.03162125487797e-07	1.77276560627045e-05
SDHB	1840.37227095705	0.560168393758312	0.133995843521108	4.18049082000123	2.90880555103642e-05	0.000543860030558811
ARHGEF10L	850.373910765993	-0.906396519516905	0.244699727985119	-3.70411739718823	0.000212128008497558	0.00269645890943132
ALDH4A1	183.037605289222	0.657686700834466	0.219594311974919	2.99500790762552	0.00274437726910505	0.0195297184106384
MRTO4	317.503589655009	0.619714785535336	0.120113734317734	5.15939987259092	2.47742673291067e-07	9.54397349052078e-06
UBXN10	51.9069612651274	0.651695347505249	0.234582203559559	2.77811077573831	0.00546759745818803	0.0321512112337957
DDOST	5466.32818508647	0.528718543839877	0.114488237861173	4.61810360362953	3.87262902810688e-06	0.000102010320241944
SH2D5	2.00591087712697	2.8144526710883	0.856627447875332	3.28550372518287	0.00101800196269044	0.00912646378240935
NBPF3	217.024959111093	-0.838119307657989	0.26716809978402	-3.13704857853737	0.00170657848754757	0.0136721937683906
RAP1GAP	55.0547949360585	5.725093796782	1.20652578504384	4.74510687442455	2.08396275852766e-06	6.02238087730704e-05
ZBTB40	955.684530514646	-0.625459381048292	0.161677010435299	-3.86857339435154	0.000109473985381859	0.00160578867420761
C1QA	306.152987206754	1.03893744613277	0.394941025404852	2.63061414059925	0.00852307437796709	0.0445391702008122
C1QC	97.7911942325231	2.95366914972101	0.494986343881163	5.96717300635293	2.41399414424534e-09	1.56109091754848e-07
C1QB	294.042468780084	2.21858055652564	0.425021507783489	5.21992538235455	1.78995233388654e-07	7.18150572747206e-06
EPHB2	150.213596956584	1.07440651349812	0.345003858238495	3.11418695136854	0.00184452575860354	0.0145184261525128
LINC01355	16.1696096596282	-1.40665328400096	0.478952423492025	-2.93693739713248	0.00331471010352821	0.0223192846264335
ZNF436	133.199373147323	-0.578104059224253	0.182542507676752	-3.16695583172313	0.00154043713146362	0.0126472703913508
ZNF436-AS1	15.0608947270632	-0.726421371501807	0.271571496325048	-2.67488076374681	0.0074755832539144	0.0404894752372492
E2F2	338.45762113046	1.83257175681671	0.248368277416772	7.37844533076816	1.60148524409426e-13	2.14292355321464e-11
MDS2	94.2973393408724	-1.12883816604391	0.308062107825585	-3.66432007497338	0.000247996500854224	0.00305963706497737
CNR2	224.952095524323	-0.78764364593966	0.297358675988322	-2.64879994949464	0.00807781317573753	0.0428251777131409
BTBD6P1	25.4918821794086	-1.10253269418335	0.365274116345873	-3.01837071077705	0.00254137815480005	0.0184931758351605
IL22RA1	1.50143394639087	2.64676196386421	0.959442324596055	2.75864624273122	0.00580413285137531	0.0335498083660839
RHCE	23.0411782970004	1.85863608227377	0.375712440965181	4.9469644324235	7.53797431996389e-07	2.53171271018707e-05
LDLRAP1	2970.14656194857	-0.551565162891208	0.199382833037221	-2.76636235170879	0.00566855099016244	0.0329782767596037
MAN1C1	528.102987381308	-0.975497466512645	0.191146495761129	-5.10340230213638	3.3360077049229e-07	1.22870585395374e-05
AUNIP	18.0550856833546	2.28045314303041	0.368739819064369	6.18445045836595	6.23191801685778e-10	4.47914656091641e-08
STMN1	1501.69115754265	1.530790572745	0.239802579934686	6.38354505260925	1.73034656877241e-10	1.40414833174318e-08
PAFAH2	446.679639379646	-0.54608105804224	0.177664270387558	-3.07366842444468	0.00211444296456818	0.0161871354889462
PDIK1L	145.591054533105	-0.747004692513789	0.206122467975273	-3.62408183761609	0.000289989780501954	0.00344427899825645
CNKSR1	71.974979385299	1.37717500757424	0.378456434667232	3.63892612576441	0.000273777315454886	0.00330438700356144
SH3BGRL3	21440.7975599449	0.720572834278898	0.171567197461431	4.19994523977047	2.6697954246062e-05	0.000508413124158923
HMGN2	3340.96865720895	0.676232790192472	0.152681364950043	4.42904600973232	9.46508311372771e-06	0.000214701200008056
GPR3	11.7053938731261	1.17113769175119	0.385328404360872	3.03932354453264	0.00237110058334133	0.0175898530572056
IFI6	3327.56309545346	2.1512345088257	0.61628332818612	3.49065829049333	0.000481832089465133	0.00513382805700334
RP11-288L9.4	5.97267823701525	2.2065046732268	0.789504267415567	2.79479765251905	0.00519322090352408	0.031004533484597
SPCS2P4	11.367916522485	0.789838404927174	0.27696469441418	2.85176566131576	0.00434771392837948	0.0273632953671039
RCC1	289.615511098587	0.783373256810776	0.130105358348759	6.021068361465	1.73269552865789e-09	1.16233836583781e-07
MATN1-AS1	70.4130486547353	-0.71974333015733	0.193911555601642	-3.71170933018514	0.000205864315028718	0.00263414176442647
NKAIN1	2.58575236488305	3.545782080068	0.920743539165208	3.85099859976513	0.000117637171579037	0.00168606958381856
SPOCD1	90.2054662874915	2.23525529601886	0.510427095542618	4.37918620609792	1.19123315229255e-05	0.000259227172829337
ZBTB8B	1.45956524820863	3.35642756792172	1.0132266764375	3.31261271142496	0.000924288744404129	0.00847663421590604
AZIN2	103.131805720804	-0.799358332238531	0.275203686293238	-2.90460619552454	0.00367715436678112	0.0241123537075557
RP11-131M11.3	24.0071002481918	0.784440184696745	0.273142011170904	2.8719133367072	0.00407994837686356	0.0260693882063448
CSMD2	6.25040694641562	2.56657345434181	0.748183282568005	3.43040738030461	0.000602675681117484	0.006098515460254
GJA4	6.13589011241881	2.8501679918088	1.08032833378035	2.63824237751436	0.0083336994210805	0.0437849921964706
PSMB2	1773.37307883918	0.909049230973028	0.132021364014167	6.88562217002605	5.75355122155e-12	6.23863510902206e-10
CLSPN	105.720797551617	2.83474020435746	0.274883002151576	10.3125336312877	6.18489095970601e-25	3.88967792455911e-22
MRPS15	625.775310052091	0.686930415675811	0.108023757217944	6.35906798066547	2.02981566462554e-10	1.62617970889554e-08
DNALI1	3.80205426519265	1.89815525270242	0.714342250353675	2.65720703453091	0.00787910391564324	0.0420511548507096
C1orf109	199.54066658184	-0.604748611647341	0.164995901290506	-3.66523414774146	0.000247112393139565	0.00305172280894399
CDCA8	130.195253997845	1.97478590825087	0.240804425458732	8.20078744187905	2.38817475368905e-16	4.67220569792783e-14
YRDC	460.993609926345	0.513747973071773	0.196500053863462	2.61449278496763	0.00893600478505245	0.046047425994489
C1orf122	321.701140755767	0.553348287724687	0.101653721199829	5.44346317275413	5.22545408726142e-08	2.43880376658902e-06
OXCT2P1	1.25156677128641	3.13678520486509	1.18148638529994	2.65494824476439	0.00793205773325628	0.042257273260863
PPIEL	93.4783754510007	-0.594656662069534	0.17776959807216	-3.34509763490692	0.000822536097372752	0.0077555165163077
OXCT2	4.29773932555765	1.59431816898947	0.531272159100526	3.00094432143544	0.00269143773061442	0.0192674466566125
MYCL	588.392792980662	-1.00582671437059	0.308397861595372	-3.26145813452581	0.00110840798749765	0.00978354783631257
COL9A2	302.811477768556	-1.05544196084074	0.269364795370425	-3.91826244179132	8.91895697839602e-05	0.0013532284785798
CITED4	502.081973008373	0.887335595147395	0.152446892320934	5.82062108081129	5.86293517874495e-09	3.48671388549664e-07
RIMKLA	6.16616272165742	1.46755864840016	0.519942498780973	2.82254028443706	0.00476448358545232	0.0291193753828082
RP11-342M1.3	9.97267765782071	0.748383930844286	0.289078732755407	2.58885848748169	0.00962946578720422	0.0486912243905345
EBNA1BP2	572.127382217587	0.526580557869245	0.108755931068886	4.84185600448503	1.28631967451527e-06	3.93179316307485e-05
MPL	44.3418004711765	1.9335189933075	0.474958083606365	4.07092554068406	4.68267164700764e-05	0.000796412178492428
CDC20	274.762578552877	3.94385580494492	0.301566825920105	13.0778834605295	4.40536474542685e-39	1.84702259226596e-35
PTPRF	19.4696812398809	1.47986503314526	0.504783428670277	2.93168307256755	0.00337130596521899	0.0225794922420258
ATP6V0B	5359.89204295136	0.557779800583228	0.175468847157181	3.17879674722877	0.00147887752779702	0.0122538350096383
B4GALT2	82.5848368308329	1.49530223037818	0.233975348119384	6.39085374761455	1.64962104555512e-10	1.34297304278267e-08
SLC6A9	26.9641558590571	3.37613568761043	0.567803344226069	5.94595949802337	2.74842104509413e-09	1.75036151418704e-07
RP5-1198O20.4	6.61025418541845	2.47202942258656	0.659060199384687	3.75084009760337	0.000176243073101508	0.00233345828786396
KIF2C	119.378042927903	3.09403633276691	0.337181273032658	9.17618082682556	4.4665196832628e-20	1.38715764385381e-17
HPDL	18.8693481110697	1.77466056760252	0.320781118310771	5.53230993441217	3.16040822793075e-08	1.53778006541249e-06
PRDX1	1494.34922694036	0.723109053024136	0.130784869747285	5.52899623956038	3.22068247789852e-08	1.56408278791535e-06
RAD54L	44.0700441220867	3.07820684631456	0.320900818585665	9.59239325060438	8.60650918540281e-22	3.6695821197965e-19
UQCRH	989.895453388088	0.956634049031622	0.132563037506145	7.2164463566043	5.33636998642055e-13	6.58314796103976e-11
FAAH	280.253615375871	-0.767171399921329	0.181368961005059	-4.22989355879878	2.33801911539275e-05	0.000455226074820588
DMBX1	1.74265753029761	4.39796171599311	1.14912403079079	3.82722978386117	0.000129593525929125	0.00182738494297818
MOB3C	488.746578289809	-0.73074958944449	0.177218819001118	-4.12343109813794	3.73270152415696e-05	0.000660336424343829
NENFP1	3.17060030967072	1.579745037106	0.572426999480639	2.75973187592356	0.00578488180295344	0.0334692931543461
LINC00853	10.7606094222474	1.88640343187935	0.536010992501593	3.51933721186463	0.000432626441871963	0.00471744723525406
TAL1	88.6350445236399	1.59737055473346	0.463780549607947	3.44423791830809	0.000572671532146639	0.00585376881864318
RP1-18D14.7	2.24267757286227	2.25168852499897	0.799668645107002	2.81577693307918	0.00486594393402769	0.0296099868418966
STIL	98.3793169672418	1.95423074676394	0.279130491401459	7.0011367692298	2.53893936534572e-12	2.97067714765754e-10
ELAVL4	3.30329608788763	1.62644179499693	0.574461934713935	2.83124380696669	0.00463673623279471	0.0285956696916361
CDKN2C	138.82649863178	1.34062135170172	0.164043209366962	8.17236724930667	3.02396360237342e-16	5.76294154403831e-14
RNF11	1235.60614964953	0.63066047397533	0.210391108333204	2.99756239211655	0.00272148145315467	0.0193997130732669
RAB3B	4.49931380317101	4.06297246337766	0.867736384672871	4.68226587606945	2.83721150979118e-06	7.7893601530361e-05
RP4-800M22.1	7.65777687881699	1.841903787296	0.441359981339852	4.17324602403795	3.002903719696e-05	0.000557087359680477
ORC1	94.1099271351748	2.77374097506487	0.34851972916448	7.95863402543799	1.73948909284439e-15	3.06004109227927e-13
GPX7	206.733619792733	0.563194185498547	0.153422343169656	3.67087461880152	0.000241721901789344	0.00300581125131623
LRP8	305.483772024315	0.938747005813569	0.203304327275008	4.61744724470982	3.88489399686117e-06	0.000102226352913221
MRPL37	960.004689423978	0.587591987511025	0.0944426894564211	6.22167783332937	4.91866227642682e-10	3.64303528519812e-08
RP5-997D24.3	18.8008116627921	-1.14269083055745	0.388275341035804	-2.94299099064363	0.00325057877873172	0.0220052636592506
PARS2	56.3299070300466	-1.15629050918532	0.325328692341663	-3.55422234928782	0.000379098560282409	0.0042422612911318
TTC22	198.800484924099	-0.568108050017837	0.187936646955181	-3.02286998955195	0.00250389790056194	0.0182973203595885
DHCR24	580.334847001868	1.57511030494071	0.325295233421435	4.84209463622876	1.28477544819621e-06	3.93179316307485e-05
BSND	1.94161455601527	2.40407660181361	0.876322574323705	2.74336947632433	0.00608122186697806	0.0346878734799063
RP11-90C4.1	8.54874783523939	1.80117612876607	0.473601567293946	3.80314646984298	0.000142869826160875	0.00197230857365326
RP4-794H19.1	8.76550304758339	1.43132365065942	0.338579279839829	4.22744017689602	2.36364989730822e-05	0.000458796117412697
LINC01358	15.6771617046967	2.17081011958878	0.338434263114543	6.41427407382234	1.41495454061928e-10	1.17087488236246e-08
HOOK1	116.024319015739	-0.685737713110845	0.247410780380139	-2.77165656264949	0.00557718448251349	0.0326202401399929
RP11-776H12.1	4.0614237230442	2.21316977588333	0.657902430569031	3.36397871941151	0.000768274669320176	0.00735975536230706
ROR1	21.6831957290037	-1.91443289025793	0.643606499645635	-2.97453939839328	0.0029342877242195	0.0204530180078874
LINC01359	27.9218983870802	1.03567316544012	0.350583519325782	2.95414104870605	0.00313540665917869	0.0214099592612104
RP4-535B20.4	20.5334672150876	1.28741121194661	0.431286005929661	2.98505213303065	0.00283529996968398	0.0199845351743822
SGIP1	4.14688396885433	1.71451323259086	0.544989026347575	3.14595918395135	0.00165543106319558	0.0133645776077497
TCTEX1D1	11.682018430697	2.81190016419736	0.66925904659828	4.20151237176357	2.65137754779591e-05	0.000505671369161137
IL23R	23.8212761885399	-1.62103789418711	0.548849280705381	-2.95352103241122	0.00314171199116633	0.0214471931749743
DEPDC1	23.8157546373406	3.92864284593765	0.413021404059526	9.5119594464684	1.8710446295214e-21	7.47111090480007e-19
PTGER3	8.58679550202343	1.73814992213293	0.624277197045751	2.78425982938081	0.00536500372158951	0.0316886672036407
ERICH3	7.59870702848912	2.20401772396455	0.714803011031517	3.08339177360764	0.00204655534675453	0.0157875333649056
AK5	267.684436456933	-1.11549330971291	0.30081982516738	-3.70817750822186	0.000208756303587056	0.00266032095898479
NEXN	121.521895539721	1.19619108033421	0.372124347964803	3.21449291581252	0.00130675139290441	0.0110906336167016
PTGFR	7.24439352590497	1.6536477819677	0.634959420061582	2.6043361665653	0.00920524190919403	0.0471431322206199
IFI44L	1881.41882653699	2.61411587591716	0.807411723801286	3.23764914337622	0.00120518926534403	0.0104292195249378
IFI44	838.691795673574	1.42405477217601	0.438715281459596	3.24596573759231	0.00117052926090199	0.0101855598615082
ADGRL2	2.69524796201307	2.54907228140516	0.884095860997936	2.88325326908313	0.00393590846345138	0.0254037515266475
TTLL7	28.3344582015907	2.52350982105027	0.49416207607253	5.10664404097227	3.27930656333336e-07	1.20959290186531e-05
UOX	2.09148516708228	2.30909254766155	0.786727125180818	2.93506156550893	0.00333481514614468	0.0224201025472072
GNG5	299.067360336827	0.782940098483853	0.162683626368351	4.81265457355312	1.48938593914448e-06	4.47634321208107e-05
COL24A1	35.2414888632183	1.09582912650071	0.268532004487228	4.08081386273953	4.48782841883246e-05	0.000768259147764726
RP4-612B15.3	24.5454724320837	0.699418234549408	0.231126991718139	3.02612096211746	0.0024771318242864	0.018167559233746
CDC7	246.704042473027	0.538121360012428	0.160042532421514	3.36236469062576	0.000772779888270698	0.00738603756433803
EPHX4	26.2905998513599	1.2057146908022	0.394175783093519	3.05882487589589	0.00222207002714927	0.0167963923085838
CCDC18-AS1	1073.41141804445	-0.689087466791342	0.202518711714445	-3.40258665956244	0.000667511824871271	0.00661620467551682
F3	25.3332193192365	1.87135255460426	0.593611540831079	3.15248681315107	0.00161886133404053	0.0131367986190722
ALG14	130.710704777268	0.989553465473777	0.223705178779629	4.42347142284346	9.7127484490805e-06	0.000219527313553521
PLPPR4	2.92466690987716	-2.82837499464724	0.723395405766968	-3.90986032272144	9.23495056749554e-05	0.00139277228103068
PALMD	1.65653821335365	4.33341291389872	0.94101662074555	4.60503334198862	4.12399781046037e-06	0.000107617519626495
S1PR1	2478.38249980814	-1.00612788783173	0.249438600530788	-4.03356932604161	5.49359633366815e-05	0.000905615395607837
OLFM3	1.18118594324785	2.67444037829782	0.962207710495958	2.779483420393	0.00544454327855912	0.0320381124480545
COL11A1	1.77459489080805	2.57537429563437	0.880111647991819	2.92619044584933	0.00343140806502217	0.0228748349832183
RP5-947P14.1	1.63894179467471	3.54320557475708	0.93527797398634	3.78839839417499	0.000151621577798523	0.00206619307210164
GPSM2	94.3688277058091	0.646893403861643	0.179435219445057	3.60516405788286	0.00031195579610515	0.00365002791014937
WDR47	555.842885198192	-0.541107192784278	0.194604436234935	-2.78054911415806	0.00542670502850415	0.031963051205116
RP5-1065J22.8	25.7848617381932	-0.638967538875862	0.236564808473852	-2.7010253257787	0.00691260745606331	0.0381345511326159
PSMA5	1582.99295253722	0.631327508386251	0.131834206560334	4.78879893813692	1.67782481711996e-06	4.96557189405525e-05
CYB561D1	496.724914580548	-0.578817571128377	0.183383900298393	-3.1563161770829	0.00159775562207944	0.0130159449916596
AMIGO1	256.343662583819	-1.17044764594522	0.282054693399018	-4.14971873660477	3.32884053428151e-05	0.000604186958732941
GSTM5	12.1033973912989	3.44332097984596	0.76588066830462	4.49589749728011	6.92771060987144e-06	0.000163944955881398
RP11-195M16.3	10.5392055757349	1.47347270245397	0.553766073470794	2.66082155091013	0.0077950257599363	0.0417207255620816
SLC6A17	2.09368409285906	2.80817989116454	1.0591842773113	2.65126659384806	0.00801905173040176	0.0425944394700141
LAMTOR5	1618.3193147827	0.502240867672264	0.120172825674754	4.17932144685997	2.92380172706544e-05	0.000545227251638682
KCNA2	18.1793622470986	1.27745244300355	0.330912894610026	3.86038883286494	0.000113206735703098	0.00164594871700208
RP11-96K19.4	10.1541635798483	1.29160291560703	0.397625651634579	3.24828871149899	0.00116101400222005	0.0101446572559387
LINC01160	3.04799511497768	1.73389400623014	0.574757884484238	3.01673809622648	0.00255510468245845	0.0185715727800996
SLC16A1	492.138245779132	0.532232961201229	0.19338161551952	2.75224177733434	0.00591888043744238	0.0340410050947189
DENND2C	23.5850752566311	0.822468626208798	0.314633000812861	2.61405708900189	0.00894740847114108	0.0460948202949058
VANGL1	219.212775588476	0.948258428794857	0.217551202766598	4.35878274510027	1.30787868578541e-05	0.000280688624689209
FTH1P22	29.9813524574362	-0.939671381600071	0.326153204773054	-2.88107358090784	0.00396323106339052	0.0255311243612425
CD101	598.006260372463	-0.710224924186816	0.191294306447138	-3.7127342542371	0.000205032139856965	0.00262616522924736
PHGDH	194.020547581184	1.52060331284468	0.292190871200296	5.20414380708805	1.94893046259167e-07	7.74523264409068e-06
NOTCH2	4068.6562092245	-0.806461853310442	0.16352482137725	-4.93173969870875	8.15004769288168e-07	2.70835666792776e-05
CH17-472G23.4	179.731747586136	-0.603106240625978	0.123091030944968	-4.89967657266285	9.59945457100257e-07	3.107900633052e-05
FCGR1B	84.8828738489041	1.21549241474688	0.398935361727853	3.04684049436577	0.00231260391893958	0.0172736475167869
FAM72B	9.95181590488636	2.47434142265052	0.49011248242963	5.04851745539003	4.45251795535545e-07	1.58818318479875e-05
FCGR1C	27.4426627134532	1.33635074584286	0.48758507489378	2.74075400305061	0.00612983820062148	0.0348873777771117
FAM72C	2.35861161198949	2.43347969102025	0.828348640388687	2.93774815623333	0.00330605465913332	0.0222729274250556
NBPF15	224.876050818766	-0.634193359572406	0.188068758980607	-3.3721356115175	0.000745877125673329	0.00718349348140822
FAM72D	2.66770197697177	2.69163690455558	0.807609741591452	3.33284353312965	0.000859632717468601	0.00803526220646618
RP11-403I13.8	107.553221085505	-0.65793390333925	0.209621594372919	-3.13867426353403	0.00169713989367369	0.0136269553671418
LIX1L	563.905034875716	-0.597974118148335	0.0917270266580714	-6.51906139264045	7.07486950472845e-11	6.17970198822739e-09
NBPF13P	15.1995630000848	-2.83531603376602	0.963462443483595	-2.94284022479834	0.00325216215660163	0.0220100595134438
FCGR1A	337.166756674798	1.69363227479605	0.445335947537109	3.80304416062197	0.000142928865072742	0.00197230857365326
HIST2H2BD	24.2707838142696	0.752114630759934	0.275929569297119	2.72574857662342	0.00641558474859573	0.0361618754057079
HIST2H2BE	774.024808975861	1.49325835722517	0.265728961740938	5.61947913935312	1.9153400243673e-08	9.87342083052946e-07
HIST2H2AC	227.093214136043	0.79467722551279	0.201988050596125	3.9342784049228	8.34470150044923e-05	0.00127688145343857
ANP32E	1333.19878852907	0.562994832344459	0.15221774222782	3.69861505041798	0.000216779084879201	0.00274172682715997
ECM1	19.6748735329168	1.70743805541701	0.438386664112884	3.89482207190807	9.8270838670238e-05	0.00146451493932968
PIP5K1A	465.659889458416	-0.573793696322084	0.154168271397331	-3.72186631608052	0.000197755717824795	0.00254984256155845
SELENBP1	364.066701194899	5.71215785158822	1.06518713014375	5.36258624418167	8.20387767055234e-08	3.60798508182543e-06
MRPL9	489.028949385685	0.522317621995954	0.124604868605223	4.19179144316405	2.76760360347872e-05	0.000523079160399029
S100A10	7287.5671267203	0.947186534916874	0.191497516528955	4.94620793044936	7.56731272167725e-07	2.53817758435351e-05
AL591893.1	18.2964782365053	0.786818654317128	0.27520906874411	2.85898519953466	0.0042499861317137	0.0269517089782969
FLG	2.45768908624528	2.88639348643929	0.855817485428397	3.37267412221012	0.00074442001012114	0.00717843682792482
FLG2	1.96275826611353	3.11696642011748	0.899969419308473	3.46341370411511	0.000533367648968852	0.00555293442013074
S100A9	79306.3035674085	1.77408170066347	0.441976526115203	4.01397267917584	5.97052603249312e-05	0.000970249049569748
S100A12	4122.91116695429	2.52466166425065	0.646460260116178	3.90536251029094	9.40842388556697e-05	0.00141300484337506
S100A8	48847.4076179694	2.06294855803466	0.471988320701261	4.37076187599221	1.23813761310566e-05	0.000268273813912885
S100A6	8825.34462665598	0.610481692248758	0.190813874185397	3.19935693803693	0.00137734526550746	0.0115881262538815
S100A4	16427.0154052678	0.595098122322975	0.191407598962173	3.10906215609853	0.00187682230567095	0.0146944730536752
S100A2	4.15925103323465	1.55949728071832	0.483638180056909	3.22451234212902	0.00126187417137416	0.0108082079179736
RP11-422P24.11	10.4118125513561	-0.871071803997502	0.33735950910778	-2.58202831247069	0.00982215266677167	0.0493481271190949
AQP10	80.1421063201089	1.88721405967992	0.540199739609048	3.49354862896775	0.00047664616484998	0.00510008857295897
KCNN3	83.0895484625226	3.72380429245358	0.450233866356241	8.27082227863147	1.33038238540811e-16	2.81236128464928e-14
PYGO2	853.658625718724	-0.691904246371361	0.165325323538992	-4.18510746908157	2.85031217285226e-05	0.000535892772946722
CKS1B	121.993185435708	1.01757730709201	0.163524073498135	6.22279818086611	4.8836542423861e-10	3.63471024028002e-08
EFNA4	50.0052488721576	-0.528918144989151	0.196606619545306	-2.69023569100768	0.00714015707807049	0.0391750908300853
EFNA1	38.6087097417776	-1.13278543310227	0.420767157582076	-2.69219071091903	0.00709843413995847	0.0389631702432458
MTX1	287.350822657456	0.644111603523798	0.198489198474391	3.24507131105626	0.0011742121461889	0.0102037567072572
FDPS	649.42196386283	0.585398575301986	0.0922022754825773	6.34906863456536	2.16622378547759e-10	1.7190386608036e-08
KIAA0907	297.935045824193	-0.619611955974021	0.148248030183926	-4.17956282592957	2.92070024777456e-05	0.000545052933479353
ARHGEF2	1075.22165091923	-0.720826314247224	0.142305482390067	-5.06534465250888	4.07662109497108e-07	1.46611991993711e-05
SSR2	2141.77201299348	0.562314732330101	0.0901854148117852	6.23509614613004	4.51500699935721e-10	3.39348007053404e-08
IQGAP3	9.94653670945633	3.78864227584256	0.652908800200917	5.80271283627468	6.52504880702807e-09	3.80844844059393e-07
BCAN	3.24477058808524	2.30216244952315	0.626888796258179	3.67236177016477	0.000240319147789974	0.00299428850015086
NTRK1	14.6164162033126	1.1797700148926	0.426380750356376	2.76694014424088	0.00565851433367954	0.0329533187436424
PEAR1	278.126584007832	2.10440707429997	0.44510018856464	4.72794019945547	2.26808958180814e-06	6.46161512117389e-05
RP11-71G12.1	8.14650766929163	-1.55960125250698	0.4809043938919	-3.24305885393418	0.00118253781048533	0.0102614422768434
RP11-85G21.3	6.49448281303148	3.71640405591757	0.814582801665494	4.56234043772962	5.05865353880334e-06	0.000127255488422137
FCRL4	4.27656332965466	3.51746518099387	0.769253027154768	4.57257242653162	4.81772612882805e-06	0.000121803737182712
FCRL3	1568.93422315833	-0.864259363004395	0.237805558079589	-3.63431103117927	0.000278724456266003	0.00335162161655238
FCRL2	261.018231560069	-0.96989644642568	0.270245437557494	-3.58894660791206	0.000332016824368795	0.00382606519936236
FCRL1	655.649600141795	-0.810501106166886	0.254870664977747	-3.18004861892463	0.00147250344624508	0.0122171163237933
CD5L	3.03499515850635	3.21673199959251	0.977063124593746	3.29224583204898	0.000993906914940403	0.00897763818751913
KIRREL	1.64781170222345	2.48658170083516	0.87991989557398	2.82591826067661	0.00471452928803999	0.0288983184137266
CD1C	424.049876091755	-0.879159733906431	0.258719862898157	-3.39811456321197	0.000678519996461655	0.00668580063885209
SPTA1	24.3285410687331	3.24371298878731	0.737523918223855	4.39811226271685	1.09196495988536e-05	0.000241596046885454
RP11-190A12.7	9.73724994976194	-1.05296799125907	0.35694277927395	-2.94996299799337	0.00317811989156851	0.021637018671799
SLAMF7	2460.25770104894	0.587438542737534	0.224601880351249	2.6154658269951	0.00891058373006218	0.045980439859168
LY9	1892.76026564324	-0.637117791345046	0.236010664281482	-2.69952967288451	0.00694375632879175	0.0382812040778184
PCP4L1	1.67630790021734	2.8823275763189	0.855035130993404	3.37100485329781	0.00074894538363463	0.00720476866948862
HSPA6	280.342754696854	-0.884689037723379	0.323630213092194	-2.73364167476958	0.0062638169581293	0.0354493991898089
FCGR2C	440.692558333962	-0.823660622459093	0.30386621573412	-2.71060282390784	0.0067161021202567	0.0373345282138002
FCGR3B	116.862007583315	2.66037354195943	0.688634496482065	3.86325918255638	0.000111884187628326	0.00163352212651084
FCRLA	846.458507424317	-0.798121708435424	0.290304009142152	-2.7492617507897	0.0059729667380611	0.0342815312029808
NUF2	66.7657165926797	2.10766235162352	0.229807256482405	9.17143515781404	4.66762815369973e-20	1.41794269453038e-17
PBX1	47.1890392833513	1.07798868141514	0.396441149832396	2.71916445069055	0.00654470606034967	0.0366352082007469
CREG1	2315.77721469438	0.806434351386948	0.260533602581688	3.09531800656731	0.0019660198397798	0.0152688340053306
ADCY10	3.12695235552216	2.41330021598065	0.714822449196677	3.37608341580868	0.000735256236766586	0.00711388688157702
RP5-968D22.1	1.39062160459866	2.57470804863822	0.965867036373216	2.66569615866189	0.00768290957097179	0.041367995112878
F5	1023.15875263087	1.04318810041632	0.381806434155801	2.73224337542367	0.00629046548243417	0.0355682062657033
SELP	581.877609963547	2.27066240993826	0.460544767332373	4.93038369123307	8.20682666609905e-07	2.72003862466914e-05
SELL	23051.638565927	0.546830299597711	0.182255797707829	3.00034515485935	0.00269673829866699	0.0192834419105363
PFN1P1	47.3388781781668	0.534666180057084	0.178813597480706	2.99007562953804	0.00278908381090103	0.0197584320887148
DNM3	107.11323990556	1.02248749708446	0.353316959520941	2.89396664816442	0.00380408565730703	0.0247723476042494
FASLG	194.531309564941	-1.07188763593545	0.367759010573782	-2.91464683424909	0.00356091253363323	0.0235113689491017
PRDX6	1464.10183683517	0.714848086634654	0.138338150517002	5.16739658556299	2.37377229936595e-07	9.20101940875962e-06
RP11-160H22.5	19.4355436663906	0.775675441080638	0.247428886635718	3.13494293907017	0.00171887542279769	0.0137531902467871
ASTN1	2.51180551429668	2.62174310056836	0.895472909623005	2.92777489122715	0.00341397122215786	0.0227984762581904
HNRNPA1P54	2.92812952144748	1.99372227143584	0.681278926295801	2.92644054363454	0.00342865035823011	0.0228661528132653
CACNA1E	5.73777606544777	1.69807747847742	0.631479410189187	2.68904646941487	0.0071656443373937	0.0392892216546373
GLUL	12679.2187339004	0.835199493699029	0.302914585952624	2.75721121540728	0.0058296681804179	0.0336741981048433
RNASEL	531.509286872955	-0.554749294788017	0.193138872670609	-2.87228193432672	0.00407519221095882	0.0260626437274528
LAMC1	244.39734537958	1.55613749131081	0.351624870517428	4.42556150542168	9.61917439059179e-06	0.000217803736246379
RGL1	229.7195435252	0.988807504996698	0.310932325383736	3.18013736196893	0.0014720525608174	0.0122171163237933
COLGALT2	52.3433226215559	-1.28666662317639	0.458220907436619	-2.80796140528433	0.00498562014926088	0.0300907534728423
RNF2	374.484778549482	-0.589597472084742	0.130947921535857	-4.50253402398063	6.71480008049399e-06	0.000159959764038738
HMCN1	9.04438509932826	2.28642954053367	0.60486133334681	3.78008878147728	0.000156772447038586	0.00211916586657855
RGS18	880.891789591288	0.762373964460239	0.285612172390734	2.6692628611685	0.00760179316763543	0.0410278285614754
RGS2	14480.7101892072	-0.612384741774385	0.183310529390914	-3.34069594261256	0.000835686886277939	0.00786183220314429
KCNT2	2.74924706438676	2.76257225121495	0.976020028002567	2.83044627359602	0.00464831173157347	0.0286389737740539
ASPM	97.4123404151722	3.26970709932643	0.295465542268576	11.0662890644429	1.82815188314939e-28	1.91620786552109e-25
ZBTB41	151.349881827192	-0.63078013653101	0.214099462272188	-2.94620140488297	0.00321702854561	0.021825126778146
MIR181A1HG	231.61699985115	1.30470253584369	0.315038734011246	4.1414035640364	3.4518700119061e-05	0.000620695082341028
NR5A2	2.50863052852378	2.37557251937823	0.800833756327511	2.96637410774517	0.00301333699365779	0.020812698830512
KIF14	43.1180321673125	2.82955446126253	0.36664495644125	7.71742365891764	1.18704581369156e-14	1.77786236214619e-12
C1orf106	3.82583242927	2.71572848002275	0.789685447289155	3.43900028719707	0.000583866614609086	0.00595610241569593
CACNA1S	1.92645185889738	2.16350273263982	0.738786213689818	2.92845574612762	0.00340650321376869	0.0227619100152892
PKP1	1.10247872908924	2.56266398128162	0.922542992001292	2.77782607802633	0.00547239010264284	0.0321643564070288
TNNI1	2.29043870748458	3.01172868377544	0.928125194458343	3.2449595181317	0.00117467321610021	0.0102037567072572
PHLDA3	26.477494119015	1.30183054748787	0.410607370773184	3.17049970397873	0.0015217698784915	0.0125461189557541
TIMM17A	757.569209430861	0.556398229811311	0.147349761967317	3.77603752040483	0.000159342998946635	0.00214584179951903
ELF3	7.99783890925652	1.51062277551051	0.393304896638977	3.84084405869257	0.000122611989367577	0.00174206709814219
UBE2T	93.2015595783206	1.6790671052085	0.168046078272044	9.9917065752068	1.65704000346197e-23	9.47374961979303e-21
RP11-480I12.5	2.6163922017615	3.21228084313366	0.828965445880919	3.87504793968832	0.000106603710422839	0.00157009539777338
ADIPOR1	4920.66055003066	0.868278974732912	0.265880996783336	3.26566766800737	0.00109206332361173	0.00966757200927223
PPFIA4	61.9433399589949	-1.41843845436995	0.513194942105355	-2.76393693310944	0.00571085760321101	0.0331630502923306
SNRPE	623.968679871835	0.801875641124614	0.129794845858466	6.17802375603584	6.49089496917038e-10	4.6387770978537e-08
PIK3C2B	83.2757755786446	-0.521002923991916	0.191369146542377	-2.72250220793321	0.00647896004982459	0.0364048959154316
CNTN2	5.08026315195154	1.91377492606912	0.639709905384823	2.9916293463017	0.00277492955434086	0.019685879263677
TMCC2	270.353711781553	2.21927081843977	0.493840180945789	4.49390491917747	6.99288608668267e-06	0.00016502161575665
NUAK2	1380.22316392253	-0.826915917520827	0.144204575061049	-5.73432512228375	9.79013771297934e-09	5.43666013924301e-07
KLHDC8A	12.3666396782549	4.41315637511128	1.07761203717344	4.09531094946463	4.21602140859685e-05	0.000729925908841448
SNRPGP10	20.9592401270629	0.92633286501839	0.192463168319343	4.81303967459052	1.48651763467471e-06	4.47306670070299e-05
SLC26A9	1.30234485824698	3.2018858169464	1.11485932818882	2.87200881401615	0.00407871591084238	0.0260693882063448
CTSE	2.80913311340865	4.73507944470546	0.987649580046928	4.79429095133162	1.63251198718568e-06	4.84286221104279e-05
C1orf186	6.15396479806894	1.54051493896472	0.530935969309632	2.90150795578575	0.00371371349236137	0.0242781124256348
AVPR1B	1.31825252284513	2.84765484374393	0.959838003244244	2.96680776768463	0.00300909030945883	0.0208027382783532
FAM72A	12.10638403519	1.71350497664887	0.326841474634928	5.24261793446748	1.58314137595569e-07	6.47569178106365e-06
IL24	18.4564529349502	-0.985615867934859	0.344532747026355	-2.86073203909254	0.00422664125923062	0.0268566273092209
PFKFB2	124.657201530084	-0.714746164230075	0.178538539517335	-4.00331584520818	6.24608244772574e-05	0.00100464482132346
YOD1	255.802210700406	1.32119921168882	0.34531376066018	3.82608329642849	0.000130198250243955	0.0018338562055638
CR2	252.65320246421	-1.01309302100602	0.348997970002202	-2.90286221722043	0.00369769279302774	0.024198532752707
CD34	30.371872393915	2.31230262456011	0.537892477333499	4.2988194146587	1.71710304403802e-05	0.000352615870823023
SERTAD4	1.50104174641902	3.05187717815498	0.935190871906794	3.26337357413722	0.00110094292386106	0.0097313141927789
NEK2	39.1427394729659	3.04051163113319	0.320817591467939	9.47738438288551	2.60736640116641e-21	9.93801654359732e-19
DTL	169.633073519189	3.36745466396949	0.291498785176277	11.5522082259557	7.19477215326997e-31	1.06465698992741e-27
PTPN14	13.7610551606854	0.797015607749541	0.283664657366802	2.80971064618365	0.00495860583679208	0.0299780553785969
CENPF	167.761563282368	2.39104629928577	0.262114077998136	9.12215901391901	7.36423747484356e-20	2.20541378472815e-17
USH2A	3.68400458763342	2.3137976538363	0.76343975163092	3.03075344045602	0.00243944361498103	0.0179407793455132
ESRRG	2.51778786854018	2.87494732524675	0.890653137235158	3.22790905354178	0.0012469861277738	0.0106916097581042
SPATA17	2.62654136472341	1.77728402264796	0.647964508222031	2.74287248776126	0.00609043305990759	0.0347180906537583
SLC30A10	1.85637204725144	3.40036553179105	0.895223038226037	3.79834453158084	0.000145665752013646	0.00200020068649305
HLX	212.64293862328	1.37361192816303	0.439756110858891	3.12357666953217	0.00178667310102787	0.0141650011123407
RP11-400N13.1	1.51966045047426	3.45413102471903	1.02498161725306	3.36994436444244	0.000751833616510353	0.00722978840096882
DISP1	68.3650272985054	-0.943749392542168	0.185012895915312	-5.10099248959469	3.37876971883425e-07	1.23721005890822e-05
ENAH	8.16009968053488	1.37443205992583	0.382718035935444	3.59123932209369	0.00032910925015671	0.00380139998168868
TMEM63A	2382.48959968378	-0.701012815381786	0.170653134226135	-4.10782268114024	3.99406547071151e-05	0.000701149413686104
H3F3A	668.743259223129	0.585369655806248	0.194846540645554	3.0042599363932	0.00266227764218501	0.019113086862673
MIXL1	14.7112707410224	3.19972407573433	0.516991709931679	6.1891206653143	6.05007585937636e-10	4.37343989420895e-08
C1orf95	3.03340428120444	4.13884396337486	0.849199932679911	4.87381569887019	1.0946311616239e-06	3.45936451027776e-05
ADCK3	1458.93873035228	-0.61049139325492	0.105821178034144	-5.76908521144928	7.97029979790029e-09	4.56721780674213e-07
CDC42BPA	53.1954037835674	1.69470003140204	0.417831785288617	4.05593851657653	4.9933394291634e-05	0.000835744821557116
GUK1	5170.85555288124	0.619620618448101	0.149512998562649	4.14425919087207	3.40913984869359e-05	0.000614769333575168
OBSCN	173.565345573586	-0.62339941465651	0.227975705088277	-2.73449933805498	0.00624752209911776	0.035373325211738
HIST3H2A	100.834252387561	0.997995119669881	0.171067653408352	5.83392067282054	5.41398685656876e-09	3.25823572640774e-07
HIST3H2BB	18.2737108942794	0.816645700963001	0.279119592272656	2.92579139398163	0.00343581239731478	0.0228835839732196
CCSAP	277.117778922081	-0.52639922755968	0.13628081270711	-3.86260704719306	0.000112183381032468	0.0016359913815958
GALNT2	981.52516046021	0.653078044317663	0.219776035427106	2.97156167663363	0.00296289355501787	0.0205782855521893
C1orf198	287.280412586636	0.749879692231942	0.281511524372933	2.66376196819047	0.00772722191411535	0.0414798021769039
TRIM67	1.8018775567621	2.9794904528762	1.06041883622385	2.80972984550725	0.00495831006888607	0.0299780553785969
DISC1	162.51396396384	-0.685876372719376	0.217267632418326	-3.15682720470205	0.00159495830726288	0.0130099776840159
SLC35F3	18.7106343686587	-1.4404816199148	0.525002298019509	-2.74376250418103	0.00607394637083213	0.0346788433364082
RP5-827C21.4	48.1114595418472	0.653224439842607	0.215116287090328	3.03661079631927	0.00239254161400928	0.0177072011891784
RBM34	51.1426420211032	0.645993353186514	0.140987904278943	4.5819062031621	4.60756564032393e-06	0.00011827338902856
LGALS8-AS1	5.19681718434942	1.57779501037389	0.424868200949188	3.71361049579371	0.00020432319227275	0.00262242562490474
RYR2	22.5833403838529	1.79150082465833	0.52096463934228	3.43881463225624	0.000584267153744278	0.00595777240356346
FMN2	2.91009593084425	2.4746265696548	0.850242753234777	2.91049416209665	0.00360857708048199	0.0237637081247657
EXO1	65.1127139925673	3.17011386011411	0.340867930406273	9.30012352976628	1.40282606060485e-20	4.64335426060206e-18
EFCAB2	58.3709501312931	0.606633567153881	0.205952736490203	2.94549894064038	0.00322434251902372	0.0218688488564467
AHCTF1	947.841139851294	-0.562043576707938	0.163392482772776	-3.43983742195503	0.000582063720893843	0.0059449431436482
ZNF124	108.822118756934	-0.847965901833436	0.318214776154712	-2.66475966980605	0.0077043360302893	0.0414301575840012
GCSAML	16.9661522743405	1.99304324134798	0.5938772734536	3.35598503333483	0.00079082848375729	0.00752423651187533
TRIM58	1412.8591891828	2.99546189050494	0.515406810610561	5.8118399463066	6.17899037665232e-09	3.64025016194533e-07
OR2W3	80.2964821477512	3.05513043139658	0.600104539510344	5.09099703509895	3.56185597180987e-07	1.29109580442146e-05
OR2T8	1.66929030566647	2.52507587974756	0.829544847521782	3.04392931532403	0.0023350999839837	0.0174023309370438
OR2M3	1.49088902213073	3.43395585123129	1.12149161022959	3.06195411531282	0.00219897158017909	0.0166468038131162
PGBD2	266.363453822074	-0.806939519495777	0.200827055166529	-4.01808172124343	5.86738498478674e-05	0.000954792905953495
MYT1L	7.64804242256894	1.68302039417669	0.616985213597855	2.72781317458552	0.00637557057971144	0.0359847102318198
AC011995.1	2.16681086151896	3.28418646299716	1.11280934023768	2.95125709701151	0.003164833645739	0.0215640723705878
TRAPPC12-AS1	28.9047418578457	-1.48690618071311	0.462200872067865	-3.21701292786567	0.00129532761852896	0.0110122546710762
LINC01304	1.66304025913287	2.83422241882173	0.931236868161625	3.04350323287439	0.00233840928569095	0.0174193141814751
LINC01105	3.51565964121716	2.75281218036465	0.82683934080967	3.32931930605648	0.00087058533620146	0.00810527191616725
NRIR	40.4687758562748	1.66100170931498	0.536047811920744	3.09860738608997	0.00194432492740338	0.0151241304495236
CMPK2	1385.06196698426	1.65219171743218	0.542949598488147	3.0429927971818	0.00234237939709892	0.0174385605544304
RNF144A	257.41303564744	-0.798565258168902	0.185848144094076	-4.29686969467218	1.73226953932159e-05	0.000355440232717569
AC011747.4	22.6576897500857	1.44125212488819	0.29215719938493	4.933139172755	8.09184548481631e-07	2.69257228857195e-05
ID2	7058.73451940449	0.733697236573273	0.202113915816904	3.63011737023557	0.00028329237164408	0.00339080787580074
ASAP2	64.1547123317589	0.932355695162032	0.330055518223928	2.82484504479477	0.0047303486267042	0.0289600024466709
ITGB1BP1	1151.23271264105	0.552767369634033	0.104275127565107	5.30104716763735	1.15140333776542e-07	4.89268621027483e-06
RP11-521D12.1	1.59063423351156	2.78865392321638	0.933338807348418	2.98782596551283	0.00280969497854004	0.0198764586277146
RRM2	1053.1251464468	4.09299991485188	0.299364608733696	13.6722905628863	1.48641459761868e-42	1.21375488436275e-38
RP11-791G15.2	8.83146567127852	1.11758572262227	0.370277018748761	3.01824219714962	0.00254245620784344	0.0184956704350808
PDIA6	3496.22487979828	1.09021020293715	0.166414222052218	6.55118408446518	5.70826397725627e-11	5.0384943372582e-09
RP11-245G13.2	2.90032126057039	2.78678433366848	0.994873422769453	2.80114461788601	0.00509216933609503	0.0305724610546078
LINC00570	3.8070451749491	4.49187915379671	1.06284688269505	4.22627118443128	2.37595633895817e-05	0.000459412433995633
LINC00954	190.27046450031	-0.726244571632958	0.270712730043557	-2.68271304240516	0.00730276218557208	0.0397981554463283
SDC1	106.334977557856	5.45731423427568	0.60539976650901	9.01439765288455	1.97955292989713e-19	5.53307038938801e-17
GDF7	14.8042089517753	-1.51117085418562	0.466927789691345	-3.23641232659241	0.00121042402802404	0.010456533945389
APOB	2.34905905612138	3.42376659747067	0.974627386886867	3.51289799931314	0.00044324760261249	0.00480825213079768
TDRD15	1.32189907260697	2.45172851539279	0.894523853720752	2.74081960497183	0.00612861452702563	0.0348873777771117
MFSD2B	125.357773864704	2.78397171847526	0.537830298090097	5.17630138793128	2.26327742658036e-07	8.81346856703645e-06
C2orf44	100.44819891015	-0.771093579453138	0.24230116434637	-3.1823766985736	0.00146071697064451	0.0121513876036816
FKBP1B	25.2633310228857	0.967504499014367	0.352224257683806	2.74684232533156	0.00601720546676146	0.0344568223814822
SF3B6	687.639331292525	0.545839172601405	0.126920135790346	4.30065071395018	1.70297302626317e-05	0.000350194198617282
TP53I3	207.006234983222	0.978341670299109	0.293634749469866	3.33183205347946	0.000862763055611896	0.00805928979835606
PTRHD1	177.683641650255	0.590869615598752	0.159591019794675	3.70239889662305	0.000213570478878012	0.00271068565421557
CENPO	65.2400005976604	1.00989802150621	0.138001406348323	7.31802702761721	2.51643189397518e-13	3.22976330228774e-11
ADCY3	413.807159645939	0.865488669558893	0.284062005327876	3.04683010513818	0.00231268384729817	0.0172736475167869
KIF3C	93.8300871111956	0.792689777290736	0.259184175892852	3.05840344828165	0.002225197722557	0.0168099321046978
OTOF	188.462525450043	3.26057796006399	0.684525267211835	4.76326896353259	1.90481675944399e-06	5.5396035145171e-05
KCNK3	0.928433167480823	2.71036525588377	1.03357376199235	2.62232397488417	0.00873323685251101	0.0452882511362125
CENPA	45.530759411313	3.74731656075728	0.360354452306414	10.3989739457163	2.50617204946889e-25	1.65908589674841e-22
OST4	1629.48200865022	0.652929558467517	0.126175947045858	5.17475456895292	2.28210763651053e-07	8.87306023246659e-06
TCF23	1.66370595463679	2.48331670019297	0.943377879641779	2.63236689536958	0.00847922404919913	0.0443909001718534
SLC30A3	2.84639155198722	2.22590357378635	0.726191806104307	3.06517307834595	0.00217544064704823	0.016508411739712
IFT172	213.747684413761	-0.673232579969607	0.120222637674063	-5.59988196062387	2.14497811950643e-08	1.08797376086525e-06
ZNF512	379.388073475203	-0.539344779555564	0.122525602488794	-4.4018945314298	1.07309720966371e-05	0.000238259782932924
RBKS	192.299531373226	-1.07326855490085	0.338824875907995	-3.16762029949738	0.00153692108094134	0.0126225225961999
RP11-674I16.1	13.090266244469	-0.692889183856918	0.257608432144959	-2.68969916119446	0.00715164583013947	0.0392210164602112
AC097724.3	53.2594406901558	-0.903245478637614	0.280170012873279	-3.22391918169398	0.00126449080876791	0.0108251159290269
SPDYA	16.2295732274057	-1.15090806371556	0.429535170832614	-2.67942683595531	0.00737483180195836	0.0400607360850927
LBH	2056.23104833624	-0.973970127964717	0.219104641650289	-4.4452281824283	8.77986275316553e-06	0.000201336579233028
CAPN13	2.14374138012968	2.62594356947989	0.977695007494375	2.6858514663071	0.00723452418557638	0.039520453944052
GALNT14	25.6948757726712	3.23313775001043	0.440514179482572	7.33946351921765	2.14451705142818e-13	2.76653697157576e-11
EHD3	651.697059487465	1.181096638667	0.294843484131802	4.00584276822281	6.17967476431258e-05	0.000997798408288092
AL133243.2	36.5785809160294	0.710347639837846	0.214162170059115	3.31686795871451	0.000910326280282088	0.00838449131568748
LTBP1	350.571179057047	1.94888169738552	0.468091551954599	4.16346265863509	3.13457308802723e-05	0.000574611076669391
LINC01320	2.80934490518655	2.57655270708293	0.816281592869455	3.15645082480132	0.00159701813585806	0.0130159449916596
HEATR5B	1155.98316864032	-0.790201243107059	0.153586471457812	-5.14499249580139	2.67531504961919e-07	1.01815772145568e-05
EIF2AK2	994.610969067345	0.979076543503078	0.350260316203543	2.79528253190441	0.00518543757306952	0.0309771711204314
AC011247.3	7.59255558032418	1.07301386860188	0.39209926473915	2.73658730096246	0.00620801203675605	0.0352065659873239
TTC39DP	1.51885190140079	2.7114964136788	0.99175991112608	2.73402502285061	0.00625652895418139	0.0354161211456766
MORN2	50.303873328016	0.834733741348618	0.234739129967905	3.55600594354571	0.000376535562078995	0.00422297307162692
OXER1	75.3551017583291	-0.821035702045335	0.25645464368469	-3.20148502771818	0.00136721180215362	0.0115221373852517
AC093609.1	55.1247163787853	-0.821448241362953	0.300268122944661	-2.73571577730995	0.00622447625170454	0.0352664244567296
ABCG5	2.00865437563588	2.77925770912537	1.06967917685832	2.59821614672179	0.00937094862327931	0.0477197537585454
RP11-89K21.1	1.0314079989822	2.84595383636942	1.09233895961205	2.6053761163844	0.00917734547457372	0.0470434531730475
AC073283.4	1.5517759168545	2.70857008034056	0.942795053583421	2.87291503073303	0.00406703485200682	0.0260391084595036
KCNK12	24.0410825708221	1.13878159204419	0.240930374734357	4.7266003437706	2.28309994139665e-06	6.49702060246313e-05
RP11-443F4.1	3.05091362651215	2.21358567249677	0.743552406101791	2.97704056140696	0.00291045501912936	0.0203489178602608
NRXN1	3.93316396232944	2.06797676529004	0.699902844766437	2.95466260889415	0.0031301115249271	0.0213854116026795
CHAC2	55.3376727628259	1.54752348598785	0.248464100309273	6.22835847940042	4.71347585162217e-10	3.51846286419607e-08
ERLEC1	931.127457260347	0.523388827275471	0.096214776528719	5.43979673557986	5.33413949385865e-08	2.47821087979108e-06
EIF3FP3	18.827219305609	-1.58442353167527	0.594998032517653	-2.66290549730224	0.0077469167384198	0.0415370713433686
BCL11A	543.835304029809	-0.991889336664592	0.154667758448075	-6.41303233858909	1.42653244184151e-10	1.17658524940869e-08
PAPOLG	432.488695135055	-0.572744047458006	0.153522241802534	-3.73069101084838	0.00019095530437552	0.00247867473522734
TMEM17	10.6384742252285	1.19647349740597	0.425902905490995	2.80926352457408	0.00496549831345568	0.0300053028040575
LGALSL	182.128737380435	1.25567309797271	0.430356940544511	2.91774798934104	0.00352569169501995	0.0233462227638646
AC007365.3	16.745023819132	0.740965225040495	0.271964284009901	2.72449460684888	0.00643999821400657	0.0362426387184674
SLC1A4	581.988676529091	0.938242367767125	0.188553720032254	4.97599499817151	6.49133233578663e-07	2.21869505759577e-05
AC007386.4	13.5809807419585	1.18804525164165	0.369608623501776	3.21433315160717	0.0013074787644198	0.0110930643499982
CEP68	851.524366281626	-0.689362884199246	0.200947258170652	-3.4305662613909	0.000602322846281363	0.00609739779519274
RP11-420C9.1	6.7748280134647	1.12789171203234	0.362342925268054	3.11277420746644	0.00185337753209349	0.01456986412417
AC074391.1	3.17045530718721	2.04457979430004	0.636685177149922	3.21128851067723	0.00132141195466892	0.0111924037480308
MEIS1	108.764949372776	1.25742619109437	0.312900649726682	4.01861163341377	5.85420716262331e-05	0.00095406199960352
MEIS1-AS2	1.95743194530349	2.82160682661955	0.929727057890898	3.03487652926915	0.00240634177195554	0.0177675179381607
AC023115.2	3.54225693903984	2.3273079296776	0.8319853790107	2.79729426548933	0.00515325749710036	0.0308301830762522
C1D	254.022390622794	0.525519649550805	0.157873549713375	3.32873778099564	0.000872404991952707	0.00811920827878738
ARHGAP25	3271.06896989525	-0.664982526255306	0.160935597659987	-4.13197910172883	3.59653126599972e-05	0.000640308567458565
AC097495.3	11.2719379885714	-0.845774140146692	0.300942118245861	-2.81042130319465	0.00494766870801011	0.0299551273209873
NFU1	392.836030548883	0.59405963926642	0.126878712277556	4.68210646689787	2.83941932752986e-06	7.7893601530361e-05
ANXA4	1185.56317563418	0.620828635309089	0.178760447208345	3.47296420994916	0.000514743992268142	0.00539537494562391
C2orf42	288.257712781512	-0.54428005266572	0.171726731729779	-3.16945444185226	0.00152725398788664	0.012572563245763
PCYOX1	538.948183199927	-0.579861818265652	0.126640157783525	-4.5788147173415	4.67618179597585e-06	0.000119219120619056
SNRPG	900.481453701826	0.621656488125753	0.0931443333589024	6.6741203217419	2.48719499248748e-11	2.27519553567328e-09
ADD2	100.515531936942	-0.808629310144006	0.264826502075926	-3.05343046789241	0.00226241144691799	0.0170114189401455
PAIP2B	54.8552328227896	-1.03366560584092	0.168792441284374	-6.12388563122589	9.13204569365077e-10	6.4529702659966e-08
DYSF	2112.52724282796	1.3858268559545	0.463053377129876	2.99280153088226	0.00276429448533816	0.0196451224068575
RP11-44N22.3	2.22877965613467	2.37416610353578	0.913793175859649	2.59814383194784	0.00937292243680369	0.0477201450759429
BOLA3	70.4325349063658	0.831247982992601	0.168779526511987	4.92505222743095	8.4337825295396e-07	2.78060594119395e-05
MTHFD2	332.306259942524	0.587802954973713	0.200986817510039	2.92458461831385	0.00344916289968319	0.0229542703450874
SLC4A5	6.54108871478375	-1.39583299415624	0.362055102330417	-3.85530540840818	0.00011558523992367	0.00166668477196617
INO80B	7.2510273336136	-1.17374768611766	0.448887805608302	-2.61479075941277	0.0089282132289312	0.0460242073743838
DQX1	6.30016167995141	1.40636227588547	0.3999466879026	3.51637435294368	0.000437483670762117	0.00475443162842414
SEMA4F	227.471193182781	-0.506982761820223	0.169228996431756	-2.99583861223612	0.00273691243735217	0.0194821078873885
LRRTM4	1.41352276671117	2.98462176108357	1.13463283353463	2.63047364122702	0.00852659814674311	0.0445472695699833
AC105342.1	1.47494846314915	3.78436149668071	1.1729803648217	3.22627864044081	0.00125411199218232	0.0107453819057692
DNAH6	43.0565820350864	-1.16410894078731	0.218043287193685	-5.33888915256191	9.35177960600435e-08	4.08425985709454e-06
TMSB10	19732.6645438329	0.534493456439367	0.112099854593594	4.76801204048941	1.86052667025962e-06	5.45494276422507e-05
MAT2A	2957.37027777935	-0.695664268179792	0.252593392303951	-2.75408735689604	0.00588560562768049	0.0338806167436912
VAMP5	1238.55083158398	0.88564298734452	0.25262359043948	3.50578101516093	0.000455269622756712	0.00490272372862494
REEP1	4.25751838549994	2.10424519741673	0.759226480172763	2.77156454940548	0.00557876101630756	0.0326218763659305
KDM3A	1586.40439540269	-0.531870766389301	0.178480837231279	-2.97998807401431	0.00288259605918651	0.0202280812071077
IGKV3OR2-268	2.25937494424524	3.37706264268744	0.959124003543006	3.52098647329496	0.000429944548336425	0.00469634609550634
LINC00152	259.050329392027	0.61986875694026	0.185798386636014	3.33624402323044	0.000849185901227867	0.00796499646953326
IGKC	46690.697158074	3.08715630776417	0.357552152283237	8.63414270631678	5.91690958782582e-18	1.51883446521782e-15
IGKJ5	27.7078272790562	1.78200653985938	0.455084697020212	3.91576897998887	9.01165098486323e-05	0.00136562978085202
IGKJ4	20.9933186127267	1.74309134447291	0.409882822243534	4.25265771064015	2.11248343040103e-05	0.000418438056497388
IGKJ3	11.8325635960654	1.59496346115174	0.459444445499302	3.47150450239618	0.000517550652663983	0.00541576714576338
IGKV4-1	4298.10890967956	3.23536479430321	0.4026721710801	8.03473650941632	9.37802170904672e-16	1.74750751194651e-13
IGKV5-2	34.3257064072696	3.84289908978648	0.432961684977702	8.87584103425779	6.94069171734767e-19	1.87741979399568e-16
IGKV7-3	10.9288767101672	3.55263803974816	0.65731259318201	5.40479229608254	6.48835350914663e-08	2.94622781364788e-06
IGKV2-4	1.16690758764682	3.47599820856006	1.25944914285161	2.7599353481553	0.0057812801337057	0.0334561497684611
IGKV1-5	3176.35541555924	3.29405377308416	0.477423699370564	6.89964444041435	5.21328575364226e-12	5.70197462689672e-10
IGKV1-6	201.094042597025	3.48443326198669	0.571122468198617	6.1010264102846	1.05389491057921e-09	7.34398348214142e-08
IGKV3-7	12.7214425479556	2.37701989291344	0.515172067901445	4.61403100248862	3.94933476200126e-06	0.000103705078572968
IGKV1-8	186.269902216067	2.68540346191391	0.451729429989859	5.94471664592275	2.76935480410549e-09	1.75923963262822e-07
IGKV1-9	1207.78993359627	3.93177096533462	0.631963697556985	6.22151395805467	4.92380345431453e-10	3.64303528519812e-08
IGKV3-11	2127.95830024058	2.9788765928825	0.357847967591791	8.32441948162916	8.47430093190411e-17	1.83775443312914e-14
IGKV1-12	185.571424805489	3.62755074823642	0.518847254048449	6.99155815113495	2.71849902185133e-12	3.16604450896722e-10
IGKV1-13	4.25001465211002	3.84995842371675	1.03642487810551	3.71465265360487	0.000203483003589643	0.00261297521097553
IGKV3-15	2135.51495407498	3.43339401309817	0.443564408004069	7.74046328141522	9.90552075912663e-15	1.51762120581731e-12
IGKV1-16	241.541794150003	2.49810826347755	0.438654690968258	5.69493114951852	1.23421716651347e-08	6.72033918632312e-07
IGKV1-17	201.570447736002	3.31642235302009	0.385545349966607	8.60189949977956	7.84074396876281e-18	1.93374269880586e-15
IGKV3-20	3461.85488920213	2.01202934120164	0.544907924497813	3.6924207755942	0.000222129548889789	0.00279674220814391
IGKV6-21	34.6563354042831	3.10300369879486	0.911070785929671	3.40588650927766	0.000659495882975249	0.00655931796952371
IGKV2-24	253.829165281188	4.59855595555448	0.76574263872261	6.00535444026685	1.90914376116427e-09	1.26385316989075e-07
IGKV2-26	20.3605401466956	2.24885199001318	0.567724750217164	3.96116602130338	7.45846497947905e-05	0.00116104668950356
IGKV1-27	221.213207388539	3.18703011694951	0.425340758741	7.49288670660921	6.73750557962241e-14	9.31256540444953e-12
IGKV2-30	619.413943960693	4.01881999611453	0.64379518150375	6.24238905722708	4.3093742549891e-10	3.26525960115981e-08
IGKV1-39	4.05364190120127	3.03179452296041	0.756093051670633	4.00981667039721	6.07659088475846e-05	0.000986211098690218
IGKV2D-40	21.9795713830238	3.95550080659444	0.496149867599914	7.97239113602684	1.55633314996113e-15	2.77667494471079e-13
IGKV2D-30	19.8219421834107	3.49887506974904	0.658808375514446	5.31091467532856	1.09076392878493e-07	4.69047134914765e-06
IGKV2D-29	697.202446275121	5.68969054888697	0.719915465448284	7.90327590107272	2.71667352125368e-15	4.58662007386964e-13
IGKV1D-27	9.3578886645004	5.83859304412151	1.53098574710769	3.813616851203	0.000136947729091358	0.0019043986031079
IGKV2D-24	15.8256558954923	3.72887820992197	1.02118883649854	3.65150702460434	0.000260705966671088	0.00317478176101156
IGKV6D-21	29.491721828932	2.83918620657735	0.958757476502844	2.96131845243444	0.00306325028419802	0.0210774409598702
IGKV3D-20	225.057888471288	3.05112309962814	0.743737931521645	4.10241695402803	4.08856624451079e-05	0.000713259170921729
IGKV1D-16	77.8317144686791	4.18175025515012	0.761532879211678	5.4912274562314	3.99149904717733e-08	1.89811247695261e-06
IGKV3D-15	18.2237870690911	2.3766803931235	0.649015893244217	3.66197564322078	0.000250277659977397	0.0030757131482127
IGKV1D-12	7.89686125304071	3.91720301286742	0.703121467838093	5.5711611606907	2.53047114058186e-08	1.26052538638569e-06
IGKV3D-11	53.1639616456629	2.40843777152441	0.421430664395332	5.71490870266888	1.09762937982206e-08	6.01567857926007e-07
IGKV1D-43	60.9717392435005	3.59366026505671	0.968548192936207	3.71035772021042	0.00020696659026661	0.00264421104354842
IGKV1D-8	85.8867889300328	3.07813569961854	0.401423110197756	7.66805802013276	1.74619901389321e-14	2.5539175810173e-12
ZNF2	64.6209367500237	-0.809711059123155	0.277853133067281	-2.91416925979772	0.00356636485607043	0.0235350142495561
KCNIP3	2.71452123948567	3.29314309186203	0.942001616822621	3.49589961742298	0.000472466404054103	0.00505760206824894
NCAPH	134.041656903429	2.14625357625815	0.227013441200959	9.45430175809818	3.25185002567812e-21	1.16862198922798e-18
CNNM4	374.813718953852	-0.517786649604578	0.143734610126172	-3.60237975495295	0.00031531726943603	0.00368592993955983
SEMA4C	305.078288138062	-1.11696650892152	0.274618785453183	-4.06733467660734	4.75539229886985e-05	0.00080522606189683
COX5B	2738.45419009064	0.610733677960509	0.120862858340873	5.05311297733868	4.34666604645483e-07	1.55540157986654e-05
CNGA3	1.05705285583349	3.26266887561052	1.04190079261132	3.13145829118075	0.00173940491185309	0.0138821287952336
INPP4A	2634.11527162427	-0.536892102225003	0.119712239286844	-4.48485556216646	7.29633424883688e-06	0.000171699330555417
AFF3	428.784501362075	-0.741932507200653	0.268425996673369	-2.76401137145992	0.00570955494967697	0.0331630502923306
NPAS2	33.1187720291754	-0.99105228276014	0.36667082027575	-2.70283924424319	0.00687499876547037	0.0379971368530197
TBC1D8	989.222385675235	-0.87030288556633	0.233166514720873	-3.73253803878392	0.000189560059261828	0.00246310581135876
CREG2	5.02641198399286	1.27432356391377	0.446690531677171	2.85281077959973	0.00433344163296919	0.0273213177240534
C2orf49	240.210934375259	-0.594077362506367	0.165100943423915	-3.59826752159137	0.000320344018585162	0.00373046536526894
FHL2	57.5421782637246	1.33685084176031	0.362775991672559	3.68505874822871	0.000228649893524907	0.00287165088442964
RGPD3	1.93023193477488	2.71321517085357	0.880801962992964	3.08039183022942	0.00206728431156011	0.0159181524767696
SULT1C4	8.04113692243955	2.59425322927301	0.743665358620118	3.48846856882871	0.000485795932969706	0.00515858273101981
LIMS1	2092.39828748456	1.12407922338835	0.220577511220977	5.09607356237794	3.46770424607016e-07	1.26060069384597e-05
EDAR	143.994970010582	-1.05335468861994	0.38293235266057	-2.7507591910199	0.0059457333729086	0.0341720056497347
BUB1	281.671492753012	3.37326166936759	0.311150426009162	10.8412567921995	2.194355454653e-27	2.04448910434263e-24
ACOXL	22.4734727717929	4.10787156327909	0.522785654934694	7.85765929976072	3.91378102507374e-15	6.47730759649705e-13
MIR4435-2HG	277.497423018971	0.759161956472996	0.175172245072152	4.33380274460892	1.46555501989017e-05	0.000309041136626
AC017002.1	3.47322986060561	2.27769392637056	0.717157666364219	3.1760016425925	0.00149320105734839	0.0123562387495579
POLR1B	640.366171129442	-0.506287623927396	0.130460456228861	-3.88077459302486	0.000104124310625034	0.00153849703558257
CKAP2L	53.2642101505755	3.27477491661671	0.331226518492576	9.8868138080258	4.74902469360264e-23	2.48888469150559e-20
RP11-480C16.1	1.72672911084992	2.9069161151375	0.821250457081619	3.53962191444917	0.00040070064428651	0.00443206150775802
RP11-77A13.1	5.47194986166669	2.44081628353175	0.82254717489658	2.96738759553656	0.00300342078251393	0.0207794425756107
DBI	1793.54111498975	0.619622010416149	0.115381250113286	5.3702140495772	7.86432411288941e-08	3.4830094609832e-06
CFAP221	2.25956371127937	2.43252491773398	0.931073300213179	2.61260302188563	0.00898556061639908	0.046262947782672
CNTNAP5	1.13251122353344	3.00191894426132	1.14035366944654	2.63244555149129	0.00847726097277344	0.0443909001718534
GYPC	1451.69105204004	0.950628592718715	0.22717372849321	4.18458859228139	2.85683018193823e-05	0.000536717102739642
CYP27C1	1.37415363741217	3.67862104322954	1.01956295583627	3.60803717139	0.000308522295425507	0.00361489839949886
AMMECR1L	278.45499420357	-0.51422521582	0.127265534267777	-4.0405693401485	5.33215963458869e-05	0.000881892227269645
MZT2B	364.789787231547	0.715769549289537	0.147791957718736	4.84308862496918	1.27836234110416e-06	3.91698940960004e-05
AMER3	1.65912623276645	3.94980495731135	1.18278772439918	3.33940306940345	0.000839586456384176	0.00789261468490297
FAM168B	887.714935150008	-0.530469600255212	0.173267328916699	-3.06156736859631	0.00220181437960073	0.0166582985062364
ANKRD30BL	1.45224682502331	2.64515731949472	0.971388521837337	2.72306832954082	0.00646786789780798	0.0363588122541357
TMEM163	14.638538351088	1.12285025055491	0.253408417081082	4.43099034944699	9.38012876448496e-06	0.000213351283182083
MCM6	747.781221880259	1.17084739119587	0.149612744482006	7.8258533071472	5.04225012038333e-15	8.18340929215246e-13
THSD7B	2.0914723602928	2.87060680288458	0.991363942714322	2.89561348683406	0.00378418172162471	0.0246554973812979
RP11-107E5.4	19.7573410278392	1.06372105280336	0.272417532455526	3.90474520202557	9.43247123473321e-05	0.00141577115979086
TEX41	8.4912794205661	1.20109264630956	0.421546345463019	2.84925408377175	0.00438218683126116	0.027483992003791
PABPC1P2	1.46360408844816	3.02501053710124	1.04727214744503	2.88846652179301	0.00387125235806444	0.0250734357156202
ACVR2A	178.793981367983	-0.551343130341932	0.183269775186607	-3.00836910931193	0.00262653916687471	0.0189213113636598
GALNT5	4.83829564270246	2.56871618608353	0.655319350089541	3.91979297686318	8.86250649719011e-05	0.00134628752079296
AC005042.4	1.7673104111929	3.68655199764745	0.944605897697973	3.9027408219996	9.51095301842486e-05	0.00142669966685448
AC009961.5	1.84933617492373	2.10693375540656	0.813368783419568	2.59037941749938	0.00958702018456271	0.0485253681615411
PSMD14	970.374708064779	0.74298116737358	0.108543337869597	6.84501860691067	7.64659319004589e-12	8.18543396973594e-10
SLC4A10	60.8561946226966	-2.71866191308651	0.635492313352263	-4.278040593041	1.88545643208773e-05	0.000380662455903682
FIGN	1.95575285972567	2.15917485149024	0.762893664967807	2.83024351969335	0.00465125869556165	0.0286501135517994
GRB14	16.4893719717589	2.33417175775416	0.477748589027567	4.88577425734578	1.03023185736913e-06	3.2847291006309e-05
SCN1A	2.07272922093541	3.53735524155546	1.02325567477293	3.45696127445415	0.000546303349634709	0.0056554761577822
SCN7A	1.40204308490623	2.94091751889388	1.02391221501662	2.87223599422157	0.00407578472029731	0.0260626437274528
XIRP2	10.6557529047854	2.15643598401748	0.635439174238822	3.39361511131357	0.000689765624147496	0.00677802501603688
NOSTRIN	3.14691087257655	1.96304616018783	0.605431764709674	3.24239043045451	0.00118531516593047	0.0102749098256881
SPC25	30.8777076710447	4.3709535605905	0.433088945125485	10.0925078088152	5.96263869649266e-24	3.4882823034644e-21
ABCB11	2.29233388893879	2.05724945647437	0.688833011847135	2.98657210251548	0.00282124300548039	0.0199301289092572
LRP2	4.33822557688772	2.92923326577809	0.697613711215323	4.19893304659255	2.68175592640122e-05	0.000509942386720095
AC092641.2	1.8814222278208	2.10324748119555	0.778329127143776	2.70225976112935	0.00688699338709649	0.0380421033325017
CYBRD1	588.738910650994	-0.923360552357884	0.306742849843791	-3.01021051616396	0.00261066675739753	0.0188580410205728
CDCA7	223.315355791701	1.67319889246888	0.322435556721813	5.18925055747639	2.11142134488881e-07	8.27335130093814e-06
ATP5G3	2166.80669494571	0.725707750930662	0.115618179541257	6.27676161145315	3.4569749221216e-10	2.65943917862052e-08
NFE2L2	2020.09390716543	-0.954643521048091	0.329312856976323	-2.8988953842052	0.00374479820635511	0.0244305351864806
ZNF385B	3.83830167621873	3.74093977595126	1.25700214675527	2.97608065794306	0.00291958063270653	0.0203957151892156
CWC22	699.864402128224	-0.57311568977301	0.102906921993247	-5.56926277331099	2.55819429600475e-08	1.27181691127066e-06
RP11-366L5.1	6.76261149720513	1.24142090361196	0.447229525276672	2.77580265489846	0.00550656210803786	0.0323274390641308
PDE1A	1.65763360065369	2.45310674674115	0.880756735908709	2.78522621142397	0.0053490391608599	0.0316166421829398
TFPI	59.3436382351631	2.57229168255246	0.529532905104212	4.85766164436228	1.18780159212837e-06	3.67984443984992e-05
WDR75	503.116501510609	-0.509999078435689	0.143978965048521	-3.54217769424734	0.000396838051222302	0.00439773480905208
C2orf88	298.487590097471	1.60523270899261	0.37897267448288	4.23574789708254	2.27792237605364e-05	0.000446288281090385
AC093388.3	13.5917812738402	0.806883881138176	0.301053156017877	2.68020402712623	0.0073577298982261	0.0400240633452408
SDPR	1897.703866517	1.46666574323766	0.357643951752256	4.10091023782679	4.11528180174303e-05	0.000716429266468151
DNAH7	10.9871667630259	0.940360514291512	0.355368838903658	2.64615354906356	0.00814128521609569	0.0430709087058051
CCDC150	18.9091802952591	1.67112672921796	0.359840177481274	4.64408043847445	3.41594463911196e-06	9.2003750900964e-05
ANKRD44	4712.04071574462	-0.604419724195422	0.104961885016201	-5.75846864890175	8.48804272272203e-09	4.811504993528e-07
SPATS2L	266.497673221813	1.70300092978353	0.330929924800349	5.14610738454963	2.65947220195637e-07	1.01509938367417e-05
SGOL2	72.8972911268939	0.926990076461475	0.195748269187061	4.73562336112215	2.18382820933e-06	6.24987285937493e-05
AOX3P	1.45893758264108	3.4226569541456	1.15138197129142	2.97265116137493	0.0029523979048575	0.0205280601698716
NDUFB3	642.495539150902	0.870670113078016	0.166917064916272	5.21618393850119	1.8264680947037e-07	7.31634257808381e-06
STRADB	759.365385175106	1.24409593333064	0.273805608966564	4.54371967771694	5.52701481843666e-06	0.00013511913000252
CDK15	2.22458321348415	2.0274500530969	0.73398710489543	2.76224206062278	0.00574059009494174	0.0332895999143279
KIAA2012	3.58920661724134	1.77898523475454	0.561335471911099	3.16920152702604	0.00152858367214161	0.0125733696472589
AC079354.3	1.01557004612074	2.81355968157454	1.00339638942414	2.80403608307707	0.00504672567513702	0.0303430762628458
SUMO1	1473.34558092047	0.521572615775084	0.0982139380485312	5.31057634118444	1.09279096396198e-07	4.69116885485111e-06
SNORD11	4.80435120043775	1.2966467624059	0.417550188666696	3.10536744468084	0.00190042779755159	0.0148469446196297
FAM117B	746.701278256493	-0.700144567807771	0.226407064629207	-3.09241484559864	0.0019853518510704	0.0153766967874159
GPR1	2.89707316549508	2.91246460423289	0.865836718939406	3.36375732343677	0.000768891202877923	0.00736285767019301
AC007879.5	20.9370295587945	-1.02927824063953	0.29491803625983	-3.49004846801811	0.00048293295129547	0.00513745087587601
FZD5	46.5171526189128	1.21509736012633	0.382817417152593	3.17409110892671	0.00150306502190391	0.0124215189523701
PIKFYVE	769.760252947431	-0.504631395022225	0.127019778350958	-3.97285683831002	7.10157346452743e-05	0.00111306655497602
UNC80	4.55586683182691	2.34981499588133	0.708282286745912	3.31762496373751	0.000907862943779687	0.00836870656420733
CPS1	5.48544596828508	1.60624426574077	0.55710184888857	2.88321474600248	0.00393638986527555	0.0254037515266475
ERBB4	1.58888793634714	2.43242886984816	0.915453109755831	2.65707641814329	0.00788215736614473	0.0420537753346207
FN1	188.916534327599	3.15670155398193	0.7636900835791	4.13348506397749	3.57303525976522e-05	0.000638375532632485
AC012668.2	4.900981652832	1.57813835279432	0.591251115364178	2.66915074117413	0.00760433134399102	0.0410327240003084
TMEM169	27.055737333777	-0.926496836937083	0.315682744173613	-2.93489857788219	0.00333656727043772	0.0224201025472072
AC098820.3	8.14394583847093	0.863776120062615	0.304367359847189	2.83793939171494	0.0045405803536239	0.0281614495502374
TNS1	362.96620632355	2.56554429803067	0.542243520783597	4.73135076712985	2.23030749431661e-06	6.37563810534415e-05
CXCR2P1	796.45832642325	1.06520110585737	0.339825531110691	3.1345529053566	0.00172116214540322	0.0137627320183609
VIL1	66.2407006069939	1.59833430214273	0.442861259148489	3.60910842645376	0.000307251177720006	0.00360672451083736
CYP27A1	1122.41305267688	-1.65009032160457	0.354095803748246	-4.66001094657917	3.16192567713466e-06	8.58978426933041e-05
RP11-459I19.1	4.61082908704133	-1.61352442162548	0.559825508850257	-2.88219167600858	0.00394919419340169	0.0254667852164093
WNT10A	95.4122758202814	-0.661743705718308	0.233436570640329	-2.83479021261797	0.00458557871191679	0.0283741731471201
LINC00608	1.53040735982923	3.45022410248649	1.16889682067574	2.9516926057613	0.00316037376646713	0.0215395184148597
GLB1L	76.3686708880963	-0.914257141903502	0.320612150994204	-2.85159854069295	0.00435000010105136	0.0273708360535388
PTPRN	26.4170145393042	1.98412478707104	0.500554435240617	3.96385417325744	7.37493134533631e-05	0.00115052661352936
GMPPA	1047.65902965902	0.533675005873235	0.108990319632778	4.89653583613067	9.75408669308677e-07	3.14327869725206e-05
CHPF	496.128870297048	1.71951329587365	0.235082074044694	7.31452324836448	2.58296788037784e-13	3.29833197963375e-11
TMEM198	5.81159233982367	1.32762174492401	0.463593043926121	2.86376545618658	0.0041863786802964	0.026634431482432
AC093843.1	1.19805735651395	3.08254421564946	0.925222888512293	3.33167743029576	0.000863242515477577	0.00806077532270005
TMEM256P2	14.3357316238872	-1.1768627209154	0.418895227961322	-2.80944408615718	0.00496271387518451	0.0299956824229076
COL4A3	31.5307975233357	-0.94407933894232	0.303317357300863	-3.11251339963997	0.00185501592657419	0.0145736354306372
SLC19A3	1.91678981797264	2.71879598967282	0.931257286188941	2.91948962976619	0.00350605059243726	0.0232712951723883
SLC16A14	31.2004292550677	2.55042493797166	0.462463097193133	5.51487232916782	3.49033239698433e-08	1.6820460110831e-06
RN7SL834P	23.7294086510868	0.723240136875737	0.212004301036252	3.41144086860797	0.000646205155779951	0.00646359320031827
ITM2C	2227.89300289534	1.90503242553574	0.281294268186578	6.77238266466262	1.26678535998509e-11	1.28496985950746e-09
HTR2B	5.27932734075189	1.23211633119118	0.475083438380328	2.59347354938695	0.00950118473058834	0.0481587352574411
ZBTB8OSP2	5.06539919299843	1.52139954648323	0.54703257029138	2.781186402983	0.00541606291626296	0.0319106658581253
CHRND	1.86823374493682	2.38238386721189	0.867833384797797	2.74520882573211	0.00604724039952317	0.034568099716822
NGEF	2.2530705243177	2.40730642776469	0.925691113288082	2.60055043546207	0.00930743364712488	0.0474635720306251
INPP5D	6770.30859094885	-0.568182542270815	0.0918317370499132	-6.18721327205203	6.12370917197558e-10	4.4139836083157e-08
HJURP	100.152065826379	3.53151715877643	0.293767472386479	12.0214710297483	2.74048716245482e-33	6.2672450053376e-30
ASB18	1.91881045402018	3.08835838574611	0.9676651596407	3.19155686755616	0.00141508251425667	0.0118304472345101
MLPH	3.24689211781359	4.25674397660408	0.790862487962664	5.38240723437251	7.34962557842821e-08	3.28396413944831e-06
RBM44	23.6308449660084	1.01835648466522	0.359348568366656	2.83389603941917	0.00459842889288985	0.028443097425507
GPC1	31.5159078794508	1.11309419121878	0.301793459500199	3.68826479229264	0.000225788611991265	0.00283854988668279
CROCC2	43.3251467211875	-2.72702287746138	0.482722501949177	-5.6492557658903	1.6114395074379e-08	8.53418363139114e-07
AC104809.4	67.8597851001722	-2.6135981431454	0.588324219287489	-4.44244526650745	8.89422626877389e-06	0.000203402869106614
SNED1	215.3469327021	-1.10121194048637	0.329161083387439	-3.3455107425023	0.00082131177595859	0.00774978208402637
PASK	462.126372517019	-0.668760877885624	0.243274241973367	-2.74899994533264	0.00597773961929051	0.0342932765935854
DTYMK	441.380719683955	0.689095209324801	0.112285955996872	6.13696702501242	8.41118362521825e-10	5.97716766316357e-08
D2HGDH	315.978129265536	-0.565477605373415	0.178438176117964	-3.16903937081032	0.00152943675944555	0.0125733696472589
LRRN1	16.4784116927032	-2.51686964443886	0.508383789345168	-4.9507275746946	7.39365417012838e-07	2.49322740353552e-05
AC026202.3	7.77668987512204	1.22329929591819	0.339474685764249	3.60350667433188	0.00031395268170722	0.00367168464017984
OR7E122P	1.2556964130394	3.13001776858464	1.03276705180747	3.03071032630905	0.00243979194391002	0.0179407793455132
OXTR	18.3503213522659	1.94783558022781	0.525928809519778	3.70361072633836	0.000212552342611642	0.00270002786882051
IRAK2	254.348805472557	-0.624880132593004	0.186024375946532	-3.35913037962621	0.000781881689562629	0.0074475637192872
GHRL	51.399382597308	-1.0326660035808	0.243960260331706	-4.23292712582254	2.30669265831792e-05	0.000450521432551596
SEC13	2396.74027080126	0.550297859653765	0.109073267920933	5.04521291186285	4.53016625794616e-07	1.6096167003516e-05
SYN2	11.4423264674732	3.21979651007986	0.754893354611741	4.26523361268145	1.99693145648015e-05	0.000399640475093196
PPARG	39.0526479982481	3.08930399746455	0.555862987366079	5.55767170630125	2.73396984822217e-08	1.35119342832764e-06
TMEM40	175.759530430349	1.7610143173878	0.422972255397477	4.16342749415781	3.13505609595449e-05	0.000574611076669391
FBLN2	107.323753846412	-1.04138162814655	0.372725874200539	-2.79396119300871	0.00520667264778216	0.0310516794893499
LSM3	628.632978783886	0.628144477511907	0.107460259831559	5.84536533316134	5.05457707073489e-09	3.06392628413029e-07
NR2C2	433.255187370333	-0.540233969928309	0.0954589122253487	-5.65933507238157	1.5196060579657e-08	8.09898516825959e-07
ANKRD28	966.736810338434	0.630935728664253	0.232092255636571	2.71846954537002	0.00655846930280631	0.0366796028860373
SGOL1	39.0035538297644	1.94797345436919	0.278716966828441	6.98907381396781	2.76706820288931e-12	3.20775888073196e-10
ZNF385D	13.9203429685805	2.15207159578401	0.517577527954294	4.15796953992572	3.21088824405633e-05	0.000585312352662906
HMGB1P5	133.548983536526	2.13047997772455	0.27795110498545	7.66494516305693	1.78907624437453e-14	2.60150300598182e-12
THRB	27.866464649245	0.951211573336178	0.324379147819315	2.93240665970928	0.00336346010330526	0.0225449513345982
LRRC3B	1.97214112632608	3.11147833362944	0.914002719154291	3.40423312581436	0.000663500999699385	0.00658943195753562
TGFBR2	4302.48980732425	-0.85631194653105	0.151505855654609	-5.65200561279429	1.58586411179978e-08	8.41645518912135e-07
LRRFIP2	679.898464332872	0.515502526315256	0.178171395867068	2.89329565953375	0.00381222256608906	0.0248037341987606
RP11-259K5.1	1.39993887353565	2.58643558143792	0.89789964684973	2.88053970230682	0.00396994948841075	0.0255678569714441
ITGA9	25.1109536787784	1.43092715155958	0.46786706116183	3.05840541115725	0.00222518314540111	0.0168099321046978
ITGA9-AS1	12.9940991600811	1.48844388754312	0.385801824924469	3.85805299867237	0.000114293867805131	0.00165441143762413
CTDSPL	215.097936191797	1.33995531969378	0.379105822373407	3.53451527413885	0.000408523823553203	0.00450342914342874
SCN10A	1.48303567135533	3.03162022555761	1.02120857023836	2.96865920822618	0.00299102112410353	0.0207120548347655
XIRP1	2.10134352099159	2.0607726392236	0.776962830508853	2.65234391955911	0.00799350752656686	0.0425126163505953
ZNF619	50.6651574058335	-0.625606203472105	0.223646188019859	-2.79730322708006	0.00515311455044298	0.0308301830762522
VIPR1	480.513770498111	-0.620037010379322	0.142255199034268	-4.35862460274623	1.30882396549707e-05	0.000280688624689209
HIGD1A	453.599588235455	0.707272241617292	0.150627442434712	4.69550720761825	2.65945989999266e-06	7.37611612394877e-05
FAM198A	5.64423309215489	1.42819763563001	0.532768287495456	2.68071067507409	0.00734660039770527	0.0399764394559104
SNRK	1058.805459551	-0.786624324440976	0.185492606611183	-4.24073141680436	2.22792600702294e-05	0.000438199426369578
ZKSCAN7	39.4948563653484	-0.943042135152875	0.32967780876186	-2.86049624842682	0.00422978557538016	0.0268698196803695
RP11-348P10.2	5.6959176667305	1.85621294333404	0.529410365827968	3.50618926856678	0.00045457185510395	0.0049015043236155
ZNF502	60.0817676186354	-0.71966712433286	0.233578409938141	-3.08105156004552	0.00206270926854202	0.0158975227816921
KIF15	97.4025161646886	2.62050914342336	0.317608495702396	8.25075266840097	1.57400009923858e-16	3.24553659806933e-14
TGM4	10.8324307089365	0.827336384723697	0.274037338130544	3.01906444708486	0.00253556587534056	0.0184562196643713
TMEM158	85.3403770961618	1.95845520053486	0.444002263565377	4.41091264897681	1.02935839864927e-05	0.000230789125458298
LIMD1-AS1	9.51380655251976	-1.6755707512356	0.396033355357238	-4.23088290056824	2.32775835367831e-05	0.000453930923605672
SACM1L	1045.26795343716	-0.606183115112093	0.132271391325311	-4.58287396116694	4.58628500892149e-06	0.000117847380678681
SLC6A20	3.15634963063121	2.2639656074747	0.606203626324296	3.73466193398117	0.000187967513746226	0.00244367481953492
FYCO1	373.916571345937	-0.801241797236785	0.199438889388737	-4.01748024015036	5.88237661649241e-05	0.000956542121295947
CCR3	19.1881234193684	1.20519465660305	0.404903045729297	2.97650183004253	0.00291557342182566	0.0203790400109604
CCR1	2509.0004189053	1.10560455696975	0.339590008510109	3.25570402327323	0.0011311159690154	0.00995255450036778
CCRL2	297.099748739647	-1.35802287808184	0.518920874449616	-2.61701339249881	0.00887028609776936	0.0458289006111082
LTF	13.6456699167245	5.74561064007271	0.975522602487102	5.88977705429298	3.86716970246941e-09	2.41395833834542e-07
LRRC2	8.70868790272798	1.33703945168999	0.475304539970651	2.81301637003626	0.00490791525402122	0.0298005107724253
ALS2CL	505.435457434902	-0.978632905627654	0.236821478384916	-4.13236549447191	3.59048881753912e-05	0.000640129955308393
TMIE	20.4661931324752	-0.658456576206583	0.25010757654497	-2.63269344056912	0.00847107688833132	0.0443677722679289
CDC25A	40.6660271420613	3.25732977857959	0.379037393818516	8.59368978285874	8.4220208458061e-18	2.05693549900095e-15
ZNF589	423.847170054336	-0.773676860610723	0.119889974521878	-6.45322399722037	1.09495329026241e-10	9.25864496671169e-09
MRPS18AP1	7.52168656821369	-1.29585548558391	0.408910209449268	-3.16904654283199	0.00152939901890468	0.0125733696472589
WDR6	3015.66441735725	-0.70062541503491	0.134467950849501	-5.21035243423216	1.88482243783969e-07	7.51419861272509e-06
NDUFAF3	1027.15385296879	0.50381177980395	0.113749738244144	4.42912473980911	9.46162891485652e-06	0.000214701200008056
GPX1	5383.51252876116	0.764320517098414	0.224415366643765	3.40582968327517	0.000659633163060009	0.00655931796952371
GMPPB	856.097642011356	0.785378160814304	0.142953038564401	5.49395919598089	3.93021335464755e-08	1.87250846874079e-06
IP6K1	827.594526210464	-0.561773056223846	0.127393105052472	-4.40976029269759	1.03485104420006e-05	0.000231814005947433
TRAIP	64.4390276130653	1.00271188940622	0.205849843634445	4.87108404700499	1.10987612073945e-06	3.49000546166521e-05
ACTBP13	1.68035165115144	2.51361312163939	0.92362907285366	2.72145301129737	0.0064995624571472	0.0364880591769683
SEMA3F	5.3939648257739	3.25640880730773	0.870413992698412	3.74121835658039	0.000183130323547495	0.002388457150966
SLC38A3	1.68501824227671	3.59802177531274	1.04113123687159	3.45587726877176	0.000548505007202936	0.00567126673292111
HYAL3	73.6820243163485	0.642033749716765	0.210332632859406	3.05246856366756	0.00226967503172854	0.0170537470424621
CACNA2D2	106.306718674877	-0.62569106429487	0.2010175187276	-3.11261957791226	0.00185434875426157	0.0145729450990953
MANF	490.790952562176	1.34732884155628	0.209032709942717	6.44554070951623	1.15189001720475e-10	9.69128604441557e-09
POC1A	100.023864447237	1.85390767835547	0.237138342386431	7.81783181791166	5.3740924487251e-15	8.66606856667491e-13
SEMA3G	15.0496813600643	0.968924611395158	0.340547680506917	2.84519515726221	0.00443842205497449	0.0277260852284426
NT5DC2	183.872332284708	2.78356233361847	0.291830714942138	9.53827747079459	1.45224318607061e-21	5.98895567029382e-19
SMIM4	106.061946662924	0.606252452756173	0.159729186742594	3.79550203140493	0.000147344988552408	0.00201665426116669
SPCS1	1469.88547847089	0.678084642191966	0.124583792739279	5.44279979989866	5.24495832295246e-08	2.44337354763319e-06
ITIH3	3.82978111111818	2.57486905210693	0.725912756721123	3.54707783857852	0.000389529484709919	0.00433200871678281
CACNA2D3	101.172748002999	-2.07139908039348	0.321591368624395	-6.44109041002521	1.18618183253515e-10	9.91348510938679e-09
HESX1	14.4051428830095	1.7560666875289	0.604013097511937	2.90733213362844	0.00364525932824992	0.0239488492194973
RP11-359I18.5	2.9516983842308	1.43353247392517	0.547144453002824	2.62002560029202	0.0087923166339927	0.0455382987944658
C3orf14	54.9146535883604	1.10968253907323	0.259241934548229	4.28049011826358	1.86482167961753e-05	0.000377405101950592
PSMD6-AS2	537.436294288908	-0.615097605035244	0.141395875588937	-4.35018067163035	1.36025410020168e-05	0.000289987730039606
ADAMTS9	2.66506842550023	2.71014978475857	0.79630770088864	3.40339517216043	0.000665539463265076	0.00660446182954487
ADAMTS9-AS2	3.00309693478281	3.15938628530278	0.985545748211376	3.20572260702926	0.0013472379437906	0.0113728582932874
MITF	211.031683557317	0.930799014993074	0.307494617678845	3.02704165041752	0.00246959927694919	0.0181281702395489
LINC01212	3.53118532206583	2.28333636396881	0.773394889998902	2.95235512090344	0.00315360018642275	0.0215108368464346
LINC00877	1222.20379258234	-1.63495204235014	0.234815089385878	-6.96272137632254	3.33761525530989e-12	3.7650694781424e-10
RP11-398A8.5	6.21654624690051	-1.09302932166274	0.409800127191275	-2.66722543293055	0.00764803523420108	0.0412066768797521
RP11-398A8.1	6.10159790828062	-1.42423164377242	0.501343274390739	-2.84083125579619	0.00449961145602089	0.0279815520086786
DUX4L26	10.5842923660477	2.8024057110841	0.645607276347716	4.34072820079983	1.42011297647279e-05	0.000300710118149406
ROBO2	2.3854132483409	3.78986883945702	0.984837238220678	3.8482184592291	0.000118979931234581	0.00170156859018597
LINC00971	2.13207052597828	3.25397668452169	0.872912392344408	3.7277242402097	0.000193216622619145	0.0025054419374264
VGLL3	2.47883673892987	3.093246830782	0.979744657236515	3.15719693691095	0.00159293724130387	0.0129977065333247
HTR1F	4.59909777781822	1.87140768325013	0.626823721350958	2.9855406225163	0.00283077536847816	0.0199672078227002
PROS1	150.221130171602	2.16775892878047	0.582946637859918	3.71862326325208	0.000200311540154154	0.00257875211220977
ARL6	35.2819804106171	-0.640040947896186	0.204410624296682	-3.13115304108278	0.00174121396308777	0.0138877547417362
CRYBG3	342.177328513452	-0.574283059412283	0.204622628077567	-2.80654717812825	0.0050075579097	0.030194181873541
ST3GAL6-AS1	7.17249981967103	2.40912803344237	0.561717732949311	4.28885878463048	1.79593507613674e-05	0.000366708951098181
RP11-201E8.1	1.31381487009936	2.82668593062356	1.03692158270238	2.72603635393216	0.00640999379003125	0.0361465599152715
FILIP1L	38.4233428061114	-1.44188094681692	0.546756354402931	-2.63715443854601	0.00836047587258045	0.0438890089838551
LNP1	9.96498882267753	1.17705121160255	0.379797108131315	3.09915790932137	0.00194071552911373	0.0151100711390854
TMEM45A	10.917990937047	2.89947560384719	0.593202677294934	4.88783296978547	1.01951970079156e-06	3.25883578057338e-05
ZBTB11	621.431830705849	-0.577764836521872	0.197098838648984	-2.93134571711416	0.00337496960633056	0.0225919998448248
LINC00882	3.88303543091272	2.89632074140444	0.709103730670464	4.08448103730316	4.41754335710477e-05	0.000758033565425154
LINC01215	39.5294032025635	-0.650487441100608	0.215695365644406	-3.01576920374357	0.00256328286197262	0.0186126483351138
KIAA1524	118.765169026658	0.546362328071897	0.193211189732706	2.82779858054676	0.00468692854767381	0.0287973972192271
TMPRSS7	1.27438196153499	2.82207278477003	0.997297802758807	2.82971924430535	0.00465888671710735	0.0286760348068394
CD200	130.536654037376	-0.810487154154193	0.303731078206496	-2.66843669386763	0.00762051380561243	0.0410847932477467
CCDC80	12.609338702696	1.16565111052252	0.401012328577983	2.90677125727279	0.00365180127275571	0.0239793037894656
CD200R1	232.046290544084	-1.35985330664547	0.301418762632628	-4.51150848994385	6.4368206439723e-06	0.00015450826347306
RP11-572M11.4	23.2782352304679	-0.885823586419135	0.230154099285503	-3.84882819454058	0.000118684208239457	0.00169830485919896
B4GALT4-AS1	2.46158850522247	-1.79967008059725	0.661383111485453	-2.72107051018468	0.00650708803398153	0.036497727220254
RP11-174O3.3	1.91928582885826	1.75176305703896	0.667232883509993	2.62541475447639	0.00865434764737009	0.0450183559589003
FSTL1	125.088241411014	2.33121297006142	0.528270253116434	4.41291735869823	1.01986933940232e-05	0.000229274647917826
NDUFB4	813.903745709507	0.6524519077628	0.113319996098261	5.75760616155555	8.53151151665038e-09	4.82289221826645e-07
GTF2E1	225.937695148223	-0.689828860002775	0.199606125979221	-3.45595034530446	0.000548356326497062	0.00567126673292111
POLQ	86.2843725699576	2.4179876366663	0.271601792530708	8.90269395550073	5.45073160495234e-19	1.49041961145849e-16
EAF2	591.907470586391	0.535965056755794	0.142405815230986	3.76364585874843	0.000167453981957883	0.00223236479604266
WDR5B	41.5204635646915	-1.17850512755356	0.254399525282793	-4.63249735330096	3.61280955723245e-06	9.61733727214176e-05
PDIA5	255.226685679348	1.41787707075889	0.219724706920126	6.45297058593556	1.0967865320719e-10	9.25864496671169e-09
MYLK	405.400759757272	1.63517360552349	0.372288993343596	4.39221581824833	1.12201237727485e-05	0.000246509549019442
ITGB5	512.518586051258	1.84433994132106	0.447811292670972	4.11856505520547	3.8123894734881e-05	0.000672135685508668
HEG1	578.538112043828	-0.593577805171489	0.164870008941592	-3.60027763073498	0.000317877584490544	0.00371240878154323
SLC12A8	14.165631410711	2.15918920230308	0.391045241035497	5.52158414352644	3.35956860947363e-08	1.62838743622194e-06
ALDH1L1	3.58745099112812	2.50374490482257	0.698321671171713	3.5853747752401	0.000336594485231396	0.00386814566947511
CHST13	169.516832963944	-1.05429253116633	0.371171469254565	-2.84044604312851	0.00450504934150762	0.0279893853383467
TXNRD3	21.9916147811637	-1.10622080411577	0.29792906788513	-3.71303415262013	0.000204789239060677	0.00262616522924736
MCM2	537.474500096068	1.97872758253398	0.2325990755031	8.50703115760065	1.78443591934279e-17	4.23483679122521e-15
MGLL	441.905104226355	1.24817185772228	0.32544045280287	3.83533100133172	0.000125395304512417	0.00177615105873557
KBTBD12	5.25291979754333	2.26022717375204	0.627943642054333	3.59941087444989	0.000318938919476157	0.00372134854283033
GATA2	82.0109916679555	1.2916000152738	0.37977378599827	3.40097200726669	0.000671467033675781	0.00664493497212744
GATA2-AS1	3.53626749448572	2.45005202685295	0.673284919595132	3.63895277548507	0.000273748988822591	0.00330438700356144
RPN1	6153.36874278884	0.578113247676219	0.106278247669424	5.43961968091932	5.33944306267597e-08	2.47821087979108e-06
RP11-723O4.2	6.54744133332415	1.12262210582159	0.41183454316986	2.72590564448735	0.00641253267904435	0.0361527727642402
GP9	508.546430747114	2.06667352776606	0.439041310273073	4.70724161806241	2.51091233937932e-06	7.01827897882512e-05
RP11-434H6.6	4.95414910216703	1.35147651454206	0.489727852551663	2.75964805248542	0.00578636615294418	0.0334701832475198
H1FX	2918.18527183659	1.01931688447413	0.175249503966719	5.816375290099	6.0137370201472e-09	3.56796152072695e-07
RP11-93K22.13	2.30496717213307	2.25884130953287	0.854253732944666	2.64422761343576	0.00818775768811429	0.0432349354328722
COL6A5	1.377255034934	3.68170094429173	1.01754299601752	3.6182264127425	0.000296628845841983	0.00351156872897659
COL6A6	2.13844820298698	2.1370739274939	0.742239327349128	2.87922486555159	0.00398653975186693	0.0256484383626507
PIK3R4	679.04341481557	-0.676691334352275	0.120367789096286	-5.62186395075321	1.88908014235714e-08	9.77812758459594e-07
BFSP2	15.223593278428	1.46459098532327	0.408694580768524	3.58358308194152	0.000338912896298004	0.00388945840295282
BFSP2-AS1	2.83035388979897	1.79646614678933	0.653346649160679	2.74963704045495	0.00596613095612935	0.0342657512174406
TF	6.49102297990359	1.67708162448751	0.468973072810695	3.57607231996553	0.000348795197850759	0.00398288333959768
SRPRB	710.339316993724	0.5329779783782	0.114295731825716	4.66314856963262	3.11407762965235e-06	8.5057260425119e-05
RAB6B	20.2326929897971	0.876119132238322	0.320008137330692	2.737802668227	0.00618511763443562	0.0351066830351675
SLCO2A1	3.27700146719456	1.88635318235576	0.67130714044886	2.80997038269915	0.00495460591614104	0.0299780553785969
EPHB1	41.7109989365956	-1.19244058723051	0.417321337024299	-2.85736788761672	0.00427170417910069	0.0270375850381049
DBR1	319.165497320163	-0.542560942634717	0.117020233823679	-4.63647118883923	3.54407567911115e-06	9.46784727441397e-05
MRAS	144.940929807332	-0.572067849591006	0.220291427781545	-2.59686840905269	0.00940779579279307	0.0478492743557425
RP11-219D15.3	5.85928635450557	1.45776931915532	0.453175569375973	3.2167870857705	0.00129634763818875	0.0110172031034717
CLSTN2	2.33808582589095	2.43472097063551	0.884531965719951	2.75255283584218	0.00591326036682164	0.034016459590159
SPSB4	4.51134678612832	4.41414361649303	1.10293217334708	4.00218954815452	6.27589876010617e-05	0.00100815139980352
ATP1B3	2593.90632944419	0.504241859361974	0.141578744508186	3.56156470460025	0.000368651228455618	0.00416171117463953
TRPC1	28.0305775851978	-0.902563380342024	0.303519977822698	-2.9736539479759	0.00294276746477653	0.0204760314184236
PCOLCE2	3.36935029470149	4.31070877495833	1.19217806107947	3.61582628945138	0.000299391100141664	0.0035392305052461
PLOD2	32.7607083647571	2.93148055802874	0.554740305634141	5.28441962528335	1.2610389832971e-07	5.30479877321437e-06
PLSCR1	1752.85718916417	0.921169813922108	0.342664748750395	2.68825380282437	0.00718267800317235	0.0393568825632332
RP11-71N10.1	1.27199334869697	3.52477043097063	0.96026247235774	3.67063228277185	0.000241951211565562	0.00300612391105185
CPA3	7.65419475131629	1.87128996362654	0.676025420904121	2.76807632636634	0.0056388248041707	0.0328737605501085
MED12L	59.2397491724656	1.37592672542655	0.36031698742074	3.81865627617465	0.000134180570196095	0.00187524801325165
P2RY14	60.8251577697084	-1.12855926245232	0.229334945428045	-4.92100870343118	8.60993012165203e-07	2.82387747249385e-05
SUCNR1	32.8063954024655	2.16541558607514	0.544216258299095	3.97896158568098	6.92169223425583e-05	0.00109304513399209
TMEM14EP	12.8642831391664	-1.0383821569558	0.395474042251277	-2.62566450896422	0.00864800080217064	0.0450039528712049
ARHGEF26-AS1	1.75392969373903	2.21278367210525	0.816070399393662	2.71151076396025	0.00669773664145538	0.0372761643700114
PLCH1	12.2351443808126	1.62312871388028	0.560013522081785	2.89837414612149	0.00375102819114962	0.0244584927881182
SSR3	1602.43898514814	0.743858908700675	0.18414137237112	4.03960771619261	5.35406748945009e-05	0.00088493378294748
LEKR1	46.9715689778055	-1.08785394963719	0.320131342257177	-3.39814884093187	0.000678434982969743	0.00668580063885209
VEPH1	35.0076080425808	1.58988802237449	0.426681218603401	3.72617296720597	0.000194409022708859	0.00251571675682307
LXN	113.189664299179	0.599176232141048	0.153937123172374	3.89234396351625	9.92803523558758e-05	0.00147693467999078
IL12A	34.852586929198	1.22714924256958	0.294949660487345	4.1605379051529	3.17498913685347e-05	0.000579608321674062
C3orf80	4.34977429217794	2.39354326960472	0.806256370419124	2.96871238159701	0.00299050364250016	0.0207120548347655
SMC4	509.051829228412	0.937210767577488	0.153756199559452	6.09543400697219	1.09140931317607e-09	7.55024524247651e-08
KRT8P12	62.4638812504162	-0.508023596495237	0.169689494905334	-2.99384235175344	0.00275488248163351	0.0195933909267664
LINC01192	1.53388875459661	3.07462253039508	1.15415545584836	2.66395875426943	0.00772270309866821	0.0414777533141838
LINC01322	2.95864789147346	2.48386677879267	0.688381198753678	3.60827225277178	0.00030824293424441	0.00361489839949886
GOLIM4	222.480518047214	0.65049352706914	0.205706727758225	3.1622374929501	0.00156561821485574	0.0128121964258006
EGFEM1P	6.05555743354593	2.31091843317894	0.673475857256793	3.43133077196233	0.000600627747697334	0.00609004095972355
RNU4-38P	1.55303964619248	3.53545262812115	0.91720721509299	3.85458440573072	0.000115926384702697	0.00166928685379568
RPL22L1	84.0857010739767	0.54419646582596	0.205957817088738	2.64227147829738	0.00823520175407077	0.0434125597915768
ECT2	133.028785528082	0.832619988305142	0.218065514945022	3.81821026820797	0.000134423332921146	0.00187759764739831
NLGN1	5.1654245109332	2.25467094557162	0.519972574819309	4.33613435546119	1.45010328389444e-05	0.000306544522770155
LINC00501	1.85196733150932	2.42592731741056	0.856580813087254	2.83210559978238	0.00462425741113215	0.0285397005481944
LINC00578	2.78517894645495	2.01694525565072	0.686312533466681	2.93881454482958	0.00329470152958867	0.0222262031853936
LRRFIP1P1	91.2763659874708	0.866415350190357	0.166196511941172	5.21319815964031	1.85612435659738e-07	7.4233170611389e-06
KLHL24	1007.15196832263	-0.51049538602108	0.197871854294269	-2.57992925695176	0.00988205567428714	0.0495600064877128
CHRD	2.37638580207835	2.10850216111132	0.803076136372898	2.62553208296587	0.00865136553792448	0.0450121512868724
MAP3K13	225.907887314363	0.565632018244075	0.136984403502887	4.12917094048705	3.64073654843501e-05	0.000646339933750397
LIPH	27.3602893159965	2.43979317093665	0.667609010293414	3.65452403026191	0.000257659531161699	0.00314492147787661
IGF2BP2	121.934998161845	0.773631467535593	0.288930119447734	2.67757293360182	0.00741577054150356	0.0402245080749579
DNAJB11	900.362889757049	0.906775210802205	0.180258360592722	5.03041971435092	4.89407292701845e-07	1.73157944517688e-05
RP11-573D15.8	5.2720077539802	1.43622377608123	0.432944508912944	3.31733916590688	0.000908792219056513	0.00837420405222917
KNG1	1.48814841811776	3.01814282378439	0.904231139143728	3.33780014105957	0.000844444650776692	0.00793531925100428
RFC4	270.855152824244	0.755432908373836	0.174462827388607	4.33005081759422	1.49074935804031e-05	0.000312771399923787
ST6GAL1	4022.34416248467	-0.556128616282257	0.126481481155914	-4.39691732892278	1.09799140796107e-05	0.00024229010402341
RPL39L	62.930943023381	1.19051659841048	0.203524848905515	5.84949014733415	4.9308208837546e-09	2.99612874762635e-07
MASP1	3.0780737499505	2.63328981319473	0.931380362716973	2.8272979747104	0.004694262489422	0.0287973972192271
HRASLS	17.0378292762387	2.00212564590177	0.535093280920839	3.74163854656579	0.000182824341158486	0.00238667832183855
RP11-407B7.1	2.25571374739067	2.66145429724089	0.924418499022997	2.87905780775021	0.00398865214418708	0.0256489093402787
LINC00887	3.85938817978885	3.3453832634013	0.68819638814472	4.86108808623651	1.16742288484575e-06	3.63461511029452e-05
FAM43A	456.299814942679	-1.12510701115261	0.187925188967014	-5.98699417218677	2.13754438692209e-09	1.39667705447823e-07
MUC4	3.93100250531936	1.5229303249465	0.561052459428445	2.71441698428332	0.00663925382049255	0.0370244001570185
TNK2-AS1	20.0868490036248	0.9466467704006	0.299305719000763	3.16280882824757	0.00156254904031128	0.0127912410211749
SDHAP1	371.820968639028	-0.884224246585165	0.215888174006327	-4.09575119459416	4.20801675346366e-05	0.000729544241558454
TCTEX1D2	13.1786881197478	1.44517929739224	0.309897195609418	4.66341521597273	3.11004350962342e-06	8.50394070957463e-05
UBXN7	796.115454495854	-0.526918803714508	0.165548377800911	-3.1828690242328	0.00145823561508587	0.0121371424902062
ZNF141	267.45091763401	-0.537049371328466	0.170561235142137	-3.14871882160631	0.0016398789777834	0.0132560397060152
ZNF721	438.353167122955	-0.653324476489359	0.122458726639875	-5.33505854924202	9.55137325952646e-08	4.16420009907535e-06
ATP5I	358.531062807566	0.65545875390354	0.109677632416539	5.97622997015663	2.28360576118026e-09	1.48440275266798e-07
C4orf48	271.818547902847	0.873803296201486	0.148516077663683	5.88356028483479	4.01533744919665e-09	2.50024328891067e-07
LRPAP1	3355.74319323043	0.521201356075878	0.159506362963935	3.26758974620796	0.00108467470451259	0.00961115775509644
RP11-265O12.1	8.75394701569451	1.53833242575267	0.551800256041622	2.78784289950861	0.00530602678563631	0.0314656721032161
RP11-586D19.1	10.1455972619964	1.39040308336315	0.369580052115024	3.76211615157848	0.000168481765728209	0.00224368835291627
WFS1	138.174596922898	1.0409082340919	0.228535928497007	4.55468092451614	5.24651526151363e-06	0.000130933866982775
S100P	79.4888018338233	1.77161303726933	0.595551005558812	2.97474611029665	0.00293231130851096	0.0204449066731989
GPR78	1.705964985009	2.87799690869064	1.0941831974827	2.63026969826608	0.00853171541855921	0.0445626725645192
LINC01182	3.84027413597891	1.7217487392564	0.539452783460464	3.19165790231313	0.00141458766674076	0.0118304472345101
C1QTNF7	1.95236634729633	1.99642291360276	0.720277180596817	2.77174255603729	0.00557571145497466	0.0326192086886843
AC007016.3	1.73382918005783	2.91493469878824	0.86280334686091	3.3784462118668	0.000728966915087878	0.00706390281816281
CD38	1128.620045387	1.97412812654116	0.275127995416039	7.17530807272431	7.21445421522486e-13	8.81003933195128e-11
PROM1	16.3259252053475	2.15011050433284	0.617399853760929	3.48252512733087	0.000496708603399005	0.00525671082335102
NCAPG	109.922565746189	3.32356785212318	0.325844664563502	10.1998535301334	1.98571738460365e-24	1.21835869578267e-21
SLIT2	3.61028097954459	1.58112983071295	0.565952804195179	2.79374855817071	0.00521009720589813	0.0310516794893499
PACRGL	71.9312256418307	-0.625884610354103	0.17704682933373	-3.53513594515902	0.000407565419698946	0.00449877827904637
RP11-412P11.1	1.79978934390802	3.34996416269724	0.92331026729485	3.6282106691092	0.00028539234492013	0.00341060799468446
SEPSECS	169.666879290499	-0.575759771421648	0.204696855417621	-2.81274360686678	0.00491208004321946	0.0298148446759808
SEL1L3	3533.79015623707	0.504327259255478	0.186277776942528	2.70739359000981	0.00678138065413422	0.037625145949581
PCDH7	0.879367485766534	2.98552120909576	1.11719015863463	2.6723482891619	0.0075322424991164	0.0407311032475865
RP11-431M7.3	4.33619038624552	1.27750185397953	0.439061758384086	2.90961767811713	0.00361871126772657	0.0238117448733794
TLR10	221.839305161866	-0.777512254080261	0.283310482095626	-2.74438223509791	0.0060624902111857	0.0346372936072195
RP11-472B18.1	1.27927250142879	2.81783755776136	0.926217412144517	3.04230682862793	0.002347724504586	0.0174680146812675
UCHL1	29.6159199861156	4.63870118513877	0.598876115072419	7.74567739202261	9.50736183430313e-15	1.46728340063638e-12
DCUN1D4	337.426266394717	-0.658655473585188	0.149849930578928	-4.39543395876493	1.10551672002065e-05	0.000243523455418909
RP11-571I18.5	16.7368290496629	0.928326830034423	0.358873653747477	2.58677899684339	0.00968777062144053	0.048877969866217
KIAA1211	4.34603284105048	1.81887668400644	0.597550891852873	3.0438858159286	0.00233543763887183	0.0174023309370438
PAICS	550.168326973078	0.769167510502493	0.194639774580759	3.95174887640118	7.75821307472066e-05	0.00120175867061375
IGFBP7	742.998234631769	0.837338819168072	0.289664989974989	2.8907146122159	0.00384366990515167	0.0249472601328928
ADGRL3	1.87805667086921	3.04907594852045	0.898676722599268	3.39285070130839	0.000691693267944096	0.00679175148773996
EPHA5	1.19337031982736	3.07759807547585	1.00085630439206	3.07496496946706	0.00210527279302406	0.0161342863427123
PRR27	1.42825595623557	3.00447711878346	0.932079468732618	3.22341304531549	0.00126672751264246	0.0108387065673584
JCHAIN	9276.17560058485	3.63482990968673	0.43862439779883	8.28688492461333	1.16253014587999e-16	2.47835663980992e-14
PF4V1	226.223740413995	3.15090232960552	0.658096937825583	4.78790000150496	1.68535584763344e-06	4.98199902503724e-05
PF4	1055.1079618097	2.00725963236263	0.382068445040763	5.25366503938443	1.49101943679797e-07	6.14886638558847e-06
PPBP	4508.76886863402	2.04451225849375	0.44073052239549	4.63891687687358	3.50239874515403e-06	9.4030248487828e-05
CXCL5	130.303631361733	2.5271060788382	0.590789208465669	4.27750886885919	1.88996430593873e-05	0.000381266576424978
MTHFD2L	128.843452052127	0.764584087086132	0.169988393075844	4.49786054948468	6.86406932929578e-06	0.000162745078273105
PARM1	173.547544974725	1.29358277980338	0.304368377860948	4.25005642469982	2.13716671760123e-05	0.000422661681980947
THAP6	195.756970729952	-0.561200367520275	0.188182069210112	-2.98222019704585	0.00286166094623318	0.020119603902583
CCNG2	488.928642571314	-0.560082332276666	0.168218681044169	-3.32948950021552	0.000870053446044562	0.0081033189517575
CXCL13	2.37017578003837	3.78534873862448	0.912615072910187	4.14780431639552	3.35679117995024e-05	0.000607944124714386
CNOT6L	800.804892879156	-0.503792281843273	0.169267963936923	-2.97630024090683	0.00291749080004679	0.0203867773794381
MRPL1	184.809102110412	0.648965372573161	0.171102950329305	3.7928356660371	0.000148936725003305	0.00203401316730898
ANXA3	50.3275710986354	4.3652469801675	0.8399224883736	5.19720217114347	2.02310302460518e-07	7.98951015494002e-06
RPL7AP26	1.7624228677645	3.29272389708732	0.932889945443627	3.5295952252133	0.000416195896394124	0.00457304640329199
THAP9	63.3247155162881	-1.03119515395737	0.249226392595377	-4.13758407855116	3.50981853570794e-05	0.000628867486355192
PLAC8	2759.92580586803	1.02933408249876	0.219477311802126	4.68993388905173	2.73293334211958e-06	7.53834113534652e-05
MAPK10	16.7521174503075	1.61858862192981	0.390318023078359	4.1468457161274	3.37087041787765e-05	0.000609616220216609
SPP1	5.59349212520022	2.5341687446413	0.973167523457646	2.60404163060995	0.00921315651464305	0.047163061494795
RP11-10L7.1	4.13938503791239	1.971123646834	0.555042245210832	3.55130382208164	0.000383327639909822	0.00428006662652973
HERC5	823.999009314071	1.10078089115689	0.423873526188055	2.59695598603748	0.00940539751618115	0.0478467502360067
RP11-115D19.1	1.07080266942456	3.31160485223321	0.978584076073372	3.38407800944526	0.000714177086893741	0.00695272399299495
SNCA	713.980379077808	2.57516644443	0.487902923882812	5.27803035885992	1.30579835253182e-07	5.45658859739045e-06
MMRN1	238.666991223654	2.05980661453807	0.488597336574062	4.21575489743965	2.4894402705443e-05	0.00047951270632322
TSPAN5	427.282894785747	0.846148889406321	0.211545565016667	3.99984225308461	6.33847196004404e-05	0.00101625621814447
RP11-766F14.2	1.10583692377725	2.97496218605252	1.09558995303685	2.71539746946953	0.00661962702372729	0.0369477118723949
H2AFZ	3166.45871498656	0.672889348179641	0.136695247260361	4.92255116154845	8.54232220593821e-07	2.80536106282744e-05
LINC01218	2.20211352914335	3.68444065803447	1.25914305367851	2.92614937379086	0.00343186113962769	0.0228748349832183
BANK1	1004.11502681899	-0.648131300918362	0.234655809593094	-2.76205094620184	0.00574395148405628	0.0332965144337564
SLC39A8	789.925705354368	0.899356942251007	0.292612237081183	3.07354521882653	0.00211531627329877	0.0161888944846681
RP11-499E18.1	3.18600850225013	1.55079797644374	0.54015128445207	2.87104376326138	0.00409118880735151	0.0261263613531031
CISD2	302.184350039418	0.505847083189739	0.125642515320397	4.02608211002299	5.67138917936512e-05	0.000928233351959069
CENPE	98.0768094974749	2.02110637056683	0.260916943523251	7.74616758603384	9.47074990937664e-15	1.46728340063638e-12
RP11-556I14.1	4.583332570242	1.61877355031864	0.554860530550633	2.9174422421292	0.00352915002809364	0.0233506833526364
ARHGEF38	8.24300602819911	0.930748635358566	0.351116224538228	2.65082776104306	0.00802947771921637	0.0426408151793555
CYP2U1	170.494877876805	-0.745942430476672	0.180268487843505	-4.13795244748622	3.50418971022865e-05	0.000628306460089179
LEF1	3390.88327238452	-0.670289492176017	0.255056385905233	-2.62800513618611	0.0085887218907394	0.0447788368670342
LEF1-AS1	37.7794532132216	-1.00247139789888	0.388531608675224	-2.58015403512988	0.009875625412489	0.0495475135374099
OSTC	1087.11488928492	0.803468948906703	0.128061823494046	6.2740708119314	3.51728415517131e-10	2.69758537217956e-08
PLA2G12A	236.618800516509	0.700407972179232	0.224717893218959	3.11683222971823	0.00182805572216901	0.0144119360049798
GAR1	138.278752948521	0.589484415625245	0.12205415032109	4.8296957872754	1.36741802329621e-06	4.14442985470354e-05
EGF	106.060179474159	2.49064902019486	0.459616607569716	5.41897089699282	5.9943073391007e-08	2.73671135067908e-06
ELOVL6	85.882406072477	0.623633554850986	0.199428611794675	3.12710171945167	0.00176538835806502	0.014049344413958
CEP170P1	4.93472205753725	-1.30143583504486	0.483287269179821	-2.69288251116878	0.00708372264249261	0.038907887946407
SEC24D	1537.13835898693	0.539219923173539	0.172745988654066	3.12146132813168	0.00179955881594302	0.014226807534212
USP53	210.980452038991	-0.757543688213481	0.284982365327104	-2.65821250849669	0.00785563415984326	0.0419656684911907
PDE5A	188.749414333806	1.15797839557231	0.283086550238491	4.09054543423822	4.30359890586466e-05	0.00074304278706885
MAD2L1	220.663760484722	1.68921864624302	0.214744596536923	7.86617532400904	3.65648005915605e-15	6.0915504879556e-13
TMEM155	10.5044077290716	1.73908616553253	0.570548404445048	3.04809574785171	0.00230296536560021	0.0172215804806893
CCNA2	220.163062610419	3.92050254409286	0.287147335884197	13.6532784886221	1.92996483441366e-42	1.21375488436275e-38
IL21-AS1	6.50615490476788	2.40551275618494	0.729909526032185	3.2956314041569	0.000982007660745819	0.00889250709637214
RP11-381N20.2	1.84617190780521	3.37225607078555	0.912688657905749	3.69485918508455	0.000220008682064631	0.00277559599098187
INTU	7.02022603078783	1.24236193622639	0.445711545969479	2.78736763151176	0.00531381581305208	0.0314898352398441
HSPA4L	5.07795143444868	1.96051115611589	0.64140197336029	3.05660293785006	0.002238606001718	0.016893352797896
PLK4	109.987258371399	1.65223114886915	0.223427557198805	7.39493001482803	1.41482770852611e-13	1.90328373452849e-11
JADE1	1255.86095041133	-0.600246205312699	0.162721616643562	-3.68879204677229	0.000225321286294961	0.00283409113901802
RP11-422J15.1	1.36351668315735	3.30106274245393	1.11937419600827	2.9490252269756	0.0031877795372767	0.0216734546053332
RP11-789C2.1	1.6730217312665	2.89295303404445	0.953560855989966	3.03384206248803	0.00241460803245936	0.0178128679368175
PCDH10	1.38164419495065	3.68270929818538	1.28703829866262	2.86138283686829	0.00421797373754891	0.0268286592520305
SLC7A11	13.4235705778201	1.63668557105024	0.446223728015548	3.66785867333619	0.000244590307078025	0.00302800874254665
LINC00499	2.63165915616144	3.15493627708952	0.954174583453676	3.30645600060955	0.000944841879637647	0.00861487579708759
NDUFC1	642.969970664558	0.519589522044944	0.158291182247772	3.28249189036718	0.00102893945217433	0.0091982945482933
CLGN	5.10641207841263	1.7703309050637	0.475105824938247	3.72618227800891	0.000194401845292919	0.00251571675682307
TBC1D9	590.088600611455	-1.1348197334873	0.232262572907126	-4.8859345665695	1.02939384139649e-06	3.2847291006309e-05
RP11-362F19.1	185.608005632692	-1.20210005500456	0.374896859865588	-3.20648205865353	0.00134368683669832	0.0113487597302038
RP11-223C24.1	35.433266011131	-0.796700945157088	0.307637820450401	-2.58973667148814	0.00960493732908578	0.0485867290268413
RP11-673E1.3	13.0825110091407	-1.26050152870593	0.487988302839935	-2.58305685068724	0.00979291845468061	0.0492504311567264
GYPB	39.7766480243287	6.65142287802006	1.39013599687851	4.7847281798008	1.71218886699487e-06	5.05537830259659e-05
GYPA	6.36816663638407	5.92972624545387	1.07594204765931	5.51119482536619	3.5640595051845e-08	1.71370806565671e-06
HHIP	1.98522179480253	2.00242285031436	0.712098782850175	2.81200150672869	0.00492342726909555	0.0298658636077569
DCLK2	16.4439488357421	-1.53016179481057	0.571335655615585	-2.6782186264253	0.00740148897377933	0.0401795115719449
SH3D19	12.4064628485766	0.875159959205969	0.27179409160187	3.21993739469481	0.00128218594636029	0.0109286647618132
RP11-73G16.1	1.06357751603781	2.87614686041366	1.00605819972632	2.85882751236068	0.00425209921686721	0.0269517089782969
MND1	12.1234098627145	3.07864366054253	0.431078064020038	7.1417312025402	9.21626930759731e-13	1.10402128905675e-10
DCHS2	3.31841292945417	1.90047337616127	0.715224897797906	2.65716892967878	0.00787999459239326	0.0420511548507096
RP13-487K5.1	1.54811575769982	2.74725179809232	1.00578337635852	2.73145476716751	0.00630553959437435	0.0356374194644083
GUCY1A3	174.369974182341	0.791875933603607	0.260750382384987	3.03691187855838	0.00239015319315965	0.0176947303493597
GUCY1B3	219.101038440328	1.21065565760043	0.38571800391895	3.13870663360279	0.00169695244421548	0.0136269553671418
CTSO	956.675467851568	-0.591806157465863	0.118708154249216	-4.98538757685865	6.18377275293265e-07	2.12303998861257e-05
GRIA2	0.994873157500812	3.56333124952079	1.28440393019556	2.77430733879664	0.0055319389508206	0.032438567889707
CPE	11.4710697574281	4.85611758520778	0.966980620449418	5.02193889154762	5.11524594655399e-07	1.7971945116133e-05
TLL1	1.64285583273121	3.20965195781374	1.12800238815491	2.84543010858675	0.00443514912684324	0.027719273552799
HMGB2	4417.94728073123	1.14576376015077	0.160495466588404	7.13891665917969	9.40693440410341e-13	1.12152057758116e-10
SAP30	339.898076812776	0.656941224292842	0.159005394887931	4.13156562867483	3.6030078930349e-05	0.000640999056274299
HAND2-AS1	2.51312816734761	2.41717060781715	0.786044830470895	3.07510527913414	0.00210428260453985	0.0161339022248718
SPCS3	1678.6117160664	0.534456820798459	0.159319100934446	3.35463116263987	0.000794708681686259	0.00754973247601946
VEGFC	7.56464195273415	2.03034048579671	0.698277569560533	2.90764099307174	0.00364166140819381	0.0239314614379633
NEIL3	23.9509944280539	2.43182578961688	0.313712471886781	7.75176637062273	9.0623009000162e-15	1.41597044373172e-12
TENM3	2.09382742715353	2.87456923342738	0.932730274959982	3.0818869190782	0.00205692961252156	0.0158578367553148
STOX2	3.17513683516601	2.06681564773781	0.723395723317085	2.85710238686587	0.00427527905342823	0.0270427256394369
ENPP6	3.1981164512007	2.47265405687621	0.710459420445412	3.48035930796162	0.000500741742047558	0.0052882700516156
RP11-290F5.2	10.6872573319379	0.990695881363377	0.3368635426371	2.94094122981614	0.00327216609832481	0.0221136395615911
RP11-290F5.1	25.1755753002123	2.04168418249136	0.339769181254512	6.00903288212592	1.86633273549027e-09	1.24411692897143e-07
CENPU	118.542776099708	2.18482909296467	0.356601200324579	6.12681362534965	8.9656387630942e-10	6.35322841477176e-08
SLED1	18.2512279770967	1.93420054310074	0.479598321498993	4.03295936702899	5.50788062161161e-05	0.000907375539733214
FAM149A	9.43172464300464	1.66227804367987	0.54453666490681	3.05264668259639	0.00226832840047812	0.0170487210165604
FAT1	3.46217692416413	1.87409486644977	0.652000466103299	2.87437657468307	0.00404825963324027	0.0259575862425406
TRIML2	1.16979450597575	3.06638207269873	1.01869544422438	3.01010678911342	0.00261155851942177	0.0188580410205728
FRG1	402.001839411867	0.542643815631062	0.129081782983886	4.20387604731804	2.6238266113007e-05	0.000501939028394528
PDCD6	65.5416372428647	-0.817105561279876	0.145838985649483	-5.60279240589173	2.10925789381966e-08	1.07409901977586e-06
TRIP13	111.375277550939	3.36600158915335	0.344201147041584	9.77917016861855	1.38340099581922e-22	7.10221131649559e-20
SLC6A19	2.04316866281235	3.15530215500489	1.07251727665504	2.94195927999	0.00326142810039326	0.0220490420030887
TERT	10.2774685504359	2.33446201664382	0.477832945845976	4.88551916927952	1.03156668334488e-06	3.28482170711694e-05
CLPTM1L	2879.09923439931	0.652107474882263	0.104588953550721	6.23495553539521	4.51906433307721e-10	3.39348007053404e-08
MRPL36	316.439767080809	0.634830317524488	0.150622562013654	4.21470933064424	2.50100087458839e-05	0.000481370910490784
NDUFS6	769.625650689312	0.702034003603077	0.116289160511325	6.03696854045744	1.57036323271211e-09	1.05909001292509e-07
RP11-259O2.1	3.2333123021193	2.66440066546039	0.866707764305943	3.074162682267	0.00211094287833117	0.0161701824139156
ADCY2	4.53073696817796	3.02439815571614	0.612571496597251	4.93721659025314	7.92454459305753e-07	2.64039528189345e-05
MIR4458HG	21.1336658259787	-0.725677120992572	0.208830700347208	-3.47495420829428	0.000510940562362085	0.00536591100310335
CMBL	9.45980999063919	2.53888740151469	0.554372550243356	4.57974948507133	4.65533186884502e-06	0.000119219120619056
CDH18	1.54099288664693	3.47578891815651	1.09796039835422	3.16567785447135	0.00154722041933394	0.0126946760824412
CDH12	2.38982960109018	3.7875746689744	0.939925375020085	4.02965466156657	5.58588541520954e-05	0.000916892106596742
CTD-2186M15.3	52.6440267312772	0.651342228249191	0.218611887516199	2.97944560860592	0.00288770492199363	0.020246127373933
SUB1	2506.64904280711	0.828350790207143	0.14680015532109	5.64271058429961	1.67393601290657e-08	8.82799462068715e-07
NPR3	15.12522570082	1.96806988440051	0.575047561042952	3.42244714651265	0.000620601619895889	0.00625474933898276
ADAMTS12	2.31177953748117	2.99241866271532	0.86566888987613	3.45677047854118	0.000546690265565836	0.00565715356666975
UGT3A2	1.50552491135168	2.69946290549289	0.933608284601662	2.8914298962596	0.00383493139997759	0.0249151689818792
SLC1A3	66.0832059416639	2.72842876971451	0.575856228001374	4.7380381370261	2.15797206845959e-06	6.18290949364118e-05
GDNF-AS1	1.70084882940643	2.51783058656807	0.937519706775782	2.68562950556755	0.00723933135387073	0.0395381284276969
DAB2	563.440513925653	0.748594188176731	0.268362957892309	2.78948404077859	0.00527920982335858	0.0313586310074164
GHR	1.43262579326289	2.59826360836816	0.90838319459175	2.86031668555458	0.00423218150543794	0.0268733351034413
SEPP1	4.12259476596832	1.5697999425593	0.555195852889466	2.82747058428016	0.00469173256369362	0.0287973972192271
AC025171.1	677.653123273092	-0.699239086569876	0.146247887050675	-4.78119103578974	1.74259666016603e-06	5.13912796988706e-05
ITGA1	121.929371796603	1.75453197296086	0.420187013085892	4.1755978131628	2.97204513176312e-05	0.00055299172846036
ITGA2	19.5045118488492	1.41998631342278	0.434879307539752	3.26524230701177	0.00109370472239062	0.0096775364039601
FST	12.2165831291645	3.90392943420142	1.17990514111876	3.30868075589516	0.000937366547036386	0.00856534429976292
MAP3K1	4076.06713144508	-0.514435388668117	0.159343845830578	-3.22846098000603	0.00124458236739386	0.0106819222225042
PART1	14.9098136086661	-0.991511833862519	0.295581899936151	-3.3544402890593	0.000795257144949639	0.0075520908789555
DEPDC1B	59.9430476045879	3.07283930201437	0.371909349178943	8.26233411125109	1.42851186892634e-16	2.96988798138108e-14
ELOVL7	153.36996501172	2.0382645651218	0.427475534919686	4.76814320029976	1.85931609175195e-06	5.45494276422507e-05
PPWD1	807.283687712789	-0.598184962286345	0.195139539139441	-3.06542162046873	0.00217363341379189	0.0164996747608174
TRIM23	253.49312160141	-0.615337168202536	0.185600471205046	-3.31538580806043	0.000915167226811943	0.00841137988954374
CTC-534A2.2	86.0011106506201	0.542371367686246	0.156954096824237	3.4556050377813	0.000549059215961599	0.00567466460013558
CCNB1	216.076199972139	2.4548773502739	0.241181686217185	10.178539626194	2.47243906777804e-24	1.48087326640534e-21
CENPH	62.4117718627808	0.58677952330988	0.194279103687058	3.02029148875967	0.00252531520553199	0.018402905362214
RP11-1280N14.3	12.3725415451141	2.75208534043013	0.596377970879661	4.61466632707909	3.93727356425571e-06	0.000103496398936695
MAP1B	41.7028199668961	1.18199587942559	0.299564900339156	3.94570885336494	7.95642450597266e-05	0.00122642043426623
NSA2	315.691353024389	0.682146532107059	0.167772216621651	4.06590880089156	4.784564475733e-05	0.000807788617124426
GCNT4	76.449295061132	-0.811075514499988	0.300130309994571	-2.7024112110325	0.00688385673816212	0.038034329036944
SV2C	3.04721061545873	1.8937312966384	0.659965615378409	2.86943933518805	0.00411200203605123	0.0262475319002549
RP11-466P24.6	6.55924537940832	1.8270238857386	0.488569250951064	3.73953924071573	0.000184357868323682	0.00240171234363053
DMGDH	14.9203599130506	0.822964974111081	0.29128471944422	2.82529401364179	0.00472372493227053	0.0289335340628676
BHMT2	1.76042622197385	4.05880583379058	1.14636229087792	3.54059608039115	0.000399224246921654	0.00441833926773477
FAM151B	38.7988346550939	1.17398975754548	0.386756477155276	3.03547536212082	0.00240156843909919	0.0177479011909457
RPL7P24	2.77233299113605	1.99567525148139	0.707255495415923	2.82171756093288	0.00477672253190168	0.0291799980603494
DHFR	63.4483136420296	2.03039109458994	0.276584913911906	7.34093217837842	2.12111281083432e-13	2.75044916852311e-11
RASGRF2	249.187937925665	-0.827022692115845	0.251058759024598	-3.29413996679087	0.000987233259209609	0.00892738877085093
MBLAC2	63.1418156156918	-1.18765137970431	0.198692515774372	-5.97733324315529	2.26819912598129e-09	1.47820769982346e-07
POLR3G	19.5133152235789	1.03051850711419	0.304680035517242	3.38229744973189	0.000718822654025953	0.00697904387675681
LYSMD3	399.961333313409	-0.712774803814196	0.231373691291368	-3.08062165510686	0.00206568948436831	0.0159156155187655
NR2F1-AS1	5.17673127323705	2.22629747418968	0.836814085658855	2.66044455075925	0.00780375754789737	0.0417417233414642
FAM81B	6.04168289469558	1.13794822031783	0.413894327777306	2.74936896678155	0.00597101311311295	0.034278139176967
ELL2	700.073056380648	1.63158145803157	0.294344875071694	5.54309449972305	2.97172374763844e-08	1.45441016722943e-06
RP11-274E7.2	45.5142602567088	1.56635164813826	0.333754736491557	4.69312185529954	2.69067108638212e-06	7.4369149146037e-05
SLCO4C1	147.909638797244	-0.799704865490171	0.231851668232309	-3.44920902052293	0.000562231315010416	0.00578465887951003
C5orf30	135.19574617602	0.79687146461468	0.259950517809094	3.06547365756701	0.00217325520885636	0.0164996747608174
MCC	74.5590613940387	-0.596587023044099	0.208653654492713	-2.85922153865239	0.00424682085544775	0.0269508136830584
LVRN	1.49492386691178	3.04570045559538	0.913770095993368	3.33311460831334	0.000858795582402021	0.00803526220646618
CTD-2281M20.1	1.18860663535983	3.06780004558546	1.18593599980951	2.58681753996692	0.00968668709200025	0.048877969866217
DTWD2	63.8621146267543	-0.563454618501853	0.207173565730931	-2.71972255009428	0.0065336712004476	0.0366141752547248
PRDM6	1.59776150055624	3.54289766789988	0.891528795359155	3.97395764033915	7.06881401860083e-05	0.00111000677560501
KRT8P33	30.6255309586258	-0.733655168318907	0.217272430633774	-3.37666019650477	0.000733716321146214	0.00710171903607316
LINC01170	1.31931917392347	3.60513057855154	1.10645871466269	3.25826036776311	0.00112097505294964	0.009866776918125
ALDH7A1	30.4408572366121	0.962272993391654	0.326893925128913	2.94368576293418	0.00324329119126624	0.0219758702610377
LMNB1	300.663627555749	0.942782124539147	0.179451566928821	5.25368566390451	1.49085239691368e-07	6.14886638558847e-06
LYRM7	218.645653357158	-0.550246332625614	0.167249399399484	-3.28997493923026	0.00100196306127549	0.00903418737256137
SLC22A4	188.475938448737	0.709868453928635	0.246034417371543	2.88524045339821	0.00391114810630521	0.0252732704244063
AC116366.6	147.046350054146	0.556038036897322	0.195259222049361	2.84769155106414	0.00440375835262788	0.0275574490345042
UQCRQ	1341.22315678823	0.658097653479363	0.102639211316199	6.41175672572123	1.4385226127492e-10	1.18259721719996e-08
AC010240.2	7.64189094258517	1.16242615668469	0.412402161246247	2.81867135024688	0.00482228647359384	0.0294083487344792
VDAC1	1421.0676532965	0.567081046503272	0.124609584571749	4.55086218650183	5.34265346531259e-06	0.000132283258438389
CTD-2410N18.4	42.9060249971963	0.89086920834127	0.194221846543054	4.58686406394446	4.49953439073664e-06	0.000115854951006521
JADE2	888.137020734894	-0.500683932150791	0.192567669221207	-2.60004150320604	0.00932124863472608	0.0475147579848367
TXNDC15	332.674556325679	0.646576790385441	0.1322433980946	4.88929352770345	1.01198503542577e-06	3.23886711846956e-05
AC006077.3	33.4455875992062	0.866880298443934	0.177714200675698	4.8779461356938	1.07196187027845e-06	3.39625602124997e-05
PITX1	2.60130188250856	3.21567326284112	0.872339132628025	3.68626505743647	0.000227569334724655	0.00285950758458213
TIFAB	13.3672025506835	-1.17495681167799	0.420869160529115	-2.79173891049854	0.00524256393051616	0.0311796445620952
CXCL14	2.02618899133863	3.19237390891723	1.1456096319419	2.78661580690963	0.00532615833587356	0.031548113750232
KLHL3	120.703440087281	-0.80099594923315	0.250945794258561	-3.19190824297238	0.00141336223685785	0.0118278577612762
KIF20A	77.8067564549212	3.8361288446267	0.370889285067946	10.3430565375431	4.49952854198654e-25	2.90231128210804e-22
CDC25C	15.2731212144817	4.16838657687806	0.506093728941176	8.23639246745646	1.77481058157746e-16	3.60057540243247e-14
SIL1	602.383361084173	0.723104397741736	0.134494705082009	5.37645253246822	7.59677148475218e-08	3.38237846850311e-06
MZB1	2187.36070148609	3.69564298268914	0.345930522574989	10.6831942876276	1.22000055730761e-26	9.90010774826778e-24
PROB1	31.4924712068197	1.09775120772985	0.279192809665318	3.93187492559633	8.42859171500701e-05	0.00128815099138953
SPATA24	18.0050924458649	0.9937932845224	0.263369280623397	3.7733834491634	0.000161048472764931	0.00216301942385189
CYSTM1	370.456611745041	1.03856204060494	0.261284034320511	3.97483927139217	7.04268016802894e-05	0.00110728538941835
SLC4A9	1.54513728115332	3.09086057234562	0.992629185892999	3.11381190103229	0.00184687190167132	0.0145278016130218
CTC-329D1.2	18.3430284173254	0.619905435121071	0.239290524831413	2.59059749882621	0.0095809477385899	0.0485052395191347
SRA1	1374.75325215792	0.506228367478022	0.165005322615501	3.06795174515459	0.00215531418709844	0.0164051690440691
PCDHB1	2.04034922204086	3.18357392717198	0.885608873950848	3.59478548692668	0.000324658966719225	0.00376886062149923
PCDH1	84.661552518853	-1.30930045003125	0.373128812734691	-3.50897707533032	0.000449833675969914	0.00486501115765226
STK32A	1.49496217618725	2.66329047775358	0.924780895803517	2.8799151126922	0.00397782256273029	0.0256054514810755
DPYSL3	4.42496496694848	2.41530388769121	0.635403562259992	3.80121238083793	0.000143989814473018	0.00198151409895144
HTR4	2.58810108172605	2.08654933153377	0.702383492281574	2.97066966189079	0.00297151219594424	0.0206267551879617
SH3TC2	66.0629401309581	1.80395028670869	0.34877301725395	5.17227594299588	2.31259722300553e-07	8.97773082437149e-06
ABLIM3	216.207025213031	2.54350253097328	0.455336277898278	5.58598700440359	2.32376613333733e-08	1.16679961776914e-06
GRPEL2	140.427984638881	-0.561284292583875	0.180200437586006	-3.11477763374457	0.00184083627229477	0.0144939208969788
CARMN	3.96734576713602	2.24210636116319	0.740659650834282	3.02717497657348	0.00246851021719924	0.018125860980893
ARHGEF37	28.2573943269715	0.956315238109675	0.316249314597862	3.02392825523025	0.00249515602645672	0.0182571684123168
CSF1R	8221.49966262574	-0.825768227292903	0.190747557186279	-4.32911560951987	1.4970933176804e-05	0.000313318465054644
CAMK2A	1.43069908812008	2.55736466337068	0.924617122754573	2.76586340489987	0.00567723095938876	0.0330211380380077
SMIM3	542.895443972248	0.979691147259258	0.315167605705866	3.10847666296506	0.00188054496991144	0.0147139497898798
SLC36A3	3.11997868111561	2.17914128938008	0.702991219686015	3.09981295406986	0.00193642887122592	0.0150813636794301
SLC36A2	2.33266104564641	2.28113978372915	0.756406645811712	3.01575851608393	0.00256337320717076	0.0186126483351138
SPARC	2936.20687507867	2.35154470654461	0.416428378200558	5.64693673545003	1.63331900188983e-08	8.63188504444129e-07
ATOX1	454.860583439476	0.611177431467057	0.137349405592683	4.44980033826674	8.59501568101672e-06	0.00019781904343244
MFAP3	162.039407868113	-0.560041710930748	0.188617538637856	-2.96919212802381	0.00298583845669351	0.0207033495635562
FAXDC2	479.491094197226	1.90523201139991	0.44745462651796	4.25793342718614	2.0632536727513e-05	0.000410302050527524
MRPL22	512.059509892855	0.645132736377168	0.0991334140357184	6.50772237244571	7.62987585871982e-11	6.61852265868813e-09
ADAM19	556.157781940592	0.51803511543068	0.178511687276753	2.90196750326802	0.00370827005865228	0.0242551330201396
AC008697.1	7.65584435860668	1.51265302248429	0.379337398631151	3.98761901131484	6.67397271239378e-05	0.00105991450475365
PTTG1	240.503273216551	1.73441230974354	0.26629760069382	6.5130602199368	7.3634971888741e-11	6.40955485409401e-09
ATP10B	2.30920458645704	3.00749910392388	0.980018107215781	3.06881993483585	0.00214906079971881	0.0163724329126972
GABRG2	2.27650246743804	2.99353247488281	0.948536045597884	3.15595014947051	0.00159976199625324	0.0130216399146315
RP11-167P20.1	2.93624009279893	1.66301712666886	0.632064587917396	2.63108732629425	0.00851121630601522	0.0445131304353678
HMMR	56.839332339041	3.12247341361893	0.328334722115996	9.5100310850334	1.90605571129127e-21	7.49199023019426e-19
TENM2	3.41334799024595	2.08992701793192	0.701263936843275	2.98022885269088	0.00288033108446867	0.0202239614350835
SPDL1	133.187153536937	0.572958979454399	0.192223313673678	2.98069452921338	0.00287595513285286	0.0202088065145381
SMIM23	1.54911063897128	2.40049406182573	0.827821844379021	2.89977134346634	0.00373434967434422	0.0243876688493778
RPL26L1	169.432741938188	0.697617995781615	0.124584036051956	5.5995777459857	2.14874550219491e-08	1.08797376086525e-06
BNIP1	212.017595395588	0.585116134348572	0.179157547266708	3.2659307033129	0.00109104945352292	0.00966423945521922
BOD1	198.453804255176	-0.581260177773861	0.164485052206996	-3.53381763251275	0.000409603593667915	0.0045113782847242
LINC01484	4.47407185279667	2.90917749866984	0.797800725073185	3.6464964335586	0.000265840165866504	0.0032182267625302
LINC01485	5.52429058301564	1.68657888409214	0.567868188883057	2.97001824914596	0.00297782058684717	0.0206534476654886
CPLX2	2.87770985896876	1.94629688214324	0.698318219312649	2.78712029604351	0.00531787340545714	0.0315064586405275
PRMT1P1	8.39791780051925	1.01484301953518	0.349582784463733	2.90301200355725	0.00369592470884401	0.0241932557834192
LMAN2	4988.62420323706	0.521182791195916	0.0976989179647146	5.33458099693744	9.57654336651779e-08	4.167950258272e-06
F12	46.5062797815587	0.789013108978521	0.254995529082327	3.09422330586739	0.00197328901357887	0.0153056672396256
PDLIM7	777.100745809423	0.73010124843957	0.251674177903563	2.90097798082143	0.00372000017243975	0.0243065777501024
TMED9	2645.63771918254	0.667468976341516	0.149477092151084	4.4653596530154	7.99343581139363e-06	0.00018584368879059
N4BP3	61.8613212440346	-0.960513615204505	0.355368466744231	-2.70286675687467	0.00687442975321006	0.0379971368530197
COL23A1	17.5987230121232	1.73527946933023	0.449127707843847	3.86366603312204	0.000111697909975318	0.00163269763122551
ZNF354B	157.767287456846	-0.512252653141113	0.157854099131319	-3.24510200216573	0.0011740855954607	0.0102037567072572
GRM6	2.47202582878742	2.37227669505976	0.72248384630844	3.28350136432947	0.00102526148471163	0.00918078871679146
ZNF354C	70.8533004558334	-0.757518730100804	0.212710741987432	-3.5612622241032	0.00036907625339227	0.00416171117463953
ADAMTS2	306.508067203482	5.85175989891859	1.20525631045047	4.85519955231055	1.20265571182804e-06	3.7121481088032e-05
RUFY1	1763.48487369668	0.796007296853238	0.26332151274701	3.02294821470973	0.00250325075871074	0.0182973203595885
MAML1	477.976676819884	-0.647761703662813	0.131701692331027	-4.91840076006533	8.72541336941576e-07	2.85802732709665e-05
C5orf45	260.76289393134	-0.876432383434436	0.208836076704231	-4.19674798179485	2.7077495279002e-05	0.000513664307601779
RP11-39H3.2	4.11128020077971	1.55123128147019	0.585718067555994	2.64842655092228	0.00808674194902342	0.0428328117516641
FLT4	93.9283843004666	-1.4333321323482	0.296654693283062	-4.83165162999982	1.35405034551447e-06	4.10886495678673e-05
LINC00847	55.9896821779831	-0.504743279260044	0.183603268253695	-2.74909746466284	0.00597596137793119	0.034290895169534
ZFP62	237.761347006659	-0.551095662263744	0.141046814993422	-3.90718260663629	9.33785827899917e-05	0.00140385861990619
CTC-338M12.2	36.7330479440617	-0.854011927044815	0.328682906505632	-2.59828518654706	0.00936906454466802	0.0477197537585454
TRIM7	128.754030514975	1.53306850487436	0.359014587321385	4.2702122950285	1.95286990507236e-05	0.000392383349297128
CTC-338M12.6	1.76595279853122	2.01314564341953	0.73574890738071	2.73618570578161	0.00621559381456412	0.0352319689047262
MYLK4	16.5459213987127	-1.44589030952932	0.422259510034178	-3.42417464893162	0.000616669757581881	0.00622010602314747
SLC22A23	90.2203301497737	-0.662483153337642	0.252143509250241	-2.62740514442574	0.00860388260518506	0.044820722885905
F13A1	8167.49706763165	1.05678970650756	0.396542130740644	2.66501242764227	0.00769854777046155	0.0414167381765891
BMP6	186.965647917222	1.8544400193173	0.392703877190985	4.72223506572467	2.33266849807968e-06	6.60817665965005e-05
TXNDC5	260.780535219492	2.6554589111666	0.324476471244373	8.18382578244538	2.74971529700105e-16	5.28029297796629e-14
TMEM14C	735.148696797083	0.500010413643208	0.150617879716665	3.3197281397388	0.000901051478055368	0.00832116409029399
SMIM13	145.985641476122	0.750470565224703	0.165439877189469	4.5362132635364	5.72732665784416e-06	0.000139204472854809
NEDD9	1926.68698436067	-0.687414281507767	0.224116047253025	-3.06722472546414	0.00216056358614939	0.0164302108745992
MCUR1	380.222864336259	0.901445233020308	0.157936687263739	5.70763670327579	1.14555606200818e-08	6.25110809021208e-07
RNF182	13.9110697920434	4.47750544223994	1.45933129754035	3.06818982761941	0.00215359767119904	0.016398748717398
GMPR	538.393617085847	2.75582190152412	0.44458351843324	6.1986596157139	5.69460362100516e-10	4.17603950173134e-08
RP4-625H18.2	3.11847845554946	3.24527829608027	0.775209536621462	4.18632401018171	2.83508565242007e-05	0.000534227825260518
GMNN	187.300591265135	1.30216292538832	0.226333081595948	5.75330356572863	8.75161271683168e-09	4.91418681929951e-07
HIST1H2AB	4.29319870435048	1.48025656228087	0.478720395033292	3.09211092244761	0.00198738571761901	0.0153877116381729
HIST1H1C	424.712575224495	1.77186085550055	0.181471351092507	9.76385994171238	1.6091155343264e-22	7.93704125127742e-20
HIST1H4C	3168.96134385552	1.20770852393804	0.162736938032915	7.42123170397719	1.1603611294589e-13	1.56935723508968e-11
HIST1H2BC	141.931809613185	2.15862960406349	0.325418657662255	6.63339225713322	3.2805846407164e-11	2.95793502587318e-09
HIST1H2AC	2095.5359774995	1.71226576865901	0.335860287016672	5.09814894719605	3.42990898218745e-07	1.25229013578966e-05
HIST1H1E	688.231702847815	1.31978416727594	0.250016095730618	5.27879680473833	1.30034904362993e-07	5.44522825114274e-06
HIST1H2BD	62.0726970509819	1.40196348107008	0.236034407482664	5.93965725600007	2.85618583916244e-09	1.80982899168691e-07
HIST1H4D	4.37404044176547	2.08393287852558	0.602642189270955	3.45799367456602	0.000544214161649488	0.00563848906526134
HIST1H2BF	26.2977384579551	2.65423227565711	0.325543711186521	8.15322853567997	3.54335100506822e-16	6.70199532958618e-14
RP1-34B20.4	2.55558239090505	2.21753844329774	0.725501361072157	3.05656000427156	0.00223892662697508	0.016893352797896
HIST1H2BG	53.0412514621188	1.80696046911325	0.344440692607769	5.24607140762812	1.55376700987031e-07	6.37627453512196e-06
HIST1H2AE	30.3790442809555	1.81700811471261	0.301804815961314	6.0204742224707	1.73906801387719e-09	1.16351050417805e-07
HIST1H1D	468.123501445505	1.48697266584142	0.239874598367837	6.19895843894739	5.68380368763027e-10	4.17603950173134e-08
HIST1H3F	3.81186390653325	2.14319533738458	0.56670931237756	3.78182480960665	0.000155682915011924	0.00210617240663754
HIST1H2BH	63.7092231222639	2.13383766927387	0.388096518557596	5.4982138907211	3.83657399603606e-08	1.83136348091619e-06
HIST1H3G	8.62215814548172	3.03623996825021	0.534384422900359	5.68175238299629	1.33321591548795e-08	7.22809904526183e-07
HIST1H2APS4	3.27820963126068	1.51918232508351	0.57280407130663	2.65218492881534	0.00799727272796139	0.042514664569864
HIST1H4H	82.526640079232	2.08383173826826	0.33059230202226	6.30332807364629	2.91321332788965e-10	2.24799983056417e-08
BTN2A2	463.168405554835	-0.617773423882452	0.168249525655542	-3.6717691861267	0.000240877184288877	0.00299827137455269
BTN3A1	2529.9427508154	-0.542449094234026	0.16578544373269	-3.2719947060531	0.0010679157568515	0.00948172478463774
BTN1A1	12.1285426414525	1.88552333326742	0.453635207392003	4.15647485588143	3.23195723359954e-05	0.000588300406428582
HCG11	134.85244602215	-0.589418977438778	0.208722540054528	-2.8239354373744	0.00474379395720577	0.0290211285961742
ZNF322	52.0200247999868	-1.02166702471021	0.24174156979062	-4.2262777791801	2.37588674276899e-05	0.000459412433995633
RP1-86C11.7	2.15845194605657	4.00653073599752	1.00828912481194	3.97359312661912	7.07964594268322e-05	0.00111048117688954
HIST1H2BJ	61.4348132142254	2.43788344828678	0.399962867652594	6.095274450338	1.09249851656124e-09	7.55024524247651e-08
HIST1H2AG	143.683750705722	1.63980865452944	0.303452116334757	5.40384649260597	6.52267720344725e-08	2.95647689603458e-06
HIST1H4I	66.8071083828719	1.15323736992357	0.253672359680411	4.54616881151922	5.46312248116907e-06	0.000134236840864119
HIST1H2BK	173.727879592369	1.12610152086286	0.186197108703571	6.04790014573015	1.46745855950686e-09	9.95023922451606e-08
HIST1H2AH	24.7697723530835	2.58044604712734	0.342218698138899	7.54034207119797	4.68740257730311e-14	6.58750275053838e-12
ZNF391	41.0345669751168	-0.887259113414549	0.310198500277116	-2.86029465849098	0.00423247550007293	0.0268733351034413
HIST1H4PS1	1.431730184329	2.95753860834543	0.950535642118066	3.11144419766857	0.00186174657082619	0.0146063646502415
HIST1H2BL	5.15564885183206	1.32189181731109	0.50684677792505	2.60806988400461	0.0091054362830204	0.0467557369127702
HIST1H2AI	18.9732245415214	2.39066282147377	0.37529712736079	6.37005361134971	1.88962136893452e-10	1.52356779349092e-08
HIST1H3H	510.658430539099	1.9638861844959	0.41822507476454	4.69576384343182	2.65612272211867e-06	7.3749915229158e-05
HIST1H2AJ	17.0847340192367	3.32865922005966	0.431595841248196	7.7124450746166	1.23429804224173e-14	1.83727819826231e-12
HIST1H2BM	2.4862895406448	4.23099801247177	0.894730238512028	4.72879738535281	2.25853631019449e-06	6.44169381170665e-05
HIST1H4J	9.6744850254858	1.60213755271745	0.347454661383069	4.61106938770089	4.00602781154289e-06	0.000105005081704921
HIST1H4K	7.67577579335022	1.21929856880935	0.33886612132323	3.59817193895968	0.00032046174488576	0.00373046536526894
HIST1H2BN	86.2811187154213	0.762852123513704	0.196983258604218	3.87267491115293	0.00010764736966894	0.00158176240151393
HIST1H2AL	13.9159337888451	1.16383008340073	0.395369083321835	2.94365475828914	0.00324361608678777	0.0219758702610377
HIST1H1B	75.5938389497185	3.39108527029169	0.321438394701361	10.5497206500245	5.09483457828489e-26	3.6618759614667e-23
HIST1H3J	5.33654211640651	3.18023912120289	0.621352186717348	5.11825529737706	3.08374999298131e-07	1.15438712534878e-05
HIST1H2AM	3.64418509193808	2.04802492104164	0.611875090315893	3.34712910111164	0.00081653173573632	0.00771046259166024
HIST1H2BO	12.9685035629614	3.20619583655433	0.576887376388025	5.55775003542074	2.73274357644831e-08	1.35119342832764e-06
OR2B6	6.14646702325869	2.57817564501811	0.730151536529318	3.53101447580749	0.000413969091664282	0.00455547089672208
ZKSCAN8	156.18597558464	-0.911005094838199	0.270937206422559	-3.36242152514622	0.000772620831033864	0.00738603756433803
ZKSCAN4	105.075152055452	-0.679381902281331	0.260073274346973	-2.61227111469725	0.00899428961218481	0.0462827261551035
ZSCAN26	282.328450930975	-0.62552694643682	0.133737030308311	-4.67729053796663	2.90690257061404e-06	7.96579968043212e-05
ZKSCAN3	89.9365325751179	-0.603014328924724	0.189928687968475	-3.17495126920907	0.0014986166628155	0.0123928996613368
ZSCAN12	98.0826514381485	-0.502519839737779	0.146176801484357	-3.43775369713199	0.000586560968232511	0.00597389786107572
ZNRD1-AS1	50.5685418004256	-0.716664642483708	0.21079629905419	-3.39979708229828	0.000674358782060392	0.00665888910587727
TRIM10	15.880109538542	2.37176506101683	0.729780688833915	3.24996961046828	0.00115417341451242	0.0101059472382438
TRIM39	314.42124631252	-0.635032416114537	0.184077452445794	-3.44981097726534	0.000560979199183478	0.00578123422149102
PPP1R10	828.386100657916	-0.767692547042861	0.157575538110991	-4.87190179545588	1.10529108596094e-06	3.47993774198166e-05
TUBB	1977.40892953541	0.798010515038853	0.154872527843403	5.15269251526487	2.56772796570007e-07	9.81668156613238e-06
FLOT1	2844.58478566048	0.536270228220903	0.178228949987602	3.00888395660866	0.00262209246675766	0.0189055196600045
DDR1	70.9247691436816	-1.0297345244451	0.233807309210296	-4.40420159627651	1.06174175573131e-05	0.000236364385904219
MUC22	2.67808792123668	4.30154568948558	1.03338895558387	4.16256208878793	3.14696533582906e-05	0.000575745890822661
TCF19	417.607161524975	1.00026514277741	0.17076723265963	5.85747702998223	4.69951792535342e-09	2.87642513212143e-07
HLA-C	46102.7405466496	0.641718725755822	0.179159126205763	3.58183665742381	0.000341187102320681	0.00390486931118246
HCP5	1532.57316574452	-0.887451376810235	0.268032592408064	-3.3109830742492	0.000929688316917948	0.0085163962260067
LY6G6F	15.5399489247216	1.64275207279583	0.465945983038313	3.52562771779654	0.000422480407980873	0.004627127874572
LY6G6E	20.4752515497955	1.91214040768815	0.513224658930913	3.7257375973931	0.000194744914299057	0.00251747331146304
C6orf25	1184.59433627956	2.41507290039051	0.472837999669331	5.10761170227316	3.26256231896103e-07	1.20695614258505e-05
CLIC1	8412.31805529357	0.710057598446187	0.161286673717811	4.40245670692244	1.07031952409983e-05	0.000237852985408616
LSM2	308.055330745318	0.626317885044948	0.119763244953491	5.22963355984697	1.6984635961412e-07	6.88028183969854e-06
HSPA1L	50.6132858790345	-0.614585255117486	0.205603164105533	-2.98918189217181	0.00279725554228318	0.0197995949413831
HSPA1A	443.77052002805	-1.03697558113655	0.234113682380435	-4.42936769262149	9.4509772075802e-06	0.000214701200008056
HSPA1B	92.1535211688883	-2.39446640591555	0.675105022512347	-3.54680579475582	0.000389931917862622	0.00433456797426077
PRRT1	8.20711559108184	-1.25829163324831	0.430611657578218	-2.92210303902362	0.00347676498874039	0.023095194100014
EGFL8	2.06432958349843	-1.9304121077801	0.711096781746251	-2.71469672952191	0.00663364871134112	0.0370095513378791
NOTCH4	156.781956763503	-0.578054019447649	0.192827470956874	-2.99777835896074	0.00271955376831197	0.019396964728
HLA-DRA	26110.8482485094	-0.626046558085502	0.183146265017591	-3.4182873345813	0.000630165423118528	0.00633590782732602
HLA-DMB	2410.28845727447	-0.74394240831339	0.179884238076479	-4.13567312104964	3.53915680853961e-05	0.000633672801961725
HLA-DOA	570.825167706396	-0.750550132935932	0.28498320191463	-2.63366446826844	0.00844689151187262	0.0442779751766342
XXbac-BPG157A10.21	1.17063679591441	2.67042582403415	0.948407225278944	2.81569536044892	0.00486717948551323	0.0296103427176713
KIFC1	84.2611373348441	2.78895358917862	0.295113418360912	9.45044655938973	3.37388214017045e-21	1.19539970588912e-18
ZBTB9	119.261257409667	-0.891255492900489	0.255322159160011	-3.49070952491021	0.000481739706891238	0.00513382805700334
GRM4	4.8172992474031	2.08709111525187	0.693359834118906	3.01011251669065	0.0026115092710412	0.0188580410205728
HMGA1	1149.8730982324	1.08569781984875	0.139491465449219	7.78325624691348	7.0681265524892e-15	1.12535311110391e-12
SPDEF	1.64646641309142	2.83217267784193	0.922753976167977	3.0692608766677	0.00214589116238475	0.0163581933578639
SNRPC	1566.16181701662	0.615857010369635	0.101061065792729	6.09390971229935	1.1018582187033e-09	7.59406721909593e-08
PPARD	491.412604754548	-0.72114629994615	0.129371688497369	-5.57422035935487	2.48640846943091e-08	1.24103356065484e-06
SLC26A8	23.9044014034882	1.82662240398756	0.485942006767391	3.75893085707637	0.000170640982863768	0.00227003943147591
ETV7	147.787364153176	1.58021416573519	0.530277650848684	2.97997504365143	0.00288271868053272	0.0202280812071077
STK38	3348.42725723924	-0.53204950834421	0.113324491063713	-4.69492078323196	2.66710061153466e-06	7.38103223143739e-05
CPNE5	624.205679733376	0.870905471896149	0.298605982916784	2.91657073776333	0.00353902463327489	0.0233975568133149
PPIL1	201.981043046924	0.555437973896267	0.154484734214717	3.59542304758908	0.000323864853367594	0.00376311512762826
PIM1	4706.93873888494	0.521251582162608	0.182912658977459	2.84972940132506	0.00437564386752889	0.0274497997834306
CCDC167	406.818622755664	0.727362762758809	0.190003521635868	3.82815411259988	0.00012910790935362	0.00182258056548803
DNAH8	15.6881773072639	1.75744858744606	0.316381622074172	5.55483778079261	2.77869691574602e-08	1.37060587475504e-06
ANKRD18EP	41.8318404917062	-0.887123142958009	0.218168269798487	-4.06623357180863	4.77790506156046e-05	0.00080720604250245
DAAM2	2.20285839845092	2.97047526249542	0.875511100939779	3.39284705734387	0.000691702469056677	0.00679175148773996
RP11-61I13.3	2.08985139366677	3.58343633345098	1.37459063948317	2.60691163646968	0.00913629342823907	0.0468567986709036
TSPO2	3.35033261859059	3.40048440952443	1.10452714993862	3.07867888056296	0.00207920663779576	0.0159903766983767
NFYA	583.607086534961	-0.522139110649627	0.114887530589059	-4.54478486892775	5.499138985897e-06	0.000134568424444771
ADCY10P1	107.860922161173	-0.545607572606951	0.140539108003082	-3.88224730012508	0.000103495544646516	0.00153239194886861
TREML1	882.602596532506	2.82459988017272	0.488593272035468	5.78108631828986	7.42197944194639e-09	4.28227786333953e-07
TREML2	307.593671564814	-0.608402797224621	0.19760858509496	-3.07882775908879	0.00207816792903709	0.0159872759702927
TREML3P	23.0341352943602	1.30451761774614	0.485589061858692	2.68646417353972	0.00722126919601819	0.0394909234554421
CCND3	12274.3950728983	0.56893406151861	0.175703096470756	3.23804231653541	0.00120352956620169	0.0104184410761768
TRERF1	554.904774196695	-0.524884117156027	0.149922159865057	-3.50104425942414	0.000463438870833772	0.00497791128723073
GLTSCR1L	518.782707578304	-0.528384940144041	0.102492194776483	-5.1553675994192	2.53133848125107e-07	9.70706567596826e-06
C6orf226	177.100171985693	0.569303236726025	0.137398976341433	4.14343142783918	3.42147409002045e-05	0.000616551591751822
PTCRA	152.123290247524	1.59841184563554	0.40739614281175	3.92348301239106	8.72779221922514e-05	0.00132742648770754
DLK2	13.4323794090928	-1.07277474800629	0.341962325188627	-3.1371138543246	0.00170619857320104	0.0136721937683906
GTPBP2	416.285504926366	0.50294867026791	0.177291600592245	2.83684432081273	0.00455618216650287	0.0282303740346173
RSPH9	32.7398194862516	0.686035584002118	0.257774696240707	2.66137675267206	0.00778218254103195	0.0416706223929757
RUNX2	400.19060116071	-0.514377478656443	0.192533085984578	-2.67163161087879	0.00754834654719051	0.0408094145156081
CLIC5	58.3813760398564	-0.670470367977405	0.249791350396613	-2.68412163556844	0.00727206436744961	0.0396738345754852
PLA2G7	229.41371729367	-1.17420256960169	0.423630754428681	-2.77175950359233	0.00557542119249414	0.0326192086886843
PTCHD4	1.2137087138775	3.49050008225242	1.14363415452429	3.05211248583629	0.00227236928019053	0.017060519297788
RHAG	21.0549655844426	5.85952679871658	1.13648296555613	5.15584216948579	2.52493509041448e-07	9.697292692285e-06
PKHD1	4.70616144115075	4.15004900032367	0.77344716535204	5.36565286710275	8.0656934258847e-08	3.55965936529045e-06
PAQR8	518.176187471423	-0.943115090748821	0.247151460493001	-3.81593978391856	0.000135665588963984	0.00189179798003214
TRAM2	669.191808412663	0.608193968961684	0.208917101698089	2.91117368572631	0.00360073798282555	0.023718293976423
LRRC1	49.2641829745466	-0.552993223197012	0.20756876100119	-2.66414474186624	0.00771843442660943	0.0414777533141838
RP11-59D5__B.2	8.82457949113326	-1.23887048810383	0.39836172987339	-3.10991341587351	0.0018714219268454	0.014665884732624
FAM135A	177.549948293507	-0.714531345059269	0.167534635460202	-4.26497686938893	1.99922912344709e-05	0.000399781579618805
LINC00472	3.32361960756071	2.34417989244504	0.738501568007318	3.17423820611551	0.0015023034406915	0.0124193050785525
RIMS1	2.34329470458943	2.9971706528811	0.898979531517294	3.33396984892692	0.000856159378650737	0.00802143215245361
KHDC1	37.2520874232826	0.832989961742193	0.292504308318829	2.84778698313817	0.00440243811213567	0.0275560420873065
RP11-553A21.3	4.11813699799464	2.13192142985634	0.674997412375486	3.15841422614284	0.00158629982431307	0.012947747689948
CD109	51.5294013850336	1.75284900108188	0.411003815016189	4.26479983163376	2.00081494967433e-05	0.000399781579618805
RP11-374N7.2	1.39999833425163	3.69308730776476	0.947716137650189	3.89682855556472	9.74605602547037e-05	0.00145520324771784
COX7A2	1954.89103009362	0.723624283795385	0.108322715169531	6.68026353164128	2.38512951104546e-11	2.18979262700217e-09
SH3BGRL2	555.018766351003	1.71999902191281	0.446420866230457	3.85286430815017	0.000116744093455563	0.00167817966569608
ELOVL4	23.1009897773647	-1.77100315457742	0.481432818139515	-3.67860911813494	0.000234509356237791	0.00293352429911381
TTK	50.6559027048027	2.62393412684588	0.327206881841911	8.01918991457404	1.06444822101398e-15	1.96891613586968e-13
MRAP2	2.11596591969415	3.9571095235814	1.02233477406998	3.87065922430468	0.000108541434809734	0.00159303870132653
GJB7	3.95655542971118	1.45658040922144	0.558574650452647	2.60767367090699	0.00911598140385991	0.0467716965522129
UBE2J1	3601.18951629448	0.973257879935504	0.184781305751467	5.2670797837339	1.38610976117859e-07	5.753956625777e-06
BACH2	512.077516314477	-0.883852288971019	0.320648454688594	-2.75645266972951	0.00584320685866004	0.0337214296252471
KLHL32	37.9727180659341	-0.967628205202818	0.3089955685484	-3.13152777481096	0.00173899336173415	0.0138821287952336
FAXC	2.35446648028981	3.75241998410436	0.859543792284638	4.36559488624839	1.26777253042768e-05	0.000273751809231233
RP1-199J3.6	82.2246963826319	0.535410493986404	0.12734946016817	4.20426198335959	2.6193540893056e-05	0.000501464775270713
CCNC	519.53157587288	0.540815034933009	0.145477382841867	3.71751968841007	0.000201188312059291	0.00258614878802429
GRIK2	3.25038257334393	2.85313423068755	0.886697902732066	3.21770720546035	0.00129219653910571	0.011001614652523
HACE1	265.532134599244	-0.524732341197304	0.125671438149048	-4.17543038359252	2.9742320265816e-05	0.00055299172846036
BVES	2.83021316462833	3.71110528186693	0.90942078406215	4.08073506445539	4.48935024333816e-05	0.000768259147764726
PRDM1	1687.36783622934	0.628596213293681	0.214128907534541	2.93559716215469	0.00332906335762985	0.0223919566375766
RN7SL47P	1.46501695617158	2.60952556024073	0.869483553647247	3.00123625029419	0.00268885861291886	0.0192544626434918
WASF1	111.702252060641	1.25003552518475	0.312939358364218	3.99449762956912	6.48315700463865e-05	0.00103483691376072
GTF3C6	818.40029677046	0.833235598711299	0.148137207149746	5.62475568929157	1.85770702829118e-08	9.67546128440846e-07
SLC16A10	83.1092481095961	-1.05290248715659	0.272753121307292	-3.86027658312426	0.000113258754536914	0.00164594871700208
LAMA4	2.37890833095879	2.2575829513315	0.806999329994857	2.79750288187463	0.00514993077868236	0.0308301830762522
COL10A1	22.0881314193748	2.534746857045	0.625571510000716	4.05188985835065	5.08055824258986e-05	0.000847523363067576
TRAPPC3L	11.6224938425808	1.4027479686505	0.478324716602154	2.93262697904285	0.00336107448288466	0.0225388899135601
FAM26E	15.4172334551905	1.53080938926407	0.557076497348032	2.74793389516791	0.00599720990345594	0.0343755901717829
RWDD1	533.661879596488	0.588658120775644	0.135843025834726	4.33337020548877	1.46843869591302e-05	0.000309380601628039
KPNA5	254.199298417147	-0.537719558165332	0.196071841798754	-2.74246191208446	0.00609805215244514	0.0347474360359642
GOPC	467.112617852545	-0.515721558969611	0.136668562593014	-3.7735200340504	0.000160960287382464	0.00216298984476136
RP11-632C17__A.1	90.1108325056752	2.67485263523917	0.997273310772582	2.68216606856448	0.00731471382809087	0.0398373979344997
ASF1A	464.950659258923	-0.505564618093283	0.193020473479674	-2.61922794499063	0.00881290370257162	0.0456167501115003
RP11-351A11.1	8.53886809532515	0.840581203297614	0.291959082560045	2.87910619504272	0.00398804019786513	0.0256489093402787
MAN1A1	1924.884721728	0.944983357685551	0.242393659440393	3.89854817105037	9.67711514840325e-05	0.00144730980186226
RP11-532N4.2	1.65905252207317	3.56791876373483	1.23590132823314	2.88689613177742	0.00389062645499231	0.0251732573487776
RNF217-AS1	5.15436882736156	1.38347522337895	0.407593759903436	3.39425025473087	0.000688167756335332	0.00676496603297054
RP11-735G4.1	1.69916506859561	3.24856741029105	0.8449617268368	3.84463261129281	0.000120733181899116	0.00172077276139046
NCOA7	658.553741239974	0.530043000490348	0.166669070582528	3.18021213316776	0.00147167276226597	0.0122171163237933
CENPW	109.092146614939	1.62732267996238	0.239439939406456	6.79637108160121	1.07287221793291e-11	1.10921017634344e-09
ARHGAP18	467.905709523319	1.13143990755172	0.22531606260216	5.02156790103996	5.12513790400288e-07	1.79815856503621e-05
MED23	1138.84507822161	-0.657573512135801	0.160959533721884	-4.08533435038397	4.40133915835485e-05	0.000756284753193815
MOXD1	30.2280202355005	1.73074061164699	0.325285734736275	5.3206778743316	1.03381313377163e-07	4.46848852116135e-06
EYA4	1.8275940866097	2.99619718800926	0.891694982384995	3.36011444181889	0.000779101923455311	0.00742825647177596
LINC01010	6.69637318733302	2.26365822351903	0.667796281255449	3.3897436794098	0.000699580020908053	0.00684505445583935
RP11-557H15.3	6.70806848731967	1.35774653571302	0.525380953507588	2.58430863671082	0.00975744348433116	0.0491014699523574
MYB	117.8306863209	1.07506845560528	0.252603611344779	4.2559504588314	2.08162800043125e-05	0.000413302557054843
PDE7B	35.4387030521319	-0.51661415270424	0.187484515875029	-2.75550303604058	0.00586019606552311	0.0337729879093469
MTFR2	31.6640184747036	1.97895718955226	0.290434849135257	6.81377319369359	9.50715536810834e-12	9.92373445809683e-10
SLC35D3	12.2098907370517	2.66763586577384	0.659087176602739	4.04747044165562	5.17741175968079e-05	0.000861395305731017
ARFGEF3	4.19863106346767	2.73600873191393	0.766785587653461	3.56815356987439	0.000359505783690546	0.00408294695012162
HIVEP2	860.983406297789	-0.643317900307968	0.18952434681815	-3.39438130830356	0.000687838485601043	0.00676437253470674
AIG1	193.419268860094	0.744666967629182	0.191824854162132	3.88201503335842	0.000103594471361909	0.00153295442445893
FBXO30	158.225741891458	-1.07753629268183	0.236749756549013	-4.5513723367177	5.32971331119838e-06	0.000132181625594828
GRM1	2.14728407213359	2.27052134346198	0.794632541764369	2.85732237748609	0.00427231676444852	0.0270375850381049
UST	162.301798888295	-0.611170402833067	0.236636730265409	-2.58273684794235	0.00980200559423318	0.0492665839617442
ULBP2	25.2228268917437	-2.31216440890251	0.712397244910321	-3.24561110450894	0.00117198821695415	0.0101945143795639
IYD	2.3903176954163	2.73428018438208	0.823012661489929	3.32228204051213	0.000892843955217374	0.00825749357994421
MTHFD1L	118.202009992362	0.783428883841455	0.166065003920543	4.71760374158242	2.38638721312786e-06	6.73759334831027e-05
RP1-200K18.1	1.97269216665939	3.13892595619737	0.876015583438524	3.58318506604244	0.000339429944056039	0.00389185684455692
FBXO5	155.607548828651	1.31639980537452	0.195433476616617	6.73579485032088	1.63036185526663e-11	1.62108232533942e-09
CNKSR3	7.8801684166418	2.29897985223064	0.617105994004137	3.72542136126979	0.000194989235049202	0.00251933702973689
SCAF8	587.314982265372	-0.521419755650398	0.122330130188317	-4.26239843649081	2.02244425947136e-05	0.000403142692482263
TIAM2	41.0316071278123	-0.892005503120603	0.274299866951796	-3.25193560256943	0.00114621988299212	0.0100467969953135
TMEM181	332.190600286481	-0.652332736920344	0.145862693608983	-4.47223838241371	7.74050695999678e-06	0.00018130371795687
RP1-111C20.4	454.964453839434	-0.785348788293308	0.251981061623171	-3.11669767257259	0.00182889022908947	0.0144133968054432
TAGAP	5353.1121775955	-1.27050969411434	0.457284371493313	-2.77837987326212	0.00546307091306742	0.0321321047203937
FNDC1	2.11235636125697	2.57908927547555	0.814820741726775	3.16522290535943	0.00154964184441195	0.0127103978604588
SOD2	3840.61215699375	-1.0861453008883	0.405767596223526	-2.67676697448747	0.00743363159120268	0.0402844541810199
MAS1	2.16513343393704	3.27227275469288	0.916470387551406	3.57051662458579	0.000356277840048916	0.00405177456793424
AIRN	5.28152767578764	1.18138480958406	0.447494477377574	2.63999863530666	0.0082906361066973	0.0436225145158078
LPA	1.64025671634695	3.17352096750138	0.973285907765126	3.26062562108648	0.00111166712055354	0.00979856274864925
MAP3K4	699.617521590483	-0.61259623511373	0.139413910387687	-4.3940825804986	1.11241526413419e-05	0.000244828682279612
PDE10A	3.90743383397432	2.48125810891072	0.772757958695662	3.21091239629397	0.00132314264255065	0.0111962229474159
RPS6KA2	224.490903056595	-0.718890497566802	0.19707929590364	-3.64772207182177	0.000264575606815374	0.00320754889881809
FAM103A2P	11.5262457199192	1.73984708292156	0.491726124706237	3.53824414751395	0.000402797429591239	0.00445200884832918
FRMD1	2.32357531816059	2.4381916059116	0.895164842854463	2.72373476837719	0.00645483210151067	0.0362947388135805
LINC01624	29.888726886956	-1.18213796000563	0.415697252628528	-2.84374734865519	0.00445863872067565	0.0278247372010213
PSMB1	3508.52500068974	0.587918122249873	0.106547503625542	5.51789673379956	3.43080922305277e-08	1.65653429587554e-06
FAM20C	120.894553209978	1.19713519113213	0.409614039056885	2.92259316572369	0.00347129753268368	0.0230710596386237
PDGFA	23.6168057423566	1.58922849828631	0.552717653957534	2.87529896486428	0.0040364509972461	0.0258900972174204
HRAT92	69.3202193619789	1.23273848169087	0.412754203339379	2.98661642138935	0.00282083409268576	0.0199301289092572
PRKAR1B	259.763070461372	0.87036597567293	0.285329775733216	3.05038607848177	0.00228547365910918	0.0171366245509838
ZFAND2A	657.361770293545	0.543595106843706	0.159243725725467	3.41360455093128	0.000641095551657764	0.00642014319168102
AC074389.5	2.84778201671371	2.45221077700335	0.937304579034942	2.61623684750177	0.00889048644662614	0.0459144071138015
NUDT1	367.715682447151	0.626354641285255	0.146878370042451	4.26444439098981	2.00400244778572e-05	0.000400100679178552
RADIL	3.23449008660719	3.28926872770369	0.801921122140787	4.10173598984741	4.10061996244837e-05	0.000714866221589405
AIMP2	214.015797940225	0.502827038847184	0.168706927762801	2.98047653119587	0.00287800289913437	0.0202175484307803
EIF2AK1	3484.7652767461	0.582340582364952	0.177708213594108	3.2769480407644	0.00104935678172089	0.00933673793025533
CYTH3	202.666156281336	-1.07501051777405	0.159967589654976	-6.72017700643408	1.81503939579936e-11	1.74939199389766e-09
RAC1	2718.08943040938	0.58504489505672	0.173089190965028	3.38001981403291	0.000724806043835259	0.00703170876927103
KDELR2	1406.70572602592	0.583695459482966	0.158797138389885	3.67573033998795	0.000237169940088786	0.00296091663169901
ZNF853	150.1603604684	-0.563448385502151	0.162381798545545	-3.4698986619742	0.000520654764476711	0.00544145876824933
COL28A1	2.21891446174141	2.18220243393888	0.81353769243124	2.68236180602451	0.0073104348551475	0.0398313405276349
RPA3	350.701704962851	0.582016051722396	0.134006292560072	4.34319941700867	1.40422561022472e-05	0.000298098729542726
ICA1	81.7320478666673	0.718638009018603	0.227468190974084	3.15929012290109	0.0015815396531214	0.0129214717485943
GAPDHP68	1.46285356124162	3.74636500977852	0.957957905726611	3.91078249616501	9.19975902091948e-05	0.00138829716814787
NDUFA4	2403.92739639307	0.685634917355264	0.127597146598	5.37343456053437	7.7250849185652e-08	3.42737630002515e-06
THSD7A	2.61661750208282	2.23592414424028	0.813599896536156	2.74818636747568	0.00599259360588343	0.0343628184977441
SCIN	17.5330041267528	1.71593415803964	0.448346454450246	3.82725042432574	0.000129582663239274	0.00182738494297818
AC011288.2	2.30485800944418	2.4885437496113	0.819390333989408	3.03706749565277	0.0023889195719183	0.0176908038714091
MACC1	12.2479426596381	1.35422101228205	0.333032330621759	4.06633497040293	4.77582768842189e-05	0.00080720604250245
AC005083.1	11.5279227107883	0.805720168598033	0.303764498866139	2.65245007762771	0.00799099438666657	0.0425082374267254
CTA-293F17.1	6.86867456111232	1.77069135304948	0.481916057711297	3.67427340242364	0.000238527219590255	0.00297638429365697
ITGB8	13.2393617135924	1.46598601552502	0.387633853769644	3.78188334498823	0.000155646302677785	0.00210617240663754
SP4	471.279905011732	-0.657163849699794	0.203460047758308	-3.22994050645483	0.00123815979876438	0.0106522393631042
IGF2BP3	41.6392966018604	1.36494000621385	0.304478069363379	4.48288446214781	7.36408048660997e-06	0.000172933391999003
RPS2P32	47.0923380626305	0.589585108747624	0.200894964298131	2.9347928695349	0.00333770408806213	0.0224201025472072
SCRN1	778.056464314519	-0.918616384639802	0.195044877470487	-4.70976934412853	2.47997285997467e-06	6.954982972745e-05
MTURN	285.744176045234	1.2020378258434	0.318034328775894	3.77958514877941	0.000157089867589479	0.00212231617029051
GGCT	105.165040416892	0.552176276118257	0.156163183372002	3.53589280261338	0.000406399566812889	0.00448787862280292
AQP1	3.22839530139833	2.81614267693905	0.770386277595214	3.65549433944973	0.00025668687259624	0.00313609274746528
ADCYAP1R1	2.04115387326683	2.76821354700506	1.04889846043268	2.63916256094338	0.00831111169812314	0.0436952778145214
PPP1R17	46.8722084450957	-2.08508347481727	0.586870657713995	-3.55288417883965	0.000381032187714771	0.0042620034300368
PDE1C	2.22925994533531	2.71636151947391	0.982636559138382	2.76436032652371	0.00570345189059677	0.0331429974035233
NT5C3A	1001.94288659624	0.64366189781084	0.145722370845349	4.41704244912361	1.00060585337474e-05	0.000225953688038555
ANLN	62.6103410337278	3.1113120681556	0.323316255756954	9.62312291063538	6.38622325248295e-22	2.92094240253566e-19
EPDR1	66.0488839191507	1.56542335546757	0.331875041419671	4.7169059437887	2.39458322024772e-06	6.75315420275243e-05
SFRP4	1.65578493465511	2.86257110854201	1.03212625603313	2.77346990429639	0.00554619701783168	0.0324994484464416
RP11-121A8.1	66.3265399060472	-0.855682209610881	0.256731197120551	-3.33298881946586	0.00085918394978572	0.00803526220646618
AMPH	43.7697307933963	1.9690799146148	0.553824352314628	3.5554231344023	0.00037737126309498	0.00422857527590972
YAE1D1	55.212343445025	-0.832159362801874	0.27552065704395	-3.02031568786921	0.00252511342858182	0.018402905362214
AC004837.5	4.57382306781836	-1.91197788856448	0.482362025736707	-3.96378194499108	7.37716420584696e-05	0.00115052661352936
INHBA-AS1	9.93566426416444	1.12204085954397	0.390428420793857	2.87387085515581	0.00405474726385807	0.0259875725272901
AC005537.2	2.19546735025623	3.31229100604995	0.979007080983377	3.38331669953079	0.000716159957364635	0.00695908103104833
BLVRA	1385.29093989904	0.723549044355308	0.205629596546431	3.51870088988835	0.000433665345534461	0.00472467970215024
URGCP	576.41972019645	-0.675541922124405	0.127241567278682	-5.309129214393	1.10150224169902e-07	4.7205094364873e-06
AEBP1	215.177607282744	-0.674787847416293	0.21993247908786	-3.06815914691129	0.002153818801172	0.016398748717398
PPIA	8561.26308372803	0.529588018589649	0.109950138120103	4.81661985736804	1.46010474677725e-06	4.40682161752128e-05
H2AFV	1563.08083005733	0.647019241828672	0.0979161522626126	6.60789080123733	3.89834055244151e-11	3.48991654580849e-09
NACAD	7.98675586374031	1.25304562609749	0.470413622425266	2.66371033142553	0.00772840804591941	0.0414798021769039
SNORA5A	3.27119345257784	-1.73423096994272	0.609560606515149	-2.84505092915584	0.00444043227102935	0.0277317562586927
ADCY1	4.0682413438495	2.10987383709077	0.668451569256944	3.15636006275836	0.00159751521906765	0.0130159449916596
UPP1	1696.98671229456	0.726592705761803	0.18241016263515	3.98329070741035	6.79675297438274e-05	0.00107669469662199
ABCA13	7.29596738661351	1.63140255702683	0.493983362670032	3.30254555175487	0.000958115248952675	0.00870749537668117
VWC2	1.13598745157757	2.96760609665949	1.12033124913234	2.64886487720289	0.00807626151385076	0.0428251777131409
GRB10	161.982879728311	1.25050155813768	0.447177115217612	2.79643460182246	0.00516698669440287	0.030888953727281
COBL	5.40571502889867	1.35564720700837	0.477039482118753	2.84179246754863	0.00448606835723838	0.0279335484145269
SEC61G	588.086524189476	1.11954926505307	0.136581203319757	8.19694978401998	2.46563383032731e-16	4.77119112582414e-14
EGFR	1.88660061161075	2.40070017998474	0.917756995347378	2.61583424823262	0.00890097547077047	0.0459497104335526
PSPH	98.4594884465652	0.731137667197147	0.15921441362359	4.59215752240674	4.38687040902924e-06	0.000113652020607147
CHCHD2	2918.35166047454	0.73451429294523	0.0997027078648664	7.36704457356129	1.74452169743363e-13	2.29765381259897e-11
RP13-580B18.4	3.16960373366059	3.52868044609659	0.871632954180317	4.04835593832608	5.15786660455052e-05	0.000858711398438603
ZNF680	104.632403978607	-0.773149922989581	0.196976655559257	-3.92508401969994	8.66994715716737e-05	0.00131942644092984
TPST1	248.603780617384	2.14267924669972	0.644674578225425	3.32366021411578	0.000888443731820819	0.00822889930695307
KCTD7	472.775121562316	-0.583414586428252	0.198555307792584	-2.93829761044566	0.00330020054341094	0.0222513655508029
CALN1	4.92842165808561	1.80698072916903	0.700258592429	2.58044777844299	0.00986722787434996	0.0495152572126766
PMS2P10	3.79996489924774	1.30095423126548	0.48551906638673	2.67951213728286	0.00737295302633229	0.0400591806329191
SRRM3	1.82040604206813	3.71710691092879	1.14956198131383	3.23349847276657	0.00122283989934737	0.010545684095983
HSPB1	357.765550065672	0.672557755081629	0.223304029386381	3.01184782437539	0.0025966273238228	0.0187865277417562
SSC4D	18.0591639803232	1.4606238070796	0.401399025212049	3.63883247177291	0.00027387688433875	0.00330438700356144
UPK3B	4.01264123619516	2.23438776539407	0.770653974935754	2.89933983092781	0.00373949348393933	0.0244085879818313
MAGI2	11.204878995135	1.45280665499259	0.395809509383567	3.67046930543734	0.000242105543162309	0.00300612391105185
MAGI2-AS3	28.99171521228	2.10801629905679	0.501657065981388	4.20210626343494	2.64442939917443e-05	0.000505495941988085
PCLO	4.3115425116925	2.59453479653279	0.718753171576735	3.60977161442104	0.000306466718980282	0.00360424347015801
SEMA3E	2.55832067321233	3.53384967227093	0.834493434436582	4.2347243566474	2.28832221124026e-05	0.000447280757932868
ABCB1	484.022659397808	-1.01790219213643	0.258478890042905	-3.93804767564371	8.21472749242449e-05	0.00125790402498248
RP11-115N4.1	2.13306930666527	3.25077898932597	1.07480950261679	3.0245164202693	0.00249030953041668	0.0182323127320029
MTERF1	175.175827848883	-0.506235904481572	0.153030200257108	-3.30807842916651	0.000939384979233988	0.00858067121917582
CYP51A1	67.9936492897562	0.593829158471655	0.211166315453176	2.81213960283987	0.00492131388996344	0.029860244142769
GNG11	623.224567672759	1.83091752467527	0.385863459745283	4.74498809989392	2.08518593740437e-06	6.02238087730704e-05
COL1A2	14.6376887615641	2.81376234133338	0.973411420398903	2.89061981641874	0.00384482936616415	0.0249472601328928
CASD1	373.26821546069	-0.500743569568011	0.13958716012754	-3.58731826846025	0.000334096431081869	0.00384537507096043
PON2	201.358706590787	0.527605001667036	0.155975863568766	3.38260670334053	0.000718013786928848	0.00697388217142166
DYNC1I1	5.04274885764812	2.20256980065087	0.486596992506631	4.52647639539378	5.99752948889157e-06	0.000145071011367843
SHFM1	837.186067154739	0.573508672203941	0.0904959448079707	6.33739637086398	2.33680276519851e-10	1.83701907379168e-08
DLX6-AS1	2.5509903788889	2.44172864846972	0.699179895671169	3.49227525503405	0.000478924438042502	0.00511160730690332
BHLHA15	50.8276585325955	3.76510794739188	0.5744009045633	6.55484334631121	5.57003174139633e-11	4.93379290445655e-09
MYH16	1.85398929306326	3.05445610872172	0.882003635319593	3.463087890352	0.000534013931570529	0.00555568836335328
ATP5J2	327.578339231678	0.521227807871322	0.134485779254199	3.87570946728963	0.000106314476482658	0.00156675276531795
FAM200A	80.410240168582	-0.764508882186126	0.191318043688541	-3.99601034720342	6.44189194558749e-05	0.00102933536934349
CYP3A5	47.2840888811878	-0.575389593660313	0.216125224129014	-2.66229726761019	0.00776093047837768	0.0416011010257978
CYP3A43	1.51647220358552	2.71464769797341	0.981239374254878	2.76654990535294	0.00566529129459053	0.0329669368047003
TRIM4	748.198028809061	-0.535451958936567	0.137421550989686	-3.89641912116649	9.76253881791111e-05	0.00145662174675784
ZSCAN21	76.0854809275475	-0.611002613502888	0.215416316589432	-2.83638037812807	0.0045628067328992	0.0282644585503108
MCM7	2170.25492482131	0.973293856021946	0.182592783516972	5.33040702526713	9.79928915057238e-08	4.25018823916894e-06
GAL3ST4	65.3643962997557	-1.29440270731878	0.325754000514629	-3.97355889804536	7.08066388826057e-05	0.00111048117688954
RP11-758P17.3	2.42396820350105	1.78334686985891	0.620724591012673	2.8730082482305	0.00406583501009956	0.0260391071379187
AGFG2	326.757181920683	-0.602623916102681	0.192967889755697	-3.12292328462326	0.00179064414885461	0.0141875414830194
POP7	421.553055601516	0.595025219486482	0.176925388817766	3.36314207623057	0.000770606928366703	0.00737086992014935
TRIP6	148.392227462541	0.625841594557287	0.205920709806847	3.03923580656032	0.00237179128518212	0.0175898530572056
MUC3A	4.98464737974	1.91428133955865	0.589440782554692	3.24762282525137	0.00116373424013091	0.0101475502256302
MUC17	4.852738494259	2.72346052664658	0.697058340502633	3.90707688065644	9.34194359088475e-05	0.00140385861990619
AP1S1	49.0267264519569	0.764730873145166	0.222697775982576	3.43394032459938	0.000594875145057294	0.00604483007842932
ZNHIT1	849.241169995154	0.520022887481846	0.129280931868666	4.02242527157933	5.76019326474566e-05	0.00094093131018144
SH2B2	327.375206586494	0.736293312537733	0.178872128828341	4.11631100586014	3.84984738075577e-05	0.000677250074897149
PSMC2	2109.741397562	0.512238862557693	0.0985691337250991	5.1967471276179	2.02805937451994e-07	7.99653003533286e-06
RELN	2.72434375455439	2.98302467233154	0.936907611950196	3.18390483147245	0.00145302775399207	0.0121074415963645
CCDC71L	220.829912994262	0.990983372479627	0.192739895097658	5.14155811892247	2.72469338976642e-07	1.03071258515735e-05
PRKAR2B	1182.87496841791	1.80117032022336	0.40344583970363	4.46446621322578	8.02686133376982e-06	0.000186276497889588
HBP1	2070.9864826782	-0.724845736908966	0.276216336165998	-2.62419575529144	0.0086853850545372	0.0450836124781341
LRRN3	325.961987010077	-1.62672899457321	0.483991505942662	-3.36106930514174	0.000776413410109827	0.00740950521423475
TMEM168	396.58565165356	-0.633187187006819	0.117659404586919	-5.38152635762375	7.38568865155616e-08	3.29422666167636e-06
C7orf60	233.837637589623	-0.548068844352618	0.151252167832904	-3.62354372968788	0.000290594046005847	0.00344982719269612
CAV2	29.6638890914686	2.32701216928964	0.515026310802727	4.51823939958083	6.23559583733047e-06	0.00015010779797501
CAV1	59.4574327830028	3.46857126691832	0.443094404447356	7.82806379882961	4.95440527062385e-15	8.09305318102686e-13
MET	18.5139510954978	3.11362253454005	0.664014747239892	4.68908642087008	2.74427480285384e-06	7.55445659641845e-05
AC002543.2	12.4699724824133	1.12655105887639	0.344308443257249	3.27192399994294	0.00106818286053679	0.00948172478463774
ST7	235.056151340752	0.580171487774441	0.146049019445043	3.97244356709122	7.11390929659547e-05	0.00111430574262239
ST7-OT4	2.31796968235532	2.02761374100762	0.682917784148285	2.96904515898117	0.00298726691801366	0.0207075465939795
CFTR	2.79639651324587	2.35971487212627	0.825018340566337	2.86019686605565	0.00423378095680477	0.0268748407139492
AASS	66.8357913856846	-0.673221698943505	0.235757808658203	-2.85556479666609	0.00429603556946588	0.0271194656927186
CADPS2	3.68908157435131	1.83476785429859	0.708242834691912	2.59059148137619	0.0095811152476777	0.0485052395191347
ASB15	7.73254317582319	1.91090218649327	0.458141837235781	4.17098381152611	3.03287409755291e-05	0.00056084404109921
RP5-921G16.1	2.56802380856132	2.18817954913202	0.779942934122033	2.80556365523743	0.00502286592146439	0.0302298514071593
PAX4	1.72030398381704	3.26581660781382	0.990696026827445	3.2964870347488	0.000979021332890281	0.0088686570580439
LEP	1.23018630525585	3.1456790505729	1.02894805089057	3.05717965824442	0.00223430316665318	0.0168685865727273
FAM71F2	6.92210038661275	1.80333528575091	0.367707460319053	4.90426624519991	9.37772215020502e-07	3.05324439868428e-05
CALU	1369.40686841803	0.73008767307259	0.191548740640279	3.81149816298541	0.000138127082367774	0.00191550434622036
FLNC	2.45225579674605	2.85423227806361	0.887191013223318	3.21715643589951	0.00129467984701792	0.0110122546710762
KCP	23.2824545656726	1.19975491384864	0.28817093281983	4.16334465835507	3.13619418137651e-05	0.000574611076669391
AHCYL2	473.185978188649	-0.603272512152163	0.101298278638621	-5.95540734018117	2.59424852173078e-09	1.66907713075855e-07
STRIP2	31.0124158999989	1.74082724781753	0.415947131720153	4.18521277119601	2.84899111908785e-05	0.000535892772946722
MKLN1-AS	41.9188680590777	0.563824507457492	0.163271033932363	3.45330395648172	0.000553764647767584	0.0057185974873733
AC007790.4	2.7674858939731	1.70356716763546	0.572797654436771	2.97411687083559	0.00293833138109399	0.0204579714342392
BPGM	837.048430359581	1.35952641630243	0.299120960411331	4.54507238286781	5.49163790422533e-06	0.00013451571871343
CALD1	69.214029075825	2.15387235175696	0.529136995966553	4.07053819365355	4.69046499832019e-05	0.000796616767278115
WDR91	410.49380548097	-0.762933009284436	0.0988588805666782	-7.71739478447618	1.18731466385975e-14	1.77786236214619e-12
RP11-260N14.1	1.73412772782989	2.54999002309815	0.921713387453637	2.76657587684916	0.00566484004145923	0.0329669368047003
CNOT4	595.989071553017	-0.515913259544237	0.106022204374572	-4.86608689743457	1.13829484523424e-06	3.56599565712484e-05
C7orf73	1196.42003658875	0.539849221050694	0.164589946738874	3.27996473507084	0.00103820062954545	0.00925477499533854
MTPN	1979.97979838746	0.504630041032237	0.132457932178913	3.80973817672636	0.000139114034493895	0.00192664832557629
CHRM2	1.28822338199331	3.22061306178386	1.06109445371017	3.03518037486939	0.002403918716073	0.0177600526348113
DGKI	7.1221265076257	3.14445351744278	0.716170826621256	4.39064731563789	1.13013718282811e-05	0.000247861647525929
ATP6V0A4	1.51482906649521	2.68885631077589	0.946459856268584	2.84096181466872	0.00449776976101588	0.0279787082364281
KIAA1549	4.59488382056935	1.97824014822451	0.758646254662819	2.60759232127724	0.00911814785413476	0.0467732723121154
ZC3HAV1L	18.7631387468735	2.44040622569758	0.362761712962185	6.72729821945672	1.72842271499817e-11	1.69844538353492e-09
CLEC2L	24.4556674816448	2.62438316443273	0.554935531318629	4.729167653397	2.25442166173596e-06	6.43725667680249e-05
JHDM1D-AS1	124.19622122623	0.833111662849886	0.248812600550625	3.34834996702819	0.000812942838635946	0.00768522737644715
KIAA1147	730.644559544022	-0.816398352266951	0.197258166492144	-4.13873030853435	3.4923318321166e-05	0.000627074229612599
RP5-894A10.6	45.3302190736272	-0.814505057702812	0.244062819394272	-3.33727627880516	0.000846038029728733	0.00794435710184995
MGAM2	3.6488842380868	1.79133148750894	0.6474120505201	2.76691094345536	0.00565902118669642	0.0329533187436424
TRBV6-4	14.6216291624584	-1.44873297244887	0.384111695043814	-3.77164504789061	0.00016217484222921	0.00217466435560661
TRBV15	56.5650985840946	-0.744504976574259	0.274805273678218	-2.70920920333587	0.00674437984058697	0.0374458868232469
KEL	16.0295033211707	2.20061109432478	0.58420234262693	3.76686454975427	0.000165310629880429	0.00220964623021895
AC093673.5	246.648490819385	0.798045272625681	0.221105684150512	3.60933856445966	0.000306978743827756	0.00360520881406677
EPHA1	213.071293707637	-0.925895484955388	0.255897824852643	-3.61822334945035	0.000296632356061189	0.00351156872897659
TCAF2	112.58016859583	-0.596595394960194	0.142577074818983	-4.18437112500476	2.85956616664229e-05	0.00053683019767204
TCAF1	115.029020363034	-0.541965262945672	0.152776457887299	-3.54743964116167	0.000388994873154587	0.00432797657190481
EEF1A1P10	18.0260178249253	-1.06975279563955	0.378209955677884	-2.82846281431745	0.00467721344834605	0.0287536611697442
AC006004.1	1.6590836000805	3.5854259606349	0.982350796592372	3.64984277823381	0.000262400867314591	0.00318578968058197
EZH2	407.70515234064	0.880267175254869	0.176496702215674	4.98744262189788	6.11837823112115e-07	2.10552561945395e-05
PDIA4	4979.61042175105	1.15166800160577	0.204898541321665	5.62067447711983	1.90213379893116e-08	9.82547799710726e-07
ZNF786	216.70743405861	-0.969930603162743	0.249182231094446	-3.89245492707349	9.9234940235095e-05	0.00147693467999078
ZNF425	22.0655632427943	-0.958247917283857	0.270098264271166	-3.54777517682165	0.000388499687349303	0.0043243797057341
ZNF398	419.933915001864	-0.719472319319997	0.144813820539069	-4.96825728816326	6.75572888688591e-07	2.29969033665091e-05
ZNF212	231.569730941197	-0.70916890559207	0.163124325190168	-4.34741357406585	1.37752323131947e-05	0.000293420613099683
ZNF783	271.631880548599	-0.646650384086664	0.162705500441383	-3.97436093022332	7.05684808746314e-05	0.00110881992809633
RP4-800G7.2	44.636967243725	-0.72224526934566	0.247546130983371	-2.91761889582583	0.00352715150661485	0.0233497429737903
ZNF862	259.954849945924	-0.614628196844751	0.126345228722161	-4.86467279422435	1.14646310700537e-06	3.58266160494748e-05
ATP6V0E2-AS1	36.2634378552391	-1.27607044185756	0.290653495704582	-4.39034954237932	1.1316859712979e-05	0.000247985124511934
GIMAP8	1143.94944299024	-1.14147860653957	0.3536192447701	-3.22798779597439	0.0012466429252945	0.0106916097581042
GIMAP6	2007.26070859238	-0.763157920841979	0.26483047913784	-2.88168462831941	0.00395555420391135	0.0254947275310259
GIMAP5	117.961950215505	-1.08378515387432	0.285075588888923	-3.8017466107791	0.000143679629981155	0.00197832773497861
CDK5	326.237491699029	0.760380159379546	0.181197316075033	4.19642065263635	2.71166401850518e-05	0.000513664307601779
XRCC2	23.2305178574884	1.77198617077501	0.386976309984086	4.57905593974961	4.6707928006781e-06	0.000119219120619056
LINC01287	1.66326610893492	3.22045869233566	0.986637465537278	3.26407500710704	0.00109822087170508	0.00971408025619305
DPP6	2.45265139158034	2.36777246518532	0.776458204958804	3.04945256559037	0.00229258833577136	0.0171695004985604
AC099552.2	8.66913866566044	-1.10577157109466	0.358033691024096	-3.08845675369763	0.00201198974692515	0.0155638419660667
LINC01006	25.6995186829028	-1.09657830874162	0.301025071124675	-3.64281388471944	0.000269673827491562	0.00325993022795662
NCAPG2	436.141993198567	0.943629479831693	0.283072857113025	3.33352158682922	0.000857540169724989	0.00802838872705688
IL3RA	285.038429981585	-1.59869336900647	0.344241954955972	-4.64409798396289	3.41565439168584e-06	9.2003750900964e-05
P2RY8	4980.75727146543	-0.512283238891707	0.157555354672316	-3.25144924434434	0.00114818274256232	0.0100604963677805
CD99	3883.47002286383	0.518230213863994	0.116415422600006	4.45155978726799	8.52487900777305e-06	0.000196384483809102
GYG2	1.59714356610368	3.52184491233039	1.11983191216594	3.14497637910547	0.00166100240428088	0.013405253924315
MXRA5	2.36417394516811	2.78920132306486	0.809013015661669	3.44765939369177	0.000565466641747838	0.00580731639052836
MID1	5.27537239571262	1.20765436487636	0.435295762925988	2.77433062237661	0.00553154300023752	0.032438567889707
ARHGAP6	79.0887915595932	1.93119057628667	0.438862374036083	4.40044690668307	1.08028158068231e-05	0.000239643416610619
FRMPD4	2.55081939365966	2.41503836616309	0.82133160650033	2.94039380324532	0.00327795344749016	0.0221369656174664
GPM6B	36.3792410338373	-0.730555121391902	0.270035618754357	-2.70540280856973	0.00682216085167911	0.0377930584419378
PIR	7.15252372897068	3.23077137647244	0.576555177929625	5.60357707318481	2.09972684203829e-08	1.07141436994554e-06
NHS	36.6763989022891	-1.08118017910043	0.191266663463615	-5.65273717605317	1.57912675752351e-08	8.39841706390304e-07
BEND2	67.1975302376204	1.7873279868326	0.493724492460072	3.62009180044302	0.00029449851290741	0.00348959236490758
KLHL34	19.7040032471898	-0.963563303824348	0.343121667245307	-2.80822634012055	0.00498152010830376	0.0300732229048451
PHEX	27.076176817356	-2.26079635022244	0.551874203986346	-4.09657913686138	4.19300192648814e-05	0.000727944489045794
PTCHD1	2.67731329108679	3.0773930530309	0.993259552711144	3.09827682465376	0.00194649514942632	0.0151316538871967
PRDX4	592.018346641809	1.27416118887509	0.14468303561119	8.80656936380001	1.29034264178817e-18	3.45317654221523e-16
RP13-314C10.5	3.0233328317365	2.03864008251071	0.664874626029921	3.06620226234799	0.00216796605077042	0.0164715656820237
APOO	101.006119589243	0.542091827495225	0.143282601012408	3.78337511787827	0.000154715968586296	0.00209972402607336
PCYT1B	53.1682305928964	2.4975473117754	0.645179239509303	3.87109063471251	0.000108349493905498	0.00159114995253164
CXorf21	440.787326377118	-0.635130309213271	0.205172842902501	-3.09558662944046	0.00196423985540861	0.0152601660910003
RP11-305F18.1	1.74323482934344	2.27125510464071	0.837307077040443	2.7125712500469	0.0066763426868374	0.0371686234732494
CFAP47	2.03132792414235	2.54101472559082	0.960107667654951	2.64659351361833	0.00813070213684667	0.0430239678070078
LANCL3	46.9231375120792	1.79173644669423	0.393934166557396	4.54831441088817	5.40773028148771e-06	0.000133369473491279
XK	164.224492543481	3.16411884719296	0.530669390293824	5.96250491372986	2.48400179464563e-09	1.60224484990014e-07
MID1IP1	1122.18780609086	-0.664194877138576	0.157507789595191	-4.21690177257654	2.47681798823777e-05	0.000477813138896543
GAPDHP1	23.6219061132715	0.891367351509798	0.234797615952609	3.79632198518451	0.000146858731067998	0.00201218858319529
RP13-126P21.2	1.76989317094851	2.35265137099913	0.872799474327181	2.69552335926042	0.00702781499768846	0.038668353911166
BCOR	541.431392630383	-0.520920603688913	0.143669800526163	-3.62581838202002	0.000288047756039667	0.00342930873210311
MED14	582.623653299259	-0.519471239713549	0.163411657416954	-3.17891176140568	0.00147829085799453	0.0122530098265932
MAOB	41.5380639444501	3.86411103136677	0.869184067826463	4.44567632380747	8.76157832135416e-06	0.000201284259590854
SLC9A7	188.16260241766	-0.642630586451007	0.21347833532902	-3.01028479288337	0.00261002835677091	0.0188580410205728
PGAM1P7	6.86214839348812	-1.41762343723532	0.512197474602376	-2.76772828358015	0.00564484965377459	0.032901259937524
JADE3	20.6696232943683	-0.840919780295966	0.320492703146312	-2.62383440259502	0.00869460469085518	0.045106511776274
RGN	1.5330957987821	2.087697368692	0.802252321672636	2.60229520350817	0.00926021041691568	0.0473186782953343
NDUFB11	1181.64540481402	0.522963049799358	0.0893185858504748	5.85503056077077	4.76922308745239e-09	2.90495341375187e-07
ZNF41	240.480650620298	-0.853268058523126	0.179324933695596	-4.75822319260716	1.95304482042311e-06	5.66779770652143e-05
ZNF182	172.316672086951	-0.804062101627762	0.160219860701289	-5.01849207775086	5.20786406537002e-07	1.82463827894775e-05
SLC38A5	643.569400376986	1.71080050962234	0.164154294699078	10.4219052736848	1.96967286535862e-25	1.33916461083679e-22
EBP	413.569453168969	0.637439283222004	0.153625058047409	4.14931842060095	3.33466682739945e-05	0.000604808065681764
GATA1	90.0490875661963	2.50767663911877	0.513406974029248	4.88438366825908	1.03752876226855e-06	3.2980294836412e-05
TIMM17B	789.758107901172	0.505993670396233	0.0943972537263993	5.36025838063895	8.31030069644597e-08	3.64841054659328e-06
LL0XNC01-36H8.1	4.08604407229046	1.38881820661944	0.513697954943507	2.70356966239465	0.00685990670498747	0.0379603636319104
PLP2	1189.08212008912	0.660084873170095	0.212137071413074	3.11159604859811	0.00186078930175869	0.0146053091029771
LL0XNC01-7P3.1	44.9220668966953	-0.532015313345245	0.159590995480221	-3.33361736195937	0.000857244978236485	0.00802838872705688
DGKK	38.5889944545591	-1.80687561719204	0.489052256776163	-3.69464733503733	0.00022019218704784	0.00277651862525086
GPR173	1.89322022884712	3.78664957475245	0.9285777334623	4.07790262279231	4.54437907967774e-05	0.000775565808197918
HSD17B10	1109.86053371095	0.621792048170427	0.104724041517945	5.93743365093375	2.89518149592361e-09	1.82992928923252e-07
WNK3	5.08899945149787	1.35010082621847	0.453813636337775	2.97501158650418	0.00292977481704905	0.0204449066731989
ITIH6	1.87273837375073	2.66349809312899	0.893005185577296	2.98262332195432	0.00285789486354855	0.0201043633074462
ALAS2	3406.57340336762	5.85267625700438	1.3326653024533	4.39170753994285	1.12463911975527e-05	0.000246871044472631
PAGE2B	2.51540863919505	2.37085920986146	0.77204288029877	3.07089058180806	0.00213421345736491	0.0162839774745137
RP11-431N15.2	5.46073288276718	1.0831102282481	0.417463975635158	2.5944998645696	0.00947286509064404	0.0480350155408591
ZC3H12B	38.9220741141781	-0.701223031514073	0.238758551101773	-2.9369546275022	0.00331452594232192	0.0223192846264335
VSIG4	487.806925541963	1.93130662019429	0.658363003692084	2.93349809962524	0.00335165706099372	0.022494840995175
AR	13.2977450364778	2.2640081316781	0.341587020514586	6.6279103001849	3.40472246373814e-11	3.05889993920703e-09
FAM155B	2.30618433243697	3.01422637118408	0.806786699951912	3.73608832590292	0.000186905040471925	0.00243237620181674
KIF4A	60.4661855817163	4.01566308978652	0.346195972165476	11.5993928660357	4.15011990008507e-31	6.52502601290874e-28
MED12	997.065282381564	-0.55751801823282	0.12036302040251	-4.63197098551037	3.62200922758763e-06	9.63163468596136e-05
TAF1	456.887646677573	-0.558455365708102	0.0881190035349155	-6.33751340012401	2.3350290770169e-10	1.83701907379168e-08
ERCC6L	25.2136019072898	0.821752245632983	0.285582839076444	2.87745667173306	0.0040089496035444	0.0257399530951411
PHKA1	14.3263661307096	1.73656839637103	0.609847957524295	2.8475431866997	0.00440581158944711	0.0275634410206743
COX7B	1451.87991950742	0.750944534381301	0.120052809853065	6.25511835416762	3.97214560750616e-10	3.01883066170468e-08
ATP7A	234.814258206039	-0.593197141550943	0.173805226944038	-3.41299943609833	0.000642520751162044	0.00643185515966271
LPAR4	1.0804433077284	3.31614486234711	1.19116851429161	2.78394267692614	0.00537025242653735	0.0317122230145478
GPR174	323.265830274567	-0.943739883047304	0.262373017202515	-3.59693955235828	0.000321983270653936	0.00374644364318706
PCDH19	2.02476276618158	2.8363555397267	0.822703986168944	3.44760155221157	0.000565587738781781	0.00580731639052836
SYTL4	45.1113541949368	1.58850851654299	0.471190538028373	3.37126573718961	0.000748236449363606	0.00720070241782359
XKRX	3.53451367350344	-1.94185060797737	0.662860741761932	-2.92950009803837	0.00339507705964971	0.0227024344796779
CENPI	15.0680325090339	1.56640890478456	0.385949900388364	4.05858092775345	4.93718238034133e-05	0.000829103871561191
ZMAT1	143.287283584446	-0.590095418320751	0.218826204501384	-2.69663964453132	0.00700430224433665	0.0385558484154339
TMSB15A	2.99750024563108	2.92697649747504	0.855723380489554	3.42047040458393	0.000625129371999372	0.00629281892037463
GPRASP1	361.894107455183	-1.07184336772979	0.295124539233931	-3.63183410810917	0.000281414011902349	0.0033726778863342
GPRASP2	29.1690191133309	-0.768061512124914	0.253396896543548	-3.03106124266568	0.00243695813343124	0.0179321405708708
BEX1	7.49266514736228	2.09253945565093	0.589730956310072	3.54829508822784	0.00038773356197499	0.00431967470551056
WBP5	21.9095308748417	1.59751051655509	0.418108141217644	3.82080700916923	0.00013301571085041	0.0018631086983034
NGFRAP1	375.413057374767	1.15764042669492	0.312154072390532	3.70855461801125	0.00020844570202606	0.00265770911311077
CXorf57	109.581992048824	-0.550564342252878	0.208221993160969	-2.64412194838254	0.00819031422286894	0.0432393587807956
COL4A6	2.44832971009015	3.47126638180468	0.957178209229335	3.62656227266137	0.000287219576390853	0.0034268222352857
RP11-111F16.2	4.33504322767588	-2.11870519462608	0.805820650738818	-2.62925154956446	0.00855730357721799	0.0446520491160539
AMOT	20.875921307202	-1.10809263795184	0.309042696822902	-3.58556487289144	0.000336349375765803	0.0038670954738412
XACT	55.0554504420535	1.91937388322609	0.47541019624213	4.03730062669615	5.40697621301573e-05	0.000892505863613017
PLS3	28.6061149892651	2.43364103961632	0.482069876998092	5.04831593040183	4.45721628425789e-07	1.58818318479875e-05
LINC01285	1.79142633091946	3.71439044750606	0.956980989153833	3.88136283751085	0.000103872730985711	0.00153616838370167
PGRMC1	763.281585385439	1.10748357597847	0.221220799287132	5.00623621082307	5.55046382058665e-07	1.93122362200108e-05
CTA-38K21.2	1.47384256372718	2.66552793271859	0.96923840575161	2.75012619898359	0.00595723167165006	0.0342224525992302
NDUFA1	2031.34961204338	0.645978585918763	0.11111047926556	5.81384033431119	6.10556527460416e-09	3.60543662084371e-07
ZBTB33	483.332459613252	-0.597261629898647	0.138573739789966	-4.31006358639023	1.63207611159237e-05	0.000338470788649775
MCTS1	487.639313851531	0.622405529993971	0.129620700283247	4.80174484965667	1.57289029577645e-06	4.69366883517821e-05
C1GALT1C1	460.947970821038	0.644305030875349	0.181864512209189	3.54277491000685	0.000395940497140598	0.00438972196829832
GPC3	9.25140983182213	-1.26824843049429	0.403423824009281	-3.14371228226005	0.00166819370307293	0.0134503464084944
HPRT1	495.658389268485	0.596024667333039	0.142371751299103	4.18639696354422	2.83417501262848e-05	0.000534227825260518
SMIM10	6.55405041010859	1.3439935890474	0.456813924616689	2.94210293649683	0.00325991545472817	0.0220469038142646
SMIM10L2A	11.7164634334967	-1.13277836256902	0.388271843252732	-2.91748779174718	0.00352863461685623	0.0233506833526364
CD40LG	557.670408986229	-0.685030295563567	0.231440301294882	-2.95985743075385	0.003077814391665	0.0211429543519183
FGF13	4.50717318132055	1.86951053432783	0.515848360957444	3.62414747399393	0.000289916155071253	0.00344427899825645
MTMR1	603.374818285121	-0.573431840308041	0.147358429266492	-3.89140847362734	9.9663984651088e-05	0.00148176548338225
HMGB3	138.886048105421	2.01126183403982	0.318982483202031	6.30524226236576	2.87743459583061e-10	2.23409705841712e-08
GABRE	2.76128817892901	3.27999427874883	0.858819319638959	3.81919014132997	0.000133890529820515	0.00187233133693143
CETN2	206.97706403621	0.621890386908629	0.187219138648356	3.32172443158545	0.000894630018466438	0.00827097124018439
RP11-66N11.8	24.3604946617111	0.902657017223746	0.299780340813583	3.01106141508145	0.00260336191279272	0.018829836767744
SLC6A8	100.251361140166	2.66286977006825	0.560221649776527	4.75324324065389	2.00179274247002e-06	5.79483293781079e-05
PLXNB3	60.0262623838338	2.78350691470513	0.784495088428208	3.54815084984418	0.000387945965564772	0.00432012780422638
SSR4	2729.55382068612	0.798020361538088	0.0997874529043882	7.99720143476069	1.27278922723636e-15	2.30347379858689e-13
L1CAM	22.3475576849804	-0.886920661647006	0.323723847566005	-2.73974459501681	0.0061486944642394	0.034955154337267
MPP1	2504.64525841489	1.10250138929028	0.292002465393311	3.77565781098892	0.000159585949387121	0.00214796369330252
RAB39B	116.294034585867	-0.514316213583783	0.16786477627339	-3.06387215353715	0.00218492260176906	0.0165553954729224
IL9R	7.98849157655291	-1.69230526828804	0.522716683501787	-3.23751914125056	0.00120573850737122	0.0104303844193364
TDRP	39.7460034395606	0.906122590475982	0.347647326829258	2.6064419903364	0.00914883195693005	0.0469115402993339
DLGAP2	3.55479443961499	1.8376543188141	0.59734850512233	3.07635208434609	0.00209550243724424	0.0160812871602551
KBTBD11	326.156730266637	-0.688871418641631	0.245274106442866	-2.80857783413064	0.00497608521324788	0.0300548378450093
GS1-57L11.1	14.9345436524862	1.33740141411822	0.502652929903708	2.66068560343301	0.00779817346131768	0.0417207255620816
RP11-115C21.2	85.1840948730134	0.747205198031901	0.144821040156325	5.15950719056665	2.47600714755958e-07	9.54397349052078e-06
DEFA4	1.52759932860002	3.84325285619934	1.22278025528481	3.14304458187721	0.00167200372282332	0.0134722261631563
FAM66B	16.079844044709	-0.969239317270096	0.327261103114607	-2.96166977390731	0.00305975754367725	0.0210649317922126
SGK223	119.447416226807	-0.71055932882164	0.238861187670166	-2.9747793509376	0.00293199360120817	0.0204449066731989
LINC00599	1.83222737303625	3.35854616107952	1.03970917923116	3.23027460771586	0.00123671372027903	0.0106434383672046
RP11-1E4.1	6.85027200811487	0.919130073584721	0.333617025246365	2.75504546839591	0.00586839796141103	0.0338047673728545
FAM167A	38.7944984176821	-1.29347138470979	0.451495786475461	-2.86485815251366	0.00417196076480364	0.0265561348682693
BLK	642.327574260399	-0.60214675879357	0.216418044999366	-2.78233156941851	0.00539698707363167	0.0318449733707648
KIAA1456	6.69182262695823	2.19838238671998	0.693987753182022	3.1677538640129	0.00153621521323686	0.0126208458210929
MTUS1	45.2361773164972	-1.1822173512679	0.402310537825788	-2.93856919000176	0.00329731050911898	0.0222378399912593
CSGALNACT1	1032.26273595571	-0.570953368898778	0.14837742643232	-3.8479799968711	0.000119095774902801	0.00170225756446299
SLC18A1	6.56568982674292	-1.80040312781506	0.651585547650818	-2.76311089818691	0.00572533102042927	0.0332138634745436
RP11-369E15.3	5.807728469464	1.59139487647281	0.510710071958357	3.1160436495221	0.00183295138788432	0.0144408785197676
GFRA2	59.8935522885859	-1.39086769336191	0.388474475162786	-3.58033225420817	0.000343157584722166	0.00392206824228569
TNFRSF10D	489.541555124239	-0.602909574232016	0.177807815415568	-3.39079344078835	0.000696906044025954	0.00682419947198011
CHMP7	2340.84921660795	-0.720694072407653	0.125400711155928	-5.7471290693999	9.07714410351307e-09	5.06307399263802e-07
SLC25A37	1262.42527825806	1.6778859501411	0.41042197654421	4.08819713863535	4.34738642193214e-05	0.000749574042701336
CDCA2	77.0920306104403	3.60388626531067	0.339176050330261	10.6254149188939	2.27000453374037e-26	1.67953629561096e-23
ADRA1A	1.12592785564259	2.59551586493546	0.966096280859445	2.68660165281505	0.00721829803650117	0.0394900495613719
CLU	4564.74138280949	3.09479658084644	0.462296556881045	6.69439677795993	2.16563084922714e-11	1.99660934703762e-09
ESCO2	42.652860448504	2.97302288702564	0.310023704223585	9.58966313389227	8.83730708136682e-22	3.7051882823144e-19
PBK	38.5254997829184	4.36331411654303	0.380297966693212	11.4734090073717	1.79447917050235e-30	2.50788433406429e-27
SCARA5	6.8126061512615	-1.47072604168298	0.552101605867987	-2.66386843662731	0.00772477677625129	0.0414780116506675
NUGGC	47.3197757889981	0.950890485045279	0.259680541768269	3.66177026037563	0.000250478434593372	0.00307667080601729
ZNF395	107.604587422871	-0.554368266671431	0.162911388828596	-3.40288220889638	0.00066679020469881	0.00661299249479523
FBXO16	3.32886791058727	2.93164452503423	0.732694995669835	4.00117994849153	6.30274023377981e-05	0.00101181706012103
EXTL3	634.65812382422	-0.616337563724706	0.178505655950212	-3.45276210125583	0.000554878126476441	0.00572774482956149
DUSP26	1.39102148412965	2.92776569857158	0.859268664036508	3.40727623513941	0.000656146845569707	0.0065440884552758
ZNF703	129.055199782747	-0.671797505816164	0.242757635112587	-2.76735891542441	0.00565125001068668	0.0329309347391323
ADGRA2	52.6595155560507	-0.750880522939169	0.290093862257535	-2.58840541159938	0.00964214242344466	0.0487259411016822
LSM1	298.033917978173	0.576067374759516	0.110751789136639	5.20142725684367	1.97763876751746e-07	7.8469212674557e-06
C8orf86	2.38465483786042	3.44133522019128	0.977429354988521	3.52080199211092	0.000430243763617621	0.0046975747038042
ADAM32	1.54347343527264	3.11540426747383	0.981903077090917	3.17282259334988	0.0015096474107186	0.0124593965751047
ANK1	465.270944644625	1.88760984284826	0.542920142148473	3.47677254223523	0.000507488150711442	0.00533711200639508
DKK4	1.56210695666014	2.76729715674863	0.88184208468409	3.13808697136515	0.00170054410997808	0.0136455781915817
LINC00293	4.55154626642386	2.37121066396921	0.727639057294203	3.25877320657688	0.00111895079230679	0.00985240676628272
MCM4	859.938493893695	1.87893240482501	0.272576941813655	6.89321845172628	5.45440148405156e-12	5.93986682825979e-10
RP11-1023P17.2	4.89086931625659	-1.32032774163645	0.48105078169517	-2.74467435014608	0.00605709701269279	0.034614341765402
OPRK1	2.3236687149296	4.10319614145025	0.953845011322679	4.30174304288746	1.69459761866057e-05	0.000348848589975656
RP1	2.34252268313147	4.1043310354472	1.02968366004133	3.98601162155223	6.71932221143446e-05	0.0010657709303332
XKR4	2.4873737445271	4.20054583166281	1.01574080121074	4.13545052700043	3.54258932197153e-05	0.000633836251660852
LINC01606	2.02066693953066	3.17686847970938	0.969495066102511	3.27682789813545	0.00104980337404932	0.00933673793025533
LINC01301	4.28412580577805	1.44926539478859	0.560438376213493	2.58594959999047	0.00971111292742767	0.0489518524695396
ASPH	551.82853901973	1.26016633334648	0.345513963403113	3.64722259249544	0.000265090265048728	0.00321224022522437
RP11-280G9.1	13.7452641105203	3.01701518609565	0.548593029063015	5.49955071658247	3.8076018085512e-08	1.82445773516026e-06
GGH	181.697789811662	2.6664463347551	0.287726416433911	9.26729762182807	1.90921707572566e-20	6.1574698406352e-18
YTHDF3	1529.27172234601	-0.590148955629758	0.216103577943368	-2.73086156761556	0.0063168999205935	0.035693606110164
LINC01289	1.54546939637541	3.09110466951241	1.18193329940983	2.61529535639268	0.00891503266041348	0.0459939625933883
PDE7A	1664.63897040702	-0.660018086560705	0.171082387105283	-3.85789617346486	0.00011436720822183	0.00165441143762413
DNAJC5B	5.15512619700799	2.3394712491885	0.55680209397152	4.20162078145518	2.65010793053748e-05	0.000505671369161137
SLCO5A1	15.0336980305749	1.45568770795882	0.363074672067955	4.00933422226261	6.08901829792318e-05	0.000987590872356902
EYA1	1.77867256766912	3.70377619638732	0.9064448109305	4.08604710592943	4.38784734193416e-05	0.000754997864115565
TCEB1	493.225079285529	0.687527813001934	0.113244902721188	6.07115902333057	1.26990357750105e-09	8.6339714582747e-08
LY96	243.347053099682	1.00144979406859	0.260651654549584	3.84210027670507	0.00012198597612065	0.00173469712565917
CRISPLD1	5.26879806706159	2.25461755763149	0.623859487513418	3.61398296051882	0.00030152888686076	0.00355948412851679
ZFHX4	5.25671474791569	3.61033882174245	0.630062870084714	5.73012471161334	1.0035682399857e-08	5.5516434370338e-07
ZNF704	4.08381010456814	1.94092326407469	0.583951909114318	3.32377244389611	0.000888086291936087	0.00822861832778792
FABP5	128.57467203855	1.540610554393	0.178600979700413	8.62599162097115	6.35396727330483e-18	1.61454950229552e-15
CHMP4C	2.15380270164305	2.37037572065565	0.793965680207909	2.98548889422391	0.00283125418602209	0.0199672078227002
LRRCC1	91.0730116848502	0.598885955227923	0.183741097999305	3.25940119956282	0.00111647660222107	0.00983406351732256
CA1	889.04534638988	6.2699023600922	1.13077426054807	5.54478694717836	2.94312310328742e-08	1.44322036620465e-06
CA3-AS1	9.25874724725086	1.44009619932019	0.487834806642814	2.95201609173946	0.00315706477846972	0.0215227971726787
CA2	327.28099966602	1.15236638401255	0.32649257006164	3.52953325643823	0.000416293379851274	0.00457304640329199
RP11-586K2.1	1.25751062281187	3.5305101303259	1.04471510525643	3.37939990774741	0.000726442540466666	0.00704287318033491
AB015752.3	4.05125906132458	2.33609395507797	0.744553451143497	3.13757723033875	0.0017035038943014	0.0136622684379268
LINC00534	23.4483658045457	2.04833071267489	0.530133795581473	3.86379953465936	0.000111636849704822	0.00163269763122551
RUNX1T1	3.79349469362229	2.90089530142983	0.715301254415994	4.05548750756527	5.00298464733291e-05	0.000836802405507358
FAM92A1	22.3200261370867	0.628403505253096	0.225397484655434	2.78797922795696	0.00530379444278819	0.0314629961162557
RBM12B	154.881564845168	-0.852398330052931	0.209588904326109	-4.06700122219564	4.76219933975295e-05	0.000805634745062711
PDP1	1157.62787006351	-0.516857110470761	0.151069017809097	-3.42133097816193	0.00062315445311641	0.00627796292454802
CCNE2	39.1911202602024	1.5088142090246	0.30118631454315	5.00957094054299	5.45515160562164e-07	1.90332585008347e-05
UQCRB	783.768640601926	0.516149773170378	0.130201494480084	3.96423846923915	7.36306198465938e-05	0.00114975286955985
SDC2	25.9260364045323	1.72763423078257	0.450587526501985	3.83418121712021	0.000125983239886734	0.00178247153126585
MTDH	2763.23751563802	0.581591173001993	0.0751425299870821	7.73984018241036	9.95418583876039e-15	1.51762120581731e-12
LAPTM4B	120.703190578893	1.47954106721	0.287672248473441	5.14314840955749	2.70172026093588e-07	1.02510520187184e-05
HRSP12	104.153883409504	0.775972044631273	0.132934152582904	5.83726626720204	5.30642579546488e-09	3.20116180601234e-07
NIPAL2	155.170059958211	-1.02344458900792	0.307964014784326	-3.3232603157374	0.000889718449987961	0.00823398072413084
COX6C	1658.58999538651	0.636349378466028	0.11730325662964	5.42482277772702	5.80120692105258e-08	2.65819965948996e-06
FBXO43	8.84983443805476	2.97660213688746	0.461011910066548	6.45667079719868	1.07031373681336e-10	9.09622039299895e-09
ANKRD46	131.494535535274	-0.63781740386116	0.194655545387045	-3.27664646076715	0.00105047814357158	0.00933774847338751
RRM2B	482.942845858021	-0.686921490694512	0.189007613294347	-3.63435884259725	0.000278672778212646	0.00335162161655238
KB-1980E6.3	11.950211256019	2.63623030951943	0.500845694689608	5.26355789312156	1.41293987282374e-07	5.85566975959705e-06
FZD6	45.5074638814121	-1.02454644415535	0.321981128397294	-3.18200774453825	0.00146257907477719	0.0121594395002693
RP11-1C8.5	2.01101910972839	2.2313912551853	0.751640120152833	2.96869631537441	0.00299065998987048	0.0207120548347655
DPYS	3.37136391785766	2.17808441069533	0.799907025843853	2.72292196508411	0.00647073401195606	0.0363667973200998
ZFPM2	2.81781753275277	2.17147290016867	0.751196651328024	2.89068501081543	0.00384403193001755	0.0249472601328928
NRBF2P4	2.44597124174081	2.80549758733697	0.843996996125462	3.32406110473873	0.000887167550210844	0.00822500333615882
TMEM74	1.75030608889818	3.64506383955308	0.859675110428327	4.24004812438614	2.23471871286585e-05	0.000439192062037917
PKHD1L1	70.7781974232161	1.92919965844493	0.328715622012826	5.86890165618492	4.38691537485664e-09	2.70483439141896e-07
RPSAP48	1.16140995686871	3.01287117609233	1.12062580852394	2.68856129599658	0.00717606595160612	0.0393292189713733
CSMD3	2.28438597375533	3.70380103705706	1.01005338630114	3.66693591377436	0.000245474284585102	0.00303596416077819
LINC00536	1.50330011744628	2.66407219608724	0.95310438299438	2.79515260198205	0.00518752218617105	0.0309822668839788
SLC30A8	2.14439213034737	2.38534962130815	0.817502428444615	2.91785019629426	0.00352453631121379	0.0233447170734319
DSCC1	24.0065176312995	2.52385228916252	0.371615795105493	6.79156355139873	1.10924699837994e-11	1.13894765270391e-09
COL14A1	2.00455033919248	3.86587577061066	0.978061679208118	3.95258893461672	7.73101813468097e-05	0.00119828399381414
HAS2-AS1	1.77594670983644	3.3203496050382	1.04425479591156	3.17963548555195	0.00147460416899188	0.0122305118612462
LINC01151	7.76234859950912	2.11080194152253	0.560486511099011	3.76601737905098	0.000165872251172123	0.0022147995490902
RP11-96B2.1	2.30955522476831	2.23199361503913	0.776885042862225	2.8730037159886	0.00406589333907396	0.0260391071379187
FAM83A	5.08969098655222	2.89908036120125	0.811916563242904	3.57066291346728	0.000356078902371949	0.00405134367619573
ATAD2	567.981798342337	0.645900504839583	0.203552760385202	3.17313557240533	0.00150802088410878	0.0124502045817658
WDYHV1	93.1815728492046	0.506143840951226	0.165695515411956	3.05466228034501	0.00225314081589607	0.0169700629834376
FER1L6	1.85413919050417	3.05054217743493	1.09415791763948	2.78802732974425	0.00530300699102176	0.0314629961162557
RP11-383J24.1	5.28867005264355	1.78635948071755	0.643637338482873	2.77541306868276	0.00551316359142255	0.0323586428618352
NDUFB9	1476.90562780852	0.793457388588883	0.12486410857593	6.35456735837247	2.09014045101369e-10	1.66391054385128e-08
RP11-1082L8.4	12.498037561885	1.53689855402023	0.397852729148681	3.86298356507157	0.000112010546314179	0.00163441838925725
LINC00964	5.22330167421531	2.33322755386133	0.529306049625602	4.40808782652628	1.04287257972874e-05	0.000232781744593222
ZNF572	10.1299187643895	-1.17897184000177	0.425059416575355	-2.77366361978422	0.00554289589424581	0.0324952433268813
SQLE	392.591863614451	1.1614391544437	0.241499421554523	4.80928338033922	1.51472343110677e-06	4.53623602772879e-05
RP11-550A5.2	3.19554731295317	1.60250286950589	0.582493480030991	2.75110868094289	0.00593939346242326	0.034143368816435
TRIB1	3112.1186014837	0.931331354191491	0.322497354007247	2.88787285420817	0.00387856618182353	0.0251143399922659
RP11-30J20.1	5.34218640223641	2.57711370345181	0.572360034012043	4.50260945962133	6.71241634775339e-06	0.000159959764038738
FAM135B	2.91046603215085	3.07877225418431	0.866732626801745	3.55215917686752	0.000382083646102394	0.00426996721517185
KCNK9	2.09441878097409	2.27422089320407	0.868995614127666	2.61706832144029	0.00886885877913754	0.0458289006111082
PEG13	134.998369115849	-0.847649579049878	0.266850657534814	-3.17649424918239	0.00149066745005287	0.012339332140023
GPR20	16.4780320722596	-1.45514323294989	0.458654389883518	-3.17263557276634	0.00151062011265977	0.0124593965751047
RP13-467H17.1	6.93743912075561	1.62390770519368	0.609255408981174	2.66539727223637	0.00768974215322592	0.0413959241614704
LYPD2	73.5069847313268	-1.77242473516818	0.557017103084515	-3.18199338108879	0.00146265161105958	0.0121594395002693
LYNX1	41.0152120487655	-1.14043949172809	0.299355001338001	-3.80965571522363	0.000139160439162511	0.00192664832557629
LY6E	6251.53842579638	1.41406173675727	0.426581485097099	3.31486899023618	0.000916860840230243	0.00842079273341803
C8orf31	17.2334937833409	-1.3057286732142	0.441837300973647	-2.95522508022036	0.0031244101786028	0.0213701038562382
ZNF696	144.30492974446	-0.814879223499229	0.220222134732495	-3.70026030530068	0.000215378428306693	0.00273087688633224
RHPN1-AS1	5.21090529379515	1.39144526021328	0.466127955304336	2.98511437552551	0.00283472308587598	0.0199845351743822
NRBP2	268.263012725125	-0.578032825471567	0.147444547559371	-3.92034046046234	8.84239583807464e-05	0.00134404416738734
EPPK1	167.960131135508	-1.57552326756271	0.342724709525254	-4.5970518721721	4.28510965126951e-06	0.000111359729738983
CTD-3065J16.9	30.1879112150454	0.840892054678578	0.273468262884054	3.07491643019323	0.00210561544216586	0.0161342863427123
RECQL4	215.18682530628	1.78946055137117	0.215105889033038	8.31897517736637	8.87271278158373e-17	1.90770908319248e-14
ZNF250	173.190062640933	-1.00699393722823	0.253250610226133	-3.97627447503112	7.00033239203897e-05	0.00110269481311291
CBWD1	247.033609238007	0.683582299627754	0.190883049739028	3.5811576803825	0.000342075118961584	0.00391325224765694
KANK1	234.441666926282	-1.43339860445143	0.314278480913114	-4.56091871224144	5.09302958362622e-06	0.000127864523159382
RP11-509J21.2	2.86470584992394	1.72601293798491	0.648916304043228	2.65983906896864	0.00781779959236156	0.0418079435683349
TCF3P1	8.56210699892901	1.20988613754058	0.38916868278001	3.10889902264953	0.00187785885482592	0.0146980141107657
CD274	86.7990240060922	-0.701963146532503	0.206714553855162	-3.39580901993163	0.000684260849998238	0.00673445459411412
RP11-307L3.2	6.42150838959606	0.981537573234826	0.368418141395336	2.66419446533599	0.00771729356262144	0.0414777533141838
GLDC	170.004592125063	3.68290936346585	0.528671986648819	6.96634105168181	3.25290026870525e-12	3.6860341963761e-10
LURAP1L	4.76690547197897	1.97218995904551	0.58638990464675	3.36327406631188	0.000770238551522769	0.0073701487265526
MPDZ	3.83785230661801	2.38697949536667	0.822063738960415	2.9036428469467	0.00368848663934706	0.0241508510930283
NFIB	11.5436383067151	1.6015676253848	0.534453477700274	2.99664553082573	0.00272967911559795	0.0194444097883376
FREM1	6.34823040113332	2.03836208280976	0.705051468217069	2.89108267225422	0.00383917112050621	0.0249298370437414
PLIN2	2417.26658668735	0.607052051296044	0.233031151599126	2.60502532442672	0.00918674694978951	0.0470675776515081
CDKN2A	50.8399646979438	1.31616627731766	0.24404523354086	5.39312429184279	6.92430202218397e-08	3.11605977942862e-06
CDKN2B-AS1	14.3051557835214	1.03208640026494	0.317798241110088	3.24761520598666	0.00116376539994208	0.0101475502256302
ACO1	393.339426710205	-0.643925074704855	0.141338039804345	-4.55592192729038	5.21563075428366e-06	0.000130421875998767
NDUFB6	528.763465219876	0.686628542639203	0.137447799404774	4.99555864562904	5.86656919891471e-07	2.02718976329531e-05
BAG1	1232.26840195102	0.574170355723927	0.149252708828584	3.84696773834342	0.000119588709357882	0.00170833252277506
DCAF12	1671.23903975487	1.82174402421376	0.427922801733335	4.25717913800021	2.07022469807927e-05	0.000411363131950096
KIF24	23.0170687315609	0.947508853953614	0.322262421255106	2.94017791544971	0.00328023835832771	0.0221405087582753
NUDT2	136.019031151119	0.506022568876422	0.168678962562366	2.99991511205393	0.00270054858009258	0.0192942346153959
DCTN3	1059.14893779338	0.563854593492427	0.115920713196476	4.86414013461719	1.14955449955637e-06	3.58786513533995e-05
FANCG	315.244924731399	0.527533282701355	0.13103511741504	4.02589239516952	5.67596421437339e-05	0.000928378125986846
STOML2	1195.05235708189	0.564777736994719	0.075745772291644	7.4562278515051	8.90347211925636e-14	1.22391117285253e-11
ATP8B5P	2.34030427150819	3.39013349910957	1.0469399944895	3.23813543942662	0.00120313677657377	0.0104184410761768
TMEM8B	164.784671170239	-0.595669707810848	0.150926976790923	-3.9467411358542	7.92221302581674e-05	0.00122305548236282
RECK	478.154468369021	-0.633343861838256	0.124178598623498	-5.10026581761094	3.39176798364734e-07	1.24016446797431e-05
RNF38	1234.45628387789	-0.60574620522793	0.140299853444895	-4.31751131846938	1.57798319292149e-05	0.000328879413431094
MELK	77.0439576339009	3.44688410117352	0.378578017726411	9.10481839879172	8.64108775265609e-20	2.52761864541647e-17
RP11-87H9.5	6.42881370529434	1.02369508995165	0.388347281316044	2.6360300154092	0.00838823112478872	0.0440071620803306
CNTNAP3B	1.32378179631058	3.23005933306583	0.85818058266143	3.76384574333833	0.000167320119495822	0.00223176295123908
ADGRF5P1	1.09969675617477	2.98936174292192	1.12614064276809	2.65451900889927	0.00794215646604045	0.0422931600465101
RP11-452D2.2	5.583366107149	1.71244742486028	0.630106683024464	2.71771030365947	0.0065735365385467	0.0367393657328773
CBWD5	110.229258891164	0.616002794424818	0.213367270311952	2.88705382753501	0.00388867697243878	0.0251732573487776
CBWD3	25.0450886282277	0.68622440176955	0.261054674503446	2.62866161303115	0.008572161263712	0.0447037439228588
FAM189A2	1.70660880133748	3.25865447477251	0.992949079284106	3.28179414509546	0.00103148878464093	0.00920472928926113
KLF9	115.422580403704	0.632247941202557	0.243981932407881	2.59137197153429	0.0095594103535905	0.0484245926006691
TRPM3	4.0810217556118	2.13401579433043	0.673179609132102	3.17005412133874	0.00152410546630543	0.0125582696070683
TMC1	3.95926821821122	1.36440700735769	0.48094780387529	2.83691285491655	0.00455520431741233	0.0282303740346173
ALDH1A1	415.789901591347	-1.97552953335673	0.372236521379028	-5.30718889709684	1.11328790472916e-07	4.76290315159299e-06
TRPM6	3.55347271641091	2.47164094306447	0.669078388216734	3.69409771200656	0.000220668941965268	0.00278113622448812
PSAT1	161.264513304804	1.64547118737677	0.244594010339042	6.72735683550023	1.72772682939408e-11	1.69844538353492e-09
FRMD3	175.015163989453	1.21843559519302	0.320748208568948	3.79872922947628	0.000145439877153022	0.00199818981412421
RP11-439K3.3	2.50613965539988	1.87816353853679	0.727147652188533	2.58291907136602	0.00979683006263906	0.0492568261013679
NTRK2	5.83103058753781	1.8820178623947	0.554812981381929	3.39216623538073	0.000693423561128861	0.00680035683918278
CDK20	109.955447182765	-0.808229480235774	0.190840392465663	-4.23510699068172	2.28442912366655e-05	0.000446867022044756
LINC00484	15.2244203528972	1.95957106162828	0.363963137011423	5.38398222885626	7.28556998883163e-08	3.26694828233598e-06
RP11-305L7.7	8.63726043460455	1.76647535804466	0.494840662143221	3.56978618206884	0.00035727272211563	0.00406125286829678
CENPP	49.7487529131772	1.03828299879911	0.213611261752497	4.86061919339314	1.17019161653986e-06	3.63873180539884e-05
WNK2	4.71466293120108	1.85968118597169	0.637100638060065	2.91897555091816	0.00351183766132536	0.0233035579552363
PTPDC1	103.743923688332	-0.691775613200499	0.193918931533599	-3.56734439350311	0.00036061739375619	0.00409030962884989
ZNF169	123.402871837876	-0.61888286454494	0.174360919456963	-3.54943565606567	0.000386057799816556	0.00430672727813095
PCAT7	1.76567525783485	3.3231182505103	1.03507601890631	3.2105064650436	0.00132501287924684	0.0112078090081821
SLC35D2	117.771965647692	0.662574905702389	0.163190205046672	4.06013893733936	4.90435236341849e-05	0.000824140868765235
CTSV	9.76658716239142	0.990948700550045	0.339143567772785	2.9219150669959	0.00347886393065715	0.0231030361772997
RP11-23J9.5	16.8738602096987	-0.812182675390481	0.27426337244659	-2.9613238842115	0.00306319625531674	0.0210774409598702
TMOD1	74.0728566185817	2.49600168482169	0.486610409510222	5.12936352375597	2.90723450162249e-07	1.0948262144134e-05
HEMGN	128.870212728454	1.72727680612854	0.420976570421502	4.10302360627602	4.07785624379168e-05	0.000711884466820427
ANP32B	834.504728222983	0.708319320363851	0.136106795087987	5.2041437013189	1.94893157247154e-07	7.74523264409068e-06
GABBR2	1.89348202994743	2.74294017827976	1.00379718675385	2.7325641219917	0.00628434375170329	0.0355495730645037
GALNT12	118.732074284768	-0.69581440188767	0.211301955916974	-3.292986091246	0.000991293783395559	0.00896046942691293
TGFBR1	993.244733864366	-1.10966821411081	0.185263776946085	-5.98966636869193	2.10271937237217e-09	1.37750022217173e-07
SEC61B	1504.15342120068	0.741456261894275	0.119676017233002	6.19552922162093	5.80895135884842e-10	4.22340983766448e-08
MSANTD3	131.078996955438	0.651436967366544	0.186652681280448	3.49010238105154	0.000482835532131231	0.00513745087587601
ZNF189	70.8150508907895	-0.644167083168747	0.191525371902811	-3.36335116736192	0.000770023442507074	0.0073701487265526
PPP3R2	1.54022317652883	3.10689926898015	0.966666374867621	3.21403469672318	0.00130883856534679	0.0111008573667781
SMC2	341.348566101998	0.825061036599015	0.173897652996946	4.74452082808446	2.09000475112516e-06	6.02679854873066e-05
RAD23B	195.043006995654	0.612113549159269	0.134793606274618	4.54111709061478	5.59569415304098e-06	0.000136268424118005
RPS15AP27	2.71554100240933	-3.34773203380975	0.868854734217276	-3.85303998697275	0.000116660329626962	0.00167793439227894
RP11-240E2.2	20.1985015645871	-2.6282494558732	0.391728196847131	-6.70937011179426	1.95466318003336e-11	1.84428881122481e-09
CTNNAL1	103.695717221694	2.26091975105134	0.324526678406933	6.96682245709336	3.24179350751002e-12	3.6860341963761e-10
EPB41L4B	1.26139903318844	2.76468653416411	0.990180286880461	2.79210419637235	0.00523664902237318	0.0311720640811215
PTPN3	4.88382235479527	2.14767266822847	0.765330710384448	2.80620212816186	0.00501292361897375	0.0301975829882432
TXN	1308.51806611687	1.03413970783492	0.153906676225505	6.71926477263199	1.82643767988036e-11	1.75365901813245e-09
SVEP1	4.34882881250928	2.12740374992517	0.736400974695909	2.88892033420198	0.00386566996378642	0.0250437274295676
LPAR1	118.144855389344	-1.99511623032464	0.321885449708545	-6.19821813049065	5.7105962338829e-10	4.17603950173134e-08
PTGR1	20.3998900498593	2.61597089910449	0.477558547472661	5.47780144015588	4.30642978922595e-08	2.04401033542958e-06
DNAJC25	89.4241130653826	0.824868936272783	0.246222756910652	3.35009219546716	0.000807846668525544	0.00765142725656197
SUSD1	1243.63957246585	0.604507177511088	0.227136314228456	2.66142901703982	0.00778097451116398	0.0416706223929757
SNX30	678.401064408541	-0.647723744204329	0.247270123608905	-2.61949860642607	0.0088059132492689	0.0455993317617556
ZFP37	28.7782235502528	-0.635717689595055	0.210413511384437	-3.02127788948668	0.00251710234242626	0.0183696624676748
COL27A1	5.71456739849699	1.42438762412641	0.492963889755059	2.88943602914639	0.00385933522332656	0.0250091285105623
TRIM32	197.913668293451	-0.956257773850931	0.236740747085926	-4.03926145212279	5.36197699065957e-05	0.000885659180413869
PTGS1	2105.58966166106	1.33051853636154	0.375361180350557	3.54463542319145	0.000393156480290872	0.00436462683945153
RP11-498E2.9	27.298620337978	1.4422548475338	0.430021544074557	3.35391300135359	0.000796774099308084	0.00756178855058825
RP11-355O1.11	8.29275966489112	-1.08306355725367	0.417409538278042	-2.59472642077533	0.00946662376225499	0.0480329668805658
MIR600HG	26.5353925002843	-0.797249489188486	0.304758919589628	-2.61600051037725	0.00889664246049739	0.0459367688292842
PSMB7	1605.7685126336	0.541351257987442	0.0952896422106757	5.68111334483311	1.33820752860179e-08	7.23955883645305e-07
ADGRD2	2.36727199753945	2.54606521840925	0.961391509412081	2.64831256931553	0.0080894692571218	0.0428328117516641
ARPC5L	1073.54532221049	0.59401880657274	0.10315718564996	5.75838515591542	8.49224128290042e-09	4.811504993528e-07
HSPA5	17123.9505212199	1.045459680075	0.198157431624076	5.27590447406656	1.32102892699749e-07	5.50195425290542e-06
RP11-343J18.1	0.958919650094465	2.7250664684357	1.02782478749812	2.65129475527529	0.00801838307252661	0.0425944394700141
RP11-205K6.3	2.84718832497301	3.3514324643823	0.962512590675157	3.48196220688544	0.000497753937584587	0.00526334512563173
LMX1B	1.15947172641173	3.39296930552392	1.16772353244335	2.90562724074291	0.00366517794933934	0.0240545829620612
STXBP1	72.9583384189983	-0.556522508922643	0.215791078981519	-2.57898756310638	0.00990903541468107	0.0496656096616292
SH2D3C	2636.81237361907	-0.726157111034638	0.207573793511768	-3.49830823414359	0.000468219665391456	0.00502282895632728
ST6GALNAC4	380.772311697869	0.650781040880154	0.182804113681894	3.55999122652463	0.000370867184149724	0.00417242168357355
DPM2	811.079402166944	0.5527436042466	0.119951494510199	4.60805933684805	4.06444686050884e-06	0.0001063946152164
FAM102A	2566.9228055817	-1.01994759138921	0.253809876585819	-4.01854965263475	5.855747047972e-05	0.00095406199960352
LCN2	57.4171488471866	2.3247272464403	0.478356381978477	4.85982278907882	1.17490873195443e-06	3.64888939025255e-05
DNM1	53.5552213397033	1.09766193786554	0.32363605223629	3.39165531862354	0.000694717752501185	0.00680807159404745
GOLGA2	239.150191934244	0.59147633760164	0.132728053260154	4.45630236467279	8.33854019539037e-06	0.000192574742429021
WDR34	306.138093765063	1.24598063100889	0.204912781041212	6.08054131459132	1.19777483740078e-09	8.18783255697117e-08
ZDHHC12	790.613264589615	0.641363352953059	0.114447678318776	5.6039874497641	2.09475882023749e-08	1.07105188784338e-06
RP11-545E17.3	51.2370910321976	0.614901637981534	0.229589592430078	2.67826442598352	0.00740047690730306	0.0401795115719449
CRAT	685.848059618794	0.814901279090756	0.214843707669813	3.79299579182069	0.000148840679820872	0.00203401316730898
LINC00963	256.805924197545	0.550787428223162	0.192984426262553	2.85405117340309	0.00431655775622191	0.0272285172807218
USP20	1787.13237220351	-0.600803668628743	0.154042932771962	-3.90023519948265	9.60992835533606e-05	0.00143982940861724
HMCN2	5.31750419281979	2.26728649518128	0.766169598879306	2.95924883798273	0.0030838997204013	0.021173193604371
ASS1	4.8336020283147	3.95609583578959	0.79425455004006	4.9808916242155	6.32919794495885e-07	2.1691730722532e-05
GFI1B	261.734371831219	1.43131514237266	0.379706207572891	3.7695331649217	0.000163553175824375	0.00218799381891604
MED22	561.260780905129	-0.505878857354028	0.138224781914404	-3.65982749509632	0.000252385096508942	0.00309556289018964
SARDH	68.3937021080522	-0.871540830546389	0.276396737283713	-3.15322401816841	0.00161477835758648	0.0131163591745062
VAV2	389.550361401565	-0.680288655056669	0.162952766038906	-4.17475978833183	2.98300640050935e-05	0.000554213508206892
RP11-145E17.3	1.51443389903163	4.19295877550755	0.957398765202498	4.3795322575131	1.1893431601981e-05	0.000259227172829337
OLFM1	68.2991218408053	-1.18620467532351	0.399668444720992	-2.9679718051086	0.00299771826850831	0.020751403622068
EGFL7	94.754253017859	2.37566575874835	0.4483739046946	5.2984032609268	1.1681974128749e-07	4.94782944623375e-06
FAM69B	53.337214115021	1.52026041416651	0.416733094192111	3.64804340080962	0.000264245008122068	0.00320508554692321
LCN8	12.4532923564567	-2.30020674673771	0.863315603074404	-2.66438685753658	0.00771288070576742	0.041467242366806
NPDC1	240.234427546824	0.938343923320223	0.31142345924409	3.01308040697332	0.00258610387430333	0.0187265483770796
SAPCD2	156.881454796781	2.1091286703076	0.406036461783638	5.19443170458783	2.05346137220127e-07	8.07138660610863e-06
LRRC26	7.37499535240358	-1.48945643014926	0.547678058222996	-2.71958390113706	0.00653641103372195	0.0366213710388217
RNF208	4.53558740329957	1.61612399675136	0.590135033509602	2.73856643815922	0.00617076909594623	0.0350568806182528
NOXA1	125.132796157651	-0.597527138344563	0.149201240592259	-4.00484028130504	6.20593978935184e-05	0.0010007475726983
CACNA1B	2.57307575494887	2.23307596251354	0.815191065533254	2.73932830833074	0.00615648611606223	0.0349915419646773
RP11-885N19.6	1.73247922722293	3.64812320634889	1.18238003488407	3.08540663637523	0.00203274031542434	0.0157195251690177
IFITM2	8239.43851749667	0.778390934501212	0.212478422182111	3.66338815258176	0.000248900926804015	0.00306628389553468
IFITM1	4102.32718614548	1.06369573584379	0.351383076468364	3.02716837286144	0.00246856414853471	0.018125860980893
RP11-326C3.11	108.745238680479	1.27944412466447	0.365065530163586	3.50469715420996	0.000457126959455399	0.00491851402568863
IFITM3	7129.85426386909	1.97145414843062	0.390495237393983	5.04859972579271	4.45060128685915e-07	1.58818318479875e-05
PHRF1	1317.87840178918	-0.653999405913292	0.149790195759158	-4.36610288543073	1.2648292032971e-05	0.00027335088864383
IRF7	3667.24164633913	1.07477736098959	0.38526133329608	2.78973587043994	0.00527510566897504	0.0313449858655673
POLR2L	958.267387741396	0.63878450889541	0.130259948908511	4.903921076647	9.3942246962221e-07	3.05324439868428e-05
MUC2	1.94689708948884	3.09298884302229	0.928796036635111	3.33010555711211	0.000868130665497918	0.0080944014163327
MUC5AC	6.09406988453877	2.80623971598273	0.711041525897492	3.94666079796202	7.92487055275641e-05	0.00122305548236282
MUC5B	4.48302024887007	2.74198331425396	0.713977718926604	3.84043260954455	0.000122817685100436	0.00174356754310755
IFITM10	3.86740302327047	2.16591623290177	0.544783435295987	3.97573805034106	7.01613211317059e-05	0.00110380124727279
CTSD	3597.08848859159	1.06465280957669	0.333157237452643	3.19564664936335	0.00139517861087393	0.0117068422732304
MRPL23	99.6705048075781	0.781867913423901	0.171690120206388	4.55394819739203	5.26483258348168e-06	0.000131260781437131
TRPC2	12.9996407402198	0.976654217985259	0.323924434422703	3.0150680658773	0.00256921591295397	0.0186257047568502
RRM1	938.379918748325	0.76216538496916	0.17294333946015	4.40702363761617	1.0480075504339e-05	0.000233720549102084
OR55B1P	1.81429560319322	3.02219331818107	0.904703746919708	3.34053365919053	0.000836175442540416	0.00786348763833521
TRIM68	282.717671171578	-0.675282906934839	0.159930001569872	-4.22236541178182	2.41751757482801e-05	0.000467089647560472
HBB	140222.201727912	4.45451423290666	1.35520650284698	3.28696344324553	0.00101273979778716	0.00909874369754781
HBD	1101.3219841246	6.1097881367071	1.10288270136639	5.53983495174741	3.02756849195e-08	1.47886432977659e-06
HBG2	5.41649821138131	3.50546341734154	0.84816202066287	4.13301153782139	3.58040745391967e-05	0.000638785318516334
OR51M1	2.05810105051528	3.57617543957364	0.97641914289519	3.66254130267242	0.00024972547242795	0.00307343149921601
PRKCDBP	63.8405993652182	2.04562111787385	0.582110113337186	3.51414804691587	0.000441166861195265	0.00478981163583431
RP11-304C12.3	1.19937540832712	3.09692464653308	1.01998602012828	3.03624224785314	0.00239546820396496	0.0177225774214731
APBB1	1326.86617953034	-0.674559304772961	0.224075658037915	-3.01040867481831	0.00260896392203065	0.0188580410205728
DCHS1	101.319116941008	-1.33832614521289	0.297562137047837	-4.49763588368682	6.87132445644584e-06	0.00016276368929035
OR10A2	1.696040000401	4.35833175972361	1.0731270569498	4.06133806010958	4.87922577142035e-05	0.000821564949838355
ZNF215	20.4156750617489	2.55234994752946	0.622060587745242	4.10305683692463	4.07727035078884e-05	0.000711884466820427
CTD-2516F10.2	72.2933879177102	-1.0485648557738	0.186876558600443	-5.61100259779349	2.01157744973747e-08	1.03248130589351e-06
OLFML1	12.5926441604934	-1.30093918240848	0.306849866159102	-4.23966025696079	2.23858332280119e-05	0.000439608134803956
AKIP1	257.259791113643	0.71519184146686	0.166225189893434	4.30254789857882	1.68845153868526e-05	0.000347868033637727
RP11-351I24.1	38.4592600723723	1.2994252501821	0.338861865744432	3.83467536934981	0.000125730240383666	0.00177989303719274
ADM	827.945468333847	2.04969469796871	0.479361646600293	4.27588379776617	1.9038051206592e-05	0.000383443727904747
AMPD3	474.331782630178	-0.599541353641657	0.154527156695477	-3.87984459471521	0.000104523224654762	0.00154306704191033
GALNT18	5.49861878373163	1.38215905938498	0.521574603541843	2.64997384841821	0.00804980015513228	0.0427216820047484
TEAD1	1.59774683191186	3.14650997110155	0.93525842811933	3.36432142870792	0.000767321212944799	0.0073534218791769
FAR1-IT1	12.2360873726721	1.28790129566962	0.381343699829766	3.37727172690816	0.000732086901461995	0.00708952502589436
PDE3B	1741.47284882934	-0.754529388126811	0.204507402352084	-3.68949670989316	0.000224698134019999	0.00282766696318514
ABCC8	4.0765662837046	1.7106458418034	0.664021245681486	2.57619142900731	0.00998953240079257	0.0499496475997492
LDHA	10300.5643331689	0.912978436188866	0.215801238678951	4.23064502214054	2.330221542452e-05	0.0004540592805726
TMEM86A	63.2908568601409	-0.660747477016507	0.217702691274196	-3.03509099106311	0.00240463128678349	0.0177601011891737
E2F8	29.9143096287724	3.72392972140676	0.411908472806356	9.04067278838771	1.55710474014617e-19	4.50235940725484e-17
SLC5A12	1.28830266152042	3.20762702905793	0.908834152945332	3.52938654281721	0.000416524260954971	0.00457358546860902
CCDC34	29.8005578122582	1.01448257225886	0.227172708910279	4.46568858171921	7.98116341908555e-06	0.00018584368879059
LGR4	27.9746452843027	-0.908730466790885	0.258024592302992	-3.52187540993683	0.000428505478369802	0.00468266021453986
PAX6	3.6295665453644	2.4609561479546	0.869774446044726	2.82941877534541	0.00466326353843637	0.0286819211669695
PAUPAR	1.65345433364348	2.83259462155739	0.97493504227628	2.90541882148768	0.00366761973187448	0.0240643301969312
CCDC73	3.23602829716884	1.55505930085945	0.60305950199859	2.578616696538	0.00991967882351043	0.0497083735013618
HIPK3	2590.44158059284	-0.605008865590538	0.19996344306646	-3.02559736076088	0.00248142500349607	0.018177847230037
CD59	380.940175461712	0.829420305378094	0.141533421495875	5.86024344364675	4.62189092965733e-09	2.83581190796244e-07
NAT10	975.345625324154	-0.544018222369728	0.123710373706022	-4.39751498659683	1.09497326334869e-05	0.000241836237162421
SLC1A2	14.8964773267925	1.21518787774816	0.336282031906621	3.61359740470938	0.000301977836272711	0.00356234603592686
RP11-1110F20.1	4.32279012046053	1.8348809427622	0.703263346743489	2.60909508686717	0.00907820126979085	0.0466349256979495
PRR5L	580.413493913843	-0.67645871133557	0.260524117644825	-2.5965300926872	0.00941706563748207	0.0478867400801494
LRRC4C	1.37854797527448	3.28647499298406	1.00264160627754	3.27781629288814	0.00104613455013938	0.00931559672329428
ACCSL	7.99808713442495	3.00579131024973	0.899581340252803	3.34132243050421	0.000833803319751087	0.00784998364957273
ACCS	417.504838475249	-0.782149073324428	0.242191178924401	-3.22946969744333	0.00124020023520756	0.0106625007234728
PRDM11	96.7360528197948	-0.684915286257804	0.138939873546243	-4.92958046366616	8.24063901451518e-07	2.72660949682547e-05
CTD-2589M5.5	14.4393322358924	1.40570927297059	0.37743846778609	3.72434023806831	0.000195826676916026	0.00252885825692995
CREB3L1	4.59468266003206	2.32885093495283	0.678550168927243	3.43209837915837	0.000598930251081739	0.00607527798234363
MDK	19.8004255883694	1.68655348588537	0.309450337343184	5.45015882149439	5.03248581246632e-08	2.36188830407468e-06
HARBI1	123.205251693295	0.503103647412125	0.163100957335164	3.08461492582335	0.00203815849003089	0.0157469026336661
LRP4	3.18521608268617	3.20382774068876	0.994863353087081	3.22036964247122	0.00128025402823052	0.0109247185665424
PACSIN3	4.74570567523867	1.27929345851781	0.465954669051849	2.74553200877028	0.00604128738248555	0.0345548603325381
PSMC3	2041.72732055128	0.504614465058003	0.0901476621698186	5.59764338766123	2.17285123381865e-08	1.09759529393458e-06
CELF1	3196.41741517388	-0.509550604005825	0.0863473158852504	-5.90117479370154	3.60922272525025e-09	2.2585474347362e-07
MTCH2	1133.11689422567	0.503800112749472	0.139972358391864	3.59928287654512	0.000319095932516943	0.00372145446379055
NUP160	1552.15957441788	-0.510063854777498	0.108298365088501	-4.70980198418208	2.47957574776849e-06	6.954982972745e-05
TIMM10	341.77682716808	0.622070263988687	0.118492629379279	5.24986463079931	1.52211023620482e-07	6.25656946110597e-06
SERPING1	715.119177623449	1.97083401640062	0.557567960310166	3.53469739420514	0.00040824238640505	0.00450342914342874
CTNND1	35.5815458674465	-0.864856145365135	0.197596387258097	-4.37688237809468	1.20388898366867e-05	0.000261754807892558
OR5BA1P	1.69866168494116	3.61422549470258	1.15641788062853	3.12536285995354	0.00177585852851425	0.0141103907590981
CMB9-55A18.1	4.3269239291293	1.30364646782203	0.504052097882982	2.58633278841085	0.00970032235994336	0.0489118679668741
RP11-142C4.4	2.19227535772206	2.21053649956144	0.719181144249395	3.07368528393297	0.00211432348649987	0.0161871354889462
RP11-142C4.5	4.99522459622224	1.40880810770495	0.51974949035044	2.71055216765111	0.00671712810842979	0.0373345282138002
GLYATL1P3	9.4381296889646	-1.61471192427418	0.591106577007874	-2.73167646424728	0.00630129861066749	0.0356214534494273
FAM111B	85.0998141679287	1.6658740034516	0.325849474844311	5.1124035238895	3.18085447098406e-07	1.18369193893602e-05
OR5A2	1.27874283448495	2.82650965226215	1.0900134441582	2.59309613786003	0.00951161781256297	0.048201905256413
MS4A3	4.72730347369282	2.27996319824924	0.678251388537475	3.36153119150344	0.000775116015704347	0.00740274050533734
MS4A4A	697.904636038117	1.66561118173563	0.409162282273421	4.07078377919153	4.68552243667035e-05	0.000796412178492428
MS4A7	2500.02420305369	-0.637652300667547	0.207015909073223	-3.08020916615643	0.00206855268063074	0.0159227148165841
MS4A14	217.289314846738	-0.752947618629012	0.265989222893625	-2.83074483408725	0.00464397532666949	0.0286332949308083
PTGDR2	97.6511312765226	-1.9740032029343	0.402794498627052	-4.90077001960753	9.54617535508398e-07	3.09463385608882e-05
VWCE	7.65330439456129	2.19293170934963	0.573238865649925	3.8255112148813	0.000130500992964539	0.00183709176218016
SYT7	1.91832003972631	2.1454416749618	0.782309479790494	2.74244621902877	0.00609834354026005	0.0347474360359642
TMEM258	809.829579735617	0.786447961487933	0.0916716270536256	8.57896807076284	9.57280419122069e-18	2.31551405994565e-15
FEN1	560.036797529885	1.25431111843588	0.184949567447284	6.78190890494185	1.18598251427144e-11	1.21278764752083e-09
FADS1	509.325171089333	1.08389522882985	0.315645698745159	3.43389830160477	0.000594967374550445	0.00604483007842932
RAB3IL1	13.2986901551607	4.05459387266726	0.655820852392175	6.18247171903379	6.31056191744658e-10	4.52274916225887e-08
TUT1	230.010984814398	-0.639846195303686	0.218858471966434	-2.92356146670812	0.00346051894637077	0.0230115819759194
ZBTB3	70.5036392421126	-0.943316995981611	0.267242678056466	-3.52981418552577	0.000415851619317836	0.00457218677253474
HRASLS2	25.6413550197875	2.81873561387269	0.49648779988446	5.67735121493147	1.36796420246555e-08	7.36029017426063e-07
C11orf84	34.9555853558385	0.673479182248091	0.168699239360571	3.99218861211712	6.54662684771616e-05	0.00104298255212886
COX8A	811.286794703732	0.842819235495196	0.144599547530673	5.82864365683035	5.58796813872041e-09	3.34692682137264e-07
FERMT3	9226.47305848909	0.522005537876016	0.189389139776489	2.75625908904845	0.00584666646280199	0.0337336563161117
PPP1R14B	438.196832487129	0.674750523108594	0.136395726145876	4.94700634818239	7.5363519651891e-07	2.53171271018707e-05
PRDX5	2133.91937992019	0.707954095427909	0.125925667675231	5.62199993454679	1.88759336569028e-08	9.77812758459594e-07
SAC3D1	185.830339703142	0.507149133490049	0.174025401395922	2.91422475927089	0.00356573084567532	0.0235350142495561
CDCA5	119.944260422925	3.14234213565281	0.331446481832868	9.48069238290282	2.52601357592919e-21	9.77606115631919e-19
FAU	2139.97510322429	0.513998665108398	0.100448237484702	5.11705011436043	3.10351182991641e-07	1.160058597227e-05
SPDYC	14.469453206067	2.97449792855128	0.835239719193427	3.56125057297764	0.000369092633917586	0.00416171117463953
AP003068.23	93.4258577871513	1.87632571125628	0.386996060054563	4.8484362114481	1.2443853141236e-06	3.83624472574671e-05
TIGD3	44.6813392575358	-1.12514201756303	0.237152824371194	-4.74437536447782	2.09150704922955e-06	6.02679854873066e-05
LTBP3	771.553822716902	-0.763827895619268	0.244226856183515	-3.12753440614786	0.00176279186040364	0.0140376043179215
SSSCA1	488.295562866301	0.519754740503941	0.0886281143818201	5.86444543166943	4.50636261697745e-09	2.77168845947884e-07
KCNK7	8.19696123417534	1.1550450455429	0.362055556555073	3.19024255982439	0.00142153428213607	0.0118804373426628
CFL1	19516.7677379165	0.588062874710941	0.134040916854284	4.38718928900064	1.14824854290044e-05	0.0002511149009866
CCDC85B	968.096942616576	0.5361882234434	0.141768278393629	3.78214526915984	0.000155482575270299	0.00210617240663754
MRPL11	495.671202750846	0.504093554892621	0.110093052651756	4.57879532586999	4.67661526695531e-06	0.000119219120619056
DPP3	882.836625442399	0.613458255574983	0.127091165145178	4.82691503279728	1.38664245805909e-06	4.19763870937841e-05
CTSF	403.528569067127	-0.696703878364538	0.249064729005891	-2.79728037424383	0.00515347908394183	0.0308301830762522
RBM4B	344.546012007955	-0.582370148664365	0.191584650987986	-3.03975368413456	0.00236771704831585	0.0175803689691362
SYT12	2.56453101064924	2.39548310795791	0.844952773300688	2.83504970177244	0.00458185568139499	0.028361506279816
CARNS1	176.28075176131	-0.602199841844894	0.211776634650314	-2.84356129673723	0.0044612427226113	0.0278340828199429
CABP4	43.0405839526487	-0.69217940828067	0.248181252040221	-2.78900764094982	0.00528698176489483	0.0313899724516626
NUDT8	48.2769971991743	0.586344758990561	0.192266148149195	3.04965156183171	0.00229107000629277	0.0171632391537525
NDUFS8	1372.49829769867	0.560626560088662	0.0957186946761504	5.85702262223128	4.71238956808696e-09	2.87730271783484e-07
MYEOV	24.3291470027555	0.894918279190651	0.329678778947906	2.71451587526069	0.0066372719072635	0.037021554789162
CTTN	221.792565353834	1.66504233313713	0.399068106863442	4.17232623830521	3.01505516487338e-05	0.000558929460040934
SHANK2	4.75362726518217	2.31513137820059	0.600091100271934	3.85796652733472	0.000114334301249252	0.00165441143762413
UNC93B6	3.04096755250705	2.16135377403335	0.83099493799918	2.60092291204244	0.00929733433594082	0.0474216834052975
NUMA1	1934.42155740932	-0.577422410684096	0.118585011736151	-4.86926975197211	1.12011413607269e-06	3.51780164881954e-05
ANAPC15	215.556002804714	0.519322347088568	0.173562428194102	2.99213575479474	0.00277033040308779	0.0196666959616507
FOLR3	591.377891379695	2.30152562404551	0.433983296087516	5.30325854657177	1.13753631392631e-07	4.84193968073268e-06
FOLR2	194.669593014921	-0.908823570635844	0.265200256603291	-3.4269332250132	0.00061043916107007	0.00616467584740212
PDE2A	42.7788464761452	1.64368075719361	0.359343375406395	4.57412288548442	4.78219114061947e-06	0.000121092778274554
ARAP1	3432.68529553367	-0.541789823519342	0.172784932889867	-3.13563118298444	0.00171484714215347	0.0137253244378023
SPCS2	923.509789225725	0.635309421847032	0.116508344839775	5.45290916904472	4.95523833369635e-08	2.33407372620018e-06
NEU3	137.404988419338	-0.594632142685265	0.165106118517281	-3.60151488040116	0.000316368310592507	0.00369649847713196
OR2AT4	2.07862900482845	3.21093334606818	1.14237536799327	2.81075155857799	0.00494259345245155	0.0299403195197786
SLCO2B1	7.05015038997778	2.23902845681424	0.584062386423096	3.83354331465592	0.000126310547229648	0.00178609787864476
SERPINH1	99.3655792481441	-0.531003034232041	0.176640194615284	-3.00612799588761	0.00264597593405492	0.0190177630277387
WNT11	29.4541570291042	1.92261937809259	0.45472803383805	4.22806432641742	2.35710409147437e-05	0.00045798703714587
RP11-619A14.2	1.6373810233354	3.57795874831659	1.09442488019023	3.26925932796291	0.00107829425390797	0.00956135715590728
RP11-672A2.4	9.9812410594338	2.50316959949247	0.543964734580385	4.60171301623701	4.19030305937268e-06	0.000109234470219253
AP001189.4	130.556433960796	1.66632214350298	0.433219391561695	3.8463701670789	0.000119880608010981	0.00171153040585938
KCTD14	5.71064896229981	2.54319531022026	0.672988739876798	3.77895670392024	0.000157486800814541	0.00212653674787472
THRSP	1.40372096678126	2.93434798795278	0.891737793579442	3.29059507074863	0.000999757123574498	0.00901752965243459
DDIAS	125.03046767816	-0.526453661065389	0.203978504370686	-2.58092715548436	0.00985353709958769	0.0494761635283888
ANKRD42	220.420148122104	-0.500718746012179	0.125858630035719	-3.97842202692078	6.93741542064975e-05	0.00109484079248347
TMEM126A	263.321707612456	0.721683590127629	0.165825636569649	4.35206283573959	1.3486259518788e-05	0.000287752624643453
GAPDHP70	1.73342522952389	3.27768959164842	1.19035543952206	2.75353855060673	0.00589548265289028	0.0339219491345169
[truncated: 1,725 more rows]
