# Supplementary material for: Gene crosstalk between COVID-19 and preeclampsia revealed by blood transcriptome analysis
Source: Front Immunol. 2024 Jan 8;14:1243450. doi: 10.3389/fimmu.2023.1243450 (PMC10800816; doi:10.3389/fimmu.2023.1243450)
Supplement: Supplementary Table 3 — Preeclampsia differentially expressed genes. [file Table_3.xls]

id	logFC	AveExpr	t	P.Value	adj.P.Val	B
TAF4	-0.901107103858021	7.76593491350309	-6.2121981876069	3.180886502563e-07	0.00623294710177219	6.42886875999262
ZNF80	0.955128307870369	3.77591839868827	5.78693930953453	1.20112267450273e-06	0.00764053348823483	5.24807705701902
SLC35G5	0.681999508641974	6.25033206265432	5.73642710834972	1.40661515565488e-06	0.00764053348823483	5.10739041916515
NHLRC4	0.61201727191358	5.91919635169753	5.70338511371163	1.55969042883079e-06	0.00764053348823483	5.01533357837233
THBD	-1.07330474212963	11.0843958721451	-5.28893305526509	5.68798150676398e-06	0.0187728000386276	3.86032370576274
IFI27L1	0.551136619598761	9.19844047368827	5.24661459897579	6.48908505849444e-06	0.0187728000386276	3.74252719710266
AGPAT4-IT1	0.678684126388889	8.75854550192901	5.21745023320856	7.10554358004783e-06	0.0187728000386276	3.66138043556688
IRF3	0.516601050925924	9.28985607962963	5.10850645823904	9.9686181938243e-06	0.0187728000386276	3.35855972016181
TIGIT	0.808709523456789	7.70170204027778	5.07688736702565	1.09963107789391e-05	0.0187728000386276	3.27077669745806
DEGS1	-0.653087460185187	9.65893983966049	-5.03959348760277	1.23443004582134e-05	0.0187728000386276	3.16730980755293
ZNHIT1	0.418305195679014	11.9322122070988	5.03739106987998	1.24288462733741e-05	0.0187728000386276	3.16120202711208
MME	-1.10957486404321	10.3910977482253	-5.0351452481055	1.25156497924175e-05	0.0187728000386276	3.15497417799773
DNAJC13	-0.709888082407407	8.97104109444444	-5.01164733707775	1.34607218368152e-05	0.0187728000386276	3.08983108120325
IFI27L2	0.648501779320988	11.194092116821	4.99304312829297	1.42588867654333e-05	0.0187728000386276	3.0382795541507
PPM1D	-0.545200429938269	8.25234985941358	-4.92189243963085	1.77683153923025e-05	0.0187728000386276	2.84134225408915
MAP3K10	0.780637377777778	6.74666542345679	4.91679068451998	1.80505680157687e-05	0.0187728000386276	2.82723530476167
TMEM165	-1.22846749891975	8.7903319783179	-4.91220545431923	1.83080307176767e-05	0.0187728000386276	2.81455830545669
TSSC4	0.46392667469136	9.12073500555556	4.90588132864887	1.86691103157798e-05	0.0187728000386276	2.79707636448797
COMTD1	0.559601981635804	9.70010223310185	4.89682521585993	1.9198486121945e-05	0.0187728000386276	2.77204776441325
SGK1	-0.700613550771608	11.0486484206019	-4.87771230474492	2.03650059713198e-05	0.0187728000386276	2.71924641593828
MRPL55	0.45557761820988	9.9144663882716	4.87008230270895	2.08500457275568e-05	0.0187728000386276	2.69817607322957
SURF2	0.532834490123458	8.83745767515432	4.85563120578331	2.18002495600986e-05	0.0187728000386276	2.65828249892597
MYL6B	0.577952861419752	7.38828741435185	4.84837677605297	2.22932818885663e-05	0.0187728000386276	2.63826265714176
DPYD	-0.67107209058642	7.69488808649691	-4.83834962974825	2.29929676410851e-05	0.0187728000386276	2.61059850541677
PELI1	-1.0051450345679	10.0625683967593	-4.82144848791658	2.42218145247651e-05	0.0189850582245108	2.56398951957478
SPOP	0.302900530401235	10.3004045428241	4.79921879937025	2.59374781941876e-05	0.019547880200581	2.50272504966478
C6orf125	0.567403584567901	8.26239095061728	4.76261815918219	2.90277224407777e-05	0.0197010381141747	2.4019557641812
SKAP2	-0.831043380401232	10.6901910043981	-4.75799563476096	2.94430272172305e-05	0.0197010381141747	2.38923822816176
CRIP1	0.88476206188272	11.8706190713735	4.75635522556831	2.95918148559967e-05	0.0197010381141747	2.38472562727709
NCOA6	-0.592630421450618	9.20187644066358	-4.74413561045753	3.07237816265798e-05	0.0197010381141747	2.35111917046634
STAG3	0.596886503240743	8.50771956983025	4.73942962266011	3.11710417441188e-05	0.0197010381141747	2.33818075861393
GCHFR	0.526058312345679	8.78099782731482	4.72603548990168	3.2479537615067e-05	0.0197010381141747	2.30136801590934
TFG	-0.415392655092594	9.13823019251543	-4.71909675910407	3.31785791154767e-05	0.0197010381141747	2.28230476937903
PTP4A1	-0.786809249228392	7.63472858541667	-4.69402482848305	3.58305312860381e-05	0.0198521330500047	2.21346551048648
DPM3	0.443910438117284	8.84711317137346	4.69325741345417	3.5914921636054e-05	0.0198521330500047	2.2113595096383
CLIC3	0.810492677314816	7.62455761643518	4.688232142917	3.64724057055458e-05	0.0198521330500047	2.19757035631039
RAB5A	-0.58371589212963	8.79245786766975	-4.66698356550126	3.89255872409667e-05	0.0206147805942363	2.13929594462656
SGCA	0.523052249999998	5.27620545895062	4.65705323394742	4.01272133245157e-05	0.0206179593828602	2.11207933697429
RPS9	0.504955515740738	10.7428588273148	4.64973592475494	4.10359997923728e-05	0.0206179593828602	2.09203160681373
SLC27A5	0.596613198765433	8.19682178503087	4.63938710685247	4.23560508854226e-05	0.0207491704274964	2.06368883878694
SENP6	-0.718555017746914	6.94272468973765	-4.62454732248423	4.43223423651893e-05	0.0211828365523386	2.02306843268121
NUAK1	1.26860211558642	5.49999767554012	4.60534409815445	4.70009069907539e-05	0.0213088640572678	1.9705433193549
PNRC1	-0.543992846913577	13.5884328003086	-4.60216229967958	4.74598761482384e-05	0.0213088640572678	1.96184472661967
SLC35A5	-0.861536299382717	7.14330672885802	-4.5994922642735	4.78484316672509e-05	0.0213088640572678	1.9545461844566
HHEX	-0.692704965277773	10.3288674513117	-4.57876765647138	5.09729136352285e-05	0.0221958720596067	1.89792565004832
DKFZp779M0652	0.639149032098766	4.25662436574074	4.56016086823937	5.3948875789316e-05	0.0223897351937562	1.84713746194892
SYNJ1	-0.632692865586419	5.73817691766975	-4.55634703265393	5.45796711888873e-05	0.0223897351937562	1.83673291676267
MST1P2	0.501193949999999	7.60260191018518	4.55474983367469	5.48459958816177e-05	0.0223897351937562	1.83237615271948
DLEC1	0.689112536574072	7.79792211057099	4.54670898441499	5.62063325033825e-05	0.0224767976613016	1.81044777966872
HDDC3	0.418844529938271	9.44403079212963	4.53377995252029	5.84636287642198e-05	0.0226369197582994	1.77520666112973
PIK3R4	-0.46252586265432	7.00993947453704	-4.53124134523665	5.89172190698274e-05	0.0226369197582994	1.76828971011073
SNX10	-0.85994229537037	11.8494723834877	-4.52138153731993	6.07120370884263e-05	0.0227700646825146	1.74143290269422
KIAA0247	-0.688278813425926	12.1941264622685	-4.51392051941684	6.21058710015344e-05	0.0227700646825146	1.72111886211452
SLBP	-0.51297468595679	10.8168642239969	-4.48985858124204	6.68190798439899e-05	0.0227700646825146	1.65565804841375
C19orf70	0.491470724074077	9.32143154922839	4.48704054392883	6.73935903083312e-05	0.0227700646825146	1.64799684416849
EBP	0.472455679783954	10.3112655357253	4.48650214039551	6.75039057860441e-05	0.0227700646825146	1.64653325136338
CCDC127	0.359800713425926	8.32836546304012	4.48208890185238	6.84148724542047e-05	0.0227700646825146	1.63453788198163
PRKAR1A	-0.933232352932098	9.49549615902778	-4.47959641183519	6.89346974926054e-05	0.0227700646825146	1.62776441343732
RNASEL	-0.689625856018518	9.9528274783179	-4.47761611415943	6.93504697418159e-05	0.0227700646825146	1.62238348616919
N6AMT1	0.442260194753086	5.51039906296296	4.47585608369481	6.97220658816472e-05	0.0227700646825146	1.61760154713006
MAP2K1	-0.701488530555553	9.71393008410494	-4.46073621774982	7.29960732117377e-05	0.0234484926980984	1.57653981983147
EEPD1	-0.587452513734568	4.55615671412037	-4.44550313176145	7.64473964254141e-05	0.023597901235745	1.53520436016883
RGS9	0.988525729475312	6.38041795270062	4.44542500364453	7.64655048629049e-05	0.023597901235745	1.53499244536607
TOP1MT	0.549177014814813	10.139830512963	4.44281005526579	7.70740331251686e-05	0.023597901235745	1.52790017945791
CCDC167	0.627707208179013	8.67939064390432	4.43646320251526	7.85708895613347e-05	0.0236861012454516	1.5106904797884
FRY	-0.667080537037036	10.1197413487654	-4.41838828187804	8.29920496487799e-05	0.0244646775962059	1.46171298722137
AGPAT9	-0.804347087037039	10.6158430410494	-4.41577727039644	8.36505944856236e-05	0.0244646775962059	1.45464205561684
NANOS3	0.639070598611111	4.82312364390432	4.40738676383236	8.58017889095794e-05	0.024724794907106	1.43192665697519
SGPP1	-0.896491171604938	6.26803435185185	-4.40014452001537	8.77022236575965e-05	0.0247428172346211	1.41232868289593
SRPR	-0.343001383487659	10.5690132091821	-4.38706680095042	9.1239253051259e-05	0.0247428172346211	1.37696032301667
PFDN6	0.44595824552469	7.61282956921296	4.38520090519829	9.17551963224969e-05	0.0247428172346211	1.37191625334964
MRPL36	0.548161401080247	7.93946065316358	4.37848202104803	9.36368962581287e-05	0.0247428172346211	1.35375769901405
BCL7C	0.491777088580246	7.94037156141975	4.37578926762666	9.44016241570124e-05	0.0247428172346211	1.346482245833
SSNA1	0.390683959259258	9.76550442191358	4.35751214421282	9.97567567869591e-05	0.0247428172346211	1.29713081933213
RASA1	-0.658194894135802	7.75596850015432	-4.3556643089173	0.000100314484175398	0.0247428172346211	1.29214436087039
TXN2	0.46864177685185	9.45835231327161	4.35494724039247	0.000100531738477416	0.0247428172346211	1.29020947282402
NKAPP1	0.734221936728394	5.29000392700617	4.34935706770477	0.000102241333110558	0.0247428172346211	1.2751282302226
KIR2DS4	0.727669827006174	5.54534441936728	4.34910295844675	0.00010231971947197	0.0247428172346211	1.27444281296869
GADD45GIP1	0.469902060030863	10.5898381284722	4.34841181165815	0.000102533219503572	0.0247428172346211	1.27257861385408
C11orf67	0.455843349691357	7.34937573117284	4.34539062673886	0.000103471628590992	0.0247428172346211	1.2644306332856
TP53BP2	-0.571641464043209	7.97776356026235	-4.34297257644298	0.000104228766357264	0.0247428172346211	1.25791036343327
NUDT1	0.446854908950618	10.5334382166667	4.3415164054308	0.000104687341468195	0.0247428172346211	1.25398426760056
LRRC56	0.655040180555554	6.97361408009259	4.34114382194483	0.00010480499262432	0.0247428172346211	1.25297977287073
F2RL1	-1.4341486904321	5.40821358040123	-4.318979240279	0.000112042335539331	0.025830180163627	1.1932652986413
HMGXB4	-0.478299076851849	7.38860315138889	-4.31896475536987	0.000112047221939694	0.025830180163627	1.1932263013755
BOLA2B	0.52961761111111	10.970668325463	4.30842072935754	0.000115660210122223	0.0262263896932073	1.16484844772276
KIR2DL2	0.690453348919751	7.02476146535494	4.30617955753869	0.000116442761077266	0.0262263896932073	1.15881908451359
XRN2	-0.639240389814812	9.81611460617284	-4.30152737817902	0.000118083776101362	0.026293768098934	1.14630621731541
SV2B	1.1527274404321	3.24219712577161	4.29465870756336	0.000120548173039733	0.026325568863774	1.12783855216155
USP25	-0.648169093209876	8.17857076697531	-4.2936520539412	0.000120913559466173	0.026325568863774	1.1251326708045
NLGN2	0.455321412962962	5.44324530478395	4.28199268679991	0.000125225501699719	0.026964765997868	1.09380525700474
REEP2	0.680562165123457	4.67356896049383	4.26843364254409	0.000130429767557739	0.0277639075364404	1.05740380970729
MAP4K3	-1.08556730277778	2.98861566203704	-4.26198560950659	0.000132978459649531	0.0277639075364404	1.04010453065694
C1orf122	0.367284145987654	10.4548403822531	4.25653641310148	0.00013517033770825	0.0277639075364404	1.02549083938371
GCA	-1.00796524259259	14.833620137037	-4.25559899863139	0.000135550953795254	0.0277639075364404	1.02297741584158
PDDC1	0.471291757098766	7.38389745277778	4.25444442622926	0.000136021185174701	0.0277639075364404	1.01988196072997
RCBTB2	-0.557572406172838	10.0268593899691	-4.24053925549124	0.000141811498144258	0.0284411922175507	0.982620700947921
KRT19	0.572877187962963	4.24493665416667	4.23932768905847	0.000142327297031924	0.0284411922175507	0.979375779603144
METTL21D	-0.929531640895064	8.98457698819444	-4.23613879650914	0.000143693698879179	0.0284411922175507	0.970836305327742
ACVR1	-0.540173971759258	7.28241330177469	-4.22801261872337	0.000147234008138098	0.0288505038946604	0.949083868297286
SNAP23	-0.730336312037034	9.33810219305555	-4.21680971788928	0.000152255114941432	0.0292272160357683	0.91911571163396
RNF111	-0.626605901080248	9.2551061371142	-4.21680586361101	0.000152256870934959	0.0292272160357683	0.919105405349346
NMB	0.517071139660491	8.41598450270062	4.21380258844519	0.000153631194268136	0.0292272160357683	0.911075540656717
TMEM30A	-1.06582317854938	7.81549471180556	-4.20244396132637	0.000158939657546506	0.0296754944229334	0.880721370873966
YPEL1	0.532353561882716	7.34701390455247	4.20017838143893	0.000160019749402274	0.0296754944229334	0.874669893239338
TNFRSF13C	0.672499865123456	6.19360989027778	4.19911147480842	0.000160530870570602	0.0296754944229334	0.871820471510653
STX3	-0.840864604166663	9.78475388927469	-4.19093797052419	0.00016449989167969	0.0298821821942554	0.849998468613809
EIF4H	-0.412147360493828	8.90429469135803	-4.19016781079798	0.000164878790397003	0.0298821821942554	0.847942922349262
ME2	-0.3486354845679	9.7267503933642	-4.18744756477246	0.000166223927490372	0.0298821821942554	0.840683537173192
LOC100506528	-0.999319112037036	7.1409779587963	-4.18093745720196	0.000169486857516908	0.0301917724822165	0.823316152384074
MRPL27	0.503546936882719	9.08909912970679	4.17249462128073	0.00017381193493397	0.0306832870723527	0.800805002931822
USP32	-0.581506022376541	10.0173233417438	-4.16446757896544	0.000178024013507928	0.0311462548632844	0.779415441553938
TMEFF2	0.604146796141976	5.24746947276235	4.15051072136003	0.000185586537643804	0.0321166961940128	0.742255128426154
TTC9	-0.621656917129628	4.43172928742284	-4.14252591466752	0.000190053400814865	0.0321166961940128	0.721012970428063
HIAT1	-0.71702217376543	8.18979676898148	-4.14216909507674	0.000190255446803068	0.0321166961940128	0.720064014581113
SBF2	-0.503403242283953	7.12085833672839	-4.13970930719715	0.000191654003317784	0.0321166961940128	0.713522947831814
DAD1	0.363969944753086	11.9579662044753	4.13951320378797	0.000191765932875708	0.0321166961940128	0.713001522317003
KDM1B	-0.704858994753088	5.58940239012346	-4.13561210605336	0.0001940058772444	0.0322164844457967	0.702630387734493
MTM1	-0.768385397993826	7.62086221782407	-4.12021707232488	0.0002030976444779	0.0322497999857113	0.661732654783959
RAB1A	-0.640762099845677	9.39066615578704	-4.12001954098632	0.000203216962669517	0.0322497999857113	0.661208217418628
PCBP4	0.665495628858029	8.71676618773148	4.11776312148494	0.000204584814108628	0.0322497999857113	0.655218088651321
PATL1	-0.642890557407408	8.25083604753086	-4.11614104765935	0.000205573674812012	0.0322497999857113	0.650912608838127
NEIL1	0.590185971759258	9.32780321180556	4.1124081967543	0.000207867091273205	0.0322497999857113	0.641006545412734
UQCR11	0.439062084567905	10.8507011361111	4.11203696650139	0.000208096532016329	0.0322497999857113	0.640021549690214
FAM50A	0.369318152623459	9.67249785486111	4.11062097614172	0.000208973965379688	0.0322497999857113	0.636264724640164
MT1F	0.526554259567902	8.43700931280864	4.10976081341733	0.000209508737412693	0.0322497999857113	0.633982792849935
USP7	0.359534212962963	9.22441763179012	4.10866432532079	0.000210192373531998	0.0322497999857113	0.631074134483456
ZSWIM6	-0.500989315740741	9.88509609737654	-4.10336436315441	0.000213527617686074	0.0322497999857113	0.617018429859342
FGF9	0.611868898611112	5.67872951736111	4.10287121334393	0.000213840570108957	0.0322497999857113	0.615710875261527
C11orf83	0.461290815432095	10.507951254321	4.10268900082737	0.000213956315291782	0.0322497999857113	0.615227763492721
CXCL6	-1.17973343873457	3.48251811242284	-4.09853545955599	0.000216611384623262	0.032323567452972	0.604217095352813
ZNF480	0.687367722993828	7.43150054050926	4.09677736337601	0.000217744878989145	0.032323567452972	0.599557627622079
UBE2G1	-0.379611178549382	9.24051232939815	-4.07902874667721	0.000229517135035685	0.0335299915274813	0.552555138005972
CCDC53	0.448177140432101	8.88654234104938	4.07601584224256	0.000231576273191399	0.0335299915274813	0.544582904608188
DPF3	0.53824040015432	4.42531468479938	4.07339328939766	0.000233383297932898	0.0335299915274813	0.537645133153042
GNA13	-0.643030679166664	8.78757445393519	-4.07300962628566	0.000233648805529923	0.0335299915274813	0.536630304028467
PTGS2	-0.943543573765432	6.75805706558642	-4.06888087452965	0.000236524757676184	0.0335299915274813	0.525711322748852
NDUFA13	0.410811534259254	11.2026176217593	4.06564580161331	0.000238802311789425	0.0335299915274813	0.517158345474458
CLEC3B	0.661393312654322	8.91978783441358	4.06562442353022	0.000238817433315283	0.0335299915274813	0.517101832998807
CCDC28B	0.544186225462962	6.64214286134259	4.06457475747463	0.000239561051995274	0.0335299915274813	0.514327186042142
LOC100505771	0.519143642592592	7.61505652268518	4.06049720425391	0.000242471220238004	0.0336966209969056	0.503550998417794
KBTBD2	-0.747791732407411	8.71354056435185	-4.05614212452017	0.000245617549939598	0.0338934921906086	0.492045342628447
HIST1H4J	0.461800872222221	8.06169996743827	4.04848658355991	0.000251245104439539	0.034356147323266	0.471830234148326
SLC2A4RG	0.372907791049382	9.61376091651235	4.04683318997925	0.000252476918323567	0.034356147323266	0.467465990271135
GUCY1B3	-1.1515319242284	5.89810546072531	-4.03963372262549	0.000257909688376464	0.0346214244106689	0.448469512314627
PLAGL1	-0.596782621913582	7.8385438712963	-4.03826753889227	0.000258953412266413	0.0346214244106689	0.444865996191152
WDR54	0.576715004012345	7.77258767993827	4.03725848870899	0.000259726939952453	0.0346214244106689	0.442204738585239
URB2	-0.442496785030864	6.2335085496142	-4.03401351262854	0.000262229809595511	0.0347188724258381	0.433648002709124
CCR1	-0.85723423626543	9.97589538587963	-4.02699260707638	0.000267725823376588	0.0347530155003003	0.415142451874698
LOC100652765	0.738719086882717	6.23720959822531	4.02184943729415	0.000271823030473523	0.0347530155003003	0.401593172167574
EIF4G2	-0.550656423611112	12.6942727202932	-4.02037710398945	0.00027300714627799	0.0347530155003003	0.397715515173033
LOC284889	0.533250148148149	8.84979432808642	4.018219641535	0.000274751359603119	0.0347530155003003	0.392034324974656
CHSY1	-0.753906246141973	11.5829179854167	-4.01716029351114	0.000275611766887026	0.0347530155003003	0.389245154067582
TMEM55A	-0.918621352469136	9.55098892361111	-4.00981618590109	0.000281649310892079	0.0347530155003003	0.36991571492144
YTHDF3	-0.69823547330247	7.19920569158951	-4.00920804576142	0.000282154997720398	0.0347530155003003	0.368315657358508
C13orf33	0.45987202654321	1.97944651404321	4.00867666482511	0.000282597581150794	0.0347530155003003	0.366917626995435
MRPS16	0.399206638425927	8.74784823217593	4.00761674140674	0.000283482405205254	0.0347530155003003	0.364129225210383
LOC100288675	-1.19023628256173	2.87993873217593	-4.00752147948768	0.000283562061939765	0.0347530155003003	0.363878626652105
LOC100507303	0.662329860185184	7.96791782006173	4.00729524222633	0.000283751325907227	0.0347530155003003	0.363283489096859
MRPS15	0.38342770246914	9.30307559876543	4.00727235912411	0.000283770476144325	0.0347530155003003	0.363223293675774
C16orf95	0.410569359104941	7.52183557708333	4.00068760691112	0.000289333713241034	0.034803565380999	0.345906639188373
MRPS17	0.467100190123459	8.57616285694444	3.99896376854221	0.000290807588799638	0.034803565380999	0.341374901536517
CHAMP1	-0.474882330246912	7.41193086435185	-3.99741350571666	0.000292139302762167	0.034803565380999	0.337300050307465
RAB33A	0.427391525617285	9.14842350570988	3.99602995274516	0.000293332824451302	0.034803565380999	0.333663858652103
MARCKS	-0.784846090740741	13.0159804305556	-3.99588808420704	0.000293455475482689	0.034803565380999	0.33329103091973
FPR2	-0.955667108024699	11.5718172572531	-3.99243298424683	0.00029645801890782	0.034803565380999	0.324212520820598
LINC00482	0.696479498302468	7.1976487304784	3.99225185068694	0.000296616249993714	0.034803565380999	0.323736655662067
DHX15	-0.515686877932099	10.8471282528549	-3.9873091805963	0.000300965858926905	0.0348537474052242	0.310754429826663
FAM158A	0.527224062654321	6.46745020817901	3.98653567633935	0.00030165214969121	0.0348537474052242	0.308723282973824
ZBTB20	0.580701870679015	9.14182514197531	3.98455046761728	0.000303420506836573	0.0348537474052242	0.303510950598519
NMUR1	0.916869234876543	8.01840607098765	3.98241279146858	0.00030533596525868	0.0348537474052242	0.297899321275787
HDC	-1.69798984089506	6.27358226566358	-3.98174420797709	0.000305937461275762	0.0348537474052242	0.296144435089873
CAPRIN1	-0.374481844907407	7.18841910964506	-3.97772251431247	0.000309580027594014	0.0350648591948248	0.2855905524779
MAP3K8	-0.753009648765429	8.61932603811728	-3.97541863634522	0.000311685706684677	0.0351004679453233	0.279546321481669
MORC2-AS1	0.460625313117283	7.70789135902778	3.97046931117695	0.000316256513436261	0.0354116936044773	0.266565937005173
SEC24B	-0.590507505864195	7.78918172422839	-3.96516194509857	0.000321230483286181	0.035764268863595	0.252652902688943
PLEKHN1	1.17463369058642	3.84470491612654	3.9608048655771	0.000325370706207526	0.0358291540547455	0.241235950567184
OMP	0.495134543209876	4.67053476743827	3.96070078031863	0.000325470243518484	0.0358291540547455	0.240963268347199
KIAA1432	-0.644598516358027	6.14147199351852	-3.95494168925109	0.000331024122707503	0.0361837136345974	0.225879608687303
ELMO3	0.424777591358025	5.92911970123457	3.95354569192471	0.00033238420281845	0.0361837136345974	0.22222452833676
PTBP1	-0.400089556481483	5.76018157160494	-3.95010616119969	0.000335758485542681	0.0362756041910376	0.213220925588439
ANAPC13	-0.371275292901233	8.99204644691358	-3.94891899812107	0.000336930847806524	0.0362756041910376	0.210113961416047
ELF4	-0.603270242283951	8.46931753996914	-3.94324666715561	0.000342587664882843	0.0366830890348596	0.195273353265871
CXCL2	-0.55037111882716	4.21015503441358	-3.93781023309987	0.000348095888372092	0.0370703202861476	0.181057150006223
USO1	-0.381698939660495	10.1743568641204	-3.93090818805504	0.000355213310727987	0.0376238098579184	0.163018630197087
GALNT7	-0.783601626080246	8.46179624282407	-3.92805818844663	0.000358193357286335	0.0376961326754441	0.155573500533906
C19orf53	0.394789997685184	8.77062365285494	3.92613433714091	0.00036021872639131	0.0376961326754441	0.15054888470955
C14orf80	0.547796235339505	6.92571636242284	3.92476470626443	0.00036166741224718	0.0376961326754441	0.14697230036251
TPP1	-0.556118094907408	9.3056887054784	-3.92093383016127	0.000365749556563487	0.0379199077294261	0.136970966396611
RPP21	0.409545816589507	9.9859176244213	3.91778953617297	0.000369133531482747	0.0380693239442338	0.1287647751717
RAB11A	-0.524717874074078	8.86397908302469	-3.90669453055962	0.000381319220962376	0.0389883998463153	0.0998276127081503
C9orf142	0.50531227129629	9.52386088348765	3.90344059709441	0.000384966584284736	0.0389883998463153	0.0913466878935827
SON	-0.383735212191359	8.68737972029321	-3.89977113935436	0.000389120397350301	0.0389883998463153	0.0817858955016071
DDT	0.450831230555556	10.7264589143519	3.89800440242375	0.000391135840355756	0.0389883998463153	0.0771838419718804
ABCC5	-0.873650854166667	6.99188124822531	-3.89621886596865	0.000393183035182737	0.0389883998463153	0.0725336057500332
TRAPPC8	-0.546091101697529	9.51141657631173	-3.8959055952039	0.000393543285762321	0.0389883998463153	0.0717178076450278
ELF1	-0.67396525617284	9.23008726111111	-3.89554104707884	0.000393962907352408	0.0389883998463153	0.0707685072852096
HINT2	0.439277546141973	8.85715548402778	3.88723448587035	0.000403643045203676	0.0397456556319901	0.0491468060409952
MEGF9	-0.701128475308643	11.1574837146605	-3.88535897242026	0.000405860463151287	0.0397641788772473	0.0442672927228855
C17orf61	0.732483418209879	9.97819691867284	3.88352862241808	0.000408035892342142	0.039778424430071	0.0395061309188716
LOC100652951	0.532094399074074	6.82967376589506	3.87881500602938	0.000413690451863616	0.0401300218033048	0.0272488033599778
DKFZP434I0714	-1.18844159135802	3.8694685058642	-3.87693438753789	0.000415967662683617	0.0401521495087955	0.0223599882348617
CDYL	-0.632230005555554	7.38434562222222	-3.87473910037673	0.000418641304273696	0.0402121390060935	0.0166542961179053
LCP2	-0.44646422839506	12.6408171427469	-3.87084592110545	0.000423423911601743	0.0404731295016398	0.0065386702557344
RNF44	-0.497422382407407	11.0028697427469	-3.8646010741937	0.000431206461513876	0.0409347608914952	-0.00967925048919493
TREM2	0.698797486882717	2.41007515162037	3.8621389457239	0.000434312877455973	0.0409347608914952	-0.0160706911420698
TNKS2	-0.538645922067902	6.11205836165123	-3.86197495234804	0.000434520554500179	0.0409347608914952	-0.0164963467065871
SLC33A1	-0.603445264506171	6.71689734830247	-3.85767014948638	0.000440006660766545	0.0412532560656481	-0.0276672868231262
GOLPH3	-0.413193059259257	8.691533675	-3.85498730228727	0.000443459672268464	0.0412984627626425	-0.0346268608995421
KIAA0391	0.435054925617285	6.72348329984568	3.85402544914175	0.000444704038934298	0.0412984627626425	-0.0371215544942238
PLEKHB2	-0.346136224691362	10.045857207716	-3.84541397516583	0.00045599691432121	0.0416944605612857	-0.0594459443079298
METAP1	-0.438981204475311	7.86859058016975	-3.84480673300447	0.000456803657528275	0.0416944605612857	-0.061019436921633
MEST	-0.651005870679011	5.54280364583333	-3.84347697213118	0.000458575133711628	0.0416944605612857	-0.0644647947742598
TRAPPC2L	0.471357054320988	7.02146894675926	3.84329382371261	0.000458819641468549	0.0416944605612857	-0.0649392892173069
NDUFS3	0.418225037500003	10.3019917821759	3.83946808026947	0.000463956123853352	0.0416944605612857	-0.0748489018621328
CTAGE4	-0.360728526388888	9.47310103248457	-3.83756515364141	0.000466531748934874	0.0416944605612857	-0.0797765326902091
KIAA2018	-0.572739918364197	4.79361261273148	-3.83625745920025	0.000468309760196277	0.0416944605612857	-0.0831622629787532
HIST1H4K	0.535410139660494	7.9425979679784	3.83584664023369	0.000468869687554251	0.0416944605612857	-0.0842258157369864
LPCAT2	-0.733674603858027	8.85794151936728	-3.83508669428776	0.000469907171540216	0.0416944605612857	-0.0861930934406354
SMNDC1	-0.663991557407408	10.0660524132716	-3.83425567160092	0.000471044239598235	0.0416944605612857	-0.088344195713753
WLS	-1.05855256743827	7.38449438819444	-3.8305272876095	0.000476178635190882	0.0416944605612857	-0.0979928993136712
FAM207A	0.403395735185185	8.23570496404321	3.830416292896	0.000476332316367011	0.0416944605612857	-0.0982800874046612
LACTB	-0.509940878086418	8.2598732087963	-3.83020160196746	0.000476629709912121	0.0416944605612857	-0.098835570281449
LOC100289361	0.64170343425926	5.46917107083333	3.82795428793032	0.000479753558483498	0.0417812043488184	-0.104649458164861
PNMT	0.933014548148149	3.09707314429012	3.81456629223081	0.00049877903550282	0.0432459079676007	-0.139257208420138
RNF38	-0.379843147993826	6.67578231257716	-3.80723494689896	0.000509505453554898	0.0438604781461195	-0.158188536219389
TUBGCP3	-0.433764807561729	7.18185612430556	-3.80572339892996	0.000511744628891131	0.0438604781461195	-0.162089946036033
CD46	-0.940135569598765	6.93082130054012	-3.80510499651381	0.000512663464627466	0.0438604781461195	-0.163685909902997
FASTK	0.38783458024691	11.0314714061728	3.80365738468143	0.000514820616157565	0.0438604781461195	-0.167421486331357
TMOD2	-0.885539892438271	5.02981369899691	-3.80074336350763	0.000519189645973095	0.0440412169387134	-0.174939448953303
SLC18A2	-1.15312174197531	2.18796732746914	-3.79884677131323	0.000522052517293625	0.0440931856740025	-0.179831298434225
ZCCHC9	-0.43652902283951	8.9239640183642	-3.79639801282534	0.000525771513220241	0.0442167073027924	-0.186145915566759
ARHGAP21	-0.592894214660497	5.40402877260802	-3.7926244646418	0.000531552826287689	0.044398544410345	-0.19587361693319
CHCHD6	0.369443843055555	7.02348967276235	3.79093245877024	0.000534165046849292	0.044398544410345	-0.200234136991966
ATP6V1B2	-0.604342608950613	12.302110828858	-3.79056684908265	0.000534731129412678	0.044398544410345	-0.201176259528639
PIN1	0.319624786265432	9.35323412029321	3.78463426498256	0.000543998354155873	0.0446374566529489	-0.216458613755641
ROMO1	0.385801592129628	10.9172977846451	3.78396876845321	0.000545047575296714	0.0446374566529489	-0.218172340898253
COG3	-0.440308008333333	6.70621926898148	-3.78236560930373	0.000547583171497938	0.0446374566529489	-0.222300160035077
CMTM8	0.82237566404321	7.7202037128858	3.78164482730861	0.000548726898874682	0.0446374566529489	-0.224155804555986
TMEM160	0.430210948148149	9.35228556003086	3.7803505721348	0.000550786417720167	0.0446374566529489	-0.227487494790625
SNHG7	0.414034122685182	6.33129514498457	3.78004323459252	0.000551276576168086	0.0446374566529489	-0.228278580639839
NDUFB8	0.484330525308641	12.0035997540123	3.77751757720693	0.000555320667898616	0.0447798703188205	-0.234778641748691
SMPDL3A	-0.677833172685185	6.36852405887346	-3.76434946460768	0.000576875393582743	0.0461790645809333	-0.268640036663677
ITGB2	-0.484901760339508	11.2625104530093	-3.76316726904699	0.00057884967630128	0.0461790645809333	-0.271677690304452
PSMD8	0.314264025462965	8.30191468032407	3.76263406407989	0.000579742275422791	0.0461790645809333	-0.273047635580169
GCH1	-0.865781036265435	7.49764666396605	-3.75829884933847	0.000587049176232218	0.0464272966309638	-0.284183046002651
GFER	0.415053420061732	6.74657323719136	3.75614138295712	0.000590718685780006	0.0464272966309638	-0.28972276942537
ZFAND2B	0.332684790432101	9.95650566820988	3.75577236077582	0.00059134855427205	0.0464272966309638	-0.290670178244566
CDC42SE2	-0.535640913734566	9.55308189822531	-3.7551946023028	0.000592336012132735	0.0464272966309638	-0.292153410326975
APC	-0.475935537654322	4.29697674212963	-3.75319393066611	0.000595767747648468	0.0465102351202061	-0.297288856625623
NT5C	0.519167997376547	9.48040850856481	3.74532226789794	0.000609457737319817	0.047390176042785	-0.317483532227387
CPEB2	-0.987276731018519	4.70542067013889	-3.7418749878283	0.000615548486511003	0.0476745952299727	-0.326322060904467
ATP2A2	-0.395595986574075	5.48452976226852	-3.73935663047867	0.000620035182856417	0.0477389518516103	-0.332776811971884
MYEOV2	0.33199300030864	5.9897728941358	3.73827990418096	0.000621963117840076	0.0477389518516103	-0.335536005501018
MUDENG	-0.505055589506173	6.60133857901235	-3.73731916327437	0.000623688271192255	0.0477389518516103	-0.337997703208055
ADAT1	-0.346548491975311	7.24248209290123	-3.73343992458279	0.000630701233423063	0.047969501491946	-0.347934805715855
FAM115C	0.443573072993829	5.28601632862654	3.732947769532	0.000631596396270582	0.047969501491946	-0.34919521336588
FBXL3	-0.76234892638889	9.9231893304784	-3.72719014045543	0.00064216047292382	0.0484933040086748	-0.363935414300285
SNRPD2	0.698147926851851	11.6674992165123	3.72649756539964	0.000643442666101324	0.0484933040086748	-0.365707856568373
PAPD4	-0.530007659259256	9.08374300493827	-3.72148248234888	0.000652801475216119	0.0490101337427581	-0.378538435948709
VTA1	-0.537445508950616	6.86577039212963	-3.71793989889934	0.000659491613295309	0.0493234281012274	-0.387597474422767
ZNF207	-0.478985946296294	8.32459685709876	-3.71378551563643	0.000667421622201772	0.0497267174412309	-0.398216447637735
HMGCR	-0.619539142746914	9.95907176165123	-3.71181944408261	0.000671206586869636	0.049729043748848	-0.403240185141969
ABHD3	-0.819309089969135	8.62197788032407	-3.71113529454886	0.000672528532454439	0.049729043748848	-0.404988075946683
AKR1C3	0.706685992283949	8.38445015493827	3.70889108196649	0.000676882601390121	0.049862836745261	-0.41072073414928
OSBPL8	-0.802768517129634	8.97298014822531	-3.70604590062799	0.000682441821830568	0.0500125819824741	-0.417986444022022
PPM1B	-0.881411199845681	8.26712140609568	-3.70413980662622	0.000686190817241795	0.0500125819824741	-0.422852717002273
RBM23	-0.540887489660494	8.06193372091049	-3.70372770500834	0.000687003971803891	0.0500125819824741	-0.423904678437045
CHMP1B	-0.646436845833339	9.61952241103395	-3.70230400220258	0.000689820381535229	0.0500125819824741	-0.427538552981753
FNDC3A	-0.580309402623457	5.62535589868827	-3.70136857447308	0.00069167694397808	0.0500125819824741	-0.429925831391866
RHOT1	-0.828247856249996	6.26244229949846	-3.69944112243638	0.000695517639053822	0.0501053975634546	-0.434844031966837
KIR2DS1	0.724752648302469	5.21516205902778	3.69301445033514	0.000708473129175274	0.0508517617809139	-0.451234958428412
BTG1	-0.570440083641978	12.7100586145062	-3.68921577689475	0.000716240196331557	0.0510792573491101	-0.460917673953837
TMEM93	0.41409991635803	10.1937780572531	3.68791615413612	0.000718916350092026	0.0510792573491101	-0.464229415213417
CCDC85B	0.414756791049388	9.42669689907407	3.68765131988041	0.000719462874628955	0.0510792573491101	-0.464904214308726
BST1	-0.54531171651235	11.3773107181327	-3.68169024840789	0.000731871174017173	0.0517024368690404	-0.480087651803304
FLJ37453	0.349858802777776	9.05823529938272	3.68090663544944	0.000733517603959848	0.0517024368690404	-0.482082820442515
ATP6V1A	-0.450958867746914	10.5792450860339	-3.67606551722215	0.000743768775290234	0.052131373824497	-0.494404880910237
PIH1D1	0.382817898456789	8.83935394444444	3.67552403515023	0.000744923943396742	0.052131373824497	-0.495782684072156
ARFGAP3	-0.440689051080248	10.5646058966821	-3.67235452172673	0.000751720448399649	0.0523577408395675	-0.503845796429448
SEC23A	-0.547011467592592	7.51652397577161	-3.67152801791678	0.000753502572939935	0.0523577408395675	-0.505947902980986
FAM25A	0.395127078703705	3.92617536496914	3.66721664629848	0.000762865199309923	0.0528210020511588	-0.516910063045622
PAK1	-0.670040316820987	9.9424178341821	-3.66523352740465	0.000767209393284036	0.0529347466950728	-0.521950530865527
TP53TG1	0.453647551543211	8.2561796345679	3.6595337313368	0.000779828698733792	0.0536166433392584	-0.536431152815258
VPS4B	-0.571052525308643	8.86581022592593	-3.65567259740725	0.000788490830036268	0.0540218909799023	-0.546235085416201
ANKDD1A	-0.907007486265432	5.76638856983025	-3.65445718360712	0.000791236678297115	0.0540218909799023	-0.549320265361716
GOLGA8IP	0.512381540432098	7.55289560709877	3.64870122016667	0.000804366337172968	0.05472763325314	-0.563925096547666
EMB	-0.515255714814815	11.3631883631173	-3.64661995541893	0.000809165379939411	0.0547848242878147	-0.569203534518321
SEC23B	-0.451536136574074	8.39764727106481	-3.64553924607716	0.000811668199832029	0.0547848242878147	-0.57194388394008
LOC100506124	0.500030335185184	5.29824399367284	3.64470967185799	0.000813594481640932	0.0547848242878147	-0.5740471938194
ANXA5	-0.435712064351854	12.0569594891204	-3.6410051205423	0.00082225046732249	0.0548290142907251	-0.583437226354043
MAFB	-0.515579510339505	11.013774151929	-3.64047724948401	0.000823491091609224	0.0548290142907251	-0.584774900698069
ADPGK	-0.415427149074073	9.98641141728395	-3.64045216090479	0.000823550100761496	0.0548290142907251	-0.584838475404779
LOC387895	0.92394943256173	5.95805674328704	3.63964820820306	0.000825443185290325	0.0548290142907251	-0.586875599222185
RAD21	-0.592547424228396	11.1062824925154	-3.63649703253725	0.000832903889027581	0.0549391099187183	-0.594858440254547
C17orf76-AS1	0.448116821604939	9.88774997021605	3.63549152273563	0.000835298189875064	0.0549391099187183	-0.59740505801408
USP6	-0.388989545216051	6.90871072631173	-3.63501696213071	0.000836430509825173	0.0549391099187183	-0.598606854262667
SVIL	-0.67187419953704	9.16598248989198	-3.63422829186904	0.000838315583857962	0.0549391099187183	-0.600603963970408
MRPL21	0.484406397685184	10.4215500170525	3.62875140353363	0.000851519920154245	0.0553120543743863	-0.614467622227772
C17orf66	0.648327453858025	4.15286605300926	3.62732128815266	0.000855000709457356	0.0553120543743863	-0.618086179974986
IL1B	-0.64434973179012	11.705428825	-3.6271046185104	0.000855529262167718	0.0553120543743863	-0.618634355462002
TM9SF2	-0.462184318364205	11.1595330584105	-3.62692586131106	0.000855965566979039	0.0553120543743863	-0.619086601513716
PDCD6IP	-0.380213758179012	8.55235955563272	-3.62604439585198	0.000858120159725105	0.0553120543743863	-0.621316519589801
SMAD4	-0.619557824074075	7.3449221037037	-3.62292684185445	0.000865782536613206	0.0554731282447891	-0.629201366190519
SLC39A6	-0.609542212191362	6.02162834513889	-3.62272493573639	0.000866281053478208	0.0554731282447891	-0.629711920593668
DNLZ	0.588877390123459	8.88803729891975	3.61852292455424	0.000876719091260065	0.055958666427495	-0.640334609816446
C3orf78	0.634932568518519	8.74889428765432	3.61584241070473	0.000883440889267265	0.0560213531179124	-0.64710813603948
TMPRSS5	0.505811593055557	5.27992165131173	3.61390982817276	0.000888317934600995	0.0560213531179124	-0.651990313168494
GZMH	1.16930096604938	11.8028337070988	3.61267721252903	0.00089144209797605	0.0560213531179124	-0.655103604854181
ZBTB32	0.731802863888887	6.40069342716049	3.61262404819219	0.00089157708528629	0.0560213531179124	-0.655237874749646
LY75	-0.643384275462966	8.52951723479938	-3.61245909821321	0.000891996028210701	0.0560213531179124	-0.655654460838884
PUM2	-0.466888263888887	9.31377164845679	-3.60914238288741	0.000900460266604377	0.0563722649332676	-0.664029152330061
NUP153	-0.445348960956787	9.2314786753858	-3.60172299822285	0.000919675727580143	0.0572129841034975	-0.682750812234151
TMEM164	-0.573300110339503	11.3174898755401	-3.60170263273118	0.00091972901212563	0.0572129841034975	-0.682802178010333
C10orf125	0.532416627469136	8.77350414027778	3.59998184539494	0.000924242066193001	0.0573117825539616	-0.687141879157853
TLR8	-0.59453425895062	10.2926208861111	-3.59872108749892	0.000927562154388362	0.0573362158209462	-0.690320838036777
DDB2	0.378741655864202	10.254404783179	3.59749382732509	0.000930805067225885	0.0573557399128655	-0.693414860876215
SPDYE5	-1.14185558410494	5.84280504220679	-3.59513328851313	0.000937073300011901	0.0575609759051198	-0.699364659025949
KIAA0485	0.57893513441358	6.31625670964506	3.59365866354732	0.000941009675719604	0.0576221393616426	-0.703080611367282
KCNQ2	0.411799975771605	1.50091359791667	3.5897698001165	0.000951467200897161	0.0579915701089434	-0.712877034982768
CA12	0.765820443055555	2.05752208479938	3.58921738339264	0.000952961754278121	0.0579915701089434	-0.714268244382384
LOC100129034	-0.704263686265436	8.22473931643519	-3.58639610329363	0.000960630015611329	0.0582772295848421	-0.721371888360113
FCGR2A	-0.478700688580245	13.0570983351852	-3.58232732450452	0.000971793748901245	0.0587185537178304	-0.731612206378919
C9orf9	0.475294639814815	6.0328964191358	3.58156547157807	0.000973897931017856	0.0587185537178304	-0.733529065054493
VSIG4	1.6662199462963	8.11265052561728	3.58000390844332	0.000978224578295252	0.0587984988088818	-0.737457464786059
ZNF185	-0.494330026080249	9.00176337121914	-3.57297653592219	0.000997925597841984	0.0597992418645678	-0.755126639545584
GATC	0.423391851388891	7.00324724760802	3.56780451939714	0.0010126686783405	0.0603566639704929	-0.768120890021454
NDUFB10	0.352779478240743	11.3624681721451	3.56740712234387	0.00101381011234678	0.0603566639704929	-0.769118966692245
RAB20	-0.80562873333333	6.66830062299383	-3.56648327648062	0.00101646844145255	0.0603566639704929	-0.771439045003521
MRPL41	0.460683563888889	12.1410244359568	3.56364814331246	0.00102466838396421	0.0604304602332169	-0.778557302047819
TTC38	0.403927357716048	8.32598570277778	3.56154660831225	0.00103078762575329	0.0604304602332169	-0.783832046785815
RNF122	0.387460250771605	9.37037984313272	3.5613311131097	0.00103141708863112	0.0604304602332169	-0.784372849416355
MGC50722	0.937318516049383	2.24709393256173	3.56101219347263	0.0010323493339717	0.0604304602332169	-0.785173176960991
NT5C2	-0.572486908950616	9.44923639583333	-3.55926282193313	0.00103747742772041	0.0604304602332169	-0.78956264293501
IL15	-0.698545320679012	9.08361549197531	-3.5550512062287	0.00104992408746257	0.0604304602332169	-0.800126297239077
UBASH3B	-0.727772700771605	4.59561905563272	-3.55485965364124	0.00105049358932361	0.0604304602332169	-0.800606618687687
LGALS1	0.492101992438268	13.3200384008488	3.55477279363518	0.00105075192934026	0.0604304602332169	-0.800824417808586
CTSO	-0.769765111111109	5.80547998132716	-3.55370122479736	0.00105394403554278	0.0604304602332169	-0.8035111497131
GTF2IRD2B	0.436889365123456	7.70499883009259	3.55347004435268	0.00105463392388142	0.0604304602332169	-0.804090737652665
GRASP	0.506735044753086	9.04068124845679	3.5525405072015	0.00105741223632879	0.0604304602332169	-0.806420989670293
ZNF511	0.34454438179012	9.38541719027778	3.55218718947018	0.00105847012110368	0.0604304602332169	-0.807306647724029
NPM3	0.69892674506173	7.74823399058642	3.55088410047139	0.00106238057104321	0.0604304602332169	-0.810572743053247
TCL1B	0.82704356388889	7.47264539151235	3.55084371738208	0.00106250197877819	0.0604304602332169	-0.810673951579299
PLA2G16	0.496418060648148	8.38430186087963	3.54934534511111	0.00106701613504879	0.0604304602332169	-0.814428819191316
ATP11A	-0.660525052623457	5.85343990671296	-3.54850259788526	0.00106956318787701	0.0604304602332169	-0.816540397969249
LOC643669	0.621665871296297	3.85948711574074	3.54650287716974	0.00107563041718082	0.0604304602332169	-0.821549966933151
ENO3	0.458960785802466	9.1619774470679	3.54649355076272	0.0010756587912847	0.0604304602332169	-0.821573327831413
SCARNA17	0.718070058641974	13.0198418442901	3.5462806372309	0.00107630674260744	0.0604304602332169	-0.822106628657837
GDNF	0.455686084722222	4.0987283246142	3.54440172763512	0.00108204105566604	0.0605788413879316	-0.826812246681064
DAPP1	-0.637602321296299	10.5560489929012	-3.54202204259452	0.00108934589892835	0.0606939196772906	-0.832770399327401
POU5F1	0.402765738734566	6.62682318634259	3.54142775323221	0.00109117755970431	0.0606939196772906	-0.834258071158253
HIST1H4E	0.600788629012346	5.97229767824074	3.53974962196287	0.00109636574059555	0.0606939196772906	-0.838458287352625
SEPW1	0.486230425154316	12.0323921249228	3.53971074199375	0.00109648622433074	0.0606939196772906	-0.838555589772245
ISOC2	0.420610412962966	7.81472810015432	3.53838254510082	0.00110060978323278	0.0607505597252009	-0.841879290806498
CSRP2	0.935728816358026	4.13656892515432	3.5360269045173	0.0011079598873922	0.0608317028201899	-0.847772683531895
C4orf41	-0.399256995987654	8.34934766882716	-3.53502260639595	0.00111110784681221	0.0608317028201899	-0.850284713500203
LOC729887	0.497845446450619	5.95776173865741	3.53463415676209	0.00111232774267487	0.0608317028201899	-0.851256247046132
IARS2	-0.39256578256173	9.20375835378086	-3.53394421010199	0.00111449764289095	0.0608317028201899	-0.852981720666808
SACM1L	-0.663461711574076	10.2512761511574	-3.5307268669633	0.0011246701370014	0.0611927457879863	-0.861025874476479
LOC100652828	0.36974788688272	8.11330495300926	3.52960678758391	0.00112823247595517	0.0611927457879863	-0.863825562911883
IFRD1	-0.774142370061732	10.0483906033951	-3.52845985429459	0.00113189146422522	0.0611927457879863	-0.866691952119337
TMEM19	0.454466054320988	5.89159892546296	3.52792433158764	0.00113360381327068	0.0611927457879863	-0.868030171864631
HSDL2	-0.722279644135804	6.56909942932099	-3.52458275514406	0.00114434499290067	0.0616028575161775	-0.87637834480559
CTAGE9	-0.348801648148148	9.5189243933642	-3.52166548867872	0.00115380221081096	0.0617437553134564	-0.883663503783117
VKORC1L1	-0.538188691975309	6.06478044567901	-3.52105782814269	0.00115578156310775	0.0617437553134564	-0.885180638126005
SRGAP1	0.848159114814815	3.56396537762346	3.52086347632486	0.00115641532023672	0.0617437553134564	-0.885665847135376
ZNF219	0.490058149845679	7.76405768263889	3.51943336003362	0.00116108903563662	0.061824836014401	-0.889235824651352
RIPK2	-0.343975700308642	8.99020038148148	-3.51386162782378	0.00117947159042697	0.0624550222342993	-0.903138077752892
LOC643441	-1.17587533557099	1.94494206261574	-3.51174051813044	0.00118654291585341	0.0624550222342993	-0.908427871153899
TRMT1	0.553924617901238	9.58294063132716	3.51081226879362	0.00118965030052753	0.0624550222342993	-0.910742349253137
C5orf55	0.524238057561728	4.48802529560185	3.50954597977542	0.00119390191162361	0.0624550222342993	-0.91389923217587
TAF5L	-0.754043254320989	3.60561994876543	-3.50943573071067	0.00119427276702158	0.0624550222342993	-0.914174060277213
TMEM141	0.450418276234572	10.3322390742284	3.50920678118765	0.00119504326024761	0.0624550222342993	-0.9147447712873
RCAN1	-0.598447053703703	6.76947609799383	-3.50218241771373	0.00121891613320316	0.0635230362503085	-0.932246273978838
S100A10	0.574715178858025	13.1047724633488	3.50063084545407	0.00122425071846416	0.0636318112156637	-0.936109887382043
CCNG2	-0.841303794753086	7.27094242654321	-3.49953065501582	0.00122804695425171	0.0636602647316463	-0.938849019936064
CACHD1	-0.681516087037037	2.0308657529321	-3.49606328010629	0.0012400853416916	0.0640002459208734	-0.947479084652772
ANKRD35	0.740497408641974	7.04101712854938	3.49576170828149	0.00124113771114733	0.0640002459208734	-0.948229488414709
LOC284454	0.675910397530862	8.77899749320988	3.49255966642595	0.00125236463994705	0.0644096722303476	-0.956195294437721
POLE4	0.478152538734566	10.2232703858796	3.49089418278842	0.00125824261624557	0.0645124768299162	-0.960337215881065
SH2B3	-0.375344496450619	7.04223090223765	-3.48923285972861	0.00126413229883344	0.0645124768299162	-0.964467870531394
MAML2	-0.452317067283952	5.60385054691358	-3.48814278244323	0.00126801118953068	0.0645124768299162	-0.967177700367517
PYCRL	0.418833012191357	7.4010321466821	3.48515607347101	0.00127869762865457	0.0645124768299162	-0.974600347758544
MCMBP	-0.525128330401236	9.93936300115741	-3.48487893760216	0.00127969359294342	0.0645124768299162	-0.975288942073476
R3HCC1	0.32923764212963	8.5604348599537	3.484581136391	0.00128076465405418	0.0645124768299162	-0.976028854572154
MAML1	-0.462133499691358	9.36423380941358	-3.48353997077004	0.00128451604185362	0.0645124768299162	-0.978615486323881
SETD5	-0.421304770370372	6.77425707700617	-3.48347593627706	0.0012847471063586	0.0645124768299162	-0.978774559319059
CRLF3	-0.554386768364198	10.0109058073302	-3.48304579066365	0.00128630029490281	0.0645124768299162	-0.979843081477209
RNF26	0.381130738271606	9.20127578070988	3.48190222200057	0.00129043831483842	0.0645124768299162	-0.982683512503422
LRRK2	-0.833069502623456	11.3442126210648	-3.48186346925091	0.00129057876587533	0.0645124768299162	-0.982779760107107
BNIP2	-0.713072991203706	10.3957031028549	-3.48095309926393	0.00129388243189013	0.0645130439004763	-0.985040640276091
SF3A1	-0.318391826234567	9.94010609984568	-3.47688913651403	0.00130872952802633	0.064879912340368	-0.995129997497798
MGAM	-1.01001784197531	9.59399153287037	-3.47622440761533	0.0013111735282871	0.064879912340368	-0.996779752650185
ZYG11B	-0.462234576543209	6.58572920709877	-3.47146155146349	0.00132881364918681	0.0653562098118006	-1.00859608362107
CABIN1	0.431680939660493	9.81108787476852	3.47138391013783	0.00132910308642453	0.0653562098118006	-1.00878864333499
LOC100130890	0.419159276543211	5.13075241975309	3.47092764991214	0.00133080519086034	0.0653562098118006	-1.00992018185122
C1orf70	0.597371720370371	4.08871072299383	3.46910910872414	0.0013376101695487	0.065526178180767	-1.0144295187591
HIF1A	-0.633670311419751	8.74678334953704	-3.4675641251274	0.00134341772014929	0.0655796835226139	-1.01825965276911
EMR3	-0.630685485493828	10.719205395679	-3.46615315199208	0.00134874266188382	0.0655796835226139	-1.02175685975202
PLAGL2	-0.383951528086417	8.81948347052469	-3.46446446721318	0.00135514229974328	0.0656884278216529	-1.02594151140049
KIR3DL2	0.773692243981481	5.13621517013889	3.46315111777367	0.0013601396539507	0.0656884278216529	-1.02919539441901
STX2	0.91543605462963	6.9126819683642	3.4617564464341	0.00136546579761568	0.0656884278216529	-1.03265011614432
PICALM	-0.535719339506173	9.39722634490741	-3.46136295827687	0.00136697211443426	0.0656884278216529	-1.03362470108418
NENF	0.377586702314812	9.53916475702161	3.46112929169886	0.00136786737061676	0.0656884278216529	-1.03420341772766
ITFG1	-0.317407269290126	7.40919591010802	-3.46028860509593	0.00137109298183496	0.0656884278216529	-1.0362853736461
DEFB1	0.540272514043213	4.65867143695988	3.45909599690967	0.00137568139412874	0.0657475046779334	-1.03923844979692
TLE4	-0.407606158179011	9.25704131334876	-3.4566246292153	0.00138523660993741	0.0658932279459752	-1.04535638679104
CMKLR1	0.612422978858023	6.46302680069444	3.45615607209201	0.00138705538906417	0.0658932279459752	-1.04651607820175
MAEA	-0.460048974074077	11.857655741821	-3.45570235771169	0.00138881873649848	0.0658932279459752	-1.04763896219818
SERF1B	0.457842937191359	8.18726408942901	3.4444579798973	0.00143321293547864	0.0675467899718934	-1.0754448836395
LEMD3	-0.714581070370368	8.88000477854938	-3.44378303930658	0.00143592052985271	0.0675467899718934	-1.07711254955727
C10orf137	-0.412929824074078	6.33134855601852	-3.44315004281828	0.00143846431730045	0.0675467899718934	-1.07867643652052
PBX4	0.426222939506172	8.59575950231481	3.44254339769787	0.00144090626222258	0.0675467899718934	-1.08017509046556
ZNF524	0.426604396296291	10.0953703688272	3.44112295236042	0.00144663957693645	0.0676537052746293	-1.08368365903974
CAMK2N2	0.99581853009259	8.17187331751543	3.4387078382537	0.00145643789271837	0.0679145358587261	-1.08964751502899
MRPS21	0.534447439969139	10.1650387763117	3.43759097905136	0.00146099056572092	0.0679145358587261	-1.09240479589382
DDX49	0.305249802006172	7.82999644020062	3.43682225717177	0.00146413204322916	0.0679145358587261	-1.09430235224655
PTPN12	-0.698014966512348	10.8555885951389	-3.4360883588811	0.00146713725084309	0.0679145358587261	-1.0961137580317
TIMM13	0.419664008024693	11.5094358959877	3.43550104460291	0.0014695464763511	0.0679145358587261	-1.09756323175554
NRBF2	-0.862456739969137	9.11341948433642	-3.43285815166123	0.00148043490949141	0.0682241908028711	-1.10408433766446
TSEN54	0.476845832716048	9.6578472537037	3.43218748206831	0.00148321027211141	0.0682241908028711	-1.10573877207942
IMPA1	-0.817984286111111	7.79159790709877	-3.4298682812521	0.00149284606834274	0.0682285105772981	-1.11145866979555
ERBB2IP	-0.649964314506173	11.1386432458333	-3.42950186603368	0.00149437392459752	0.0682285105772981	-1.11236219769622
CUX2	-0.627781522530864	3.16173681064815	-3.42890542420855	0.00149686413743608	0.0682285105772981	-1.11383283909983
CD70	0.632587544444444	6.10702872114198	3.42881741466373	0.00149723192387028	0.0682285105772981	-1.11404983303292
KIR2DS2	0.632957168364197	7.50516037075617	3.42670222599725	0.00150609726153217	0.0684732618091019	-1.119264176867
TOM1L2	0.433492717438271	6.84503927554012	3.42570299006458	0.00151030280756101	0.0685055173938844	-1.12172694447674
SOAT1	-0.439896569907407	7.91123870239198	-3.42429286100192	0.00151625685375012	0.0686167506910705	-1.12520183037101
ACPP	-0.537503839660496	6.15575508263889	-3.42102918599564	0.00153012358692787	0.0690847273867547	-1.13324163332197
ATP5I	0.56550035601852	10.6236700199846	3.41832500635002	0.00154170509096738	0.0693315736650844	-1.13990035486492
MMAB	0.406894522685186	6.59084216766975	3.41778993482917	0.00154400663439541	0.0693315736650844	-1.14121760287581
CHST15	-0.596687297993832	12.3164232270833	-3.4170009692054	0.00154740627704578	0.0693315736650844	-1.14315970938472
SLA	-0.490901368055555	12.1422973706019	-3.41645946158519	0.00154974377470309	0.0693315736650844	-1.14449255106391
GOLGA2P2Y	0.68901617993827	5.06607711496914	3.41293332072319	0.00156504780617077	0.0698567466102874	-1.15316912434136
LOC158435	0.430931285493827	1.54227046527778	3.41157416142641	0.00157098534430189	0.06996240413999	-1.15651236854537
XYLT2	0.414270854783949	10.4506187750772	3.40975782951781	0.00157895374461041	0.0701578200127915	-1.16097915034255
BZRAP1	0.475586564351855	7.67725476427469	3.40872640493895	0.00158349590627064	0.0702004576546904	-1.16351514787044
TMEM45B	-0.926154688425926	8.86606691674383	-3.40603178184616	0.00159542154121624	0.0705694923253551	-1.17013874401026
MYL5	0.360518340432097	7.24166150061728	3.40417383664571	0.00160369431813898	0.0707756535223724	-1.17470423352304
TSPEAR	-0.708935718209877	3.16550503935185	-3.40243234755185	0.00161148583667901	0.0709596965611801	-1.17898245492914
NFE2L2	-0.459915760802472	11.0945084339506	-3.40038634376818	0.00162068607576402	0.0711254358805371	-1.18400739582588
PPFIA1	-0.418341259413578	7.84842284529321	-3.39998220359891	0.00162250930536362	0.0711254358805371	-1.18499978071711
VAMP3	-0.350031288888891	8.91384931604938	-3.39885677667263	0.00162759688635288	0.0711340299279768	-1.18776301487195
LOC388242	0.483767900462962	7.51770565779321	3.39775609192041	0.00163258738754177	0.0711340299279768	-1.19046506755346
KBTBD11	-0.489338586265429	10.3303934033179	-3.3970642639661	0.00163573162646159	0.0711340299279768	-1.19216320540675
MRPL54	0.395691458024688	9.83777169027778	3.39671956208628	0.00163730039989536	0.0711340299279768	-1.19300923601154
LOC100506844	0.643124640432099	6.97868014135802	3.39593937774854	0.00164085641885407	0.0711340299279768	-1.19492395240435
COPB1	-0.393629444444445	9.83079487391975	-3.39448483987575	0.00164750583634588	0.0712646288370806	-1.19849308184213
QPCT	-0.638490323148153	11.8388878162037	-3.39322345913586	0.00165329311040571	0.0713574416264315	-1.20158763789859
MRPS25	0.403138605941358	10.2479731090664	3.39150762278689	0.00166119669010175	0.0715409871264698	-1.20579620855549
LOC729852	-0.486133794753086	7.59724159259259	-3.38639809408107	0.00168494721202348	0.0724046943412283	-1.21832257297065
MRPS12	0.380714632870369	10.3905770156636	3.38236853706606	0.00170390653566265	0.0730482147404344	-1.22819476036897
P2RY13	-0.474818319753091	10.4666421438272	-3.38156254292021	0.00170772320690559	0.0730482147404344	-1.23016870577235
ATP5D	0.36494491095679	9.98490980717593	3.38084952198965	0.00171110643357282	0.0730482147404344	-1.23191475888316
LOC648740	-0.600148794135803	6.31973135432099	-3.37777072241395	0.00172578884807018	0.0735148532129024	-1.23945206991414
LOC389831	-1.20347359783951	3.7434459212963	-3.37513507091015	0.00173845361420835	0.0738937062264915	-1.2459018012496
ZNF777	0.351284936419756	8.28833049089506	3.37180350472396	0.00175458960592947	0.0744181457320088	-1.25405094997077
C6orf99	0.772061232175926	1.73325130381944	3.36963312013622	0.00176517851509187	0.0745821208874095	-1.25935765669058
ZMIZ1	-0.44125459984568	6.76886271226852	-3.36945135469966	0.0017660680832742	0.0745821208874095	-1.25980200608686
DDRGK1	0.305236043055551	9.49676534359568	3.36784038771343	0.00177397098656233	0.0747547558745995	-1.26373970619044
NCOA2	-0.812180566049382	6.34957546944444	-3.36326222407132	0.00179661505612492	0.0754209402311003	-1.27492504621419
MRPL40	0.465459160339505	7.86928862106481	3.36267459068694	0.0017995414851887	0.0754209402311003	-1.27636020078261
C10orf47	-0.603100928395063	5.34684996311728	-3.36231652993646	0.0018013268705361	0.0754209402311003	-1.27723461772892
MDFI	0.395030250308642	4.08086463317901	3.35717112363558	0.0018271709763834	0.0757405145398764	-1.28979504824928
RPL41	0.611221657561732	15.0660778435957	3.3567636469676	0.00182923270690991	0.0757405145398764	-1.29078932828811
CCNC	-0.755507168055555	7.12156589591049	-3.35622874075739	0.00183194257482453	0.0757405145398764	-1.29209445660256
RBAK-LOC389458	0.50407835462963	4.53701474984568	3.35601496644421	0.00183302664149945	0.0757405145398764	-1.29261601978974
EBI3	0.505255871141977	4.85009636628086	3.35556012978678	0.0018353351950943	0.0757405145398764	-1.29372566792221
TLR1	-0.505486237500001	12.3384785036265	-3.35450573498149	0.00184069753823462	0.0757405145398764	-1.29629774716257
WASH2P	0.338430898765433	14.3593356729938	3.35445498421749	0.00184095601910198	0.0757405145398764	-1.29642153784735
SRSF2	-0.459234734104941	11.4327509838735	-3.35395663130507	0.00184349604495998	0.0757405145398764	-1.29763706491368
ATE1	-0.598640124537037	4.62635975779321	-3.35390739984933	0.00184374715159587	0.0757405145398764	-1.29775713991758
FLI1	-0.568939879475309	12.1909195966821	-3.3519796557514	0.00185360541304851	0.0757693295121351	-1.30245819528692
PDAP1	0.351464884413582	7.91208697322531	3.3500619622661	0.00186346224424639	0.0757693295121351	-1.30713340036117
LOXL3	-0.483126940895064	7.35613206103395	-3.34940652236754	0.00186684263689057	0.0757693295121351	-1.3087310109662
MAP3K6	0.413633357098769	8.34926828364198	3.34908730088784	0.00186849112397246	0.0757693295121351	-1.30950904491626
RNASEH2C	0.335256681790119	11.7499112938272	3.34841074518888	0.00187198951473932	0.0757693295121351	-1.3111578817542
A1BG	0.577087699074071	6.59485395169753	3.34782082399654	0.00187504503563796	0.0757693295121351	-1.312595445145
BNIP1	0.321661150925926	6.41224562083333	3.34764862740049	0.00187593783307873	0.0757693295121351	-1.31301504257128
C8orf39	0.460837402932099	3.19825400594136	3.34706455879711	0.00187896911298871	0.0757693295121351	-1.31443818230387
KLHL2	-1.02140413996914	9.28459347430556	-3.34488440325051	0.00189032537556102	0.0757693295121351	-1.31974924327674
BATF	0.532336706944443	10.8038229943673	3.34486703033181	0.00189041613256888	0.0757693295121351	-1.31979155834935
B3GNT2	-0.82254515447531	6.5594255570216	-3.34327234534227	0.00189876459997431	0.0757693295121351	-1.3236752496967
LILRA1	-0.347281999537037	10.3556552474537	-3.3421883948349	0.00190445937397637	0.0757693295121351	-1.32631456911614
UVRAG	-0.508908270833333	6.46280126859568	-3.34187481091974	0.00190610989707135	0.0757693295121351	-1.32707803686436
TDP2	-0.581626033796296	12.5296034056327	-3.34178109785487	0.00190660341321056	0.0757693295121351	-1.32730618859607
PPP4R1	-0.733647794907407	8.67728043742284	-3.3413976958357	0.00190862377446384	0.0757693295121351	-1.32823957711149
WASH1	0.405976288117284	9.15186479158951	3.34110194335504	0.00191018365802474	0.0757693295121351	-1.32895954691922
TMEM48	-0.30816704212963	6.43599748433642	-3.33947721174771	0.00191877470399067	0.0759563440902973	-1.33291416724522
SDHD	-0.395043640123458	9.82937595185185	-3.3357730723425	0.00193849917154031	0.0765824420692183	-1.34192647881834
LRRK1	-0.405137410493828	6.95890349089506	-3.33423072774655	0.00194676910115059	0.0765853894358222	-1.34567757660288
KCNS1	-1.17358833194445	2.62849904189815	-3.33362212950361	0.00195004161856323	0.0765853894358222	-1.34715749265987
GZMA	0.83261608256173	12.1698945446759	3.33357430100062	0.00195029902161139	0.0765853894358222	-1.34727379049323
HEATR5A	-0.569571903549384	5.98731255779321	-3.33103400183568	0.00196401710693282	0.0769698304206972	-1.35344946874148
SRFBP1	-0.518882060802465	6.66465248626543	-3.32933551586037	0.00197324059140998	0.0771769448875819	-1.35757730371104
CD300LF	-0.438259124382713	8.74195901589506	-3.32635350046485	0.00198953430982523	0.0772626367123518	-1.36482193017352
TMEM206	-0.497840893827163	6.87407384969136	-3.3260989789542	0.00199093094832354	0.0772626367123518	-1.36544012278575
FABP5	0.448465862037039	6.37537358888889	3.32595020357459	0.00199174775842037	0.0772626367123518	-1.36580146363975
PSMG3	0.369192762654322	8.95756480200617	3.32579047682861	0.00199262505008933	0.0772626367123518	-1.36618939371798
IDI1	-0.715748120987657	9.86039497222222	-3.32528515705602	0.00199540292563661	0.0772626367123518	-1.36741660723811
SYMPK	0.479888469753089	8.62895156003087	3.32461559108635	0.00199908940102895	0.0772626367123518	-1.36904256172495
CAB39	-0.662001566975304	10.3873907023148	-3.32077392935532	0.00202036669300223	0.0779312703727926	-1.37836833523502
ZNF281	-0.539420186574073	10.1424853196759	-3.31932254507034	0.00202846140208188	0.0780897861960596	-1.38189020054019
PLXNB3	0.798075690895061	1.54426244128086	3.31710666731688	0.00204087960400031	0.0782461790296204	-1.38726564476113
MAP2K4	-0.476249666975306	10.3838463214506	-3.31618089358139	0.00204608927711913	0.0782461790296204	-1.38951091687142
TMEM87B	-0.644383346296295	5.32815240941358	-3.31594551627823	0.00204741585498274	0.0782461790296204	-1.3900817249048
KIAA2026	-0.43818568734568	6.25081245015432	-3.31551388897681	0.0020498506236227	0.0782461790296204	-1.39112840074719
TMEM191A	0.377003765740739	9.93670438024691	3.31498565202089	0.00205283411836398	0.0782461790296204	-1.39240925618856
SLC45A4	-0.610934055092594	8.47191965686728	-3.31374813231379	0.00205983989330277	0.0782461790296204	-1.39540955588866
MYL6	0.335318081481487	14.8882355640432	3.31362908450151	0.00206051504157634	0.0782461790296204	-1.39569815083446
BAI2	0.659155222067901	2.84990688603395	3.31293259535031	0.00206446922981953	0.0782461790296204	-1.39738646966248
USP38	-0.495592844135802	5.48419050524691	-3.31162049879478	0.00207193809293227	0.0782828519548125	-1.40056655584437
HNRNPH3	-0.482999164969135	9.45909042523148	-3.31029216062837	0.00207952566827783	0.0782828519548125	-1.40378535275885
KIAA1683	0.654969021913582	9.34770267932099	3.30992696432242	0.00208161634114721	0.0782828519548125	-1.40467017230304
HBP1	-0.508230448148147	9.28623692175926	-3.30975771671312	0.00208258592843323	0.0782828519548125	-1.4050802187052
NAMPT	-0.859524503086423	14.0108659842593	-3.30926483141363	0.00208541202962042	0.0782828519548125	-1.40627430079769
NOV	-0.548100008333329	7.69723989429012	-3.30664438465189	0.00210049866627871	0.0785245791793075	-1.41262116873066
LOC100131564	0.547520789351852	8.50423344729938	3.30606063196742	0.00210387364476328	0.0785245791793075	-1.41403470079624
SLC15A4	-0.454315394444448	10.8213642615741	-3.30483915693229	0.00211095237357057	0.0786389957416641	-1.41699203785138
CD19	0.679310160030864	10.0308697156636	3.30330593945118	0.00211986988300743	0.078821347927003	-1.4207033503651
BTAF1	-0.629195712654321	7.8526393242284	-3.30169675235873	0.0021292678911934	0.0790208415301795	-1.42459760824068
PJA2	-0.577694943055556	10.3020946138117	-3.29911333223081	0.00214443879798285	0.0794334182353006	-1.43084749451349
ETFB	0.310132262654319	11.7539940632716	3.29453117807741	0.00217160100942235	0.0801766215936435	-1.44192661030164
SOD1	0.502136333333334	12.1854940194444	3.29434924858788	0.0021726861988377	0.0801766215936435	-1.44236633161689
MLKL	-0.412143480555555	10.5741180445988	-3.29283026605345	0.00218176696693507	0.0803132929279761	-1.44603720693072
TCP1	-0.35816953472222	9.37301282044753	-3.29235974814563	0.00218458714624196	0.0803132929279761	-1.44717411576258
DDX6	0.354717026080247	8.00281040902778	3.28256551830256	0.00224408678462337	0.0819407537391918	-1.47082085120389
CEP120	-0.644464195061729	6.53877593148148	-3.28243905816103	0.00224486503388955	0.0819407537391918	-1.47112593328378
FBXW5	0.346458766512347	10.2739699917438	3.28139561881239	0.00225129629663526	0.0819407537391918	-1.4736429743284
GPR160	-0.826180859722223	9.77747774236111	-3.28120254756837	0.0022524882193767	0.0819407537391918	-1.47410866597156
CCDC19	0.931103601851852	7.58093522993827	3.280966590479	0.0022539457139793	0.0819407537391918	-1.47467777990662
KCNA2	0.417674384876543	3.2294001382716	3.27853253901957	0.00226903327380987	0.0821843012944629	-1.48054732772063
SRPK2	-0.537498118518522	9.04208534490741	-3.27662482371871	0.00228092554563291	0.0824626126691456	-1.48514607781797
MS4A2	-1.22811386682099	3.22411900501543	-3.27208393174158	0.00230947184595898	0.0832076920460284	-1.49608680432607
F13A1	-0.718734367283956	11.190615195679	-3.27136684635359	0.00231401080502223	0.0832076920460284	-1.4978138153852
MRPL43	0.396153610030867	8.32536887970679	3.27132536202092	0.00231427364965989	0.0832076920460284	-1.49791371923957
XCL2	0.710392625	8.04051764490741	3.26901869290525	0.00232893354345449	0.0833794902497678	-1.50346767676474
CTAGE6P	-0.348535220216051	7.3789206599537	-3.26797305595431	0.00233560812602073	0.0833794902497678	-1.50598467320112
PACSIN2	-0.540054187345678	9.82524590740741	-3.26743559817948	0.00233904595003978	0.0833794902497678	-1.50727824755423
LIM2	0.733225754475309	4.89446753109568	3.26667784983748	0.00234390104190316	0.0833794902497678	-1.50910183804417
GLB1	-0.331412760030865	10.3001518408179	-3.26657157226352	0.0023445827572147	0.0833794902497678	-1.50935758714216
RAP2C	-0.705259511882717	7.87576462723765	-3.26471068898759	0.00235655000249993	0.0835722237053069	-1.51383496366017
PMVK	0.40534349475309	9.23855908966049	3.26186925879518	0.0023749353963768	0.0835722237053069	-1.5206690229657
TP53I13	0.374554989351852	6.95083500455247	3.26159345773099	0.00237672721469242	0.0835722237053069	-1.52133220029663
MYD88	-0.565870126851854	10.2053390385802	-3.26141063920677	0.00237791565553549	0.0835722237053069	-1.52177178040237
CCNG1	-0.495736866203705	8.75549648850309	-3.26126587975181	0.00237885708880266	0.0835722237053069	-1.5221198398348
HCG18	0.360735306790122	8.77197008194444	3.261035610939	0.00238035535777293	0.0835722237053069	-1.52267348126366
MAPK11	0.548132188271606	8.18203799907407	3.26087297613935	0.00238141410015289	0.0835722237053069	-1.52306449616327
CHCHD5	0.350411918209878	8.10466089382716	3.25950365862983	0.00239034607164887	0.0836407701320706	-1.5263562762727
HIVEP1	-0.492667009567904	7.00020722839506	-3.25635018995356	0.00241103743224399	0.0840333476892105	-1.5339343357967
S100A13	0.512691446759261	7.6438317275463	3.25583545946929	0.00241443096448204	0.0840333476892105	-1.53517091444573
DR1	-0.5753957029321	8.66906561304012	-3.25197293617562	0.00244004142218115	0.0846453527809902	-1.54444690678262
LOC100129292	0.364784937191356	9.04068822430555	3.25028301626894	0.00245132757431704	0.0846453527809902	-1.54850350067728
NPAS1	0.626290727623456	2.05396741828704	3.25006479624202	0.00245278857716045	0.0846453527809902	-1.54902724978849
VAMP8	0.525722289814816	13.6320708763889	3.25004062656153	0.00245295044633719	0.0846453527809902	-1.54908525822023
ARL6IP4	0.375651628549383	12.1113942331019	3.24992447239083	0.0024537284958801	0.0846453527809902	-1.54936403083873
PIGW	-0.49001671373457	4.09526158248457	-3.2489015054834	0.00246059091102495	0.0846453527809902	-1.55181894905671
TBC1D14	-0.552443888117285	10.8682283033179	-3.24802597118183	0.00246647880227021	0.0846453527809902	-1.5539197366305
PHC3	-0.610852193209879	4.03521797716049	-3.24801199142318	0.00246657292360017	0.0846453527809902	-1.55395327774503
MYH9	-0.616940410185187	11.2644834983025	-3.24707137598995	0.00247291365144525	0.0847145856644575	-1.55620988751004
FDXR	0.353113279012346	9.6819629375	3.24504479286939	0.00248662769264764	0.084988725940977	-1.56107065361738
MED23	-0.433430973919754	6.45501415023148	-3.24410399938642	0.00249301868479765	0.084988725940977	-1.56332660861501
C9orf72	-0.701979029166665	7.99947443433642	-3.24376079818	0.00249535400600058	0.084988725940977	-1.56414949490211
PAXIP1	-0.315449764506173	8.47627153287037	-3.24269750376227	0.00250260244286521	0.084988725940977	-1.566698643242
AKTIP	-0.480375478549381	6.54454105316358	-3.24108375411031	0.00251364160320141	0.0852159294372521	-1.57056661732181
NUMB	-0.542026268364198	11.0164658195216	-3.23798226063198	0.00253498818760459	0.0856860105787598	-1.57799770080758
LOC100129138	0.322012089043211	6.78405212986111	3.23779921039344	0.00253625343892221	0.0856860105787598	-1.57843616658197
PROSER1	-0.306585569907409	8.14219107214506	-3.23558582446569	0.00255160009255621	0.0859602842058217	-1.58373692357475
FPGS	0.322914949691356	6.8239162132716	3.23536364381905	0.00255314546607748	0.0859602842058217	-1.58426891040887
DMKN	0.803911558333331	4.37726398024691	3.23193303340592	0.00257712032056251	0.0862029559835006	-1.59248068008617
AHNAK	0.469567105864198	8.17095164583333	3.23172830981244	0.00257855778358292	0.0862029559835006	-1.5929705766997
THOP1	0.344823396296295	10.4662933700617	3.2313827434945	0.00258098590154239	0.0862029559835006	-1.59379746801187
GPC6	0.369221111574074	1.44351538263889	3.23135843127478	0.00258115681295039	0.0862029559835006	-1.59385564195667
REXO4	0.402864903086419	6.77780448611111	3.23041840283584	0.0025877733385629	0.0862029559835006	-1.59610475184934
SEC14L1	-0.554615621296296	9.61255585648148	-3.2302016960416	0.00258930094707692	0.0862029559835006	-1.59662319501215
PARD6B	-0.944125702623458	4.23167326442901	-3.22993986398348	0.00259114779659514	0.0862029559835006	-1.59724957006334
CPA3	-0.79369716728395	5.93565923024691	-3.22749247355403	0.00260847131742985	0.0863897412843164	-1.60310311049067
TMEM101	0.361716903703705	8.47610902916667	3.22738570486197	0.00260922956698808	0.0863897412843164	-1.60335842086404
RPL36AP40	0.396278329475312	10.8395432857253	3.22720984111197	0.0026104789726187	0.0863897412843164	-1.60377894488725
RPUSD3	0.321675005555556	8.15814286898148	3.22642466463178	0.00261606412084147	0.0863897412843164	-1.6056563048738
BOLA1	0.368732640432098	9.95358765277778	3.22560355842674	0.00262191700049561	0.0863897412843164	-1.60761931442074
ROCK1P1	-0.749991977623456	8.93532625393519	-3.22542171026967	0.00262321490503538	0.0863897412843164	-1.60805402103839
C14orf2	0.469214651697529	9.48779885439815	3.22142581168784	0.00265188951135645	0.0870971267283286	-1.61760290896234
C14orf129	-0.741951690586421	7.30030138125	-3.22118301631944	0.0026536413832208	0.0870971267283286	-1.61818290813208
TNPO1	-0.357877950000004	9.49117773688272	-3.22057557113633	0.00265802918007351	0.0870971267283286	-1.61963389562611
PTPRCAP	0.496242677160497	11.058757845216	3.21948272764051	0.00266594055851763	0.0872105262840616	-1.62224397510091
ADNP2	-0.565653797685184	6.81867744189815	-3.21743632202822	0.0026808152679138	0.0874052831526969	-1.6271302183864
PLEK	-0.393032473765432	12.0215347805556	-3.21540928474708	0.00269562695200414	0.0877422095091713	-1.63196858839849
TNFRSF1B	-0.606545274537041	9.63195923618827	-3.21464125798408	0.00270125926431632	0.0877797268395991	-1.63380138121391
DAZAP2	-0.438814354012345	14.6843646061728	-3.21358226556507	0.0027090437165557	0.0878354985194189	-1.63632814261058
ADO	-0.645112285648151	5.91326255023148	-3.21318890972078	0.00271194062792796	0.0878354985194189	-1.63726657887553
ATPIF1	0.415204616820988	12.0698724912809	3.2117448171611	0.00272260106900593	0.0880352606388963	-1.64071125273773
PLAUR	-0.528040820216047	9.97146387091049	-3.20992847887535	0.00273606602228665	0.0883248990225813	-1.64504269396445
LINC00282	-0.659343207870369	6.57803244498457	-3.20580514605149	0.00276686856281808	0.0888993519933404	-1.65487080005735
SURF1	0.332806434567898	10.0418192438272	3.20570683480576	0.00276760698395477	0.0888993519933404	-1.6551050460268
SOCS4	-0.537804400154322	3.4784950283179	-3.20512554433334	0.002771976916634	0.0888993519933404	-1.65649000705379
NHS	-1.05242785401235	5.77293821172839	-3.20512136315699	0.00277200837294876	0.0888993519933404	-1.65649996848303
AGAP10	0.566636214043209	8.17863739189815	3.20374460161985	0.00278238464921484	0.0890638680944723	-1.65977965182607
NEK7	-0.582793122685186	7.60539974884259	-3.20289913228304	0.00278877499897671	0.0890638680944723	-1.66179333238884
WWOX	0.345210119753088	5.28422502932099	3.20263504445607	0.0027907739224295	0.0890638680944723	-1.66242226033772
ZNHIT2	0.452681968055554	6.83756148479938	3.2011996186259	0.00280166272091825	0.0892557507687957	-1.66584025711691
RBM7	-0.539202691666665	8.32607332916667	-3.20037207386632	0.00280795860729555	0.0892557507687957	-1.66781041160557
GPRIN3	-0.959278824382716	3.48929504166667	-3.1996264581778	0.00281364269262897	0.0892557507687957	-1.66958528226114
NPDC1	0.55767417978395	10.1348863020833	3.19866155318495	0.00282101472167807	0.0892557507687957	-1.67188182261613
WRB	-0.479483483024691	8.03707673287037	-3.19700496356919	0.00283371414037826	0.0892557507687957	-1.67582375475001
SMG5	0.379562090123455	9.22312496373457	3.1968199690598	0.00283513567437425	0.0892557507687957	-1.67626388988341
RPA3	0.489463968827158	9.52017851959877	3.19646300548872	0.00283788056692365	0.0892557507687957	-1.67711313168968
ZBTB8OS	0.554946979475305	8.43161015100309	3.19630803025146	0.00283907304383649	0.0892557507687957	-1.67748181301206
ABCB6	0.566355143055557	7.14637660131173	3.19613868931537	0.00284037660360435	0.0892557507687957	-1.67788465893402
CHST12	0.428301190740742	10.3967520203704	3.1958841932845	0.00284233674303284	0.0892557507687957	-1.67849005917723
MRPL52	0.365916327314817	8.47405894992284	3.19467044531799	0.00285170277008257	0.0894065852476289	-1.68137699143092
TSPAN17	0.357319824228395	5.62574586242284	3.19287684046574	0.00286559700716441	0.089584155640285	-1.68564205172634
CCDC56	0.339969772993827	10.6440761304784	3.19275925769233	0.00286651010903081	0.089584155640285	-1.68592161000076
MIRLET7BHG	0.356182569598767	8.15868426612654	3.18946904702919	0.00289217292037824	0.0902422426350502	-1.69374198950387
NME3	0.348309542283952	11.7290578694444	3.18691107304778	0.00291227504467819	0.090725007154959	-1.69981894718633
LOC100506473	0.494065065277777	4.32748195378086	3.18307827907131	0.00294264394275764	0.0915255683465651	-1.70891957005172
DLL1	-0.744253727160495	4.3030640992284	-3.18192367143396	0.00295185116560824	0.0916664399209089	-1.71165992456804
NBR1	-0.406878447222223	11.7647423013889	-3.18130978092058	0.00295675765968265	0.0916735226922175	-1.71311671860621
TADA1	-0.403760133796296	6.59772761766975	-3.17809515545117	0.00298257707141731	0.0923279584746006	-1.72074271392274
LBR	-0.749787021296294	13.282715157716	-3.17710444383616	0.00299057736493999	0.092416502255328	-1.72309212085371
E2F3	-0.803818708179016	10.0988204286265	-3.17657389620312	0.00299487006543165	0.092416502255328	-1.7243501166179
ZBTB24	0.388258552623458	5.85350009652778	3.17569868349228	0.00300196425905273	0.0924897636102804	-1.72642510876021
C4orf29	-0.481694506018519	6.52305801859568	-3.17231430771341	0.00302954726714015	0.0931930591830633	-1.73444602166382
LPA	0.442304405401235	4.48589679174383	3.17148631907766	0.00303633198009803	0.0932553685737003	-1.73640763551864
CCDC42B	0.364269044135802	4.53544137515432	3.16886230740205	0.00305792904803863	0.0937717053150499	-1.74262243032097
TTC21A	0.556093259722222	7.85006991705247	3.16620098852952	0.00307998198336331	0.0941532713947021	-1.74892273408544
TUBD1	0.327236827932098	6.83409326134259	3.16553825888555	0.00308549708767901	0.0941749461574301	-1.75049120775457
GNAI1	-0.912774482098766	2.61186802037037	-3.16474386003133	0.00309212026114963	0.094230321177647	-1.7523710662011
CHI3L1	-1.17704733796296	8.67076751743827	-3.16353463456092	0.00310222787731928	0.0942892875265323	-1.7552320744917
MED12	-0.505094330709877	6.94786928402778	-3.16327921445541	0.00310436687576869	0.0942892875265323	-1.75583631837974
SIRT3	0.340323927006171	7.87093732291667	3.16278722770837	0.00310849092840724	0.0942892875265323	-1.75700013000938
ERO1L	-0.658139264506175	8.17286234382716	-3.15913297726524	0.00313928551573724	0.0949294748161594	-1.76564130246938
MST4	-0.62765119320988	9.90694460185185	-3.15796826872337	0.00314916123111205	0.0949726892334841	-1.76839433481352
TMEM208	0.368420336419756	10.8546968805556	3.15657075646711	0.00316104980121336	0.0951471134481962	-1.77169691722907
PRRT2	0.584133982716049	5.96229658348765	3.15559299222141	0.00316939288438684	0.0952519226526997	-1.7740070827798
PRH2	0.488622597376542	4.71967952476852	3.15458769994855	0.00317799262516891	0.0952983047623086	-1.77638188177737
HDLBP	0.358566591512345	6.04675338032407	3.15411711551591	0.00318202582242192	0.0952983047623086	-1.77749340012095
FEM1C	-0.688410665740742	5.62509359475309	-3.15322602433451	0.00318967631895054	0.0952983047623086	-1.77959790554602
GPR133	-0.84805314984568	3.68529020023148	-3.15261006428715	0.00319497485669199	0.0952983047623086	-1.78105243922539
BAZ2B	-0.85475087638889	8.96283727044753	-3.15219541087619	0.00319854643674152	0.0952983047623086	-1.78203151816836
ZNF217	-0.572303011882717	11.1506508892747	-3.15154857762613	0.00320412543542376	0.0952983047623086	-1.78355867928152
ETF1	-0.317127724382711	9.25394540833333	-3.15012204667669	0.00321646202497012	0.0954323979091746	-1.78692608653644
RHBDD3	0.372091187962962	6.74172415169753	3.14931247224765	0.00322348320924304	0.0954323979091746	-1.78883676215442
LSM12	0.346532617438269	9.20124609405864	3.14924138683738	0.00322410040397416	0.0954323979091746	-1.78900451791715
C5orf39	0.50798023719136	10.3415001511574	3.14861365250734	0.00322955553316407	0.095449684272021	-1.7904858297612
MAD1L1	0.515271961419753	8.47735101790123	3.14796851095387	0.0032351710497717	0.0954716516871633	-1.7920080503892
ROCK1	-0.747250120679014	8.26617755524691	-3.14635879833377	0.0032492228808384	0.0955983819069496	-1.79580544559203
REV3L	-0.424990703703701	8.53979342854938	-3.145425588898	0.00325739571096968	0.0956144217280184	-1.79800644779097
COX6B1	0.305115197376546	12.7753953614969	3.1451751089472	0.00325959267006799	0.0956144217280184	-1.79859715131754
MRPS24	0.422518367438274	12.0210561323302	3.1446268168345	0.0032644066412883	0.0956144217280184	-1.79989009132823
CHRNE	0.500897458796295	5.53108235516975	3.14348059800979	0.00327449214675143	0.0957666770382003	-1.80259261669566
WDR47	-0.644995264506175	5.47346489197531	-3.14031543257923	0.00330249580439104	0.0963009670110011	-1.81005255586129
ZFP106	-0.38843658549383	10.8073627268519	-3.13931910251357	0.00331135764561265	0.0963009670110011	-1.81239994019317
ACAP2	-0.521649574382716	10.2640011637346	-3.13896194247791	0.00331453988210039	0.0963009670110011	-1.81324132062898
MRPL23	0.335395091666669	10.1211303966049	3.13865489533739	0.00331727793701689	0.0963009670110011	-1.81396460547859
MED20	-0.311619737037036	6.98683582253086	-3.13826430075433	0.00332076411296336	0.0963009670110011	-1.81488463975777
DNA2	-0.901358017901236	3.43634951280864	-3.13771760711218	0.00332564935018156	0.0963009670110011	-1.816172255204
ZNF330	-0.427521762191361	7.9279947003858	-3.13709269083457	0.00333124192216065	0.0963009670110011	-1.81764395566796
ZBTB6	-0.988893966203706	4.25666306304012	-3.13683897025888	0.00333351508940137	0.0963009670110011	-1.81824143081495
PIDD	0.44348893580247	7.72944813626543	3.13624152236019	0.00333887363005805	0.0963009670110011	-1.81964822898712
LRRC14	0.361360202314818	7.95920831859568	3.13337283356268	0.00336471689826859	0.0968158995911499	-1.82640101738639
CCPG1	-0.678349821141975	9.19972799236111	-3.13183694852344	0.00337863105049698	0.0970737176458773	-1.83001503605569
TET3	-0.840834932716048	4.63730515231481	-3.12740564772877	0.00341908193201303	0.0977527249892143	-1.84043664564619
TLK1	-0.433416410185185	5.35595602608025	-3.12690634462615	0.00342366843495465	0.0977527249892143	-1.84161040489799
ZBED2	0.727198570679013	2.86771632098765	3.12681795825005	0.00342448094204802	0.0977527249892143	-1.84181817237258
STK24	-0.324678194753085	9.42521822515432	-3.12649674666245	0.00342743527313996	0.0977527249892143	-1.84257320849647
BFSP1	0.870839685493829	6.17177542839506	3.12533712800355	0.00343812091728905	0.0977527249892143	-1.84529863776783
TBX21	0.671243121604938	10.4195092109568	3.12400286173971	0.00345045493113162	0.0977527249892143	-1.84843384673531
PTRH1	0.399911152160495	6.6511819537037	3.12395472945466	0.00345090064999736	0.0977527249892143	-1.84854693235087
KIAA0196	-0.344879304938271	9.71114039382716	-3.12381981053347	0.0034521503287847	0.0977527249892143	-1.84886391589176
RNF138	-0.697185089814812	7.36692789675926	-3.11910753862865	0.00349606727337913	0.0988534462075961	-1.85993035058323
MTL5	-0.576598657870369	5.31958952708333	-3.11694370937173	0.0035164102184508	0.0992605348555807	-1.86500884954376
WDR44	-0.491957102314811	7.9011456871142	-3.11615999760083	0.00352380577851859	0.0992605348555807	-1.86684773610618
GRWD1	0.381504414351854	8.5229488216821	3.11596361616466	0.00352566125335464	0.0992605348555807	-1.867308481635
SPDYE1	-0.706009982253086	4.40398262091049	-3.11307105445295	0.00355309845096839	0.0997677145414302	-1.87409307561827
STRA13	0.378540641203706	10.0161030573302	3.11252493378128	0.00355830126764884	0.0997677145414302	-1.87537362615398
PROM2	0.603170442901234	3.06754017746914	3.11245685309659	0.0035589503681786	0.0997677145414302	-1.87553325384203
CYP4F3	-0.637078128703703	8.8221559433642	-3.11095833868774	0.00357326603801433	0.0998509049283073	-1.87904630523743
HRAS	0.383085674691359	6.58124318549383	3.11088974799739	0.00357392260387474	0.0998509049283073	-1.87920708373978
SPAG17	0.50854675771605	1.71471742098765	3.10959332773364	0.0035863537273721	0.0998509049283073	-1.88224555856808
RP9	0.3557065345679	8.14982409166667	3.10884684415284	0.00359353016459692	0.0998509049283073	-1.88399480408086
EFHC1	0.394550443209876	3.64588775787037	3.10864633225724	0.00359546013106017	0.0998509049283073	-1.8844646266341
CHN2	-0.848142264351852	2.19597568804012	-3.10836324015955	0.00359818661808576	0.0998509049283073	-1.88512791544458
CELF2	-0.384216987499999	9.20823276751543	-3.10774928577157	0.00360410639478829	0.0998509049283073	-1.88656630381229
DYNLRB1	0.327208904012342	5.48569456280864	3.10684159206823	0.00361287530462719	0.0998509049283073	-1.8886925825775
HOXA4	-0.667585352777777	3.57426841774691	-3.10129384542039	0.00366691037655297	0.101009337826174	-1.90168069484597
KCTD5	-0.344862796913581	8.69327936682099	-3.10095299224785	0.00367025509222945	0.101009337826174	-1.90247826143832
CYB5R4	-0.578220360802469	10.8849691118827	-3.09899741920318	0.00368950053024621	0.101037005012418	-1.90705318535312
PTGER4	-0.459332427623456	8.36246056010802	-3.09828855379575	0.0036965002474685	0.101037005012418	-1.90871112748244
LPCAT3	-0.633705139043212	7.23102108449074	-3.0973305321323	0.00370598022597648	0.101037005012418	-1.9109514762799
UCN	0.380289018827161	5.72562111635802	3.09726062386484	0.00370667289348324	0.101037005012418	-1.9111149427092
RHOQ	-0.423597007870374	8.91879572554012	-3.09706376200494	0.00370862410484386	0.101037005012418	-1.91157525351137
DUSP23	0.44576112932099	11.4644895243827	3.09668865996283	0.00371234464637984	0.101037005012418	-1.91245228784124
PTDSS2	0.32706574398148	9.61699452615741	3.09668563252595	0.00371237468910882	0.101037005012418	-1.91245936611636
FAM199X	-0.737881344907406	6.42399218726852	-3.09667194515233	0.00371251051844558	0.101037005012418	-1.91249136772493
AMPD2	-0.451190356172834	9.91798859876543	-3.09452582583049	0.00373386619161332	0.101477264944054	-1.91750809897274
SLC25A35	0.452930964506175	5.69482515617284	3.09160381923934	0.00376312938991973	0.101989654765528	-1.92433540108704
SEC24D	-0.612085747376545	5.75052769729938	-3.08941121045025	0.00378523010235658	0.102446939027178	-1.92945608361835
UBE3B	-0.344401546296297	6.10579141975309	-3.08844415317212	0.00379501663897258	0.102570139366438	-1.93171393004552
RCHY1	-0.442339751543207	9.43527185725309	-3.08787017075136	0.00380083659839612	0.102585940971862	-1.93305385358494
CCNT2	-0.726286879783954	5.85658746875	-3.08603675420646	0.00381948329973857	0.10262651700946	-1.93733290546098
PPP1R3B	-0.719982136728397	9.26218982577161	-3.08551124070822	0.00382484394096613	0.10262651700946	-1.93855915005005
MRPL11	0.352228882253085	7.58612877476852	3.08503327485533	0.00382972573433956	0.10262651700946	-1.93967434407784
STEAP4	-0.761577054629626	9.01898504922839	-3.08456717977437	0.00383449195459288	0.10262651700946	-1.94076174764965
PHKB	-0.311806581481479	10.2856020020062	-3.08444332629711	0.00383575940467743	0.10262651700946	-1.94105068328411
ABCA10	-0.816227175462963	2.45755995979938	-3.08334313112495	0.00384703560627789	0.10262651700946	-1.9436170233598
CHMP2B	-0.331271331635805	8.11694930192901	-3.08326943179731	0.00384779208943787	0.10262651700946	-1.94378891768271
PGM1	-0.348008549537038	11.014061036034	-3.08310538961958	0.00384947639713972	0.10262651700946	-1.94417151693861
HIRA	-0.560994633487654	9.68633020640432	-3.08239035887958	0.00385682613676587	0.102682755638488	-1.94583906552014
GALC	-0.805671833796297	6.86251873510802	-3.08122311024072	0.00386885268767582	0.102743881639944	-1.94856078009955
NRN1	-0.613405493518519	8.57813144182099	-3.08114983857789	0.00386960881093537	0.102743881639944	-1.9487316108604
NAT6	0.408211237037038	6.34028485833333	3.07987285836422	0.00388280899037284	0.102954860847572	-1.95170848613397
GOLGA2P5	0.365047522685187	6.81350827523148	3.07912141882048	0.00389059651618899	0.103021944236113	-1.95345990497299
MACROD2	0.632402676388889	2.88055374421296	3.07774961710453	0.0039048512294872	0.103258247229692	-1.95665661307603
PFDN5	0.709185506481484	11.3267323990741	3.07715121766244	0.00391108478425494	0.103258247229692	-1.95805081126334
RRM2B	-0.65522525972222	8.10887384652778	-3.07674427420303	0.00391532930296818	0.103258247229692	-1.95899885293178
LOC100289090	0.586819089814815	8.13527084444445	3.07596914354074	0.00392342614611316	0.103332708781031	-1.96080445166447
TRUB2	0.344473732253088	7.43261816442901	3.07402026711551	0.00394385362232811	0.103503301556284	-1.96534305439683
SPIRE1	-0.4606443279321	2.20159751905864	-3.07330496057296	0.0039513764036612	0.103503301556284	-1.96700847486556
CDK17	-0.942527203703705	5.12984407854938	-3.07321310699841	0.0039523433967041	0.103503301556284	-1.96722231813021
TBC1D2B	-0.33726049537037	8.14161685648148	-3.07292015768036	0.00395542892876681	0.103503301556284	-1.96790430601078
MAP1B	-0.506567571141975	1.32497983649691	-3.07208925466017	0.00396419292254844	0.103503301556284	-1.96983845383495
CEP85	-0.363038209876542	5.74839955941358	-3.07159580845358	0.00396940625050073	0.103503301556284	-1.97098694135388
PTRHD1	0.396936249228393	9.28898299359568	3.07134550807707	0.00397205318392734	0.103503301556284	-1.97156947131944
GZMM	0.468937769598767	10.1953497638117	3.07082306486132	0.00397758340821402	0.103503301556284	-1.97278527931985
C17orf89	0.564336579012343	9.98275011728395	3.07063971936198	0.00397952590089442	0.103503301556284	-1.97321192559583
ABI1	-0.462080351234569	9.91544540416667	-3.07023078205763	0.00398386170222186	0.103503301556284	-1.97416347374014
ATP6AP2	-0.405097352932097	10.9551049911265	-3.06929737149879	0.00399377500844533	0.103503301556284	-1.97633513999765
UHRF1BP1L	-0.505773758179014	7.91011805208333	-3.06906081323498	0.00399629107847979	0.103503301556284	-1.97688545545033
SNAPC3	-0.360305692746911	6.28948711597222	-3.06884657630444	0.00399857102720629	0.103503301556284	-1.97738382314964
LMBRD1	-0.479940134876543	11.940919296142	-3.06774840232721	0.00401027729765045	0.103669371566571	-1.97993813650541
MRPS9	0.385063101080247	10.0857347542438	3.06633305932637	0.00402541225652982	0.103923521958764	-1.98322941072053
FAM195B	0.301307152314816	12.3096113965278	3.06468663753876	0.00404308612413043	0.104237833180998	-1.98705695946088
RANBP1	0.780807920370373	9.91606873688272	3.06396724114009	0.00405083162060599	0.104237833180998	-1.98872902368194
C9orf23	0.317003379938271	11.9012098685185	3.06371546236547	0.00405354574554328	0.104237833180998	-1.98931417045747
SIAH1	-0.595585880401234	6.78819712862654	-3.06046824558756	0.00408870432800425	0.105004143259821	-1.99685842541236
P2RY2	-0.414669138580244	7.71481767067901	-3.05965971490258	0.00409750319217802	0.105092375720848	-1.99873617810785
RPL37	0.488895264506166	13.8004210410494	3.05886354068323	0.00410618505284206	0.105098427457975	-2.00058495863097
ARNTL	-0.458476840123456	9.8379000037037	-3.05865460948245	0.00410846621244239	0.105098427457975	-2.00107006842264
FNDC3B	-0.442615037499994	8.95791260887346	-3.05531491412668	0.00414509257459264	0.105759230467634	-2.00882183058232
LINC00189	-1.14772622947531	4.71534658217593	-3.05352082405499	0.00416489535581228	0.106126299736205	-2.01298410245707
FAM27A	0.747352593364197	6.99177398063272	3.05153404466138	0.00418692917711299	0.106410995104447	-2.01759178823994
MED19	0.344093837500003	9.45006220300926	3.05098463286861	0.00419304166404533	0.106415383289696	-2.01886566802806
CCDC107	0.426716185648147	8.71952059853395	3.05021018433795	0.00420167210239148	0.106415383289696	-2.0206611016768
SLC24A4	-0.490018419753085	8.59810464814815	-3.04977449135769	0.00420653482118654	0.106415383289696	-2.02167107123011
DENND5A	-0.486000870370372	11.3234315126543	-3.0492363461536	0.00421254832801216	0.106415383289696	-2.02291841935771
ACBD3	-0.52595340817901	7.65582010871914	-3.04908370028497	0.00421425554645595	0.106415383289696	-2.02327220908864
PRDX4	0.434041254166667	10.5436664969907	3.04702357281513	0.00423736033336944	0.106702792171901	-2.02804601101647
SCARF1	-0.671639397376544	8.02066307739197	-3.04536027199161	0.00425610176998429	0.106874116059787	-2.03189892878153
CDK2AP1	-0.361024502469135	10.1921605143519	-3.04485040791983	0.004261862365587	0.106874116059787	-2.03307975207393
DDX21	-0.333052866358027	8.7118220441358	-3.04446439523786	0.00426622854317343	0.106874116059787	-2.03397366577763
FAM107A	0.804650129783952	2.39133131813272	3.04404851714994	0.00427093724952296	0.106874116059787	-2.03493666824048
LOC100288798	0.546668391049383	3.02827206712963	3.04311632703749	0.00428150962525812	0.106874116059787	-2.03709496380913
C20orf3	-0.612897949537038	11.9931420457562	-3.04160156311052	0.00429874189452962	0.107167744813369	-2.04060128422861
LOC100506748	-0.519668581944444	6.32216502060185	-3.03878632827435	0.0043309425086095	0.107833314429737	-2.04711523519127
TSSK3	0.364929292746914	3.29802113387346	3.03816612134814	0.00433806694092557	0.107873631608422	-2.04854981933544
RANBP6	-0.850640195370373	5.06691322638889	-3.03764658338172	0.00434404347631937	0.107885338299719	-2.04975141974599
MRPL38	0.328799648148147	8.43093446172839	3.03643075884761	0.00435806014860036	0.107941325643551	-2.05256294916755
EPB41L3	-0.568742615740742	8.31136260339506	-3.03615929010048	0.00436119560417638	0.107941325643551	-2.0531906181178
PLA2G7	-1.05654296635803	7.75761303364198	-3.03599867172763	0.00436305174293876	0.107941325643551	-2.05356197230276
SSX5	0.485465538734568	4.3129365841821	3.03524349363398	0.00437178872513023	0.107941325643551	-2.0553078143374
CTAGE5	-0.40571671867284	6.40301199035494	-3.03506632045287	0.00437384090640364	0.107941325643551	-2.05571737224706
ARL6IP6	-0.640954620370371	9.18468738503086	-3.03311099784797	0.00439654964887373	0.108277587135513	-2.06023643386182
CRLF1	0.384166949074074	3.28885329398148	3.03294196665485	0.00439851795661487	0.108277587135513	-2.06062701339849
CNKSR3	-0.373302309413581	1.35080086412037	-3.03229683175803	0.0044060379613385	0.108326617129772	-2.06211760859556
DOCK8	-0.42598780308642	9.05783148472222	-3.03134018341578	0.00441721143594789	0.108434107870212	-2.06432762591231
ITM2B	-0.544485007561727	12.2323274207562	-3.03097553160309	0.00442147752938503	0.108434107870212	-2.06516992707665
ERBB2	0.383447996759259	3.25941255424383	3.0304751722421	0.00442733759950535	0.108442100327884	-2.06632560141692
PVRIG	0.385252204320986	10.7667436853395	3.02848452457276	0.00445072410436256	0.108788946577763	-2.07092229233844
TMED4	0.365371263580245	5.60638600848765	3.02566143636336	0.00448409002848846	0.108979775537854	-2.0774382303526
PIK3CB	-0.48132871388889	6.8924940087963	-3.02528877263824	0.00448851209546738	0.108979775537854	-2.07829811010965
C22orf40	0.372757744444442	8.50927462006173	3.02456136356169	0.00449715545231155	0.108979775537854	-2.07997634937441
RAVER1	-0.451040603086421	9.82254407438272	-3.02425757978378	0.00450076977069926	0.108979775537854	-2.08067715427275
SGMS1	-0.592376386574077	7.75303263541667	-3.02419006302312	0.00450157343443848	0.108979775537854	-2.0808329045398
LSM7	0.514503319753084	11.5600129986111	3.02390137972199	0.004505011207662	0.108979775537854	-2.08149882773157
TMEM238	0.404251960802469	8.6556600287037	3.0236490387387	0.00450801822645645	0.108979775537854	-2.08208088792431
TMEM106C	0.323143256790123	9.5260019566358	3.02344367379838	0.00451046685180912	0.108979775537854	-2.08255457058017
CARD10	0.467889797530865	4.10706260972222	3.02189197379874	0.00452900877507482	0.109251415373129	-2.08613303121668
PRMT6	-0.410927076851852	7.82607989182099	-3.02143383458927	0.00453449699568529	0.109251415373129	-2.0871893688317
USP32P2	-0.506740722067903	6.42472810640432	-3.02110534658118	0.00453843593333642	0.109251415373129	-2.08794671114224
ZFYVE16	-0.774156400154321	4.99872493680556	-3.01848714787541	0.0045699465206298	0.109874971867167	-2.09398137600813
CD93	-0.555950146604939	9.26225635046296	-3.01767404109943	0.00457977431228296	0.109883346807424	-2.09585488489482
LILRA4	-0.438297851388887	10.5921637545525	-3.01641568757027	0.00459502293906738	0.109883346807424	-2.09875372861423
OSCP1	0.489128497376543	5.91762856612654	3.0160055307131	0.0046000035147236	0.109883346807424	-2.09969844784641
TPRN	0.343051530246913	5.81144530478395	3.01567917768648	0.00460397008504446	0.109883346807424	-2.1004500876968
PPP1R37	0.361749161574075	5.27428406350309	3.01556170007927	0.00460539872369219	0.109883346807424	-2.10072064470299
ANKRD34B	-0.824944700694444	2.58154488375772	-3.01500917574094	0.00461212354459562	0.109883346807424	-2.10199305516641
PPM1H	-0.482150972376544	3.22882954899691	-3.01437753043083	0.00461982268603541	0.109883346807424	-2.10344750857618
CPD	-0.574153205246914	8.93564757746914	-3.01329297433017	0.00463307061837906	0.109883346807424	-2.10594444278613
PNRC2	-0.541292594598765	10.3795176517747	-3.01242859753701	0.00464365466206328	0.109883346807424	-2.10793409410355
ICT1	0.447362386265432	10.5605377766204	3.01228157586083	0.00464545716478129	0.109883346807424	-2.10827248064636
FGFBP2	0.801611222376545	10.5111003500772	3.01225849985165	0.00464574013914932	0.109883346807424	-2.10832559174976
CWF19L1	0.352425258641976	8.6642228345679	3.01200881536432	0.00464880298562666	0.109883346807424	-2.10890024359776
ITM2A	0.580439439660489	10.4944887127315	3.01132862705797	0.00465715641656634	0.109948168653756	-2.11046556535934
AFAP1L2	0.474955064351852	3.7101304246142	3.01004573351776	0.00467295019828613	0.110188278141296	-2.11341733971743
C4orf32	-0.463969514351851	7.35741021149691	-3.00869142593567	0.00468967789192771	0.110317893224049	-2.11653263846846
METRN	0.503510225617283	6.20073262854938	3.00868908814352	0.00468970681580164	0.110317893224049	-2.11653801536385
C6orf47	0.374308720987653	9.65726775972222	3.00734838625604	0.00470632209046251	0.110519094725008	-2.11962121571606
C17orf70	0.395194234876546	8.06739042052469	3.00701291729749	0.00471048820888068	0.110519094725008	-2.12039256616874
PYGL	-0.59068089089506	12.9572479372685	-3.00663540835608	0.00471518056596616	0.110519094725008	-2.12126052034424
ZNF700	-0.506369550617284	7.98245173641975	-3.00594899416323	0.00472372383075419	0.11058705909633	-2.12283853582774
BACH1	-0.586257528858027	7.48940430933642	-3.00363259429302	0.00475266197719287	0.1109992985019	-2.12816222514212
CISD3	0.378726311728395	9.37511918487654	3.00310003548903	0.00475933864669575	0.111022905692861	-2.1293858470469
CACNG2	0.447044519444445	1.86354578734568	3.00071518380017	0.0047893459058558	0.111330709834916	-2.13486380298798
KDELC2	-0.751903551774692	1.96340227179784	-3.0003905875338	0.00479344386393587	0.111330709834916	-2.13560919854625
TRPV1	0.368988029475307	6.27302162986111	3.00011241087898	0.00479695841076569	0.111330709834916	-2.13624795986451
UBQLN2	-0.352119271141978	9.27060378865741	-2.99997901959629	0.00479864456681232	0.111330709834916	-2.13655424651161
PSMA7	0.356542646604938	11.139320487037	2.99965241805304	0.00480277538703834	0.111330709834916	-2.13730413984668
DERL3	0.440486291358026	6.00562186466049	2.99934843452161	0.00480662314469704	0.111330709834916	-2.13800205845973
CCDC126	-0.789510798456788	6.81201042993827	-2.99863546017193	0.0048156592072532	0.111408314245722	-2.13963882154419
C9orf82	-0.693145693672841	5.81453429498457	-2.99559685299179	0.0048543493636717	0.112135028083985	-2.14661196180701
C1QTNF6	0.487703660493829	7.09749675817901	2.99500644070289	0.00486190086672838	0.112135028083985	-2.14796639050432
SMEK2	-0.470170052469136	6.35431017037037	-2.9948237668346	0.00486423954434228	0.112135028083985	-2.14838541995151
MRP63	0.388264411728393	10.5898273580247	2.99231358013718	0.00489648356606223	0.112625519524919	-2.1541419445283
RAB9BP1	-0.365390868364196	7.52378340810185	-2.99209911226387	0.0048992477701002	0.112625519524919	-2.1546336458466
NELL2	-0.520776136265436	9.68550182060185	-2.99161161652279	0.00490553640156234	0.112625519524919	-2.15575123003553
PPP2CB	-0.303044059876541	9.26245359290123	-2.99138154363305	0.00490850694944022	0.112625519524919	-2.15627863534612
MZT2B	0.335267960802465	12.1061523097222	2.99006958371791	0.00492547847343558	0.112837128532922	-2.1592856415117
TRPT1	0.313626900000006	9.49849745648148	2.98977889116328	0.00492924633958567	0.112837128532922	-2.15995180336971
MRPL51	0.415147256327161	11.1374948366512	2.98818366391808	0.00494997149966021	0.113179336681262	-2.16360681240666
XCL1	0.74910504074074	8.05175161327161	2.98763086703549	0.00495717253332006	0.113197564625531	-2.16487312333369
LOC100652733	0.335150741203702	7.67306044575617	2.98723599156658	0.00496232242987143	0.113197564625531	-2.16577759443599
CYLD	-0.453373426080242	8.80840950810185	-2.98665793597076	0.00496987040753885	0.113237919343865	-2.16710151776679
WARS	-0.62026388472222	10.9681347706019	-2.9853519966554	0.00498696253045547	0.113318963607107	-2.17009196522074
TSTD1	0.345426276543211	10.5882125484568	2.98423561723479	0.00500161751962524	0.113318963607107	-2.17264773662229
TIFA	-0.711233833179013	6.44807689621914	-2.98422011150731	0.00500182135210072	0.113318963607107	-2.17268323055935
TMEM66	-0.528771047685186	10.6951669239969	-2.98395141770329	0.00500535474115551	0.113318963607107	-2.17329827654037
GNAI3	-0.422052316975309	9.27335565339506	-2.98388069886387	0.00500628510136546	0.113318963607107	-2.17346014812259
RBM6	0.359601966666666	9.60205225694444	2.98337240878819	0.00501297683223838	0.113318963607107	-2.17462353046638
PHLDA2	0.537231055864197	4.75696577191358	2.9829286080584	0.00501882642828226	0.113318963607107	-2.17563921375943
SMAD5-AS1	0.648593606018519	2.15378347013889	2.98286299641058	0.0050196917790747	0.113318963607107	-2.17578936521439
TAS2R9	0.460463450617283	3.91879157978395	2.98208946501202	0.00502990445620748	0.113418846742676	-2.17755943665666
RALGAPB	-0.323030320987655	9.03847291697531	-2.97901675655691	0.0050706657139771	0.114206545592392	-2.1845880586285
FAM129C	0.634765561265431	7.95464077631173	2.97779894912122	0.00508690642787174	0.114372835200525	-2.18737253958305
UBR3	-0.571050155555556	6.46161211358025	-2.97758815876376	0.00508972249527213	0.114372835200525	-2.18785443778476
PI4K2B	-0.691207281944449	7.49770846921296	-2.97631992938634	0.00510669645404618	0.114497422504641	-2.19075337703938
RPRD1A	-0.565386862962963	6.3437446242284	-2.97598840756935	0.00511114230350615	0.114497422504641	-2.19151105554119
CD14	-0.518162905555556	12.2985233634259	-2.97586513563776	0.00511279636088599	0.114497422504641	-2.19179277547844
SEC24A	-0.419831349382718	6.03996234799383	-2.97505358256412	0.0051236983145821	0.114610580450041	-2.19364729017217
FCGR3B	-0.655113069753087	12.8873465103395	-2.97399995349383	0.00513788479292695	0.114782477374382	-2.19605454013475
SLC39A4	0.309622545061727	5.03260788179012	2.97361341882961	0.0051430985013885	0.114782477374382	-2.19693753902488
CDK16	0.312017261265432	6.53466957878086	2.97260387762895	0.0051567389998071	0.114955973493993	-2.19924341465921
BTG2	-0.391079800154325	11.8588383533179	-2.97024561381112	0.00518873550596704	0.115457165003692	-2.20462809151257
BCL6	-0.741530823611113	14.104297714892	-2.9700787904123	0.00519100598970415	0.115457165003692	-2.20500890798496
TRIM45	0.503971946604938	2.9983457654321	2.96952625336441	0.00519853274695312	0.115460560530374	-2.20627012329109
TCF4	0.331496941512346	7.23657389236111	2.96877934350833	0.00520872359198184	0.115460560530374	-2.20797479254002
VIPR2	0.526415814506174	2.5421260279321	2.96861731497069	0.00521093678800781	0.115460560530374	-2.20834455629492
CLDND2	0.681543494444444	4.50998680231482	2.96764025820049	0.0052243014436967	0.115460560530374	-2.21057403634086
CPSF6	-0.628274413888889	5.47948446311728	-2.96760449497348	0.00522479124108971	0.115460560530374	-2.21065563384555
MAPK8	-0.349205235493828	5.26678300447531	-2.96747882218299	0.00522651274255888	0.115460560530374	-2.2109423647361
MORC3	-0.536638464969137	10.3147930613426	-2.96651911167848	0.00523967671967576	0.115605343610584	-2.21313177279289
C10orf46	-0.393182999537038	7.23317955362654	-2.96614140898004	0.00524486606123038	0.115605343610584	-2.21399331966411
CD52	0.635821130864201	14.1481454478395	2.96471273264324	0.00526453868459448	0.115813799496519	-2.21725157241154
ZNF133	0.301043824691357	9.30476461574074	2.96459635845215	0.00526614418736403	0.115813799496519	-2.217516935753
AURKAIP1	0.302519994135805	11.698354467284	2.96261506237283	0.00529354892190447	0.116018947028462	-2.22203386251017
GBAS	-0.406116961265433	7.50329647955247	-2.96188811932867	0.00530363735602929	0.116018947028462	-2.22369068895639
C14orf105	0.658941332253086	1.16542137847222	2.96126493917659	0.00531230015899747	0.116018947028462	-2.22511083122855
CUX1	-0.361778244444445	6.99019902330247	-2.96037166912792	0.00532474065958964	0.116018947028462	-2.2271461638583
TAB2	-0.479725011882714	11.2716291611883	-2.95977345702103	0.00533308720944482	0.116018947028462	-2.22850899876467
SPAG1	-0.944412272222222	2.96750954891975	-2.95949670694561	0.00533695271999315	0.116018947028462	-2.22913943025972
SLC35F3	-0.754808892592593	4.38027989506173	-2.95928566004076	0.00533990228947155	0.116018947028462	-2.22962016776751
OR4N4	0.443498908024692	1.66931337114198	2.9591619839189	0.00534163148564722	0.116018947028462	-2.22990187654265
TCTEX1D2	0.570539594753087	6.5931892337963	2.95868099276716	0.00534836153794295	0.116018947028462	-2.23099740937796
SPATA24	0.426520351851853	3.4229124683642	2.95815687584241	0.00535570407712012	0.116018947028462	-2.23219104816847
AMPH	0.587332270370371	1.93508860154321	2.9581261094286	0.00535613538880496	0.116018947028462	-2.23226111259251
PNOC	0.473817724382714	8.42421418842593	2.95792018688188	0.00535902303931111	0.116018947028462	-2.23273004939186
FBXO45	-0.522735713271604	6.07683030910494	-2.95762677193244	0.00536314012186756	0.116018947028462	-2.23339819480758
ZNF607	0.361947695370369	7.39331468209877	2.95754521150952	0.00536428507312	0.116018947028462	-2.23358391193517
CRX	0.548490029783951	1.24485981520062	2.95692526279499	0.00537299546790928	0.116079213002957	-2.23499546696446
BCMO1	0.682472588425926	3.75844199436728	2.95603894569472	0.00538547146578271	0.116220609440542	-2.23701320971257
CENPT	0.391781881327162	5.83884688726852	2.95432520864665	0.00540967162259021	0.116565318041756	-2.24091359853918
ETNK1	-0.616187550771605	6.48616438557099	-2.95360233516639	0.00541991011683237	0.116565318041756	-2.24255842496234
ABHD2	-0.376336150154321	6.78509139251543	-2.95337835998482	0.00542308610405381	0.116565318041756	-2.24306800978778
ATP5H	0.385467025000001	12.2883398575617	2.9519171215081	0.00544384952997038	0.116826787577779	-2.24639203519257
ATAD3A	0.410246406790123	7.35612164845679	2.9500609447414	0.00547033247921708	0.116826787577779	-2.25061306131982
ZBED4	-0.381721698302468	6.37855282399691	-2.94986906907508	0.00547307694846216	0.116826787577779	-2.25104930515691
CHUK	-0.764697750617283	6.89056199876543	-2.94933711175365	0.00548069249528588	0.116826787577779	-2.25225866240908
NUS1	-0.330106007870369	7.90500819421296	-2.94879350234629	0.00548848513326347	0.116826787577779	-2.25349437606129
PIGX	-0.356067268364196	8.48861198850309	-2.94849271646032	0.00549280136698262	0.116826787577779	-2.25417805384843
MRPS36	0.318756349845676	10.6353463716821	2.94847818853312	0.00549300992129185	0.116826787577779	-2.25421107436799
MARCH5	-0.452493838271606	8.14749863595679	-2.94845161579289	0.00549339140303282	0.116826787577779	-2.25427147128832
MEX3C	-0.637314741512347	5.95089143032407	-2.94819826706622	0.00549702975997513	0.116826787577779	-2.25484728891212
NCSTN	-0.383269414660493	11.9897527781636	-2.94736888464239	0.00550895640692899	0.116843547879332	-2.25673212572547
CD1D	-0.41777220432099	8.41224513580247	-2.94691659593361	0.00551547062125889	0.116843547879332	-2.25775985484581
KLHL5	-0.486298968055555	5.56840047337963	-2.94655590217316	0.00552067079660733	0.116843547879332	-2.25857938701046
LOC202025	-0.486423894598769	9.00719811072531	-2.94648662615305	0.00552167008605571	0.116843547879332	-2.25873678221684
ACOT13	0.387239507561729	9.14619183603395	2.9456900927264	0.00553317209199129	0.116960633379255	-2.26054634937826
ZNF267	-0.812747862191355	9.44358969359568	-2.94477598400142	0.00554639961279889	0.11711390130689	-2.26262266655874
LLGL2	0.393548528703707	7.13054521311728	2.94430468168706	0.00555323113976036	0.117131931306356	-2.26369303860358
CLPP	0.408608958950619	11.4089441407407	2.94340687095728	0.00556626676768149	0.117280642271741	-2.26573176995161
BFSP2	0.5830887470679	3.99894440532407	2.9427223817513	0.00557622439785749	0.11736425035018	-2.26728584670159
LMO7	-0.516975836882715	4.87416119143519	-2.94194128843553	0.00558760780653067	0.117477655546103	-2.26905899275488
SENP7	-0.788484328395063	7.24249788518518	-2.94042530239891	0.0056097635878313	0.117549061869068	-2.27249960700326
PSAP	-0.56418561080247	12.2942823111111	-2.94032863040351	0.00561117921945331	0.117549061869068	-2.27271897367768
BCAT2	0.308995204938271	6.42322710354938	2.9399657494016	0.00561649611674382	0.117549061869068	-2.27354237964843
ZSWIM7	0.365282226697532	8.30254188341049	2.93987813643042	0.00561778052195609	0.117549061869068	-2.27374117141592
C3orf23	-0.462941332253084	5.00598783263889	-2.93965869276848	0.00562099877373396	0.117549061869068	-2.27423906844531
FKBP2	0.37326523040123	12.3284128471451	2.93728225912828	0.00565596137509875	0.118102715023865	-2.27962955593046
STX8	0.343967083641974	8.87818394907407	2.93702764637886	0.00565971937247102	0.118102715023865	-2.2802069425569
USP32P1	-0.675335209722222	7.1470356878858	-2.93649878307936	0.00566753270390838	0.118102715023865	-2.28140615327949
LINC00238	0.758879751080247	1.22544409205247	2.93622494713931	0.00567158228310575	0.118102715023865	-2.28202703255455
SDR16C5	0.515533954166665	4.90073031458333	2.93543278216352	0.00568331238240666	0.118143998517749	-2.28382294591414
LOC727849	0.514976395987656	8.3263415191358	2.93423273814816	0.00570112558202661	0.118340631122682	-2.28654300969532
XPO5	-0.350786955709877	6.25026563510802	-2.93245656233446	0.00572758693083561	0.118764090909761	-2.29056773765538
IFT43	0.312954131018519	8.01569239822531	2.9288777006079	0.00578125493747486	0.119623749207835	-2.29867284601761
MTA2	0.450495249074073	8.28851936959876	2.92843211728214	0.00578796975439325	0.119636357950776	-2.29968155226039
C5orf15	-0.497418124382717	9.75118120416667	-2.92761756033501	0.00580026381542615	0.119663457357064	-2.30152529954025
ADAMTS16	-0.679010265277779	1.67788156334877	-2.92736633356728	0.0058040605058913	0.119663457357064	-2.30209388874267
EIF2C4	-0.506508316512345	8.47042875949074	-2.92701545281083	0.0058093671289927	0.119663457357064	-2.30288797110419
MIR210HG	0.903730586882717	2.52023297908951	2.92655784656848	0.00581629467621993	0.119663457357064	-2.30392349966122
PHPT1	0.357102006944444	11.0353671642747	2.92609162486907	0.00582336061757745	0.119663457357064	-2.3049784247855
PACSIN1	-0.569195012808642	6.95317073032407	-2.9259227629287	0.00582592183305122	0.119663457357064	-2.30536048581698
ADM	-0.700965709722222	13.1155213806327	-2.92372687389455	0.00585932434592386	0.120084918479386	-2.31032762519767
C19orf60	0.354019054629628	10.645927212963	2.92359292847499	0.00586136764178733	0.120084918479386	-2.31063053985842
ISCA2	0.351146429166663	10.4783966246142	2.92336631528958	0.00586482607730402	0.120084918479386	-2.31114300174436
MICAL3	0.403305786419753	5.54286000756173	2.92149268160923	0.00589349376240854	0.120420240119286	-2.31537911584882
SPOCK1	-0.742057568209877	3.42698880401235	-2.92014592742974	0.00591418099359154	0.120591442840194	-2.3184229985585
AMPD3	-0.406015646759261	9.94185979143518	-2.91932671735403	0.00592679800432964	0.120723084090269	-2.32027413460032
C19orf79	0.511457713580251	10.9537595703704	2.91795167911215	0.00594803230963216	0.120969600953027	-2.32338055304405
VPS8	-0.398590760339504	8.01607821983025	-2.91746281554721	0.00595559885448518	0.120969600953027	-2.32448475791053
CTSS	-0.455610764969133	11.6777651736883	-2.91694685975453	0.00596359451495911	0.120969600953027	-2.32565003606631
NMU	0.69989589830247	2.96945591057099	2.91643514621281	0.00597153437241579	0.121005394030494	-2.32680561099724
MRPL15	0.414202581327165	9.6943090091821	2.91539505166595	0.00598770325295383	0.121083280523915	-2.32915402499561
LOC100506075	0.334678465895063	8.25161516844136	2.91539290878041	0.0059877366076894	0.121083280523915	-2.3291588628658
LOC100129960	-0.81265129552469	9.66037106751543	-2.91468352430927	0.00599878799312826	0.121119487772483	-2.33076028227249
GNGT2	0.438101141049381	6.77988440910494	2.91375686666508	0.00601325304249045	0.121223964369959	-2.3328518383342
RASL10A	0.529747855401235	6.20352336612654	2.91311151007386	0.00602334631086534	0.121302642303604	-2.33430823461266
LOC100505564	0.417138914814812	7.24314643487654	2.91205714419666	0.00603987058458349	0.121477223612178	-2.33668723767439
KCNJ15	-0.577439811728397	13.3208507611111	-2.91146772632083	0.00604912658627283	0.121477223612178	-2.33801693646725
AEN	0.560433162808642	6.63280737106481	2.91137312333072	0.00605061343431926	0.121477223612178	-2.33823034125515
TPPP3	0.609063114197529	6.69225709567901	2.91050735727827	0.00606423634908637	0.121626111832495	-2.34018313674786
ASAH1	-0.435292111265436	9.67821855733025	-2.90905443135012	0.00608716289524179	0.121803533494336	-2.34345952683395
ATF2	-0.350945957098765	7.01493867407407	-2.9090320112656	0.00608751731002669	0.121803533494336	-2.34351007706085
PCDHGC4	0.398875050617284	1.31664711003086	2.90747589547773	0.00611216355460482	0.121963182130837	-2.34701805476752
SNHG12	0.395922898148145	10.0152348822531	2.90640739941928	0.00612914083218196	0.122177532661857	-2.34942612859103
PHF3	-0.308453946913579	10.0184312606481	-2.90545095501741	0.0061443751917654	0.122180152059993	-2.35158121878809
P2RY12	-0.62686433564815	5.19615542723765	-2.90521388767587	0.00614815671089354	0.122180152059993	-2.3521153201644
PRDM10	-0.439062439506169	7.58283989660494	-2.90514550984273	0.00614924782749886	0.122180152059993	-2.35226936726926
PPM1N	0.42171003101852	9.15782195439815	2.90483447679957	0.00615421332397105	0.122180152059993	-2.35297006004604
RABEP2	0.357387185339506	7.76063280208333	2.90355883020968	0.00617461774421827	0.122461168722629	-2.35584335336307
BCS1L	0.334967823148151	8.67157809891975	2.90303980780409	0.00618293781599114	0.122481670644859	-2.35701219253365
ARMC5	0.36262251126543	7.83807934467593	2.90270967298713	0.00618823543099529	0.122481670644859	-2.35775559100533
NBN	-0.512841681172842	8.661148025	-2.90213898500779	0.00619740318906808	0.122481670644859	-2.35904054742777
BBS1	-0.312025182253088	5.35210429529321	-2.90143424319752	0.00620874199689655	0.122481670644859	-2.36062712795765
SNRPD3	0.358485663117284	10.9419710252315	2.90097389873069	0.00621615910961536	0.122481670644859	-2.3616633727923
TTC7B	-0.558459911111109	5.94405352175926	-2.90009514712969	0.00623034068432973	0.122481670644859	-2.36364118502866
ADRA2C	0.537974218981482	3.66435625146605	2.89999818119629	0.00623190740663049	0.122481670644859	-2.36385940475079
ID1	0.565609409104938	4.09976594050926	2.89852345536812	0.00625578074358472	0.122704728398942	-2.36717769983895
LOC646808	0.347888300000001	7.87842596049383	2.89740287384957	0.00627397831617914	0.12286957067085	-2.3696984493427
NDUFA11	0.313743233641976	11.2798058186728	2.89703536777555	0.00627995718144973	0.12286957067085	-2.37052502639878
SNRK	-0.465022627932097	7.8679079900463	-2.89684869467232	0.0062829961629085	0.12286957067085	-2.37094485832142
KRTAP4-6	0.580651863888889	1.9774587117284	2.89439532423475	0.0063230644837496	0.123529858982127	-2.37646102165236
PSG5	0.728981395833334	3.00175358371914	2.89400254203962	0.00632950155813721	0.123532453218823	-2.37734389134853
PLXNC1	-0.53479063472223	9.4989661621142	-2.89294170408184	0.00634691767917278	0.123626095351283	-2.37972800984655
CEP63	-0.388343591049379	9.64581493487654	-2.89076149423458	0.00638285183966185	0.123923798075552	-2.38462613335326
CDC42EP3	-0.476249052160497	10.2866590509259	-2.89057631952819	0.00638591264317737	0.123923798075552	-2.3850420491975
LCORL	-0.535790331944445	3.28555753526235	-2.89038777144912	0.0063890306178367	0.123923798075552	-2.3854655252897
LYST	-0.503761818827163	11.2488224475309	-2.89030701929403	0.00639036643281743	0.123923798075552	-2.38564688826984
NT5C1A	0.597313706790123	3.9695292220679	2.89009814323852	0.00639382290657736	0.123923798075552	-2.38611599319184
LOC731789	0.601445712962963	4.68879578549383	2.8876930010118	0.006433749413484	0.124455494334607	-2.39151610783177
LOC100652821	0.356998010185185	7.89674442222222	2.88730351295331	0.00644023701464036	0.124455494334607	-2.39239034429513
DIS3	-0.467895225462963	6.04624143850309	-2.88666495474897	0.00645088656208092	0.124455494334607	-2.39382348337464
LYSMD2	-0.478473171141975	11.7301750418981	-2.886537592346	0.00645301261770658	0.124455494334607	-2.39410930436995
ANAPC7	-0.429566688271607	5.73690129320988	-2.88589712936942	0.00646371378533224	0.124539303464686	-2.39554648662881
DEM1	0.32710093919753	7.44236035339506	2.88456565821018	0.00648601382908128	0.124846209214978	-2.3985336534927
TASP1	-0.410726268209879	6.52913465416667	-2.88342519527679	0.00650517201153076	0.124970128002541	-2.40109162595164
HEXB	-0.36479837762346	11.1647604412809	-2.88260291197428	0.00651901806135931	0.124970128002541	-2.40293556407295
RAB27A	-0.442764190586423	9.77256308202161	-2.88221054384811	0.00652563468192723	0.124970128002541	-2.4038153215697
TNFRSF18	0.614291769598765	5.22551267554012	2.88194110281537	0.00653018198495044	0.124970128002541	-2.40441941300335
ALMS1P	0.457709036111109	6.1660163625	2.8816697213752	0.00653476503276359	0.124970128002541	-2.40502782015262
DKFZP686I15217	-0.515273324228397	4.95257865069444	-2.88109154104866	0.00654453929091232	0.124970128002541	-2.40632392025329
WIPI1	-0.462319295524692	10.5469834156636	-2.88077988853243	0.00654981351334653	0.124970128002541	-2.4070224824556
OR10J1	0.614826398765432	1.59669905972222	2.88058781522049	0.00655306602869807	0.124970128002541	-2.40745298762876
REEP4	0.561169816358024	7.77314878194444	2.88048031661449	0.00655488703929668	0.124970128002541	-2.40769392293451
NDUFAF2	0.567795753703705	7.33810217854938	2.88040116253703	0.00655622820038848	0.124970128002541	-2.40787132649971
LMBR1L	0.345751656172842	8.92040360787037	2.87871959458534	0.00658478087695938	0.125191602126059	-2.41163942885231
TBC1D5	-0.324963117129631	7.25389598989198	-2.87850386917804	0.00658845225765474	0.125191602126059	-2.41212273517028
SIRT1	-0.451132193209878	8.64072054969136	-2.87803030706443	0.00659651841853923	0.125191602126059	-2.41318361567
IQCC	0.380160689506172	4.39734674830247	2.87799156841886	0.00659717866064483	0.125191602126059	-2.41327039382548
NCR3	0.399345669907408	8.32596819822531	2.87741063165669	0.00660708727412741	0.125191602126059	-2.41457166068332
ZNF284	0.397619413271606	6.16692993441358	2.87670338795694	0.00661916900360608	0.125191602126059	-2.41615563226838
NDUFS5	0.526888340432096	11.7395455273148	2.87666254106656	0.00661986741528076	0.125191602126059	-2.41624710737038
FAM55A	-0.546534911728395	1.07035446203704	-2.87661362118846	0.00662070395189581	0.125191602126059	-2.41635666058878
OLA1	0.349676873919753	6.42870136257716	2.87518833583085	0.00664511997968109	0.125323509145189	-2.41954800576524
ACSL1	-0.673466933487656	14.1129912741512	-2.87422152368657	0.00666172998849044	0.125515960696606	-2.42171223840335
SLC30A1	-0.360625045061731	8.00387978179012	-2.87169769994501	0.00670527291279613	0.126093879775662	-2.4273597873658
HERC3	-0.408615049228395	2.65496293757716	-2.87129317836095	0.00671227672645003	0.126104566111973	-2.42826470197309
MAP4K4	-0.34665768194445	8.93578407044753	-2.86983163462218	0.00673763868195093	0.126459798824548	-2.4315335260609
ANAPC11	0.329979653086426	13.5090886850309	2.86943429847313	0.00674454907403693	0.126468362780626	-2.43242201479741
PRRT3	0.349776055092593	7.39292223989198	2.86887469197613	0.00675429288040081	0.126474983869758	-2.43367323099715
ANKRD39	0.403322248611112	7.07226451705247	2.86867282013017	0.00675781107995085	0.126474983869758	-2.4341245567895
TNFSF4	-0.534297965277777	6.61411527847222	-2.86777785332018	0.00677342910642332	0.126514324835096	-2.43612520435657
PLEKHJ1	0.402584725000002	9.30746486358025	2.8674429292321	0.00677928252497323	0.126514324835096	-2.43687381005771
RTN1	-0.669294839197533	6.81263228641975	-2.86662563239574	0.00679358615774696	0.12666062869748	-2.43870036701661
EMG1	0.379947268518519	9.95124233040123	2.86612180937556	0.00680241769131025	0.126673294825007	-2.43982619028244
JUN	0.814442059413581	8.72630898171296	2.86503836893924	0.0068214457316032	0.126673294825007	-2.44224679399705
C7orf60	-0.715792242129631	6.25811545439815	-2.86483327488492	0.00682505331459638	0.126673294825007	-2.44270494852671
LIPA	-0.413509761265431	11.0370769094907	-2.86474603580639	0.00682658838148544	0.126673294825007	-2.44289982366042
PID1	-0.722534949228399	8.39856890162037	-2.86392002824111	0.00684113889067772	0.126823194477606	-2.44474478392201
C19orf24	0.371198374999995	8.21022804845679	2.86328512826588	0.00685234265042514	0.12691082630915	-2.44616266727765
U2SURP	-0.384462988734569	7.98757112631173	-2.8628574700452	0.00685989898407633	0.126930803203943	-2.44711762179176
IFNGR2	-0.422624512654325	11.4549110962963	-2.86184533643396	0.00687781350948004	0.127074428014453	-2.44937735323676
LCMT1	0.308067659876542	9.59281152407407	2.8613280186084	0.00688698678997625	0.127074428014453	-2.45053214943711
HOXB9	0.546164339660495	3.53323613973765	2.86132072350833	0.00688711623125025	0.127074428014453	-2.45054843319991
FGR	-0.458974281481481	11.6155580598765	-2.85813093848087	0.0069439328407403	0.127761844144888	-2.45766607572462
MIS18A	0.336775461265431	7.60043503665123	2.85627401427022	0.00697720987378526	0.128102639365787	-2.46180734829641
FAM108B1	-0.681743290123457	3.95080713888889	-2.8559209375776	0.00698355402493879	0.128102639365787	-2.46259458546897
RNF168	-0.306358304166668	6.66173187939815	-2.85563483895379	0.00698869865379378	0.128102639365787	-2.46323244122356
NEDD1	-0.551512583179013	5.38241167955247	-2.85501520167384	0.00699985312102972	0.128102639365787	-2.46461378558701
PGM2L1	0.595054437654319	8.18839385972222	2.85367429489886	0.00702404856877738	0.128102639365787	-2.46760241056104
ELMO2	-0.453612989506172	6.36123975123457	-2.85262302373934	0.00704307242153042	0.128102639365787	-2.4699448898282
MYLK2	0.482842443055556	4.15080536766975	2.85246259584858	0.00704597976186865	0.128102639365787	-2.47030231422997
LRIF1	-0.642606940123457	6.72218192638889	-2.85151831895221	0.00706311506962136	0.128102639365787	-2.47240586011072
STK3	-0.753974957561726	5.22052628834877	-2.85144954846039	0.0070643645319356	0.128102639365787	-2.47255904196761
RPAIN	0.366826434722222	8.79716400516975	2.85123473260696	0.00706826876125499	0.128102639365787	-2.47303751586363
HLX	-0.583523152469132	7.86871537361111	-2.85101467037406	0.00707227043227757	0.128102639365787	-2.47352765238982
CUL3	-0.517111940432099	5.80460983765432	-2.85076758283111	0.0070767660608269	0.128102639365787	-2.47407795366884
NCR1	0.53202391095679	8.00256543742284	2.85036002475147	0.00708418720004951	0.128102639365787	-2.47498558297066
MANBA	-0.385951401080249	9.67011900300926	-2.84948293511299	0.00710018260228332	0.128102639365787	-2.4769385853542
NDEL1	-0.604919568364197	8.96789608310185	-2.84940194177138	0.00710166137044486	0.128102639365787	-2.47711891336486
EXOC6	-0.560820927623455	8.32791617106482	-2.84851761336569	0.00711782607623348	0.128102639365787	-2.47908762529511
TM4SF1	0.798063931327161	2.45125772554012	2.84729724302353	0.00714018975669394	0.128102639365787	-2.48180382359755
FAM18B1	-0.660543130246914	7.52920066327161	-2.84714521508835	0.00714298030976367	0.128102639365787	-2.482142144465
FUCA1	-0.348422681172838	10.1744020848765	-2.84665022300181	0.00715207320948719	0.128102639365787	-2.48324361593171
SEMA3C	-0.83779055123457	4.59937977808642	-2.84607256461082	0.00716269833982711	0.128102639365787	-2.4845288898066
PCBP1	-0.315638406790123	14.202168437963	-2.84593381756464	0.00716525257112937	0.128102639365787	-2.48483757419607
MMP11	0.565200854783953	4.7578872445216	2.84577982627594	0.00716808843363793	0.128102639365787	-2.48518016311582
YIPF2	0.394964347376543	6.00240229822531	2.84563086549641	0.00717083265291672	0.128102639365787	-2.48551154964601
PITPNA	-0.333939904938275	11.1195187529321	-2.84476249715898	0.00718684964559237	0.128102639365787	-2.48744315789435
TMEM71	-0.503456960493828	11.5891446853395	-2.84433681535332	0.00719471351287271	0.128102639365787	-2.48838991653965
LOC100506649	0.420227718827158	6.70589338981481	2.84430802633076	0.00719524563917544	0.128102639365787	-2.48845394303403
DTYMK	0.330098448919754	8.77880715486111	2.84390732060609	0.00720265596123519	0.128102639365787	-2.4893450670217
TMEM222	0.32876327530864	8.34913008209877	2.8436664818908	0.00720711326236386	0.128102639365787	-2.48988062770464
OTUD1	-0.536995645524688	7.38224474498457	-2.84358138160514	0.00720868886406804	0.128102639365787	-2.49006986121925
SLC22A2	0.648596076080248	2.32717943819444	2.84354318782402	0.00720939611298429	0.128102639365787	-2.49015478980391
SMARCAD1	-0.466866637191358	7.91349248834877	-2.8434630158355	0.00721088089923263	0.128102639365787	-2.49033305982393
TMEM170B	-0.664048798919756	9.33367382029321	-2.84187831128144	0.00724028831091491	0.128176663170122	-2.4938561643719
FAM8A1	-0.519685972685188	8.21941428680556	-2.84167774380238	0.00724401822021341	0.128176663170122	-2.49430197826115
CLTC	-0.317768075617284	12.6371780919753	-2.84147694859944	0.00724775416139296	0.128176663170122	-2.49474827887672
USE1	0.318384089197533	7.53770803904321	2.84080310715542	0.00726030462416678	0.128282839594723	-2.49624586089783
NDUFA1	0.481332661111113	10.906841375463	2.83739502999473	0.0073240922895421	0.129107658371484	-2.50381679733092
UQCRH	0.465255881172839	11.7357613472222	2.83706570193898	0.00733028383418067	0.129107658371484	-2.50454809174125
SLC40A1	-0.571248012808635	11.1253685347994	-2.8368329913926	0.0073346618630502	0.129107658371484	-2.50506480903824
MIAT	0.641467015432099	8.65573799305556	2.8364573950406	0.00734173317915064	0.129107658371484	-2.50589873887847
EXOSC9	0.343308586882717	9.34391541458333	2.83620338736143	0.00734651896321532	0.129107658371484	-2.50646266887501
DHRS2	0.438021879166667	2.54102535270062	2.83429342988772	0.00738259803048325	0.129625455562114	-2.51070202175443
SDF2L1	0.354273106790121	11.9768790768519	2.83391148282706	0.00738983281623082	0.129636324112841	-2.51154958171669
C14orf43	-0.37973653919753	9.65468952438272	-2.83295483118098	0.00740798262259794	0.129838478971205	-2.5136721301206
PTPRH	0.447804177314815	3.54266189112654	2.83168244894418	0.007432186999767	0.129878900452289	-2.51649451087834
MTF1	-0.444935013271603	7.48199032530864	-2.83130872194074	0.0074393103727973	0.129878900452289	-2.51732335778396
DOCK2	-0.481264790663579	8.23712220227623	-2.83060097040861	0.00745281783381023	0.129878900452289	-2.51889281427189
POTEF	-0.484725319444443	11.0237995118827	-2.83046540247127	0.0074554077623078	0.129878900452289	-2.51919341177722
LOC100653218	0.609787792901234	7.62786484521605	2.83046008391713	0.00745550938659805	0.129878900452289	-2.5192052045321
TRGV7	1.18436942561728	1.92221462978395	2.83039850799637	0.00745668604280812	0.129878900452289	-2.51934173495071
OR51B5	0.70029955941358	3.59412219791667	2.8298447961326	0.00746727472739411	0.129913215398777	-2.52056938075521
CHST11	-0.351873682407408	9.93131193765432	-2.82930933148772	0.00747752781018768	0.129913215398777	-2.52175642869881
NBEA	-0.564339705401235	4.20428904328704	-2.826813888665	0.00752548404396541	0.130487051765184	-2.52728662858213
UBE2D1	-0.444700133487649	10.457501097608	-2.82677417721626	0.00752624951379217	0.130487051765184	-2.52737460943739
ATP5J2	0.384604551234565	11.0377387796296	2.82649894645509	0.00753155680257328	0.130487051765184	-2.52798436308734
NPTN	-0.518213872067902	8.49523814699074	-2.82555062147136	0.00754987015092256	0.130688785872198	-2.53008502564626
RPS5	0.501769804629626	12.2853136243827	2.82519601186131	0.00755672877206206	0.130692056741885	-2.53087041942978
SEPSECS	-0.543802678858024	3.25921217415123	-2.82254477186459	0.00760819172745628	0.131119188126214	-2.53674047899706
FAU	0.380408093672839	14.2843354054784	2.82060432377038	0.00764606453065235	0.131656093566022	-2.54103461729453
KCNE3	-0.410705132870371	10.2581010020833	-2.81997825601821	0.00765832130576052	0.131733485687554	-2.54241968979349
RRN3P3	0.300630915277777	9.84848709282407	2.81947023863671	0.0076682804246182	0.131733485687554	-2.54354345461092
TOPORS	-0.509819366820984	8.39010909050926	-2.81904114970183	0.00767670164493984	0.131733485687554	-2.54449252686999
LOC100128420	0.748398925308644	6.57104958533951	2.81894228726788	0.00767864312273524	0.131733485687554	-2.54471118113986
SLC37A3	-0.606150489351851	8.08583839313272	-2.81807830284177	0.00769562969446552	0.131733485687554	-2.54662185439126
RASSF7	0.351357114351851	8.30701757152778	2.81778631514905	0.0077013783048278	0.131733485687554	-2.5472674931974
FNIP2	-0.34037499722222	6.75557311882716	-2.81761497407767	0.00770475350621244	0.131733485687554	-2.54764634061713
PLSCR1	-0.642208137654322	10.8064148777778	-2.81729478812886	0.00771106445948583	0.131733485687554	-2.54835425631679
C1orf54	0.475371924999997	7.9281740470679	2.81669500317613	0.00772289935803712	0.131820742962315	-2.5496802171448
C12orf62	0.410619576080252	11.8992895750772	2.81622975276979	0.0077320912944192	0.131857262503231	-2.55070863773745
PRSS53	0.397435503395061	3.94051944290123	2.81579306312672	0.00774072823540157	0.131857262503231	-2.55167382944863
PAPD5	-0.342546302314814	6.35487917569444	-2.81450809712941	0.00776619476505827	0.132099467379615	-2.55451338004333
MMP24	0.73761201574074	2.77931798348765	2.81288524572872	0.00779846939987456	0.132418551031665	-2.55809844404598
C8orf83	-0.600168410030864	7.11727272307099	-2.81025471016451	0.00785105014524921	0.133195954628708	-2.56390685790179
PRKCD	-0.434445530092596	11.7952085304784	-2.80963669747907	0.00786345119814434	0.133290939643286	-2.56527098290656
NOTCH1	-0.564705221913581	7.51185885895062	-2.80823050443994	0.00789173594396139	0.133654767348248	-2.56837414202291
MTMR6	-0.472244297067899	7.45388644236111	-2.80763966937386	0.007903648506212	0.133740926147862	-2.56967769574321
ACTR3	-0.420873301851852	12.4082932152778	-2.8067103428473	0.00792241972667144	0.133914141900776	-2.57172771316006
PLEKHA4	0.48653735972222	4.44735131983025	2.8061082671322	0.0079346030596935	0.133914141900776	-2.57305561597703
USMG5	0.452031414660494	11.6168638357253	2.80578156419725	0.00794122137732594	0.133914141900776	-2.57377609824515
SLC16A8	0.429544815123455	5.81306597253086	2.80394829813751	0.00797845501784103	0.134413543751678	-2.57781805092537
BRMS1L	-0.63425792654321	4.09105303132716	-2.8036486902497	0.00798455549512395	0.134413543751678	-2.57847846402706
LOC100506668	0.558157788425927	3.48181975007716	2.80265666629265	0.00800478565661524	0.134634786112735	-2.58066482569176
FANK1	0.633338449382717	3.85263166959877	2.80220030882287	0.00801410809640681	0.134634786112735	-2.58167044773847
DCP1B	0.340302772530865	10.1041663816358	2.80179678335952	0.00802235971164882	0.134634786112735	-2.58255956462793
GPR55	0.707558449845679	2.93639500594136	2.80081868326039	0.00804239354582491	0.134634786112735	-2.58471435078113
LOC100287177	0.510116311265432	5.99097488125	2.80071056515966	0.00804461092165152	0.134634786112735	-2.58495250953724
DDX26B	-0.409304852314811	8.52597347523148	-2.8003811338219	0.00805137068458016	0.134634786112735	-2.58567813382156
DOCK4	-0.586683310185186	5.87347272407407	-2.79967181284176	0.00806594355284413	0.134741827722064	-2.58724034323756
TRIM74	0.508580482253087	5.69576324020062	2.7980961930764	0.00809840230785397	0.135168818758432	-2.59070960297465
WDR34	0.410653523148147	7.25477113271605	2.79569920563288	0.0081480151222906	0.135839093675009	-2.59598503300946
LOC158960	0.431950908024691	5.78611527530864	2.79515311304879	0.00815935765529401	0.135839093675009	-2.59718650881813
GAS5	0.68316673919753	8.8298249816358	2.7936194507594	0.00819129102876389	0.135926433621138	-2.60055998061881
ZNF280D	-0.929131083950617	6.18798455787037	-2.79346301065953	0.00819455490111034	0.135926433621138	-2.60090402381566
RNF126	0.310651769753088	11.5552762837963	2.79303138698377	0.00820356631853062	0.135926433621138	-2.6018531882254
CIDEB	-0.349146102777777	8.98741759398148	-2.7920492541112	0.00822410563219055	0.135926433621138	-2.60401260963383
BICD2	-0.38452231358025	8.01868526944445	-2.79126438641055	0.00824055395177198	0.135926433621138	-2.60573795994532
N4BP1	-0.368211211419753	9.10779409475309	-2.7911788723374	0.00824234790249708	0.135926433621138	-2.6059259244659
MRPL22	0.511649283950614	9.61298139783951	2.7911572610363	0.00824280133114288	0.135926433621138	-2.60597342669235
INSIG2	-0.551116636574078	6.98479732723765	-2.79034572133973	0.00825984513609311	0.135926433621138	-2.60775704565888
COMP	-0.506046713425926	2.7932646783179	-2.79028861643499	0.00826104567722587	0.135926433621138	-2.60788253973957
SARM1	0.446065864351851	7.18478595733025	2.78910857240488	0.00828589064226315	0.135926433621138	-2.61047545013332
CAPN12	0.568909725771605	6.52644839097222	2.78876235290389	0.00829319322700189	0.135926433621138	-2.61123606728036
LIG4	-0.794737647993827	3.10489430516975	-2.7886599679258	0.00829535391479887	0.135926433621138	-2.61146098768691
CTSD	-0.419677480401237	8.73602770810185	-2.78863871483612	0.00829580249637625	0.135926433621138	-2.61150767604894
POLR2B	-0.370358668364197	9.73813030532407	-2.78766272322473	0.00831642675486296	0.135926433621138	-2.61365147373232
HCFC1R1	0.357906563580249	9.604275475	2.78716566190298	0.00832694878498647	0.135926433621138	-2.61474310381815
LINC00471	0.707478484567901	2.03616864197531	2.78710558393924	0.00832822138280418	0.135926433621138	-2.61487503681221
HERC2	0.427321239969135	6.70817332584877	2.78703431332071	0.00832973130309204	0.135926433621138	-2.61503154688806
PPIF	-0.492743457870372	7.60065919621914	-2.7867399187026	0.00833597096903663	0.135926433621138	-2.6156780099432
SSR4	0.317779075925923	12.1725959050926	2.78644486797111	0.00834222890565966	0.135926433621138	-2.61632587063767
EAF1	-0.301040014660496	3.71612006828704	-2.78620341760717	0.00834735324740398	0.135926433621138	-2.61685600564618
CCDC78	0.467127307253087	4.02911300625	2.78619814884217	0.00834746509994391	0.135926433621138	-2.616867573568
FOSB	0.565663050000001	3.86517211990741	2.78611771106775	0.00834917291610265	0.135926433621138	-2.61704417830882
UFD1L	0.309483781481481	10.3355932660494	2.78585748079023	0.00835470022821489	0.135926433621138	-2.61761550356316
MTMR9LP	0.495250281944444	4.94764989807099	2.78582188988023	0.00835545644668623	0.135926433621138	-2.61769363938296
SOS2	-0.515508794830247	9.8353857244213	-2.78526172841976	0.00836736688108543	0.135926433621138	-2.61892332775733
FAM45A	-0.31506683564815	10.2321441405093	-2.78514363035613	0.0083698799572901	0.135926433621138	-2.61918256137664
EOMES	0.446202157561727	8.86085348078704	2.78514161283209	0.00836992289543902	0.135926433621138	-2.61918698992475
TXNRD1	-0.76748023425926	6.72587693348765	-2.782587475699	0.00842444626060136	0.136293682783266	-2.62479180500824
RAB28	-0.545046845679014	5.22551971419753	-2.7825258769616	0.00842576528583944	0.136293682783266	-2.62492693765944
GALNT1	-0.461252749537037	9.04916314992284	-2.78248295714788	0.00842668444939317	0.136293682783266	-2.62502109217955
KANK3	0.368846771759261	4.60216749606481	2.78186717826638	0.0084398821426988	0.136293682783266	-2.62637184452444
ZNF576	0.319230790740742	6.77362582191358	2.78185665100977	0.00844010793545143	0.136293682783266	-2.62639493513044
C1orf61	0.472478984722222	2.72303617723765	2.78134835552612	0.00845101674699438	0.136293682783266	-2.62750977075221
MBLAC1	0.333184545370369	5.77095146929012	2.78106525016591	0.00845709831484796	0.136293682783266	-2.62813064510321
CCDC130	0.326064273611111	12.3525760685957	2.7810265964966	0.00845792897496562	0.136293682783266	-2.62821541282495
ZCCHC17	0.438957498919754	9.6645691533179	2.77863831730294	0.00850940012964587	0.137010431832712	-2.63345148121946
CREB3L2	0.346006689197534	7.71572865108025	2.77632609776455	0.00855950955780038	0.137704096703693	-2.63851809068112
MANEAL	0.449060116203704	4.66771788248457	2.77599127722502	0.00856678835257272	0.137708135987418	-2.63925153935654
OCIAD2	0.464169230864197	11.0796521080247	2.7754801339884	0.008577911399251	0.137773913006822	-2.64037112790325
CHST4	0.402656085339506	5.09959698557099	2.77390319427809	0.0086123120655763	0.138045223016033	-2.6438243750797
AKIRIN1	-0.397251094907406	8.06282825748457	-2.77373731531715	0.00861593813465725	0.138045223016033	-2.64418755150696
MAP7D3	0.306049306944446	6.09980408912037	2.77329725132173	0.00862556469490533	0.13808655244826	-2.64515096381009
BEND2	-1.08487450092593	2.78618692839506	-2.77284605199449	0.00863544522907094	0.138131876949914	-2.64613865382653
ADAM17	0.337505624228394	9.06794795470679	2.77230255639588	0.00864736087654865	0.138209654466534	-2.64732824842567
UBE2Q2	-0.480735251543211	6.49263312376543	-2.77122245894686	0.00867108642948511	0.138475907567857	-2.64969191076621
ZNF71	0.330482745216052	7.59318889776235	2.76977235568388	0.00870303476441957	0.1388133518157	-2.6528643692647
ZWILCH	0.480601588888887	5.8092396162037	2.76962058950222	0.00870638476047439	0.1388133518157	-2.65319633444685
MRPL24	0.342541261882712	9.63397850270062	2.76877059281497	0.00872516925097612	0.138999749164941	-2.65505535855593
TINAGL1	0.337320248148149	2.42945794382716	2.76754555194382	0.0087523083185427	0.139234134468346	-2.6577340043152
MEX3B	-0.621040816666667	2.53410339814815	-2.76746511325976	0.0087540930678746	0.139234134468346	-2.65790986338584
NAB1	-0.467186735339506	8.18253981520062	-2.76467472140054	0.00881621528032014	0.140108465870132	-2.66400835162109
AKT1	-0.606096694907406	5.95184626566358	-2.763824289022	0.00883522968912193	0.140183259723356	-2.66586622227705
KIR2DL5A	0.618978356327162	4.14783344436728	2.76266987573215	0.00886110165138248	0.140480005549223	-2.66838759505605
LOC728431	0.380560804320988	6.05961498981481	2.76194734159912	0.00887733042469617	0.140548424917086	-2.66996535337192
SLC35A3	-0.440774230555556	5.28622509953704	-2.76183915825979	0.0088797626969815	0.140548424917086	-2.67020156486893
ARPC5L	0.3242865566358	9.29859655841049	2.76022934845422	0.008916029096055	0.141008547326229	-2.67371578876677
PHIP	-0.480109192901232	6.98573274691358	-2.75969009144887	0.00892820842307603	0.141021458894744	-2.67489269882975
LINC00467	0.508263015895064	5.80145991674383	2.75954778472465	0.00893142505232312	0.141021458894744	-2.67520325404702
NOMO1	-0.362335247222222	7.89647845	-2.75923778202606	0.00893843592484165	0.141021458894744	-2.67587973607862
CFL1	-0.369095657561729	11.9540906895833	-2.75869994629271	0.00895061149316496	0.141069418816787	-2.67705327646414
VCL	-0.437005975308644	9.02838032731482	-2.75846768061261	0.00895587430508208	0.141069418816787	-2.67756002780049
TCERG1	-0.453660387962961	7.60987821466049	-2.75793446751149	0.00896796703857294	0.141146437044849	-2.67872327593514
LOC100272216	0.448058684722222	9.2365593695216	2.75711046501295	0.00898668442131147	0.141327513030175	-2.68052062378759
CALR	0.313066456790123	11.1327966233025	2.755654500003	0.00901984570831517	0.14151468207205	-2.68369559894651
C11orf82	-0.420768918827161	4.13507160987654	-2.75535087776049	0.00902677536524014	0.14151468207205	-2.6843575635595
MAPK6	-0.64629874537037	5.83981037299383	-2.75532028014629	0.00902747397754849	0.14151468207205	-2.68442427064927
NFIL3	-0.51341181929012	11.8568687263117	-2.75388250441237	0.00906035831673024	0.141916643658137	-2.68755829174136
NPFF	0.320483267129629	8.0556189304784	2.75225235099641	0.00909777723520898	0.142388933645303	-2.6911103920163
LGALS7	0.503882979938273	5.30063671388889	2.75071279771635	0.00913324823945141	0.142668582728097	-2.69446384445401
EPS8L2	0.380989664814818	5.16449062623457	2.75044795889588	0.00913936300586081	0.142668582728097	-2.69504059538869
SNHG10	0.532262477932098	6.96814612152778	2.74989844604676	0.00915206263667917	0.142668582728097	-2.69623718031663
GLIPR1L2	0.720731788580248	2.6863253095679	2.74938378089514	0.00916397177260957	0.142668582728097	-2.69735774482433
GMPR2	-0.342488048456794	10.1351432141975	-2.74893558905881	0.00917435446497937	0.142668582728097	-2.69833347008523
RPL8	0.315204299228398	14.607602868287	2.74857356093945	0.00918274908597829	0.142668582728097	-2.69912154062539
SIGLEC10	-0.564925672222222	8.76591168518519	-2.74832771541149	0.00918845375875774	0.142668582728097	-2.69965666467478
CHID1	0.418279074845678	8.67502572554012	2.74614460196041	0.00923925592187903	0.143121482603186	-2.70440723756325
RPS26	0.712122294753089	10.294928553858	2.7459734786058	0.00924324905155214	0.143121482603186	-2.70477950939382
RBM11	-0.838575246604939	3.28130495617284	-2.74594695818289	0.00924386804376497	0.143121482603186	-2.70483720215925
RHOA	-0.387573086574074	12.3989286079475	-2.74565489106701	0.00925068749750232	0.143121482603186	-2.7054725440453
SAC3D1	0.354281781018521	8.10785634097222	2.74550700306869	0.00925414230457959	0.143121482603186	-2.70579423254887
NDUFA7	0.381437721913578	11.1657673810185	2.74477071107465	0.00927136063477513	0.143139545405035	-2.70739566280025
KREMEN2	0.419696307716047	4.40197730046296	2.74452023091908	0.00927722493821866	0.143139545405035	-2.70794039295607
SIGIRR	0.432226316975308	11.1480236401235	2.74388506166757	0.00929211111903139	0.14318619467115	-2.70932158095498
RPL35A	0.557057792129626	14.5007697625772	2.74307732389317	0.00931107374127872	0.14332324427365	-2.71107772754717
RWDD4	-0.556390540895061	5.94125508186728	-2.74251556973184	0.00932428277199809	0.143354293546971	-2.71229887298204
WWP2	-0.354012763117282	7.57337032631173	-2.74236940199072	0.00932772259619229	0.143354293546971	-2.71261658731105
LOC100130331	-0.48430430339506	10.8152060231481	-2.74198087559474	0.009336871671557	0.143382445457805	-2.71346104662595
ZBTB37	0.513302030709876	5.05838486134259	2.74091873337348	0.00936192567750524	0.143579852605889	-2.71576921462456
NDUFB9	0.325906998765433	12.8172683382716	2.74056072967076	0.00937038438536412	0.143579852605889	-2.71654707261183
IFNAR1	-0.327103376234572	9.15172812160494	-2.74014629339696	0.00938018530836741	0.143579852605889	-2.71744746415778
CD160	0.759549507098768	6.9261663382716	2.73988525579622	0.00938636341863452	0.143579852605889	-2.71801454173409
ADAMTS2	0.884679547067901	4.16488298695988	2.73875125105677	0.00941324635150648	0.143878753711209	-2.72047765013255
HMP19	0.563674912191356	4.27855855763889	2.73721403442103	0.00944980198923361	0.144125873731364	-2.72381551049155
AKIRIN2	-0.329515730401237	10.2164725079475	-2.73706691150087	0.00945330753071239	0.144125873731364	-2.72413490532178
TCEB2	0.301828861111112	11.5207664861111	2.73658070963778	0.00946490099192653	0.144125873731364	-2.72519034151891
KCTD12	-0.43253868240741	9.05670851342593	-2.73612095226216	0.00947587602046772	0.144125873731364	-2.72618826213062
MRPL46	0.338527876234567	8.58337207407407	2.73597947226796	0.00947925571395213	0.144125873731364	-2.72649532814739
DHX36	-0.347110199999999	9.50906782854938	-2.73540841511286	0.0094929085767682	0.144125873731364	-2.72773463846661
RPS21	0.590313627623461	13.7761372599537	2.73537729272378	0.00949365317640922	0.144125873731364	-2.72780217562573
HSD17B2	0.784851218364198	2.58806226998457	2.73405731265606	0.00952528348312163	0.144125873731364	-2.73066614576887
STX11	-0.44271277052469	10.1010952963735	-2.73351078911201	0.00953840826977854	0.144125873731364	-2.73185168237795
VARS2	0.404858894444445	8.81188581111111	2.73297966319739	0.00955117935508338	0.144125873731364	-2.73300367233886
SERINC3	-0.323089919907407	9.44435464251543	-2.73292432035493	0.00955251100286563	0.144125873731364	-2.73312370039783
SSBP2	-0.396104249382718	6.36547102638889	-2.73260428055363	0.00956021511148222	0.144125873731364	-2.73381777505036
ZNF780B	0.308422977932098	7.99851078896605	2.73243979565052	0.00956417689097739	0.144125873731364	-2.73417447540467
TMEM200C	0.877069700771607	5.21755249513889	2.73227837616574	0.00956806631754131	0.144125873731364	-2.73452451473254
CASD1	-0.657899180092593	5.03606410192901	-2.73216946586165	0.00957069135646826	0.144125873731364	-2.73476068002546
RPL35	0.545129760030864	13.4850698895833	2.73104973387784	0.00959771875838411	0.144125873731364	-2.73718839966031
CTCF	-0.332464164043214	7.43019387615741	-2.73055762306493	0.00960961940699839	0.144125873731364	-2.73825515572728
EXOC8	-0.531016137499998	8.41378863310185	-2.7301721802008	0.00961895007618927	0.144125873731364	-2.73909059989508
IWS1	-0.30182028410494	7.32673059189815	-2.72968023332591	0.00963087116524164	0.144125873731364	-2.74015678062731
MAP3K5	-0.392470173302467	10.6715964736883	-2.7291708566057	0.00964322906153226	0.144125873731364	-2.74126060651118
SPG20	-0.631699069290124	6.22050794683642	-2.72912390923089	0.00964436878319558	0.144125873731364	-2.74136233541666
LOC339803	0.487981968209878	5.22439674675926	2.72911977749749	0.00964446909352995	0.144125873731364	-2.74137128829619
BCAS4	0.322757241358024	6.86229607947531	2.72877054652184	0.00965295123088806	0.144125873731364	-2.7421279907637
KIAA0947	-0.353649695679013	7.8482159558642	-2.72860812473975	0.00965689849501916	0.144125873731364	-2.74247989987853
SLC35B3	-0.48332469074074	7.43014469953704	-2.72844004571724	0.00966098482062451	0.144125873731364	-2.74284405201718
KIAA1370	-0.555743191203703	9.38646063572531	-2.72822366710411	0.00966624776368527	0.144125873731364	-2.74331282657235
RNF6	-0.350595925617283	5.18228748919753	-2.72822189547411	0.00966629086573634	0.144125873731364	-2.74331666463068
C16orf55	0.343107566203704	4.90899514760802	2.72798166998157	0.00967213697151025	0.144125873731364	-2.74383707418768
MANSC1	-0.769970141203706	8.13850449513889	-2.72730827908971	0.00968854203436622	0.144260623984351	-2.74529570937227
IFITM10	-0.762881591358024	2.7479791779321	-2.7260647469994	0.0097189046473042	0.144565287675355	-2.74798872181615
OR52K3P	-0.48491030972222	8.69673617260803	-2.7258662837194	0.00972375856882457	0.144565287675355	-2.74841844393175
C9orf24	0.346487702623457	5.11517566998457	2.72357590050849	0.00977993858262174	0.145235256081191	-2.75337623443517
C18orf54	0.308279263580244	5.01559976141975	2.72323114086083	0.00978842108510489	0.145235256081191	-2.75412227308933
MMP23B	0.52820940447531	6.53635679544753	2.72263207722896	0.00980317673534403	0.145305028841956	-2.75541846535876
DDX3X	-0.403030821759261	9.83731461442901	-2.72186584940637	0.00982207989548721	0.145475174264605	-2.75707608278799
DPY19L3	-0.397928631327161	2.97390880856481	-2.71983447073383	0.00987235852335748	0.146035501070323	-2.76146920770424
CECR5-AS1	0.437087623919754	5.49050779050926	2.71973538882672	0.00987481698995552	0.146035501070323	-2.76168343139128
PION	-0.408365094135801	9.05366459382716	-2.71763181684956	0.00992714590531298	0.146348268617482	-2.76623034980334
NOTUM	0.339434413425924	5.47693027214506	2.71761102704839	0.0099276643571707	0.146348268617482	-2.76627527611187
PUS10	-0.484406919907408	4.61361867075617	-2.71749848841204	0.00993047125854753	0.146348268617482	-2.76651846581321
CNPY2	0.385951022222221	10.115456071142	2.71725273355941	0.00993660335169211	0.146348268617482	-2.76704950573797
NDUFB2	0.520901474845676	12.2841535878858	2.7170726847951	0.00994109816889082	0.146348268617482	-2.76743854485963
NOS2	0.767947862037037	2.55384069876543	2.71676257290957	0.00994884435765344	0.146348268617482	-2.76810857799656
SMURF1	-0.410052860185186	4.55023106203704	-2.7166145273773	0.00995254431350999	0.146348268617482	-2.76842843035719
TCF7L2	-0.523865396759261	5.13967030223765	-2.71648768640709	0.00995571533896927	0.146348268617482	-2.76870246132163
NR1H3	0.327080509104938	9.31151741103395	2.71548043610379	0.00998092986606718	0.146499116648379	-2.77087826151109
LMBRD2	-0.351975408487656	4.90928599467593	-2.71484404912104	0.00999689105329346	0.146623563015932	-2.77225267718009
NEIL2	0.524545011728393	5.47254030679012	2.71393107829693	0.0100198305341041	0.146693060852746	-2.77422407254949
C6orf225	0.575920940432099	5.27190796342593	2.71379669070243	0.0100232112979888	0.146693060852746	-2.77451422211642
UBE2QL1	0.395769188734568	1.07412492152778	2.71324520749779	0.0100370959304687	0.146693060852746	-2.77570480491969
TRAPPC4	0.380936936882716	9.90980797692901	2.71296115662007	0.010044254399953	0.146693060852746	-2.77631797404185
UNK	0.31926761697531	9.31115098441358	2.71289765666909	0.0100458553321317	0.146693060852746	-2.7764550431442
ERV9-1	0.43912067037037	2.77575317098765	2.71269486888139	0.0100509695097949	0.146693060852746	-2.77689276094818
CPLX3	0.535033925154322	4.03769272492284	2.7125734326282	0.0100540332087389	0.146693060852746	-2.77715487120313
EGF	-0.882737030246913	4.2741564632716	-2.7121173923779	0.0100655463146496	0.146751770859791	-2.77813912924464
FAR1	-0.524094809567901	6.87888666697531	-2.71073082124644	0.010100626498549	0.146979838440439	-2.78113106757628
LAMP2	-0.384047580246916	10.2898237265432	-2.70904573193562	0.0101434116381108	0.147448183270608	-2.78476581624034
PI3	-0.926851705555555	10.7648624285494	-2.70869176545729	0.010152420308496	0.147469737542608	-2.78552913853025
C15orf63	0.319143968981484	11.8680670749228	2.70773512664798	0.0101768044647272	0.147605095104611	-2.78759179000304
ARMCX3	-0.42798325925926	6.07800733503086	-2.70698684831571	0.010195915434367	0.147682411228748	-2.78920485765591
DOK4	-0.66623967669753	5.7296383033179	-2.70669643208546	0.0102033415918514	0.147682411228748	-2.7898308317901
AGSK1	0.397134093981481	6.92447519621914	2.7064487263199	0.0102096795695241	0.147682411228748	-2.79036471182824
ATP5G1	0.32215483487655	9.9991515154321	2.7056215980006	0.0102308694940732	0.147682411228748	-2.79214719172411
UBE2V2	-0.518642085956789	4.40372712800926	-2.70546475119546	0.0102348922913314	0.147682411228748	-2.79248516029173
SEPT3	0.383367437191358	1.49756712044753	2.70431316847726	0.0102644729054093	0.148000255026855	-2.79496616604083
PMS1	-0.334556839197532	4.0830810537037	-2.70320835508457	0.010292926554284	0.148192428972222	-2.79734576747481
LOC400657	-0.540792356944444	5.14354670871914	-2.7024334010671	0.0103129284837454	0.148204599183737	-2.79901452562961
SH3GLB2	0.445958498456792	7.69949315694444	2.70195572629394	0.010325275418327	0.148204599183737	-2.80004297886484
SPG11	-0.413590373765432	7.95096328271605	-2.70140818241124	0.0103394451648406	0.148204599183737	-2.8012217181785
SETD1B	-0.414752014043208	7.61967939729938	-2.70133622551326	0.0103413086567317	0.148204599183737	-2.80137661374613
C5orf43	-0.519317273919753	7.84719089035494	-2.70128658564449	0.0103425943782908	0.148204599183737	-2.80148346776118
SNIP1	-0.473538294907407	4.25174088649691	-2.70114271797131	0.0103463215290279	0.148204599183737	-2.80179314790175
KAL1	-0.773411002777778	1.98667648487654	-2.70102775350612	0.0103493007840712	0.148204599183737	-2.80204060520092
ACSL3	-0.40747377808642	7.62277666388889	-2.70056816779717	0.0103612186876051	0.148204599183737	-2.8030297803795
WDR74	0.308145684722222	8.7837740400463	2.70054413114723	0.0103618423517081	0.148204599183737	-2.80308151192082
LOC100505679	0.512436681635803	1.24563315609568	2.69921140048501	0.0103964763260941	0.148591505185859	-2.80594933993665
DYNC1LI1	-0.337630807716053	8.55893203611111	-2.69588524298715	0.0104833819538082	0.149289149262262	-2.81310270285108
C11orf24	0.326693430401233	9.46413193850309	2.69530130004901	0.0104987083863414	0.149371202979176	-2.81435796207285
TBC1D9	-0.412571979320987	8.6082929162037	-2.6950850372698	0.0105043897782753	0.149371202979176	-2.81482280145174
MAGEE1	0.361031653395061	5.01786777052469	2.6945662115714	0.0105180313378132	0.149456725209898	-2.81593787658389
IFFO2	0.416691153703702	9.61311830092593	2.69357466879228	0.0105441477351816	0.149705962263433	-2.81806854078403
CTNNA1	-0.308736878240738	9.53010654992284	-2.69332052071541	0.0105508514358663	0.149705962263433	-2.81861458160933
ERI1	-0.626948840740741	5.35671272361111	-2.69276167587064	0.0105656060411745	0.149806838188723	-2.81981515004992
LY6K	0.366259026851852	1.44847700771605	2.68991042987866	0.0106411822093734	0.15046948797703	-2.82593796980505
TMPO	-0.398803220524692	6.00576608078704	-2.68977505869319	0.0106447828147589	0.15046948797703	-2.82622856350833
PLEKHH3	0.441813317901235	4.2090364712963	2.68955131581344	0.0106507364033754	0.15046948797703	-2.82670883888528
JKAMP	-0.50627009537037	7.61464462469136	-2.68792751542945	0.0106940366065945	0.150892045350216	-2.83019362892606
SEC24C	-0.518686591203706	6.65884483989197	-2.68775978615713	0.0106985185367224	0.150892045350216	-2.83055350967303
TMEM188	-0.536425523148148	7.87138184598765	-2.68753133169346	0.0107046259130558	0.150892045350216	-2.83104365915893
FLYWCH1	0.34187281373457	7.49618822600309	2.68623666370094	0.0107392978278165	0.150892045350216	-2.83382085904543
PRMT3	-0.418856801080248	5.65516177044753	-2.68618335139096	0.0107407277849272	0.150892045350216	-2.83393520090258
BLK	0.65006167067901	8.53191667916667	2.68575997967781	0.0107520898291309	0.150892045350216	-2.83484317710638
SNX13	-0.507730831944444	8.53597290470679	-2.68549275907386	0.0107592669614369	0.150892045350216	-2.83541621874706
ANPEP	-0.627460587654323	9.63627525339506	-2.68532565735431	0.0107637573069153	0.150892045350216	-2.83577454140395
MRPL39	0.363403370061729	8.20774042947531	2.68511226898515	0.0107694939839944	0.150892045350216	-2.83623209717703
KLHDC9	0.636545528086419	3.85187688996914	2.68500810618709	0.0107722952963931	0.150892045350216	-2.8364554385556
SIX2	0.499733359104937	3.06112939205247	2.6849415035609	0.0107740868338562	0.150892045350216	-2.83659824207344
MTMR9	-0.305291877160495	6.74591899243827	-2.68465341807491	0.0107818391912748	0.150892045350216	-2.83721590314317
PCMTD2	-0.485613689969137	9.26419229282407	-2.68297871313358	0.0108270076281579	0.151215405897187	-2.84080564826669
ZBTB20-AS1	0.681393600925927	4.60637859768519	2.68265517011036	0.0108357540458245	0.151229772455792	-2.8414989972457
TOMM6	0.357471080709876	10.7143438925154	2.68176410950841	0.0108598760942707	0.151384695149964	-2.84340824783143
S100A7	0.426569025308642	3.19264516111111	2.68167445990943	0.0108623057606965	0.151384695149964	-2.84360031459898
TRAIP	0.375350242901233	5.89016135802469	2.68016149016039	0.0109033858774476	0.151849215542705	-2.84684109349669
SYNGAP1	0.664777424691358	1.68594655941358	2.67925080865443	0.0109281818861844	0.152086451747005	-2.84879119614905
ZNF593	0.382019844907408	9.15718368773148	2.67725041849434	0.0109828315958282	0.152609528907563	-2.85307324409038
GNRHR2	0.372203311265431	4.04228984899691	2.67711223085834	0.0109866161303384	0.152609528907563	-2.853368972248
APOBEC3H	0.523905601080246	5.15938477908951	2.67612905773447	0.0110135770404167	0.152840681378871	-2.85547272174787
EIF5A2	0.443196982098765	6.20394833950617	2.67584021497979	0.0110215094008198	0.152842517133095	-2.85609067842568
PGCP	-0.37422793410494	11.3767022189043	-2.6748003223248	0.0110501112632202	0.153130785150495	-2.85831508689968
LMAN1	-0.631164184567903	4.15328762839506	-2.67438766334005	0.0110614802982215	0.153180004553816	-2.85919763870744
RGAG4	-0.622980365895061	2.80603343279321	-2.67275010106055	0.0111067029101542	0.153697629607678	-2.86269900698463
ZNRF2	-0.363246450771605	7.35629868140432	-2.67155822007918	0.011139725045211	0.154045809640727	-2.86524655510426
PHLDB3	0.434139980864197	8.35378937762346	2.67108697719017	0.0111528062634648	0.154117939867837	-2.86625359298406
ANKRD10	-0.35717055478395	8.98465932260802	-2.67048871756978	0.0111694337852799	0.15411996685002	-2.86753189578729
ARL17A	0.477480125617283	8.01956388641975	2.67035392494798	0.0111731832580075	0.15411996685002	-2.86781988162248
KIAA1468	-0.610994508641974	7.86231245385802	-2.66989507969004	0.0111859554938915	0.154141208089173	-2.86880013788948
SOX17	-0.553354053086418	6.60608679922839	-2.66932236030554	0.0112019164132701	0.154252671903041	-2.8700235148277
RALGPS1	-0.375317126234569	4.94797174243827	-2.66641220877554	0.0112833440293602	0.155047073110317	-2.87623718561305
ICAM1	-0.317866736728396	9.17187616049383	-2.6657406756184	0.0113022113767225	0.155197499598372	-2.87767039238366
BRPF3	-0.325389677314815	5.14188283356481	-2.66288775570935	0.0113826921611218	0.156021232603395	-2.88375654039784
KDM3A	-0.381104077314815	8.4976100158179	-2.66274729812922	0.0113866681035571	0.156021232603395	-2.88405606872112
DHODH	0.33212147361111	7.2071978628858	2.66248668560002	0.0113940486785128	0.156021232603395	-2.8846118021511
CENPK	-0.817992479938271	4.47558551558642	-2.66205841167422	0.0114061870392103	0.15607837641992	-2.88552498124572
GLYATL1	0.729971750462965	3.54982842183642	2.65934282300929	0.0114834320074292	0.156875853041745	-2.89131299775524
AASDHPPT	-0.376483576234568	8.68183734598765	-2.65922965345277	0.011486661578041	0.156875853041745	-2.89155412350855
WDR83	0.36390541111111	7.22598252986111	2.65916579652534	0.0114884842620518	0.156875853041745	-2.89169017787873
MRPL48	0.439858594753085	8.34098017546296	2.65842457862684	0.0115096605766266	0.156985328211141	-2.89326926881212
PIF1	0.344330946913582	5.26536415972222	2.65832443332176	0.011512524452126	0.156985328211141	-2.89348259621204
WNT3	0.941924774228395	2.63243630131173	2.65785299622324	0.011526015075157	0.157059989845411	-2.89448677048057
IGIP	-0.512891617746914	6.37262311875	-2.65694293799017	0.0115520985528271	0.157196785515727	-2.89642488867495
DLG3	0.47934890277778	5.23657078996914	2.65644974558567	0.0115662568609847	0.157215671368721	-2.89747504026245
C10orf95	0.458988176234565	4.88660407638889	2.65633570534341	0.0115695329478794	0.157215671368721	-2.89771784719275
PARP8	-0.386682125462963	9.80946009976852	-2.65519917020189	0.0116022295634231	0.157550719539346	-2.90013730757069
C5orf45	0.397911212808646	9.87739947415123	2.65471451259591	0.0116161984491746	0.157631169398599	-2.90116884120443
CCNO	0.314080245679013	1.77952911651235	2.65435590098487	0.0116265444071694	0.157662379002412	-2.90193202173839
NDUFA6	0.494131759413582	10.4225537175154	2.65348470362445	0.0116517139242228	0.157794339776901	-2.90378578050981
RSPO3	-0.398566244753086	2.81155527160494	-2.65321569310626	0.0116594959879017	0.157794339776901	-2.904358107813
CD164	-0.34652814521605	10.0198673295525	-2.65317314452594	0.0116607272926983	0.157794339776901	-2.90444862759056
ZNF784	0.481737102469135	6.79002971018518	2.65290510570812	0.0116684867740102	0.157794339776901	-2.90501884352398
PRO0471	0.447018411111111	1.19035158641975	2.65121458947287	0.0117175356064823	0.158207870137233	-2.90861431073552
TTC39C	0.332850519444451	8.47309271018518	2.65112233990334	0.011720217613374	0.158207870137233	-2.90881046786539
LOC148709	-0.34002175030864	8.74268678549383	-2.65066860757626	0.0117334173942254	0.158207870137233	-2.90977520719838
MEF2A	-0.440322358487654	6.77544533217593	-2.65046188815069	0.0117394357325612	0.158207870137233	-2.91021470415883
BRWD3	-0.342005642901233	6.73854881126543	-2.64982145276046	0.0117580991754241	0.158325961364347	-2.91157616180079
ALDH7A1	0.546435368364198	2.88544339282407	2.64896239710675	0.011783176604528	0.158384700184872	-2.91340202844553
GPR65	-0.395588520679011	9.00612111851852	-2.64834805767677	0.01180114056976	0.158384700184872	-2.91470752718975
ANG	0.576296475925925	8.36102607654321	2.6482528470045	0.0118039268958683	0.158384700184872	-2.9149098362395
HIST1H4L	0.8366741779321	11.5314684189043	2.64779907016518	0.0118172149499887	0.158384700184872	-2.91587398110837
C6orf211	-0.508373533333332	9.03432037561728	-2.64751069191363	0.0118256667696803	0.158384700184872	-2.91648664502173
DLEU2	-0.621846020370371	4.50082898657407	-2.64740840487547	0.0118286659485367	0.158384700184872	-2.91670394478287
ZDHHC13	-0.545190118672837	6.35556750115741	-2.64639258942934	0.011858488993641	0.158384700184872	-2.91886165394237
SPTY2D1	-0.408459065432097	6.14306393966049	-2.64624963235476	0.0118626915948423	0.158384700184872	-2.91916526736588
ANXA6	0.408681793518518	8.06524061558642	2.64616391326496	0.0118652121930718	0.158384700184872	-2.91934731308697
DACH1	-0.766832213117285	6.19385345054012	-2.64614672161944	0.011865717778586	0.158384700184872	-2.919383823336
IPO9	0.398997171450619	7.60819106165123	2.64481407269518	0.011904969911665	0.158729488014318	-2.92221352028096
PRPF38B	-0.458003352469134	8.25167457114198	-2.64471986370341	0.0119077492922198	0.158729488014318	-2.92241352449606
C18orf45	0.596304531944444	3.63203319498457	2.64439480535298	0.0119173438529266	0.158749390073485	-2.92310358214405
FAM18B2	-0.599105951697531	6.96816047368827	-2.64362913433576	0.0119399719139408	0.158942764710373	-2.9247287830809
GOLGA3	0.337815756944446	7.93238197770062	2.64109674616579	0.0120150947969273	0.159735789721826	-2.9301017727785
MATK	0.428670737654319	8.19600918935185	2.64104464670816	0.0120166448852881	0.159735789721826	-2.93021227689121
FAM132A	0.424222428240742	4.81858401041667	2.6407120671754	0.012026544300316	0.159735789721826	-2.93091765151911
CCL4	0.545995766820988	10.5317222780093	2.6403749504776	0.0120365864418551	0.159735789721826	-2.93163258913145
TTTY13	0.480167092361112	3.72657312210648	2.64025020931849	0.0120403042316477	0.159735789721826	-2.93189711766541
SEP15	-0.317008656018523	12.6875365673611	-2.63891663923264	0.0120801162311622	0.159875621168945	-2.93472459551068
SNORA70	0.361087852777779	7.58800840817901	2.63847833482288	0.0120932277214215	0.159875621168945	-2.93565369603512
VAPA	-0.362972945370366	9.72590337962963	-2.63844132071649	0.0120943355664676	0.159875621168945	-2.93573215240979
MPZL2	-0.691570309413581	4.36986124729938	-2.63798646415052	0.0121079572245325	0.159875621168945	-2.93669622254712
GLI1	0.613523974845679	3.66980598032407	2.63729461484002	0.0121287032645155	0.159948473766602	-2.93816238862086
RAB21	-0.46068876682099	7.93625481087963	-2.63725806900149	0.0121298000519097	0.159948473766602	-2.93823982942725
LOC643355	-0.989111339969137	3.07046433125	-2.63559246282463	0.0121798841917275	0.16041083685341	-2.94176850227462
NDUFV1	0.32683363009259	11.1704484082562	2.6354294184693	0.0121847971042738	0.16041083685341	-2.94211384079687
EXOSC7	0.306199745061729	8.07937669104938	2.63513174406043	0.0121937714520875	0.16041083685341	-2.94274429798213
TNFRSF17	0.859292341820987	6.83950475563272	2.63488380966478	0.0122012508789165	0.16041083685341	-2.94326937266474
VDR	-0.335922856944441	9.85673743572531	-2.63473323770565	0.012205795241053	0.16041083685341	-2.94358823750199
RNASE1	0.478892619135804	3.97708123888889	2.62846094165948	0.0123964892915566	0.162683321128246	-2.95686027816817
LINC00087	0.365004732098767	5.69475725030864	2.62822821462331	0.0124036173394029	0.162683321128246	-2.95735231937495
CHST6	0.608623253395062	3.00073252438272	2.62744457381766	0.0124276467521707	0.162889456928953	-2.95900891262215
ITGB1BP2	0.616271380555555	3.24644747314815	2.62572047701639	0.0124806652020015	0.163162440621051	-2.96265244592833
CLPTM1	-0.440790176851851	6.19666699135802	-2.62554592867596	0.0124860444145717	0.163162440621051	-2.96302123025923
CCNL1	-0.426217897530861	10.7980930091049	-2.62524959609573	0.0124951816528045	0.163162440621051	-2.96364728202341
CXCL5	-0.841886195524689	6.89314072445988	-2.62514415127813	0.0124984344665577	0.163162440621051	-2.96387004036861
EFR3A	-0.4195449529321	10.8869964502315	-2.62448744697844	0.0125187103698811	0.163318328693622	-2.96525723268425
RIPK4	-0.482499985956791	4.47724562106481	-2.62371353736201	0.0125426439112319	0.163521694903918	-2.96689170784606
RECQL4	0.396552414969135	5.75235507862654	2.62314498997074	0.0125602533728113	0.163642396835264	-2.96809225946302
GIT2	-0.3341605654321	10.0562792368827	-2.62279366767108	0.0125711461629278	0.163675487749216	-2.9688340293763
C21orf33	0.304589214506171	10.8297359848765	2.61991639233346	0.0126606844234848	0.164236508796355	-2.97490652110765
SLC25A42	0.402983695833331	4.89826060208333	2.61854860864087	0.0127034542807386	0.164593759986205	-2.97779167266674
ECHDC2	0.365854163580252	9.06608723194445	2.61828717763395	0.012711644217547	0.164593759986205	-2.9783430111274
LOC100507904	0.392482019444445	8.07130395679012	2.61810761039902	0.0127172723969948	0.164593759986205	-2.97872168375503
CCS	0.38176014814815	9.85472966481482	2.61758901057675	0.0127335397674509	0.164695519302443	-2.97981521345486
ZBTB11	-0.50518891234568	9.29176095925926	-2.61707990315677	0.0127495280173715	0.164728515355623	-2.98088858681278
SPAG4	0.34721910462963	3.77517866481481	2.61670508293892	0.0127613108604152	0.164728515355623	-2.98167874763769
C15orf26	-0.935285033641976	4.61150215324074	-2.61298674161511	0.0128787448667035	0.165819379438565	-2.98951331597431
ADCK5	0.306231739506171	7.29039733719136	2.61204257262048	0.0129087219146194	0.166084311173321	-2.9915015020112
LILRA2	-0.432670174228395	10.1857597755401	-2.61134651974049	0.0129308624719766	0.1661509836973	-2.99296690967806
ALPL	-0.710462995679013	9.42944496805556	-2.61074663340958	0.0129499721307358	0.166248330160706	-2.9942296475511
ARHGAP6	-0.575461383333334	3.40256317114198	-2.61057617197887	0.01295540699951	0.166248330160706	-2.99458842700499
NBEAL1	0.347911667283951	11.0602045399691	2.60914468602697	0.0130011303650057	0.16661684074708	-2.99760073565636
SMAGP	0.302926497685187	6.41628312816358	2.60814438455768	0.0130331692800137	0.16691826930841	-2.99970503736565
GDF11	0.328841969290125	5.97765863310185	2.60663707734167	0.0130815844588252	0.167428901025918	-3.0028748913484
CHST7	-0.409482552623455	8.92966613665124	-2.6060019685507	0.013102033862157	0.167581170710813	-3.00421015252675
RAB2A	-0.367191015277776	8.64668669066358	-2.60371250294226	0.0131759950469027	0.168307446508512	-3.00902174787338
CEBPG	0.305601308796296	9.69849637800926	2.60258155209433	0.0132126719671878	0.168665998173971	-3.01139753609705
STAM	-0.402830874845679	6.03981415131173	-2.60068659281997	0.0132743363724032	0.169151668485487	-3.01537672649613
RSPRY1	-0.384508950925926	6.50793879938272	-2.60061673288436	0.0132766147553294	0.169151668485487	-3.01552338697408
PPFIA2	0.372636219753086	1.44633132515432	2.59955127421853	0.0133114077840451	0.169374698395041	-3.01775983063691
SPOPL	-0.441415189660493	9.89151276273148	-2.59729333180903	0.0133854192197992	0.170095518555101	-3.02249731746166
JMJD7	0.317319730555555	10.2782795385802	2.59682313063171	0.0134008791243082	0.170181611432806	-3.02348351943841
IGLON5	0.324550253240741	5.36192969637346	2.59493164984462	0.0134632357731765	0.170752171505109	-3.02744950847316
METTL7A	0.439190522685182	8.32040595131173	2.59432127303265	0.0134834149928211	0.170897488217549	-3.02872891052763
POTEM	-0.467104268364197	13.3585663206019	-2.59351589452366	0.0135100835707532	0.171033021554135	-3.03041674345528
RPS19BP1	0.320803488271608	9.83012340848765	2.59338267742907	0.0135144994724191	0.171033021554135	-3.03069589278218
RNF145	-0.49414941728395	6.98077983533951	-2.5930637628092	0.0135250762964117	0.171033021554135	-3.03136412224324
NFRKB	-0.418926427006172	4.75487031921296	-2.59205811291168	0.0135584785899321	0.17129489875546	-3.03347092296321
TGM3	-0.843802203395063	4.70527419182099	-2.59140593695577	0.0135801808906293	0.17142392108793	-3.03483691472686
RPL39	0.65943201558642	13.786133318287	2.59101625776405	0.0135931633843359	0.17142392108793	-3.0356529930105
TNFRSF4	0.487315235339506	6.50688374313272	2.59065415578573	0.0136052373438298	0.17142392108793	-3.03641124426635
PADI4	-0.549168777469139	7.9333811345679	-2.59059804860143	0.0136071090683605	0.17142392108793	-3.03652872783864
KIAA1841	-0.697640593209877	2.76157141265432	-2.59010100496285	0.0136237006834731	0.17142392108793	-3.03756941933304
UTP23	0.373920896913579	6.66077847253086	2.58986068372628	0.0136317294172023	0.17142392108793	-3.03807254683576
CXCR5	0.403391831018516	6.89640466134259	2.58979252349055	0.0136340073290142	0.17142392108793	-3.03821523882566
GYG1	-0.52711472314815	9.7906130308642	-2.58896094043699	0.0136618269792771	0.17142392108793	-3.0399559366475
SERINC5	0.30546131867284	7.63956520023148	2.58875537972355	0.0136687118122252	0.17142392108793	-3.0403861653181
RPS10	0.443171408950617	14.1035258979938	2.58840136242533	0.0136805763674775	0.17142392108793	-3.04112705258387
CCAR1	-0.53313775447531	7.99134596658951	-2.5881752119339	0.0136881605406436	0.17142392108793	-3.04160030455231
FOXD1	0.466675063117282	4.84971358294753	2.58806793345374	0.0136917595781033	0.17142392108793	-3.04182479025086
DBH	-0.783917447685186	2.04487306149691	-2.58806261552687	0.0136919380094588	0.17142392108793	-3.04183591812151
XPO1	-0.333665379012347	9.68820334521605	-2.58774362332195	0.0137026450014402	0.17142392108793	-3.04250338767964
MIOS	-0.551945454475308	6.01245718557099	-2.58763652997486	0.0137062413206529	0.17142392108793	-3.0427274608295
KIAA1279	-0.35281060169753	7.12580139791667	-2.58648907464213	0.0137448286745006	0.171657054096137	-3.04512790844688
PCNP	-0.446145670524693	10.5003977710648	-2.58564156351638	0.013773393377752	0.17166725365688	-3.04690042001063
MOSPD2	-0.506467816203704	8.02520833125	-2.58562329274971	0.0137740097798928	0.17166725365688	-3.04693862776155
DHRS3	0.406417995679012	9.3000680212963	2.58538686482665	0.0137819884517355	0.17166725365688	-3.04743302844348
GTF2E1	-0.379437788271602	8.44598532006173	-2.58516589774221	0.0137894492092844	0.17166725365688	-3.04789507102434
NALCN	-0.43598397191358	1.06141616959877	-2.58430814455975	0.0138184456570397	0.171809925539145	-3.04968838240344
ORAI2	-0.48330240910494	9.78708622492284	-2.58246073456275	0.0138810879101133	0.172167716199638	-3.05354941487384
ZNF624	-0.78401467808642	4.82986028657407	-2.58243456142258	0.0138819772638897	0.172167716199638	-3.05360410259341
SLTM	-0.349826821604941	9.74030562700617	-2.58243173445469	0.0138820733263614	0.172167716199638	-3.05361000940629
PARP16	-0.309904381327161	8.58756859266975	-2.58242307684746	0.0138823675220938	0.172167716199638	-3.05362809903141
SRP9	-0.574964629320984	8.49585083117284	-2.58213153089852	0.013892277942596	0.172181648504218	-3.05423724542492
PTEN	-0.376911785339505	10.5063207868056	-2.58132167120489	0.0139198413315055	0.172278348977704	-3.05592909592882
PELI3	0.379749065586417	8.30350140223765	2.5813038208914	0.0139204494282275	0.172278348977704	-3.05596638238349
MRPL14	0.33739952962963	10.7401997226852	2.58112754086479	0.0139264559724768	0.172278348977704	-3.05633459387217
C17orf88	0.433544242592593	5.48356607345679	2.58072954702517	0.0139400259218177	0.172298806793258	-3.05716585598475
RSBN1	-0.41972860648148	6.63352661975309	-2.58015181475162	0.0139597458216357	0.172343622258096	-3.05837237140471
PTGFRN	0.521377313117285	2.32853427862654	2.57994200643797	0.0139669136078518	0.172343622258096	-3.05881048246949
GSTZ1	0.328399272685185	7.24370143402778	2.57905498673483	0.0139972546736056	0.172392984286269	-3.06066244625764
ST3GAL6	-0.548622959876546	7.62229367283951	-2.579043072765	0.0139976626100799	0.172392984286269	-3.06068731791012
PMP22	-0.662774445216046	5.73142529884259	-2.57883315407633	0.0140048520550249	0.172392984286269	-3.06112553230749
NUDT2	0.414276678858026	7.90685777013889	2.57855553504513	0.0140143653575628	0.172392984286269	-3.06170503713632
GLCCI1	-0.363453013117287	9.87078712476852	-2.57853985109888	0.0140149029838238	0.172392984286269	-3.06173777471055
RAB18	-0.439752202469137	9.1880332066358	-2.57699513403325	0.0140679468621221	0.172925635675826	-3.06496145046811
LINC00174	0.339136039506173	8.0755884912037	2.57578226385334	0.0141097246122936	0.173233116402189	-3.0674916792433
PRELID2	0.354029579320987	5.1006359912037	2.57453096321264	0.0141529454720356	0.173645175605385	-3.07010123613337
UROD	0.511206519290125	11.6901742628858	2.57408301334233	0.0141684475170737	0.173645175605385	-3.07103521629698
LOC100506990	0.480731865277779	6.61417270146605	2.57404188271607	0.0141698716914014	0.173645175605385	-3.07112096857552
LOC100652840	0.31522892330247	8.68769290362654	2.57306224390308	0.0142038311792992	0.17381140701357	-3.07316312074198
PPP4R1L	-0.676777908641975	2.78682486358025	-2.57265085857775	0.014218114242991	0.17381140701357	-3.07402053663772
PIK3CD	-0.482430372685188	9.70437375239197	-2.57262773854667	0.0142189173484436	0.17381140701357	-3.07406872102541
C11orf73	0.354764433487656	10.6453508104167	2.57225268827558	0.0142319510432599	0.173862269758527	-3.07485032125983
LRRN1	-1.00520039290124	4.77431292746914	-2.57085350344519	0.0142806721501531	0.173909792782792	-3.07776552520462
DGCR6	0.328753613734563	7.94766692430556	2.57067734348838	0.014286817065971	0.173909792782792	-3.07813247869451
ZNF48	0.300354419907408	6.83076039174383	2.57062175080003	0.0142887567867314	0.173909792782792	-3.07824827861321
DIRC2	-0.371774721913576	9.01223968950617	-2.57012553210375	0.0143060813877293	0.173909792782792	-3.07928183018161
TMEM168	-0.516573896759263	6.90892333757716	-2.56989171722321	0.0143142513023552	0.173909792782792	-3.07976878584847
SHC2	0.656893835030864	3.09785756195988	2.56965786753285	0.0143224267160679	0.173909792782792	-3.08025578401356
GJB6	-0.643330122685185	2.52241646535494	-2.5694515698234	0.0143296424666092	0.173909792782792	-3.08068537954015
TUBE1	-0.554305467438271	5.05121657770062	-2.56939977699319	0.0143314545672756	0.173909792782792	-3.08079322955783
MANEA	-0.606853175925925	5.38527693348765	-2.56937314832748	0.0143323863190695	0.173909792782792	-3.08084867878474
MLLT4	-0.331235977932099	2.32373452569444	-2.56918646162338	0.014338920151737	0.173909792782792	-3.08123740808013
ACTR2	-0.465016264506165	9.37004392361111	-2.5690886736136	0.0143423437171213	0.173909792782792	-3.08144102000508
MESP1	0.396658205709873	6.48757260856481	2.5688294682823	0.0143514221446149	0.173912255364087	-3.08198070593928
MUC20	0.528040180401233	6.41921911396605	2.56748456139961	0.0143986109892426	0.17426854992848	-3.08478031594511
HACE1	-0.664916489969138	5.50910218094136	-2.56703814072407	0.0144143060302855	0.174350818928052	-3.08570938286918
TECTA	-0.657260187191359	1.82380447307099	-2.56649523904302	0.0144334142569434	0.174474245752503	-3.08683909340316
C11orf51	0.318766884413584	7.37755202908951	2.56597556480411	0.0144517267285716	0.174534444845041	-3.08792031883743
LOC100131662	0.496053852469137	6.2843605962963	2.565699519299	0.0144614627884809	0.174534444845041	-3.08849459409312
LOC728323	0.457442117438273	8.78796818248457	2.56559599803189	0.014465115510505	0.174534444845041	-3.0887099452591
PLAC2	0.315872507870369	4.63592412600309	2.56468818022631	0.0144971839131867	0.174813734633166	-3.09059819010655
SHROOM1	0.673611888117284	5.1664431929784	2.56364461203504	0.0145341282343984	0.175117819484845	-3.09276823344167
IRF2	-0.341502520370373	8.21750659768519	-2.56321923815608	0.0145492120500805	0.175117819484845	-3.09365260344563
DEK	-0.538339463888896	10.2058201408951	-2.56290243948043	0.0145604551027146	0.17514556030552	-3.09431117639755
UPRT	-0.439767861574074	5.9653565408179	-2.56239992468897	0.0145783054910559	0.175200021952681	-3.09535570967765
WDR92	0.319037019135804	7.33559385925926	2.56202881298331	0.0145915010476345	0.175200021952681	-3.09612701769876
GRHL1	-0.759544521604939	2.18996915540123	-2.56202024408137	0.0145918058600038	0.175200021952681	-3.0961448261655
SLC35F5	-0.578123468518519	5.49178871805556	-2.5615310170245	0.0146092182988712	0.175301673341324	-3.09716150360762
UBE4A	-0.303114264969137	11.0775811608796	-2.56091131990317	0.0146313017530691	0.175459215331328	-3.09844912560571
LOC100129406	0.4010377220679	4.63168886257716	2.56054399935377	0.0146444059935865	0.175475491797437	-3.09921225348159
ZAP70	0.424730734259258	10.3136975151235	2.56037134323296	0.0146505692564739	0.175475491797437	-3.09957093002879
C14orf167	-0.415349164660492	5.80406147800926	-2.55962686075859	0.0146771721175049	0.175686736495118	-3.10111733293314
DPYS	-0.333316319907408	1.07246389976852	-2.55888812714689	0.0147036133352498	0.175895789563016	-3.10265149265398
NME1	0.42473618256173	10.6673773338735	2.55851477138845	0.0147169933304482	0.175948434600447	-3.10342674210039
SOCS6	-0.585642129783951	3.00621076705247	-2.55795848183077	0.0147369498586216	0.176079592975421	-3.10458169934922
NDUFC1	0.354384186882712	12.010614927392	2.55728412308666	0.0147611753155697	0.176261566306269	-3.10598156062581
MECR	0.349771850771604	6.1580401503858	2.55663961257521	0.0147843626355103	0.176363090256122	-3.10731922725888
SLC4A10	-0.989194500308641	3.84444071033951	-2.55654752530329	0.0147876783511512	0.176363090256122	-3.1075103335437
FAM91A1	-0.44800879089506	7.48462551273148	-2.55598018880695	0.0148081210448359	0.176392177430735	-3.1086876087634
BSPRY	0.382390041820988	6.17779785686728	2.55430571339575	0.0148686081825291	0.177005089511943	-3.11216126245889
ELOVL7	-0.674102077006171	4.50671148402778	-2.55391560445514	0.0148827325957615	0.177006943241396	-3.11297031043012
EEF1D	0.33160362330247	12.5951647878858	2.55380248766294	0.0148868304394907	0.177006943241396	-3.11320488792237
STIM2	-0.453681304320989	5.27687366820988	-2.55343084178177	0.0149003012118154	0.177059673890553	-3.11397554386903
ACOXL	-0.631549980555556	1.24436058395062	-2.55216168047853	0.0149463878369844	0.177472001102948	-3.11660673899783
RNF130	-0.342547718981486	13.12827168125	-2.55178100332746	0.0149602366888588	0.177472001102948	-3.11739577623128
RASGEF1A	0.458686125000002	7.17469225601852	2.55104017574218	0.0149872213618951	0.177517220873668	-3.11893107480803
ARL15	-0.684309400771606	2.83190337847222	-2.55062891332915	0.0150022208607703	0.177517220873668	-3.11978324813989
USPL1	-0.325659642901233	8.11112291882716	-2.54956534029189	0.0150410751517034	0.177774636923537	-3.12198663474694
HERPUD1	-0.307357259259264	13.1905140273148	-2.54931743181662	0.0150501449500586	0.177774636923537	-3.12250013264187
RGS2	-0.598394912037039	14.9011372330247	-2.54928879969492	0.0150511927867388	0.177774636923537	-3.1225594367494
NDFIP2	-0.472162208950618	4.52061814907407	-2.54819140518205	0.0150914040537388	0.178054406688032	-3.12483206633269
CAMK2B	0.496553466512346	1.13537824174383	2.54787607207856	0.0151029768380835	0.178054406688032	-3.12548497643542
MOK	0.513675786265431	5.93542124143519	2.547464422434	0.0151180966946936	0.178054406688032	-3.12633723098746
ABCG1	-0.697019883950619	7.53517111234568	-2.54740411423593	0.0151203129741713	0.178054406688032	-3.126462081552
FUZ	0.35462175787037	7.41373028587963	2.54671682687325	0.0151455912881982	0.178244961737083	-3.12788476756125
LOC100652730	0.513894389660494	5.26610645208333	2.54628865894749	0.0151613588019608	0.178323424804575	-3.1287709435435
HIST1H1D	0.880832719598766	9.90346130486111	2.54586625284314	0.0151769288696847	0.178399472826317	-3.12964509473924
GZMB	0.551322579166666	12.6214472778549	2.54389266414029	0.0152498704879609	0.178827775111666	-3.13372804010352
QKI	-0.422141508950618	6.39391877299383	-2.5428831276877	0.0152873058399355	0.178948531276392	-3.13581572596097
ARHGAP17	-0.306184248148144	9.90493246898148	-2.54278857742603	0.01529081623421	0.178948531276392	-3.13601122359998
C12orf35	-0.522951306481479	11.8017658405864	-2.54272539719284	0.0152931623560978	0.178948531276392	-3.13614185597088
ZDHHC18	-0.563077896296297	9.26468848302469	-2.54263021051881	0.0152966976212277	0.178948531276392	-3.13633866114039
FUBP3	-0.324246787654323	6.7430168412037	-2.54211586016891	0.0153158137208207	0.179065256479404	-3.13740202976051
ERH	0.469478650154326	9.77342061165123	2.5415216842124	0.0153379238177154	0.179216826003657	-3.13863024704452
PLD1	-0.377656824074076	4.75301575848765	-2.54017176536768	0.0153882648334575	0.179618937154366	-3.14141992654357
MRFAP1	-0.416154933024695	11.5893540910494	-2.53911358556976	0.0154278320980471	0.179618937154366	-3.14360600351511
CD3D	0.53599691126543	10.6152021426698	2.53905148770879	0.0154301569414225	0.179618937154366	-3.14373427116703
PRAC	0.349591267901231	5.4934640007716	2.53874176838138	0.0154417571226466	0.179618937154366	-3.14437398695955
GEMIN6	0.533717181790122	7.9695151875	2.53872989491639	0.0154422019885234	0.179618937154366	-3.14439851017626
TSNAX	-0.492363680709873	8.15513530208333	-2.53867987207032	0.0154440763350211	0.179618937154366	-3.14450182549932
CHCHD1	0.328935820524695	10.6642048716821	2.53858980142636	0.0154474517901427	0.179618937154366	-3.14468785054315
FAS	-0.61872479012346	9.40040189783951	-2.53829206481304	0.0154586144685428	0.179618937154366	-3.14530274094021
IPW	-0.416631069598766	5.56798957986111	-2.53825765306211	0.0154599051027302	0.179618937154366	-3.14537380545732
NPLOC4	0.374521786111112	7.55931208209877	2.53802228551662	0.0154687353550958	0.179618937154366	-3.14585985085447
HDAC11	0.355044267592593	4.89401822314815	2.53670137973859	0.0155183773409578	0.180037065717033	-3.14858701339182
DNAJB6	-0.32654773132716	9.67686660470679	-2.53613355625056	0.0155397619503344	0.18017848249515	-3.14975905207647
LOC100507654	0.868311294753086	6.23367705416667	2.53547037436919	0.0155647719744325	0.180348104948006	-3.15112769175171
DOK7	0.666379195061729	6.16623309475309	2.53525773522448	0.0155727988554236	0.180348104948006	-3.1515664733043
CEP170	-0.654119170061728	4.93555608317901	-2.53408097435147	0.0156172887699882	0.180756511191919	-3.15399426766377
BBS4	0.313421155555559	7.67138299537037	2.53360934772359	0.0156351522419853	0.180856439304429	-3.15496707155385
C21orf59	0.387032734876545	10.0612115223765	2.53265869487749	0.0156712163136774	0.181166657030389	-3.15692756525847
ZNF627	-0.325730910030866	6.91476345856482	-2.53237053180169	0.0156821631285109	0.181186312796681	-3.15752173302224
SDCBP	-0.512911408641976	11.5414314350309	-2.53153317315028	0.0157140126594714	0.181257518372949	-3.15924803251863
EGLN1	-0.41626803688272	9.95168341674383	-2.53120471794414	0.0157265218436809	0.181257518372949	-3.15992506930644
SCYL2	-0.457224419290126	9.36424323479938	-2.53099333597552	0.0157345771243881	0.181257518372949	-3.16036075401684
RPS15A	0.483810737037036	11.8704822078704	2.52953525238261	0.0157902442729773	0.181791913354283	-3.16336536752706
FAM43A	0.425009204166668	6.3239538033179	2.52888432073593	0.0158151538745609	0.181925607993485	-3.1647063325958
TRPC6	-0.577859715432099	1.71342024274691	-2.5285963225329	0.0158261863486193	0.181925607993485	-3.16529955366929
PROK2	-0.682995314814809	13.8876925092593	-2.52845590910714	0.0158315677808931	0.181925607993485	-3.16558876159841
LOC729234	0.559928416975308	2.06128640432099	2.52802017362477	0.0158482782773605	0.181925607993485	-3.1664861708593
ARID1A	-0.35927358580247	7.26556464969136	-2.5268290959908	0.0158940386009211	0.182255084810424	-3.16893868668565
TRPC1	-0.929530665123458	3.45689772175926	-2.52661405078317	0.0159023133508763	0.182255084810424	-3.1693813959523
NME2P1	0.326432887037036	6.67854782361111	2.52621612655033	0.0159176355196038	0.182255084810424	-3.17020052641373
SAMD8	-0.463447068055557	7.68317055748457	-2.52610217016511	0.0159220259249024	0.182255084810424	-3.17043509030381
PRKCI	0.482492408641977	7.06639791759259	2.52606428308915	0.0159234858481983	0.182255084810424	-3.17051307414454
ST8SIA4	-0.370481210030866	4.64770663680556	-2.52436216522197	0.0159892009574184	0.18270903418111	-3.17401575410964
LOC283454	1.35564492700618	5.82980341689815	2.52391912133146	0.0160063465719746	0.18270903418111	-3.17492719999276
PRDM15	0.412656377314814	4.17581048773148	2.52293095441032	0.0160446488238024	0.182896707687279	-3.17695969675141
ZNF616	-0.362295978858024	5.23722008063272	-2.52136354744866	0.0161055749230856	0.18337521244501	-3.18018247317639
KCNRG	0.310825156481482	4.42687164506173	2.52072487332584	0.0161304612060448	0.183412839952395	-3.18149526889223
C8orf51	0.424783966820987	1.31460284236111	2.51918387975592	0.0161906517070785	0.183412839952395	-3.18466184212016
TNNC1	0.447694408333332	3.98844621280864	2.51913616503878	0.0161925186958192	0.183412839952395	-3.18475986938711
ATF3	-0.726946190740741	4.71611104537037	-2.51910397050333	0.0161937785197416	0.183412839952395	-3.18482601057122
SEC23IP	-0.335327519444446	7.66018641651235	-2.51846885241666	0.0162186500426336	0.183412839952395	-3.18613069268791
ZNFX1	-0.433025786728395	7.61353138873457	-2.51823244690404	0.016227916710224	0.183412839952395	-3.18661626747896
RNF7	0.309591343364197	11.3031481022377	2.51813936842608	0.0162315665458947	0.183412839952395	-3.18680744122801
GPM6A	-0.760772175462963	1.94886970300926	-2.51806099058619	0.0162346405155406	0.183412839952395	-3.18696841758717
N4BP2L1	-0.409384560802469	8.90707623919753	-2.51768144414362	0.0162495338133608	0.183415676885256	-3.18774790043121
ADAR	-0.402448274074068	9.65888454259259	-2.5162395026137	0.0163062291483322	0.183818428778001	-3.1907085100548
ATP5O	0.442479725308637	12.4179221185185	2.51619414570873	0.0163080154551784	0.183818428778001	-3.19080161839078
PCDH18	-0.834082981018518	1.75562990470679	-2.51597464277557	0.0163166627439573	0.183818428778001	-3.19125219614193
CDK8	-0.485591216820988	6.98212778695988	-2.51560340756009	0.0163312970457076	0.183818428778001	-3.19201417597095
WHAMM	0.41576058148148	9.20481196805556	2.51558254924947	0.0163321196479969	0.183818428778001	-3.1920569864545
THAP9	-0.566837120987654	2.12549602947531	-2.51427263340838	0.0163838555654594	0.184014149245735	-3.19474502362008
ANKRD28	0.501181270833333	5.5063116716821	2.51420592052895	0.0163864944355651	0.184014149245735	-3.19488189721523
C3orf58	-0.528943016203706	5.71303465439815	-2.51417064927977	0.0163878897691107	0.184014149245735	-3.19495426158128
COX6B2	0.556406896913578	5.71501277422839	2.51403229721146	0.0163933640369697	0.184014149245735	-3.19523810527214
FAM188A	-0.462256260802469	7.67048229537037	-2.51395397973071	0.0163964636174051	0.184014149245735	-3.19539877697803
RPL36AL	0.413188598456792	13.2007162638889	2.51280891187064	0.0164418433195363	0.184417813306418	-3.19774753944213
ADD3	-0.377548198148153	11.5365342600309	-2.51250672343881	0.0164538383510946	0.18444677487969	-3.1983672651667
FLJ43663	0.390057777314814	8.10657169729938	2.51136253364523	0.0164993281899598	0.184838768423664	-3.2007132952539
NCALD	0.327155186882715	6.47121947307099	2.51115296244729	0.0165076726073698	0.184838768423664	-3.20114291714928
CD53	-0.390180694907409	13.3412229340278	-2.51082018498596	0.0165209306063283	0.184881573518563	-3.20182506163678
RPSAP52	0.40198383055556	12.6099825314815	2.50728931502752	0.0166622025334541	0.186143591016552	-3.20905897978472
SEC61G	0.3673428037037	8.68575016203704	2.50592135850772	0.0167172311673467	0.186596043867549	-3.21185971064827
WASF3	-0.968741272067904	4.20877241566358	-2.50568558968181	0.0167267321688364	0.186596043867549	-3.21234231307568
SH3BGRL	-0.364649400308638	12.1487508720679	-2.50552468896832	0.0167332189699902	0.186596043867549	-3.21267164766508
FKTN	0.907239612962962	2.90004380154321	2.50514142694544	0.0167486796471025	0.186596043867549	-3.2134560566943
BNC2	0.562624219290123	2.41665820609568	2.50493256357799	0.0167571106257828	0.186596043867549	-3.21388349517198
C5orf42	0.35078302345679	5.68262345632716	2.5035489969687	0.0168130576380034	0.186870030865954	-3.21671433965199
TP53INP2	-0.606607383641976	4.21333769521605	-2.50330975084642	0.0168227492697074	0.186871752800407	-3.21720373921644
ALKBH7	0.317005886574075	10.5709476633488	2.50304355101663	0.0168335387670607	0.186885661269436	-3.21774823702554
ZNF101	0.306753002623456	9.63601871458333	2.50274111606677	0.01684580459945	0.186915934952561	-3.21836680329946
ZNF710	-0.319570975617287	10.5850631942901	-2.50152444601595	0.0168952315095974	0.187358269060872	-3.22085472056467
NAIP	-0.425127795987652	9.71656451450617	-2.50101184160679	0.0169160955569879	0.18743202426564	-3.22190267318203
PPP2R5A	-0.377473027623457	10.0707974364969	-2.50077074685128	0.0169259167393178	0.18743202426564	-3.22239550848298
NUDT14	0.386054745524691	6.82410444606481	2.50065635603238	0.0169305783592846	0.18743202426564	-3.22262932966959
RPS14	0.306826186574078	12.7130634096451	2.50018759883817	0.0169496932580495	0.187480805919179	-3.22358741811351
IRS1	-0.579931326388889	2.52128308479938	-2.50007910173439	0.0169541203413516	0.187480805919179	-3.22380915661776
PPP1R12A	-0.537969122685185	9.24198464359568	-2.49978901654854	0.016965962075983	0.187505937325938	-3.22440197896071
CASP8AP2	-0.498419419753088	7.13455818626543	-2.49954013621447	0.016976127782141	0.187512527559782	-3.22491055652297
EDAR	-0.749455337808643	3.76137985594136	-2.49870718577659	0.0170101907417379	0.187782922582734	-3.22661240435203
CUTA	0.324065229629635	12.6255395695988	2.49779443552035	0.0170475887085754	0.187871628671885	-3.22847684476464
TMEM99	0.310098207407407	8.27871939691358	2.49764932226799	0.01705354132096	0.187871628671885	-3.22877321866147
NUPL1	-0.429537542438272	6.95119507615741	-2.49761039604711	0.0170551384151914	0.187871628671885	-3.22885271809566
SPIB	0.38508847700617	7.2402387400463	2.49757533469066	0.017056577055743	0.187871628671885	-3.22892432354176
CDC42EP2	-0.38357252469136	10.4448657856481	-2.49732828098594	0.01706671732529	0.187877711229808	-3.22942885903737
CEACAM1	-0.54309570617284	8.5109574816358	-2.49705532164725	0.017077927285383	0.187895555955688	-3.22998625908101
CYP2J2	-0.453623888580245	4.9850915683642	-2.4966982059739	0.0170926035476733	0.187929308992824	-3.23071544790401
ABHD13	-0.615236545679013	5.20522184521605	-2.49651404445326	0.0171001764702325	0.187929308992824	-3.23109145615663
ABCD2	-0.804377560030864	3.91741148680556	-2.49587438916697	0.0171265035928894	0.188045821889318	-3.23239731079766
GOLGA6L6	0.518398411419752	5.02868278950617	2.49579019763407	0.0171299715270442	0.188045821889318	-3.23256917033289
HIST1H2AB	0.458304553858025	5.81666562291667	2.49374539852485	0.0172143959418595	0.188835825881202	-3.23674196936463
MGAT2	-0.380127283333332	9.47749807638889	-2.49358074482338	0.0172212105562494	0.188835825881202	-3.23707787322039
SF3B4	-0.549105175925927	4.49814086805556	-2.49117104263528	0.0173212243095948	0.189720173474852	-3.2419920565809
LOC100129917	0.566266169290123	2.86227526658951	2.48940702620748	0.0173947748210703	0.190313016537617	-3.24558738211174
PISD	-0.420962586265434	9.51344120378086	-2.48857912336403	0.0174293923100271	0.190585347273985	-3.24727416056156
YIPF4	-0.396757314660491	7.60873300069444	-2.4878042498411	0.0174618493876805	0.190833763944004	-3.24885254350229
IL4R	-0.456684743981478	14.6202853556327	-2.48684176080599	0.0175022418791212	0.191168578384269	-3.25081261546697
FBXO28	-0.363109488888887	7.42693474104938	-2.48660550791897	0.0175121696528971	0.191170453676055	-3.2512936548562
FAM208B	-0.485177765586417	7.18889864436728	-2.48525919015613	0.0175688424654598	0.191658438548071	-3.25403431411887
SMYD4	0.331971192283953	6.2849487404321	2.48500471271174	0.0175795733903051	0.191658438548071	-3.25455223040022
SULF2	-0.379448234876547	12.8608588782407	-2.48467173727576	0.0175936234836405	0.191658438548071	-3.25522985128092
WDFY1	-0.479108787191358	8.35816227615741	-2.48461554746239	0.0175959954553702	0.191658438548071	-3.25534419400374
KRI1	0.33885516666667	10.5981078521605	2.48386154334921	0.0176278528761046	0.191890166972289	-3.25687837083308
BRS3	0.65193987808642	2.93113956990741	2.48332307246113	0.0176506359901584	0.191890166972289	-3.25797380267804
ARMC3	-0.458840510339506	1.22985805501543	-2.48318596278459	0.0176564414927807	0.191890166972289	-3.25825270373265
TIMD4	0.558305515740741	4.5751196007716	2.48256758778061	0.0176826463906994	0.192068434604076	-3.25951043547277
MAP7	-0.402944942592593	5.56944099907407	-2.48189423147641	0.0177112215637014	0.192165773278366	-3.260879747501
ANGPTL1	-0.489996245679012	1.5639125537037	-2.48127196777018	0.0177376659518239	0.192346189444377	-3.26214492974808
NGDN	0.370218956327159	9.47749208279321	2.48084839521388	0.0177556871347485	0.192368999024066	-3.26300600823217
P2RX6	-0.40721406404321	1.66661336365741	-2.48052514996409	0.0177694510530491	0.192368999024066	-3.2636630630093
FAM160B2	0.365688995679013	7.75944715478395	2.4802133529507	0.0177827367169806	0.192368999024066	-3.26429679069233
TMEM33	-0.320391732098767	5.96655688024691	-2.48010716567747	0.0177872634212757	0.192368999024066	-3.26451260375161
ACP5	0.597781490277773	11.6151262378858	2.47983963207983	0.0177986728875035	0.192368999024066	-3.26505630558935
IST1	-0.305978072530865	10.4001862498457	-2.47952128158492	0.0178122582277823	0.192409702300658	-3.26570322812551
GTPBP2	-0.354429437345679	8.20850642561728	-2.47891645276687	0.0178380948343457	0.19253368468666	-3.26693214618664
FYTTD1	-0.328704506944444	9.30393692199074	-2.47867693567165	0.0178483357790669	0.19253368468666	-3.26741874994656
DHRS9	-0.483104056944443	9.64573790979938	-2.47839143015946	0.0178605500355598	0.19253368468666	-3.26799874114886
ACSL4	-0.51491094953704	8.6548340996142	-2.47822007785379	0.017867884343998	0.19253368468666	-3.26834681306156
TSC22D1	-0.532771630401236	6.57985859174383	-2.47810377128967	0.0178728641206958	0.19253368468666	-3.26858305973158
TMEM64	-0.376264610493828	5.93239087885802	-2.4776555688466	0.0178920661702438	0.192634635497763	-3.26949339470466
CD81	0.352747631944442	11.0081078016204	2.4771640644473	0.0179131449939936	0.192649877144514	-3.27049154752251
HAB1	0.482421981018518	3.77061553649691	2.47670955060122	0.0179326575698083	0.192753935864177	-3.27141445669136
CTSA	-0.335828739506177	10.8441088597222	-2.47597695582684	0.0179641491222484	0.192827940806956	-3.2729017722451
ASAP1	-0.34714948302469	8.7551520507716	-2.47586271272795	0.0179690645528707	0.192827940806956	-3.27313368119756
LOC283701	0.505467315586421	6.15891988834877	2.47500366842598	0.0180060651272165	0.1929535404488	-3.274877268049
OR2T8	-1.06355544614197	3.91334639899691	-2.47485679845917	0.0180123980252468	0.1929535404488	-3.27517532516277
PDSS2	-0.3145038058642	6.65701417808642	-2.47474183665843	0.0180173564886506	0.1929535404488	-3.27540861941196
APLP1	0.420144112654321	4.10237728425926	2.47433213533905	0.0180350375976218	0.1929535404488	-3.27623997291876
LMTK2	-0.587562900154324	4.90891617353395	-2.47415071051749	0.0180428722344732	0.1929535404488	-3.27660808400468
LPAR1	-0.841349691203704	2.94053731859568	-2.47376485155828	0.0180595454546108	0.1929535404488	-3.27739092949447
SLC7A10	0.492870452469136	1.4546798066358	2.47346352810179	0.0180725756017132	0.19298753074418	-3.27800220688176
BTBD10	-0.422833567129629	8.57394569313272	-2.47298384434038	0.0180933362682585	0.192999617528858	-3.27897520628377
USP30	-0.363962610648148	5.10132887384259	-2.47298222595507	0.0180934063485844	0.192999617528858	-3.27897848882357
DNMT1	-0.351870032253087	7.64560113294753	-2.47248545059099	0.0181149297178169	0.193080687387596	-3.27998601789619
VEGFC	-0.890330788425926	3.94743980964506	-2.47212486247615	0.0181305672259851	0.193080687387596	-3.28071725193914
POMGNT1	0.325050231712964	7.51896141917438	2.47168197158604	0.0181497907621531	0.193112595068524	-3.28161528533231
PIP5K1C	-0.450848444135804	9.12373327916667	-2.47160177163748	0.0181532738002665	0.193112595068524	-3.28177789177721
FOXJ3	-0.598493743055558	10.3752918739969	-2.47115500503005	0.0181726877674755	0.193214225069822	-3.28268364951368
IKBIP	-0.535324384259263	7.60231837037037	-2.47059401690885	0.0181970919474448	0.193303832709874	-3.28382081374715
CPNE2	-0.435558159259257	9.39364595447531	-2.47006487125219	0.018220138271069	0.193403905428817	-3.28489326574722
C3orf64	-0.715233704012346	1.58797838410494	-2.4696320297214	0.0182390099482134	0.19349940440457	-3.28577041297716
MAP3K2	-0.429190425462959	8.35482294066358	-2.46840297718734	0.0182926931347816	0.193901651454243	-3.2882604852076
CD200R1	-0.57972235925926	4.02422076851852	-2.46808485548435	0.0183066116453356	0.193901651454243	-3.28890486174902
CREBZF	-0.572061581790123	6.83407259259259	-2.46681082608608	0.018362449902595	0.194384710671621	-3.29148491085468
C9orf69	0.311413349074073	9.18401127268518	2.46634468210995	0.0183829188258077	0.194384710671621	-3.29242867079743
LOC283663	0.598972208641976	11.9970290853395	2.46623552294256	0.0183877151334606	0.194384710671621	-3.292649657565
FLVCR2	-0.471878372993827	5.33516626566358	-2.46557132103929	0.0184169238486078	0.194384710671621	-3.29399415060675
SERPINA3	-0.575907908796295	1.85015228464506	-2.46551147616253	0.0184195576403195	0.194384710671621	-3.29411527757144
LINC00239	0.446566761419753	7.10088497160494	2.46541935199644	0.0184236127240612	0.194384710671621	-3.29430173430313
NFIA	0.578448463117284	7.07658460933642	2.46523842414795	0.0184315790981308	0.194384710671621	-3.29466791301965
ZBTB26	-0.433277462654321	4.86403965833333	-2.46470070357118	0.0184552738130634	0.194464071140559	-3.29575609132261
RALYL	-0.741755428395062	1.54134253765432	-2.46461727918239	0.0184589524022168	0.194464071140559	-3.29592490132108
LOC100507131	0.460674266049383	7.13364138935185	2.46370557753863	0.0184991973263571	0.194724726958806	-3.29776947722819
TRAFD1	-0.645777204012345	7.1503699029321	-2.46294663646552	0.0185327599120043	0.194927230529106	-3.29930462020238
RPL36	0.351632257716052	13.4793518766975	2.46248954117978	0.0185530007387883	0.195035434268539	-3.30022904691933
COX7A2	0.441175767901237	12.6229232155864	2.46172987214256	0.0185866844844702	0.195180108506534	-3.30176513127913
ADAM18	-0.729677970524691	1.16397435007716	-2.46082340750083	0.0186269499975663	0.195498170970708	-3.30359760863116
RAP1A	-0.409360145679013	11.5108843441358	-2.46036916705646	0.018647157387403	0.195605486620001	-3.30451570754217
TIMM8B	0.582994672530862	10.6757612350309	2.45952122556513	0.018684932407541	0.195792112580624	-3.30622922707427
TEKT2	0.44040749367284	4.04987372986111	2.45883547072949	0.0187155330902068	0.19600794810401	-3.30761469729024
LOC100505930	-0.510462390740741	5.98923006172839	-2.45817234251079	0.0187451674719177	0.196023953746505	-3.30895419616965
KIF5B	-0.563567924691359	6.46351141033951	-2.45798587851885	0.0187535080069041	0.196023953746505	-3.30933080216547
C12orf24	0.500340269290124	6.36148577646605	2.45790612390776	0.0187570764620922	0.196023953746505	-3.30949187843782
LOC400099	0.301869378549382	8.76387608186728	2.45705591804357	0.0187951555918793	0.196097027527746	-3.31120876764608
JUND	0.307635672530862	13.2510967785494	2.45632356091948	0.0188280128834226	0.196142517558834	-3.31268734153868
CORO1A	-0.346559464814813	13.2290326263889	-2.45612725342147	0.018836829122322	0.196142517558834	-3.31308361906951
PDE8A	-0.386283049074075	5.58083994583333	-2.45604339914202	0.0188405961924953	0.196142517558834	-3.31325288533883
ZNF639	-0.418899394444445	7.32738007361111	-2.45586750795886	0.0188485001563299	0.196142517558834	-3.31360792196314
NAF1	0.342302558487654	2.62749174344136	2.45511260757036	0.0188824571410054	0.196241497164022	-3.31513148703417
ALG1L	0.302490568055554	7.10631470979938	2.45484124693877	0.0188946770998398	0.196241497164022	-3.31567907580389
JMJD7-PLA2G4B	0.330024367438272	10.932698423534	2.45476590473097	0.0188980711992095	0.196241497164022	-3.31583110413204
SLC6A4	-0.349908241358024	3.02237798858025	-2.45269147626183	0.0189917405376872	0.197109722370752	-3.32001567734194
ACPL2	-0.534571078086421	8.05095211481481	-2.45216647745449	0.019015513363948	0.197173815928516	-3.32107432031527
VILL	0.430466516666667	6.89119359290123	2.45211069374616	0.0190180409341615	0.197173815928516	-3.32118679699247
LRP12	-0.742098194135802	3.99685705324074	-2.45137023887736	0.0190516200473838	0.197300474461633	-3.32267960575259
SH2D2A	0.372281251697533	10.1471150185957	2.45117541108254	0.0190604643100726	0.197300474461633	-3.32307233958928
ID4	-0.336827202314815	0.975022355478395	-2.45014149675138	0.019107461671895	0.197592316516536	-3.32515613701529
IGHD	0.708079129475309	7.22171808526235	2.44990517518372	0.0191182186368224	0.197592316516536	-3.32563234341235
CCT3	0.468945287037036	11.1874371158951	2.44989000110931	0.0191189095236209	0.197592316516536	-3.3256629192536
GPD1	0.314035074074076	5.37672042175926	2.44959547401705	0.0191323240581615	0.197626721096297	-3.32625636656631
WSB2	-0.339091460339507	8.52686610841049	-2.44813309228137	0.0191990565733937	0.198058211390768	-3.32920220016693
RPLP0P2	0.519097625462958	13.7192029263117	2.44801576772547	0.0192044195785894	0.198058211390768	-3.32943848612118
CCDC121	-0.54295740169753	4.04057677584877	-2.44707464668725	0.0192474883404023	0.198154292479691	-3.33133357008182
ITIH6	0.42339271712963	3.03486676057099	2.44680748688744	0.0192597304378967	0.198154292479691	-3.33187144178699
TRIM25	-0.376820692901235	9.65805878317901	-2.4467078395906	0.0192642984013172	0.198154292479691	-3.33207205069758
SLC37A1	-0.304199788425926	7.72183479035494	-2.4462560807548	0.0192850199816025	0.198209415437596	-3.33298145485318
SPTSSB	-0.775597494135802	1.83734516358025	-2.44615001544688	0.0192898879938502	0.198209415437596	-3.33319495039508
TMEM38B	-0.50145773765432	5.5639146441358	-2.44592296843271	0.0193003123828802	0.198212589697347	-3.33365194434301
UBXN2B	-0.389443717746913	9.05293821751543	-2.44418948672772	0.0193800705675469	0.198724644903831	-3.33714006454386
CDC73	-0.388290390586421	7.53282235023148	-2.4437624410823	0.0193997650556627	0.198817152858635	-3.33799910066293
ST6GALNAC6	0.305663404475309	8.12167284205247	2.44263647195	0.0194517797530956	0.199143665664098	-3.34026357009797
CNIH2	0.457800700308644	5.70768257299383	2.44252583544994	0.0194568974949211	0.199143665664098	-3.34048603475157
IVNS1ABP	-0.400203836265435	10.6113017020833	-2.44241309558697	0.0194621137916177	0.199143665664098	-3.34071272148708
FAM124B	-0.499075223148147	4.52940135540123	-2.44162523355086	0.0194986024293594	0.199308875640739	-3.34229667484587
TAS2R43	0.37483987330247	4.11755431180556	2.44077604666155	0.0195380008559972	0.199470045416472	-3.34400351538364
SH3BGR	0.350761963580247	3.9397432037037	2.44064743190573	0.0195439743034457	0.199470045416472	-3.34426199076733
SHFM1	0.388674456635796	10.1145334011574	2.44029456563305	0.01956037152459	0.199470045416472	-3.34497109219324
TRIM66	0.44436893564815	7.11457928973765	2.44018924527264	0.0195652680423812	0.199470045416472	-3.34518272442836
DHCR24	0.361222169444445	4.35698552114198	2.439391649622	0.0196023857611972	0.199579691879076	-3.34678521555833
KIAA0232	-0.385052406790123	8.83845307947531	-2.43936723396369	0.0196035230017947	0.199579691879076	-3.34683426451023
FAM69A	-0.641367080864196	4.92291803873457	-2.43930163993226	0.0196065785591846	0.199579691879076	-3.34696603554892
ARHGAP19	0.341996514969138	6.59767127353395	2.43905625170307	0.0196180132826339	0.199592404087856	-3.34745897078034
SPRR2G	0.682325326851851	2.02812344984568	2.43826242570658	0.019655045909178	0.199865399372259	-3.34905336689411
SKAP1	0.451707976543206	11.3597627583333	2.43794377697211	0.0196699289899719	0.199912997177645	-3.34969326859251
FAM126B	-0.662865960339504	9.1895971445216	-2.43639492406912	0.0197424170029426	0.20027962119294	-3.35280279265404
RNF103	-0.356592247067901	9.25916826057099	-2.43627518539922	0.0197480309984987	0.20027962119294	-3.35304312559428
TMEM184B	-0.337281065740742	12.4861690513889	-2.43608167662751	0.0197571068010183	0.20027962119294	-3.35343150825225
USP22	-0.386997956327161	5.66818643155864	-2.43484138974143	0.0198153678411364	0.200662600954557	-3.35592031478494
BOLA3	0.363145559567901	7.93128256558642	2.43424841154709	0.0198432774155519	0.200787192250623	-3.35710989117366
TMEM68	-0.340364022376542	5.78618006427469	-2.43402300786165	0.0198538958048577	0.200787192250623	-3.35756202093614
RNASE6	0.470547504012348	10.0925920510802	2.43363901216302	0.0198719970848184	0.200787192250623	-3.358332197081
MACF1	0.361552468209874	8.43029719135802	2.43357960849668	0.0198747986693083	0.200787192250623	-3.35845133472921
TMEM116	0.388234226234567	7.48494121651235	2.43236865858961	0.019931987517006	0.200845250116745	-3.36087952045046
CREB3L4	0.303608788271606	7.84173391728395	2.43231890070046	0.019934340598517	0.200845250116745	-3.36097927626048
SLAIN1	-0.341016638425925	6.3989629650463	-2.4322231922809	0.0199388674185987	0.200845250116745	-3.3611711507439
CD320	0.303353650462961	8.57787065686728	2.43206385337355	0.0199464059068265	0.200845250116745	-3.36149057863206
MICU1	-0.320165789351856	8.01771549513889	-2.43029524537816	0.0200302545750994	0.20148502997899	-3.36503512734663
CABP7	1.02086322391975	4.06242668603395	2.42997229205212	0.0200456001199105	0.201535933478526	-3.3656821762343
CHTF18	0.319041035339508	8.55750384390432	2.42963773363537	0.0200615083532881	0.201592439068041	-3.36635241225581
TMEM54	0.569932221296296	3.04567884799383	2.42893138675122	0.0200951327657973	0.201826820372014	-3.36776725468189
SHOC2	-0.450999324228389	10.7010404661265	-2.42843683351555	0.0201187055596478	0.201889174714759	-3.36875769243632
DNAH7	0.60503965493827	2.41978097052469	2.42836886257238	0.0201219473446249	0.201889174714759	-3.36889380614615
DNAJC17	0.408298337654321	6.3471504337963	2.42802526192811	0.0201383421866184	0.201950263637046	-3.3695818347888
PIK3CG	-0.424979903549383	7.53825641751543	-2.42759326061636	0.0201589722604976	0.202024689953414	-3.37044677992084
RDX	-0.451398525771603	6.15381162044753	-2.42722248201079	0.0201766939647273	0.202024689953414	-3.37118905925859
GPR61	0.496350553240741	2.16117342615741	2.42699202455818	0.0201877160170748	0.202031815809286	-3.37165038258495
KIAA0754	0.330557899228394	6.84423919930556	2.42648389927991	0.0202120373606913	0.202171961246935	-3.3726674241641
IAH1	0.313068356172842	10.1440026503086	2.42521114263287	0.0202730744806604	0.202500961485349	-3.37521425737324
TMEM132C	0.323589370987654	1.08962087052469	2.42499622486543	0.0202833977093014	0.202500961485349	-3.37564422246058
CHRNB1	0.306781941975308	3.87384750694444	2.42493652252888	0.020286266261584	0.202500961485349	-3.37576365833538
FBXL20	-0.301593880709878	7.29393473140432	-2.42407224360872	0.0203278340366531	0.202765008022556	-3.37749243467437
ZFAND2A	0.353111010185185	6.91638677160494	2.4238740659249	0.0203373763460433	0.202765008022556	-3.37788877864978
C19orf33	0.606068006327162	7.30468169174383	2.42357857370516	0.020351611927455	0.202765008022556	-3.3784797034912
B3GAT1	0.882357514506174	7.09897290123457	2.42333806580632	0.0203632052694817	0.202765008022556	-3.3789606331203
AIF1L	0.939695495987654	2.61703536219136	2.42331210473244	0.0203644570445721	0.202765008022556	-3.37901254394565
APITD1	0.336708900077161	4.6954824461034	2.42272395594613	0.0203928347611449	0.202944437351262	-3.380188479471
IFNA4	0.342750312191356	4.88438902384259	2.42242531168242	0.0204072578461129	0.202984881976945	-3.38078550676767
CDA	-0.488167658487656	11.2130444594907	-2.42202809383646	0.0204264559076576	0.203047637678702	-3.38157951421387
GSTM3	0.752086523148149	5.52254559135802	2.42163309883117	0.0204455627877605	0.203047637678702	-3.38236898689908
CEACAM21	0.523873165277777	6.20783991273148	2.42103956624326	0.0204743039163894	0.203047637678702	-3.38355510317447
BCAR4	0.386773934567901	3.53936480848765	2.42094313340907	0.0204789770255216	0.203047637678702	-3.38374779521547
RFWD3	0.502977961574071	6.24729789344136	2.42079613148475	0.0204861025614082	0.203047637678702	-3.38404152392108
FAM53C	-0.349253961111113	9.96425542716049	-2.4201073623715	0.020519518826949	0.203276021948466	-3.38541760460051
DDIT4L	0.950771913271605	2.77219749521605	2.41857451927664	0.0205940636944028	0.203911408838718	-3.38847905063465
CMIP	-0.519959337191361	10.7574650406636	-2.4174102433767	0.0206508485789203	0.204313964859926	-3.39080346256286
OR11H12	0.654578895061728	1.54104162608025	2.41720787164891	0.0206607332734233	0.204313964859926	-3.39120740544069
CCDC165	-0.447771090277778	1.40712991165123	-2.41688674507896	0.0206764272680395	0.204313964859926	-3.39184833896851
PAIP2	-0.43519078873457	12.2022540574846	-2.41493003917381	0.0207722886880087	0.204868142759771	-3.39575240402795
EBLN2	0.316615570370372	10.6288900078704	2.41466287857745	0.0207854084432034	0.204874284931877	-3.39628527489852
UQCRQ	0.484478920061731	12.0683774384259	2.41422419710391	0.0208069675693174	0.204948328770614	-3.39716016559901
H2AFX	0.314807478858022	10.5628555097994	2.41388494590434	0.0208236540704504	0.204948328770614	-3.39783667870372
LOC100270746	0.37049567175926	1.47430903387346	2.41384451437879	0.0208256435555595	0.204948328770614	-3.3979173001706
EDN1	0.388003758487657	7.00533165902778	2.41365934241382	0.0208347573825498	0.204948328770614	-3.39828652541707
ZNF711	-0.483657569290123	1.82794641766975	-2.41319056583758	0.020857845883492	0.204999528912382	-3.39922115660773
TTYH3	-0.32822393719136	7.79708167368827	-2.41307795491781	0.0208633957279699	0.204999528912382	-3.39944565731623
RNFT1	-0.44907915138889	7.30295634652778	-2.41289803420011	0.0208722656044919	0.204999528912382	-3.39980433114252
PAK6	0.550057168209877	4.41722587839506	2.41256365461113	0.0208887592026926	0.204999528912382	-3.40047086987403
RAB6C	-0.43459997191358	8.1544353316358	-2.41235015310148	0.0208992965536125	0.204999528912382	-3.40089642080813
SEMA3B	0.304594084722221	5.64335518341049	2.41228054116383	0.0209027332874172	0.204999528912382	-3.40103516544824
C18orf18	-0.723566485030865	4.11122303634259	-2.41202102437567	0.0209155501200116	0.205022613607618	-3.40155238734041
G6PC	0.537177552006173	1.54350663603395	2.41161707677504	0.0209355141791474	0.205115700170196	-3.40235738391321
FLJ42393	-1.1612767587963	2.49801113989198	-2.41133659292594	0.0209493865260224	0.20514903996872	-3.40291628256668
C15orf39	-0.381791446913581	11.4177145214506	-2.41087781266482	0.0209720951358323	0.205268833260057	-3.4038303592145
MKL1	-0.302779189660491	9.12575280609568	-2.41040910115678	0.0209953183667143	0.205393541385804	-3.40476409526621
RACGAP1P	0.609472751774691	2.58761683175154	2.40998937375692	0.0210161343690054	0.205458091172287	-3.40560013888125
GREB1	0.402504042592593	2.62491996774691	2.40985329467571	0.0210228871038753	0.205458091172287	-3.40587116888943
CXorf65	0.333275518672837	9.78581306952161	2.40955487185587	0.0210377028082451	0.205500392087519	-3.40646550237706
LOC100507053	-0.759381699537038	2.41403149945988	-2.40923330655803	0.0210536780548865	0.205553971841306	-3.40710586742108
IZUMO2	0.504511721141976	2.20007703742284	2.40793655840714	0.0211182116833444	0.20578793030835	-3.40968759450337
MFAP3	-0.390349326234568	5.75767095046296	-2.4079077118392	0.02111964929064	0.20578793030835	-3.40974501458723
LOC100289058	0.444200912654322	5.8384189779321	2.40708689768448	0.0211605928541903	0.206083108354704	-3.41137866824607
SNAPC1	-0.768209431018519	5.29326057986111	-2.40687894800816	0.0211709771430477	0.206083108354704	-3.4117924843333
PADI3	0.511361719598765	2.76312345655864	2.40622596403514	0.0212036149386383	0.206279378595723	-3.41309174521714
NCOA1	-0.309433257407404	11.2395974472222	-2.40605446749526	0.0212121943286747	0.206279378595723	-3.41343293518306
PAQR3	-0.453104707716049	4.24001762700617	-2.40464270688416	0.0212829395607357	0.206779617423614	-3.41624095528857
GH1	0.417891876543212	4.5604663212963	2.40446084728605	0.0212920683201237	0.206779617423614	-3.41660259234735
KLF5	-0.641315536419752	5.83274884290123	-2.40372349127986	0.0213291175593142	0.206969677080243	-3.41806866265801
GSN	-0.397862595679017	12.3783198700617	-2.40358681921506	0.0213359912070472	0.206969677080243	-3.41834036982773
DCLRE1B	-0.546613737808644	5.07225005007716	-2.40213648624631	0.0214090565608168	0.207575686941715	-3.42122298657343
TCL1A	0.758272192129628	11.855648044213	2.40189109543766	0.0214214413397586	0.207593047998303	-3.42171059170557
ZNF516	-0.520560139506173	7.11068987098765	-2.40093079984723	0.0214699695125911	0.207762370966245	-3.42361841090921
PRSS30P	0.653592658487655	6.18525161118827	2.40091592115447	0.0214707221845698	0.207762370966245	-3.42364796612916
PAN3	-0.487375057253089	9.00958557692901	-2.40000236513017	0.0215169822796718	0.208107239768099	-3.4254624149945
ABCA3	0.372661028780866	5.74764367496142	2.39949465717278	0.0215427303012365	0.208253478171055	-3.42647058049088
AZIN1	-0.357615680092591	9.05017146859568	-2.39905271567502	0.0215651657443297	0.208327113115293	-3.42734802841969
OR4D5	0.517578921759259	1.62174829575617	2.39887653300656	0.0215741156691316	0.208327113115293	-3.42769779623899
SLC28A3	-0.837057253703704	2.26322006558642	-2.39871661276753	0.0215822423895915	0.208327113115293	-3.4280152630975
MVD	0.340703508641973	6.36098817777778	2.39761282806564	0.0216384094433981	0.208766436752036	-3.43020603778073
HYI	0.369319667283952	7.72180906682099	2.39673089175386	0.0216833826595072	0.208918377982959	-3.43195597409169
PREPL	-0.379926629320988	5.62129251666667	-2.39667680601416	0.0216861434456412	0.208918377982959	-3.43206327595739
RIF1	-0.586124810648148	5.65191734143519	-2.39476420460565	0.0217839763577121	0.209757747778559	-3.43585661565631
CWC15	0.329475584722223	10.6886370164352	2.39316250271229	0.0218662134978571	0.210118794641971	-3.43903167167289
BMX	-0.734202144444444	7.9358025441358	-2.39280897417684	0.0218844027487424	0.210118794641971	-3.43973226734619
ZNF467	-0.336976494598764	9.50465447152778	-2.3927816209509	0.021885810659059	0.210118794641971	-3.43978647078398
IFNAR2	-0.476850579938271	5.8326719654321	-2.39243299337516	0.0219037622116171	0.210188158930772	-3.44047727603774
C17orf90	0.320298350617282	10.1028381310185	2.3921346840577	0.0219191333551594	0.210232705870949	-3.44106831859311
AGAP2	0.380476914506174	9.82880960524691	2.39132758644972	0.0219607700672665	0.210426058419602	-3.44266716324482
STXBP5	-0.496986244598763	7.54409603587963	-2.39061710942252	0.0219974815348544	0.210462436605801	-3.44407428518933
CTSF	0.422184541666669	9.10153475725309	2.39031240225686	0.022013243248125	0.210462436605801	-3.44467767564296
OSM	-0.543291750617282	10.4623877007716	-2.39001422209766	0.0220286772317064	0.210462436605801	-3.44526808787258
C7orf55	0.332622055092594	8.46401917507716	2.38969948356172	0.022044978911466	0.210462436605801	-3.44589122940442
GBE1	-0.398376559104937	9.12863532770062	-2.38960191665922	0.0220500345428641	0.210462436605801	-3.44608438731548
C1orf63	-0.445830664351851	10.5709686113426	-2.3893228969775	0.022064498318385	0.210470138710964	-3.44663674492864
PAX7	0.418247072530864	4.31726456851852	2.38916319938214	0.0220727805588686	0.210470138710964	-3.4469528673958
C12orf42	0.414975522067903	5.2535276716821	2.38893662016449	0.0220845362436428	0.210479809189777	-3.44740135654952
LOC100507494	-0.490470235648147	6.40095864992284	-2.38861922931961	0.0221010130662701	0.210534443866584	-3.4480295463695
STK38L	-0.436396659722221	7.59077841859568	-2.38543974082611	0.0222666859403709	0.211906610491291	-3.45431919203851
PTRF	0.43278289830247	4.24252967708333	2.38439311243942	0.0223214676913202	0.211945467181608	-3.4563883138852
ESR2	0.450850479166667	1.94729894390432	2.38380337908213	0.0223523887032754	0.212104143651661	-3.45755389502362
STAT1	-0.486474128549387	11.4423340673611	-2.38299893041762	0.0223946301885222	0.212377894577573	-3.4591435181024
CRY1	-0.632132549691359	5.20151273441358	-2.38267492209053	0.0224116642095205	0.212377894577573	-3.45978366303919
KLRD1	0.575774554475304	7.81996074066358	2.38263520995243	0.0224137527933871	0.212377894577573	-3.45986211822546
APLP2	-0.320394247376546	10.7320644624228	-2.38157102219891	0.0224697873251544	0.212703131708406	-3.46196417540335
TECPR2	-0.460963321141975	11.4349212838735	-2.38001062703904	0.0225521786410428	0.213354762759026	-3.46504515827597
TG	0.38021424243827	5.86174625316358	2.37968081467265	0.0225696281905206	0.213354762759026	-3.4656961837215
ZNF75D	-0.308377091666668	5.7443165029321	-2.37917647634645	0.0225963350844704	0.213488517830375	-3.46669158547066
C15orf34	-0.626039312654321	2.06511539212963	-2.37857892924922	0.0226280147717476	0.213581863898071	-3.46787075545852
KRT16P2	0.528351196604938	1.99705070679012	2.37663451890305	0.0227313782084224	0.214350989410027	-3.47170628770731
LOC100130433	0.356340923919753	3.61161112337963	2.37609563927782	0.0227601001057112	0.214399611794981	-3.47276887992833
SLFNL1	0.413022836111112	2.63182881929012	2.37599256966822	0.0227655973782527	0.214399611794981	-3.47297209849224
ZFP36	-0.443932990277775	13.258567138966	-2.37592205270387	0.0227693591296431	0.214399611794981	-3.47311113055412
MVK	0.324429117592592	7.63336747037037	2.37561884482471	0.0227855402603237	0.214448924784363	-3.47370890494999
DND1	0.362903515586421	9.15099452723766	2.3751377860495	0.022811233994379	0.214475298874857	-3.47465719999998
RHCG	0.472380265586421	4.32494655516975	2.37473401469561	0.0228328199595117	0.214475298874857	-3.47545303446652
CILP	-0.432851012962963	4.60982064938272	-2.37444520157659	0.0228482714836194	0.214475298874857	-3.4760222263063
SLC23A2	-0.36963671111111	5.33842033364198	-2.37418388571331	0.0228622600465748	0.214475298874857	-3.47653718379784
SLC12A1	-0.424007169907406	2.08919747600309	-2.37383262096649	0.0228810758819482	0.214475298874857	-3.47722933331141
PCGF6	-0.55547671558642	5.55101185408951	-2.37372485575249	0.0228868512348724	0.214475298874857	-3.47744166449402
HSD17B11	-0.371133720370372	12.3593793308642	-2.37217123657457	0.0229702593359408	0.214584389498146	-3.4805020103987
SRSF10	-0.358533507098764	8.38644763503086	-2.37192093281303	0.022983722890109	0.214584389498146	-3.48099492836197
CPT1C	0.436198125771605	4.03058041689815	2.37190626995817	0.0229845118094471	0.214584389498146	-3.481023802456
B3GNT5	-0.565690288271606	8.97583736898148	-2.37172813650926	0.0229940980453355	0.214584389498146	-3.48137457259722
PFN4	0.527545669444445	2.35673941126543	2.37156803794542	0.0230027168183085	0.214584389498146	-3.48168981331884
ISOC1	-0.366498348456792	8.62508172299383	-2.37126658636817	0.0230189531372851	0.214584389498146	-3.48228334246601
C7orf29	-0.300015690277782	8.82814836597222	-2.37018436406812	0.0230773274852043	0.214630855149344	-3.48441368698641
ZNF781	-0.484550656327161	3.75686013125	-2.37015886770931	0.0230787043531344	0.214630855149344	-3.48446386789811
LAG3	0.441303635570991	9.38247086786265	2.36958497973891	0.0231097154018446	0.214817302324073	-3.48559326846891
RG9MTD2	-0.395152620370371	6.11814061219136	-2.3689283377839	0.0231452443902727	0.214943632145684	-3.48688528593358
EPCAM	0.805844882561729	1.93574298541667	2.36864637311457	0.0231605158193613	0.214983565836279	-3.48744000430324
EDEM3	-0.508147712808642	10.0322680832562	-2.36823273906873	0.0231829350389643	0.215089778450996	-3.48825367418772
C9orf5	0.364205661574074	5.88435506458333	2.36606323729986	0.0233008447760794	0.215775072489261	-3.4925196800744
FFAR1	0.355876261419751	5.07515778209877	2.36571616375381	0.0233197579754414	0.215848208563427	-3.49320188789844
AZGP1	0.357027597530864	2.49983677160494	2.36547903877844	0.023332687681134	0.215859675712625	-3.49366793934763
DOK3	-0.338264545987657	11.1627606290123	-2.36523489537253	0.0233460068457127	0.215859675712625	-3.49414774984147
LOC100506546	-0.499511480555556	1.2471558566358	-2.36508761429935	0.0233540450375486	0.215859675712625	-3.49443718134379
ZNF25	-0.382137651388891	6.49130872615741	-2.36435732197234	0.0233939393027367	0.21599135799993	-3.49587213392358
CNR2	0.418004497685182	6.95690910316358	2.36363710436024	0.0234333434784616	0.216078376502534	-3.49728697795573
MTRR	-0.499371947839507	7.11753986265432	-2.36324361812353	0.0234548970054039	0.216078376502534	-3.49805983763154
S100A2	0.304474689197529	5.64207703117284	2.3627292245883	0.0234831003262495	0.216236537073712	-3.49907003557343
ADCYAP1R1	0.343717265586422	5.18713119421296	2.36213801008777	0.0235155534327935	0.216433663464344	-3.50023090349255
ADAM28	0.43970388765432	6.38125902253086	2.36128271887373	0.0235625739827441	0.216764618399939	-3.50190992349294
FAM48A	-0.325126757253086	8.29513963834876	-2.36096028921524	0.0235803219203977	0.216826094805347	-3.50254277052699
OR3A3	0.388909816512345	4.46405578325617	2.36021594302451	0.0236213400909825	0.216999605758463	-3.50400349386849
IKZF5	-0.423900487191359	7.48306326149691	-2.35814717841304	0.0237356805979557	0.217845743005593	-3.50806154326668
SPTLC1	-0.390856884876545	6.64371926466049	-2.35748710554835	0.0237722677835747	0.218079394765518	-3.50935578921742
KIF20B	-0.870433075617284	3.94709630817901	-2.35669402928015	0.0238162945349456	0.218277773851228	-3.51091047726469
RPL39L	0.415976121450616	5.6298897716821	2.35649579178856	0.0238273109603357	0.218277773851228	-3.51129902837337
LOC100653515	-0.554623619521607	2.76160926871142	-2.35577002088503	0.0238676826484999	0.218545439952035	-3.51272135853489
AQP9	-0.398815560185181	15.3697385083333	-2.3554065184348	0.0238879260069967	0.218628636201355	-3.51343361384336
CLCN4	-0.543788999691359	3.40855801697531	-2.35481636742941	0.023920824365066	0.21876166022555	-3.51458980060704
AANAT	0.31153689058642	6.50832034930556	2.35474529919632	0.0239247888677394	0.21876166022555	-3.51472901890289
LSMD1	0.437335816512344	7.48348472060185	2.35440402777802	0.0239438347689476	0.218833318367618	-3.51539750632289
BARHL1	0.344926591203706	2.85933227986111	2.35400485948492	0.023966129176673	0.218833318367618	-3.51617931415
OSGIN2	-0.391392770061729	7.19364002561728	-2.3526589088451	0.0240414415434958	0.219316595458473	-3.51881477614258
PDZD8	-0.490084376851853	6.09900890570988	-2.35165922996495	0.0240975164726543	0.219594911131494	-3.52077150947475
LOC100506233	0.386813975154324	6.5360577150463	2.35144794110969	0.02410938338033	0.219594911131494	-3.52118500124649
KLK13	-0.312621801851852	1.80857482978395	-2.35135593814942	0.0241145523170132	0.219594911131494	-3.52136504241761
PSMG1	0.313037014506171	7.97995503070988	2.35131634291434	0.0241167771755537	0.219594911131494	-3.52144252501393
FLII	-0.307077285339503	11.4420290286265	-2.35111060582834	0.0241283405354105	0.219598157357811	-3.5218451098733
C2orf85	0.518155841512347	2.95352560347222	2.35069685924811	0.0241516101191159	0.21970789242529	-3.52265464908363
CBFA2T3	-0.409632843518516	9.25718786080247	-2.34957664716336	0.0242147137719993	0.219894559255269	-3.52484594593744
ANKRD2	0.337006613425927	5.78588245609568	2.34953580050086	0.024217017549011	0.219894559255269	-3.52492583363711
HTR7	-0.379527150617283	5.66076734737654	-2.34888941189653	0.0242535005932607	0.220021918576362	-3.5261899034715
TST	-0.353049223919752	12.3933828650463	-2.3480384294336	0.0243016067794388	0.220356309506295	-3.52785369076569
KATNAL1	0.323586712345678	5.92206010756173	2.34744674407442	0.0243351055548937	0.220377275908391	-3.52901025949074
MMS22L	-0.408855427777777	3.48910983132716	-2.3469926020586	0.0243608454371976	0.220377275908391	-3.52989782877776
PCSK9	0.98988665925926	1.53295136882716	2.34693000486422	0.02436439524853	0.220377275908391	-3.53002015817494
C17orf58	-0.430054279166667	4.2837031628858	-2.3466624979224	0.0243795705009669	0.220377275908391	-3.53054290199458
UTP14C	-0.392303890123458	6.19026937438272	-2.34635476860936	0.0243970380474714	0.220377275908391	-3.53114419225787
LYSMD3	-0.577354883641975	5.84546104228395	-2.34633999162983	0.0243978771126193	0.220377275908391	-3.53117306442357
EPS8L1	0.381850896296297	5.94275441682099	2.34591016520954	0.0244222948679158	0.220377275908391	-3.53201282792452
RBFA	0.307521626543209	7.94139233256173	2.34551993903855	0.0244444820773976	0.220377275908391	-3.53277512683744
GPR113	0.417441939660493	3.76179815763889	2.34542074427693	0.0244501249208901	0.220377275908391	-3.53296888714968
MPPE1	-0.309890286419755	8.4032057462963	-2.3447745431016	0.0244869138050227	0.220568934544982	-3.53423098734217
SLC18A3	0.383179442283952	4.94764480169753	2.34397999613809	0.0245322165690958	0.220812486757663	-3.53578247735967
MGC24103	0.890821421141976	5.30365889483025	2.34343063043543	0.0245635839782365	0.220909463189742	-3.53685498583844
ATPBD4	-0.391531324537037	4.53664466304012	-2.3424630752622	0.0246189168890963	0.220909463189742	-3.5387434686678
TSPAN6	-0.494843947839507	2.11515593842593	-2.34241084587272	0.0246219069970093	0.220909463189742	-3.53884539437287
TBC1D12	-0.608024538117284	3.65491467060185	-2.34215334837675	0.0246366533931956	0.220940605601678	-3.53934787690264
ACVR1C	-0.599751464969136	4.64313123155864	-2.34157458133302	0.0246698273508186	0.221055082805182	-3.54047714102121
COL4A3	-0.593026883950617	1.86809975941358	-2.34153703352665	0.0246719809183431	0.221055082805182	-3.54055039561449
ALAS1	-0.357905890432098	6.99903251759259	-2.34133234363233	0.0246837239586407	0.221059218907479	-3.5409497242016
C16orf61	0.393476174382714	9.44059209861111	2.34056629090289	0.0247277170534543	0.221352040046797	-3.54244398829487
RPL27	0.515279960339504	14.9285557750772	2.34033266491585	0.0247411478485069	0.221371137941321	-3.54289962906196
MGST3	0.393488749999998	11.3178678905864	2.34003803761407	0.0247580948879045	0.221420596472228	-3.54347419364978
CLK4	-0.63501280493827	7.75012340509259	-2.33971243705494	0.0247768356858512	0.221420596472228	-3.54410909938703
SEMG1	-0.853514870756173	4.05728395829475	-2.33852827685634	0.0248451009882087	0.221895968032794	-3.54641761534777
LOC219731	-0.603561245061729	1.23746931682099	-2.33759104660123	0.024899251205835	0.221931728723754	-3.54824414089705
FAM84B	-0.478512991203704	2.78718843526235	-2.33752375364897	0.0249031432698278	0.221931728723754	-3.54837526462799
APOL1	-0.377259460030869	8.69279996195988	-2.33739173390073	0.024910780570132	0.221931728723754	-3.54863250384156
TRAF2	0.324222250771602	7.76762209853395	2.33728320284585	0.0249170606375228	0.221931728723754	-3.54884396766066
UEVLD	-0.413496027006174	4.96989016273148	-2.33636794936931	0.0249700778526493	0.222085716586378	-3.55062698004789
MAPK9	-0.325822441203703	6.09344385825617	-2.33540195934179	0.0250261442665081	0.222137803655447	-3.55250828252565
NCKAP1	-0.772047385493828	3.75429647469136	-2.33532029953469	0.0250308890263449	0.222137803655447	-3.55266729221186
ITGB4	-0.519052402623457	5.41270145794753	-2.33455197514231	0.0250755714297303	0.222263845542269	-3.55416319174089
APOO	0.505765965123457	8.46355414151235	2.33435854322719	0.0250868319036961	0.222263845542269	-3.55453974025624
TMEM106B	-0.433057168209876	8.11784809537037	-2.33423989443818	0.0250937411954092	0.222263845542269	-3.5547706993262
HIST1H4B	0.768068692901235	10.5826241003086	2.33412222638789	0.0251005950684832	0.222263845542269	-3.55499974088649
KLF4	-0.352644678703703	7.79972238549383	-2.33410143857547	0.025101806082421	0.222263845542269	-3.55504020361496
UBA2	-0.328051917901234	8.90764562469136	-2.3334146952684	0.0251418425715368	0.222461634864493	-3.55637677748792
GLT25D2	0.715289040895062	4.20673844915123	2.3328525809785	0.025174656102588	0.222544988717001	-3.55747057941072
STX6	0.366267294444445	9.11066600910494	2.33277844854666	0.0251789864754066	0.222544988717001	-3.55761481726483
RAB33B	-0.740668197376544	5.19650343557099	-2.33237192989954	0.0252027447893751	0.222654546504872	-3.5584057124781
ZMYM1	-0.470375486574072	5.9740279775463	-2.33169678908074	0.0252422468971502	0.222795206075523	-3.55971899938796
DICER1-AS	0.4243823279321	4.75286927445988	2.3313229095351	0.0252641463587554	0.222795206075523	-3.56044615257766
KRT10	0.301754880401234	11.7237726043981	2.33055354168263	0.0253092648219751	0.223092687443365	-3.5619422186961
LYPD3	-0.612857280401235	6.34256203557099	-2.32996415183485	0.0253438778039931	0.22322567249311	-3.56308806747758
SYT11	0.350769364506173	5.72193333055556	2.32981945346674	0.0253523819907461	0.22322567249311	-3.56336934725878
FAM89A	0.313138584876543	7.97478984845679	2.32960514315996	0.0253649821189415	0.22322567249311	-3.56378592263288
SACS	-0.625633648919751	5.11015723819444	-2.32933874076074	0.0253806528026431	0.22322567249311	-3.56430371549687
C10orf116	0.596727859722223	3.92796843603395	2.32932754657457	0.0253813114730619	0.22322567249311	-3.56432547212671
FAM179B	-0.566943195370371	3.75104808611111	-2.32888383944601	0.0254074317775071	0.223254989094283	-3.56518778454438
FLJ36000	0.320545039660494	3.55376606983025	2.32825093798925	0.0254447315207993	0.223296985010708	-3.56641757541623
PDHX	-0.370751654166669	6.70430659498457	-2.32782203973874	0.0254700364496111	0.223296985010708	-3.5672508293237
RGS18	-0.58766923287037	12.1317402838735	-2.32777025200308	0.0254730934502705	0.223296985010708	-3.56735143381379
APOM	0.312243750308642	6.93277756450617	2.32764336751569	0.0254805847657027	0.223296985010708	-3.56759791673711
BTBD16	0.550522426080246	3.02041477353395	2.32654503710402	0.0255455136050564	0.223607458084276	-3.56973109956511
ADIPOQ	0.347102092901235	1.42659467978395	2.32637686138446	0.0255554686089247	0.223607458084276	-3.57005766656017
PAM	0.47700277654321	7.09735874490741	2.32630717637376	0.0255595945708843	0.223607458084276	-3.57019297727746
TSSK2	0.376921521296297	1.07903735524691	2.32500158355059	0.0256370080182716	0.224006346176859	-3.57272756340636
SEMA4D	-0.376122720370372	8.32900873641975	-2.32483090913489	0.0256471435195334	0.224006346176859	-3.57305882210244
HIST1H4C	0.736283900308642	13.712183878858	2.32473257067531	0.0256529849870309	0.224006346176859	-3.57324967728434
ZNF761	-0.453164438888889	6.89753183070988	-2.32396060610717	0.0256988825726534	0.224244703380908	-3.57474770096314
KIR3DL1	0.446537200462964	6.19693463387346	2.32373814702027	0.0257121227122338	0.224244703380908	-3.57517932313715
ITGAV	-0.410200904938272	3.83421288935185	-2.32334747725806	0.0257353891354181	0.224244703380908	-3.57593724011054
C15orf27	-0.664316377623457	1.17267622662037	-2.32322398124849	0.025742747907453	0.224244703380908	-3.57617680862028
STAG3L4	-0.584838433024692	3.90878293287037	-2.32318423098334	0.0257451169142245	0.224244703380908	-3.57625391773438
TMEM123	-0.408413425771604	10.9825676327932	-2.32302201317819	0.0257547866845192	0.224244703380908	-3.57656858418578
LOC100505974	0.410711580246915	4.92310638287037	2.32183210441203	0.0258258168730919	0.224415468571279	-3.57887625269179
H19	0.625131883333334	3.76193918317901	2.32124445684083	0.0258609607747551	0.224621243963354	-3.58001559830174
HPX	0.64202856388889	2.93642277361111	2.32064986745342	0.0258965636157339	0.224830821466684	-3.58116818877032
TMEM151B	0.586784850925925	3.64726152839506	2.32041187966687	0.0259108262086087	0.224846010664593	-3.58162945930299
TMSB15B	0.460073587962961	5.02903607731481	2.31984848773042	0.0259446184224521	0.224846010664593	-3.58272129415223
FCHSD1	0.506912524537037	6.81228605949074	2.31957545043645	0.025961009441268	0.224846010664593	-3.5832503617582
HNRNPR	-0.45781305925926	7.35374946388889	-2.31950143090602	0.0259654545983866	0.224846010664593	-3.58339378245161
LOC100129973	-0.596996621296297	2.6960237691358	-2.3194582725187	0.0259680467413083	0.224846010664593	-3.5834774048646
KLHL7	-0.333638637345679	6.58480253425926	-2.31937231742004	0.0259732099979821	0.224846010664593	-3.58364394553522
GNG10	-0.522046965123462	12.3394426580247	-2.31928200847337	0.0259786357818136	0.224846010664593	-3.58381891706939
RNF13	-0.340019189043213	11.2676583142747	-2.31841413307234	0.0260308299545245	0.225147702899174	-3.5855001524471
STMN3	0.316516904783949	9.25755256381173	2.31831551761962	0.0260367666685295	0.225147702899174	-3.58569115978217
ZNF238	-0.617540862654321	5.01497347762346	-2.31812958272863	0.0260479633821091	0.225147702899174	-3.5860512791752
FBXO22	-0.427461979320989	4.96628370339506	-2.31738818708536	0.0260926521655283	0.225386430003264	-3.58748700735085
FAM92A1	-0.515586311882716	2.51189671520062	-2.31668293581229	0.0261352262751928	0.225386430003264	-3.58885242997031
PEBP4	0.363761151388889	1.35944477384259	2.31646702392379	0.0261482727767534	0.225386430003264	-3.58927039189342
ITGAM	-0.373965135030868	12.0110698417438	-2.31645527164629	0.0261489830775732	0.225386430003264	-3.58929314111883
VWA5B1	0.484589817592593	1.09346196805556	2.31625358219954	0.0261611757750737	0.225386430003264	-3.5896835441104
LOC100130193	-0.669906562808643	2.49966598773148	-2.3157422487148	0.0261921102460398	0.225386430003264	-3.59067320263008
GPER	0.835506528858028	8.1262302966821	2.31570223827202	0.0261945321706605	0.225386430003264	-3.59075063396172
PRUNE	-0.497673867592593	3.89251183410494	-2.31561014804895	0.0262001073700485	0.225386430003264	-3.5909288504354
SLC44A3	-0.733439397376543	2.71247409359568	-2.31533106930155	0.0262170094885142	0.225415665172197	-3.59146890253331
PSTPIP2	-0.567638309722222	7.01005509899691	-2.31503234825463	0.0262351120868899	0.225472377781845	-3.59204691222926
MRPS30	-0.361233016512345	4.71634577276235	-2.31229996540841	0.0264012177483922	0.226594134671439	-3.59733140132915
FIGNL1	-0.587252843672838	4.20963672584877	-2.31190627651272	0.026425228458869	0.226609344267631	-3.59809242832617
ZNF189	-0.340078865277778	6.62435162276235	-2.31106367865461	0.0264766836786016	0.226816986398592	-3.5997209079258
PLEKHF2	-0.474341391512345	10.0202030676698	-2.31096647613411	0.0264826253696721	0.226816986398592	-3.59990874223252
SH3TC2	-0.553588241666666	3.78349980910494	-2.31094124873802	0.0264841676386822	0.226816986398592	-3.59995749074866
RP9P	0.331513995679011	4.43407269012346	2.31062379829578	0.0265035817739125	0.226884091245005	-3.60057088733617
MRTO4	0.320772927469135	7.77498443703704	2.3096822751715	0.0265612372207184	0.227179154666074	-3.60238979160779
NT5DC2	0.438702295987655	3.88441560555556	2.30795993973333	0.0266669985619603	0.22788479582277	-3.60571572305198
PRUNE2	-0.466353409259259	2.19242585895062	-2.30716884228491	0.0267157032251431	0.228044843919093	-3.60724277019059
AIRE	0.375776515586419	4.17941601643519	2.30693245495931	0.0267302721375622	0.228044843919093	-3.60769899178758
FNDC8	0.360619780092593	1.20467080223765	2.30678927641629	0.0267390999213297	0.228044843919093	-3.60797530613001
FAM160B1	-0.386178300925927	8.81471848040123	-2.30671116763067	0.0267439168831883	0.228044843919093	-3.60812603974677
ATP7B	-0.328154358487655	6.04566204205247	-2.30628844416872	0.0267699997327555	0.228167962054521	-3.60894174273888
IMMP1L	0.395704875462963	5.86180017229938	2.30602667589815	0.0267861627947878	0.228206460853855	-3.60944680567928
RASGEF1C	0.332283693518518	4.38731384922839	2.30575723028641	0.0268028090567829	0.228249041055046	-3.60996663763388
FCRL3	0.51860751095679	5.66387517214506	2.30517674309587	0.0268387029511857	0.228455423253034	-3.6110863999748
LAPTM5	-0.314550620833332	12.5153615715278	-2.30454530329997	0.0268777964863209	0.228688850260295	-3.61230421553772
KDM6B	-0.50784535432099	6.86211478179012	-2.30375492483107	0.0269268022792795	0.228907024148582	-3.61382822088848
MYSM1	-0.631245857561729	5.20590321273148	-2.30339238939558	0.0269493073841425	0.228998993144958	-3.61452713242198
SELT	-0.366274294290124	10.8097800752315	-2.30313585722685	0.0269652423327666	0.22903507737779	-3.61502163754693
CBX4	-0.330212132407407	7.0559179462963	-2.30269122071156	0.0269928817638371	0.229170501803461	-3.61587864702273
MTUS1	-0.818206518287037	2.20247221045525	-2.30233879357398	0.0270148073643072	0.22925731931728	-3.61655784241644
LMOD3	0.369670385493827	1.41737517438272	2.30179077574681	0.0270489330540397	0.229447551166194	-3.6176138275394
INPP5J	0.845197205555555	2.82549282376543	2.30100935924571	0.0270976597069601	0.229761420146206	-3.61911923376999
HIST2H2AC	0.320349664043212	10.586573406713	2.29899909507844	0.0272233758537125	0.230279517072009	-3.62299030320247
DKK3	-0.490907204938271	2.4022082933642	-2.29894069340953	0.0272270359420261	0.230279517072009	-3.62310272738529
CRIP3	0.414081221296295	5.64047014969136	2.29856182314211	0.0272507908359161	0.230279517072009	-3.62383200803372
C1orf124	-0.343819799228394	5.41320943989198	-2.29842913756635	0.0272591145250463	0.230279517072009	-3.62408739128192
SLC5A11	0.820490898456791	3.80510477391975	2.29841185890403	0.0272601986255648	0.230279517072009	-3.6241206471593
FXYD2	0.343789265123457	5.97432122916667	2.29815557970886	0.0272762826804865	0.230279517072009	-3.62461388077952
NADKD1	-0.662155922376543	5.08738126165123	-2.29792589088623	0.0272907051661875	0.230302053286582	-3.62505590439526
[truncated: 562 more rows]
