# Supplementary material for: Gene crosstalk between COVID-19 and preeclampsia revealed by blood transcriptome analysis
Source: Front Immunol. 2024 Jan 8;14:1243450. doi: 10.3389/fimmu.2023.1243450 (PMC10800816; doi:10.3389/fimmu.2023.1243450)
Supplement: Supplementary Table 4 — Common DEGs between COVID-19 and preeclampsia. [file Table_4.xls]

PLEKHN1
AURKAIP1
PER3
PIK3CD
APITD1
MRTO4
EPHB2
CNR2
MRPS15
C1orf122
COL9A2
UQCRH
DHCR24
WDR47
KCNA2
CD101
HIST2H2AC
S100A10
S100A2
CKS1B
MTX1
FCRL3
FCGR3B
GLUL
RNASEL
RGS18
RGS2
HLX
SLC35F3
OR2T8
ASAP2
PTRHD1
DYSF
BOLA3
KDM3A
EDAR
ACOXL
MZT2B
SLC4A10
NFE2L2
DNAH7
FN1
CXCR2P1
VIL1
COL4A3
SLC16A14
DTYMK
LRRN1
ANKRD28
SNRK
SACM1L
CCR1
TRAIP
NT5DC2
ZBTB11
CD200R1
GTF2E1
MYLK
PIK3R4
BFSP2
TRPC1
PLSCR1
CPA3
MED12L
RPL39L
FAM43A
TCTEX1D2
ZNF721
ATP5I
SEPSECS
PF4V1
CXCL5
CCNG2
THAP9
EGF
SEC24D
NDUFC1
TBC1D9
GUCY1B3
CTSO
VEGFC
MRPL36
MAP3K1
ELOVL7
MAP1B
LYSMD3
ALDH7A1
UQCRQ
MZB1
SPATA24
SH3TC2
MFAP3
MRPL22
BNIP1
ADAMTS2
MAML1
C5orf45
F13A1
BMP6
NEDD9
HIST1H2AB
HIST1H4C
HIST1H1E
HIST1H1D
BTN1A1
HIST1H4J
HIST1H4K
HIST1H1B
HSPA1A
CCDC167
CCND3
GTPBP2
PLA2G7
FAM135A
KHDC1
COX7A2
CCNC
HACE1
MED23
ULBP2
CNKSR3
LPA
ZFAND2A
NUDT1
RPA3
NDUFA4
ADCYAP1R1
AMPH
SEC61G
CASD1
SHFM1
ATP5J2
ZNHIT1
PRKAR2B
HBP1
TMEM168
C7orf60
LEP
ARHGAP6
NHS
BEND2
PRDX4
APOO
ZNF41
EBP
ITIH6
VSIG4
MED12
ATP7A
NDUFA1
PLXNB3
SSR4
KBTBD11
BLK
MTUS1
YTHDF3
FABP5
FAM92A1
COX6C
RRM2B
FZD6
DPYS
NDUFB9
RECQL4
NUDT2
RNF38
GALNT12
ZNF189
LPAR1
DNAJC25
ARPC5L
WDR34
NPDC1
NOXA1
IFITM10
CTSD
MRPL23
ADM
AMPD3
E2F8
HIPK3
SAC3D1
FAU
CFL1
CCDC85B
MRPL11
CTSF
MAML2
TRPC6
TIMM8B
CADM1
MPZL2
CXCR5
VSIG2
SPAG6
ARMC3
SIRT1
DNA2
CHCHD1
NPM3
USMG5
ADRA2A
MRPL51
ABCD2
TMEM106C
FKBP11
ITGA7
RPS26
MYL6B
MYL6
CNPY2
AVPR1A
BBS10
SNRPF
SH2B3
HCAR2
HCAR3
ZNF10
KATNAL1
DNAJC15
TSC22D1
LINC00282
FBXL3
GPC6
DOCK9
NALCN
ANG
RNASE1
DAD1
HEATR5A
RTN1
SGPP1
ERH
TTC9
SLIRP
TTC7B
NDUFB1
LGMN
IFI27L1
IFI27L2
TNFAIP2
C14orf2
SPRED1
JMJD7-PLA2G4B
TMOD2
RNF111
RPS27L
PIF1
MESP1
ZNF710
FAM174B
TCEB2
HCFC1R1
ZNF200
TIGD7
TNFRSF17
C16orf87
MT1F
GINS3
TMEM208
TPPP3
CHST6
CMIP
IRF8
CBFA2T3
SCARF1
SMYD4
ZNF624
SLC6A4
CRLF3
PNMT
PTRF
PLEKHH3
AOC3
C17orf53
NME1
MMD
TUBD1
PPM1D
C17orf58
WIPI1
KCNJ2
CD300LF
FDXR
ICT1
ATP5H
ANAPC11
SNRPD1
DSG2
SMAD4
LMAN1
ID1
PLAGL2
E2F1
DYNLRB1
ROMO1
MAFB
CTSA
SULF2
PARD6B
NFATC2
ZNF217
TUBB1
KCNQ2
STMN3
ATP5D
MRPL54
EBI3
CLPP
CD70
CD320
ZNF627
ZNF439
ZNF799
CALR
GADD45GIP1
KLHL26
FFAR1
COX6B1
ZBTB32
ZNF585A
ZNF781
ZNF607
PSMD8
MRPS12
ZNF780A
PHLDB3
ZNF284
SNRPD2
TMEM160
SPIB
ETFB
ZNF615
ZNF616
ZNF761
LILRP2
TMEM238
ISOC2
ZNF132
MRPL40
UFD1L
RANBP1
SDF2L1
DERL3
KREMEN1
RHBDD3
LGALS1
APOBEC3H
NDUFA6
FAM19A5
N6AMT1
ATP5O
PSMG1
ABCG1
FAM207A
