# Supplementary material for: Gene crosstalk between COVID-19 and preeclampsia revealed by blood transcriptome analysis
Source: Front Immunol. 2024 Jan 8;14:1243450. doi: 10.3389/fimmu.2023.1243450 (PMC10800816; doi:10.3389/fimmu.2023.1243450)
Supplement: Supplementary Table 5 — The TFs and their interactions with DEGs. [file Table_5.xls]

Term	P-value	Adjusted P-value	Old P-value	Old Adjusted P-value	Odds Ratio	Combined Score	Genes
ILF3	9.11E-04	0.141266233	0	0	2.808907495	19.66385272	NDUFB9;SSR4;FN1;RPS27L;ELOVL7;MRPL23;UQCRH;MRPL11;RPS26;PLSCR1;MRPL40;HIST1H1E;SLIRP;PTRF
HTT	0.006377466	0.371973703	0	0	2.410881587	12.18696877	AOC3;NDUFB9;MTX1;ATP5D;AMPH;ETFB;ATP5O;COX6C;PTRF;UQCRH;MRPL11;COX6B1
AR	0.009393799	0.371973703	0	0	2.384112254	11.12833384	GADD45GIP1;RNASEL;SMAD4;KDM3A;E2F1;WIPI1;CALR;SIRT1;MED12L;HIPK3;HSPA1A
MYC	0.012211598	0.371973703	0	0	1.656520456	7.297584104	RPS27L;ATP5O;MED12L;MYLK;MED12;LGALS1;SNRPD2;ICT1;ATP5D;CFL1;SMYD4;CTSD;PTRF;HIST1H2AB;MAP3K1;SDF2L1;SSR4;FN1;SIRT1;SULF2;ATP5J2;MZT2B;HBP1;SNRPF;DYNLRB1;HSPA1A;NFE2L2
RARA	0.013110854	0.371973703	0	0	2.688985142	11.65490828	CCND3;HACE1;MAP3K1;MRTO4;FN1;NFATC2;TCEB2;SIRT1
IRF4	0.014398982	0.371973703	0	0	6.431053322	27.27151034	SPIB;NFATC2;IRF8
RAD21	0.026161159	0.579282817	0	0	2.215203833	8.071049603	HIST1H4K;CFL1;HIST1H1D;HIST1H4J;AMPD3;HIST1H4C;PPM1D;HIST1H1B;TRAIP
JUN	0.033577863	0.589956008	0	0	2.11205166	7.168067378	SPIB;SMAD4;SNRK;MAP3K1;MAFB;NFATC2;AMPH;SIRT1;NFE2L2
SREBF1	0.03425551	0.589956008	0	0	3.432829279	11.58204964	MED12;MED23;EGF;SIRT1
JUND	0.043012037	0.642029473	0	0	4.075110865	12.82142055	SMAD4;SIRT1;NFE2L2
HDAC8	0.048118899	0.642029473	0	0	3.055379932	9.270267969	RTN1;SNRPD1;FN1;CBFA2T3
ZNF652	0.052312736	0.642029473	0	0	27.74435028	81.86013327	CBFA2T3
ESR2	0.06215571	0.642029473	0	0	1.742551899	4.841005363	RPS26;MED12;MED23;MYL6;MRPS15;SMAD4;PRDX4;PIK3R4;RPS27L;CCNC;WIPI1
HNF1A	0.064815467	0.642029473	0	0	3.408395176	9.326088413	RANBP1;FABP5;SIRT1
FOS	0.065092898	0.642029473	0	0	2.03799988	5.567693042	MAP1B;SLC4A10;NFATC2;ATP5I;EPHB2;SIRT1;NFE2L2
BRCA1	0.070701993	0.642029473	0	0	1.657843715	4.392094704	MED23;ANKRD28;SMAD4;MAP3K1;SHFM1;TCTEX1D2;E2F1;PSMG1;MRPL36;SIRT1;GTF2E1;HIST2H2AC
TCF3	0.075664859	0.642029473	0	0	1.864073007	4.8119953	HIST1H4K;ID1;NEDD9;MYL6B;COX7A2;MRPL23;HIST1H4C;CBFA2T3
MYCN	0.077232442	0.642029473	0	0	4.631964117	11.86216217	SIRT1;MYLK
EP300	0.080406479	0.642029473	0	0	1.585335622	3.996092918	SMAD4;MAML1;FN1;NFATC2;SIRT1;HIST2H2AC;RECQL4;PLSCR1;PRDX4;NOXA1;HIST1H1D;HBP1;HIST1H2AB
CLOCK	0.087802073	0.642029473	0	0	4.27522336	10.40020834	PER3;SIRT1
CTCF	0.09070861	0.642029473	0	0	2.928827751	7.029488256	SMAD4;FAU;HIST2H2AC
CEBPD	0.093239344	0.642029473	0	0	4.116671913	9.767156092	SMAD4;E2F1
TP53	0.09526889	0.642029473	0	0	1.467831184	3.450947394	UFD1L;MAP3K1;TSC22D1;S100A2;RNF38;DHCR24;PPM1D;SIRT1;HIPK3;ZNHIT1;RRM2B;MAP1B;E2F1;ERH;ANG;HSPA1A
SP4	0.101896288	0.646670381	0	0	11.0960452	25.34114547	E2F1
ILF2	0.11027283	0.646670381	0	0	1.880203471	4.145468302	RPS26;SSR4;ICT1;FN1;MRPL23;PTRF
SP2	0.117842387	0.646670381	0	0	9.246233522	19.7722128	E2F1
KAT2A	0.12296038	0.646670381	0	0	2.16214422	4.53162313	E2F1;SIRT1;HIST1H1B;HIST2H2AC
VDR	0.129106677	0.646670381	0	0	2.120743454	4.341408413	MED12;MED23;CCND3;SIRT1
ATF2	0.130221161	0.646670381	0	0	1.697963518	3.461334343	MYL6;SMAD4;S100A2;CFL1;CALR;ATP5O;S100A10
HNF4A	0.13202288	0.646670381	0	0	2.453668115	4.968138213	MED23;SMAD4;SIRT1
ZNF274	0.133506143	0.646670381	0	0	7.924939467	15.95771982	ZNF10
IRF6	0.133506143	0.646670381	0	0	7.924939467	15.95771982	IRF8
MEF2A	0.13973896	0.656349659	0	0	3.17442331	6.247198954	NDUFB9;SMAD4
NR4A1	0.148282476	0.662963974	0	0	2.005492672	3.827755916	GADD45GIP1;PRDX4;BBS10;MAP3K1
TRIM28	0.156062496	0.662963974	0	0	1.688547365	3.136474601	SNRPD1;FN1;E2F1;ZNF10;SIRT1;NFE2L2
NFE2	0.156859796	0.662963974	0	0	2.25403102	4.175373576	SIRT1;GTF2E1;NFE2L2
PPARD	0.158255916	0.662963974	0	0	2.92336365	5.389343178	PSMG1;GLUL
NRF1	0.164006478	0.668973791	0	0	6.163214062	11.14216255	NFE2L2
GATA4	0.170840417	0.678981146	0	0	2.776912181	4.906874331	SMAD4;ID1
RCOR1	0.177193811	0.686626018	0	0	2.709044428	4.688031635	MED12;ZNF217
ESRRB	0.187462914	0.701212524	0	0	2.058501684	3.446290507	MED12;MED23;CCNC
PCGF2	0.190005974	0.701212524	0	0	2.582778839	4.289220209	EGF;SPATA24
HCFC1	0.201022391	0.723993219	0	0	1.984679383	3.184098492	HCFC1R1;E2F1;HSPA1A
DLX4	0.207761212	0.723993219	0	0	4.621704331	7.262388488	SMAD4
PML	0.21019158	0.723993219	0	0	1.607927333	2.507941954	PLSCR1;MRTO4;GTF2E1;SIRT1;RNF111
ELK4	0.221832577	0.734302096	0	0	4.265971317	6.423837572	ID1
SETDB1	0.222659345	0.734302096	0	0	1.684624018	2.530494418	MZT2B;TSC22D1;ERH;S100A10
CDKN1B	0.228779436	0.738743676	0	0	1.851799242	2.731398141	CCND3;HIST1H1B;CKS1B
DACH1	0.235654704	0.738743676	0	0	3.961057304	5.72526336	SMAD4
ZNF148	0.249231997	0.738743676	0	0	3.696798493	5.136225002	PTRF
RFX5	0.262568778	0.738743676	0	0	3.465572034	4.634309233	SLIRP
TCF4	0.268588675	0.738743676	0	0	2.018027298	2.652846542	ID1;HBP1
STAT3	0.272800576	0.738743676	0	0	1.39004298	1.805685627	CCR1;GADD45GIP1;MAP3K1;LEP;STMN3;SIRT1
TARDBP	0.281779142	0.738743676	0	0	1.947020526	2.466157917	FN1;GTF2E1
ESR1	0.286847042	0.738743676	0	0	1.176702231	1.469472995	MRPS15;SMAD4;MAP3K1;CCNC;MYL6B;WIPI1;PLA2G7;SIRT1;NME1;RPS26;MED12;MED23;MYL6;SNRPD1;CFL1;TUBB1;CTSD;HIST1H1B
KRT7	0.288537731	0.738743676	0	0	3.080194601	3.828464485	HSPA1A
MAFK	0.288537731	0.738743676	0	0	3.080194601	3.828464485	NFE2L2
BCL11A	0.288537731	0.738743676	0	0	3.080194601	3.828464485	SIRT1
EPAS1	0.290892572	0.738743676	0	0	1.617001324	1.996675252	MED12;MED23;TCEB2
NFKB1	0.297195358	0.738743676	0	0	1.344648304	1.631549974	MYL6;E2F1;IRF8;GLUL;SIRT1;HSPA1A
ZEB1	0.301178175	0.738743676	0	0	2.917930419	3.501671869	SIRT1
PHF8	0.301178175	0.738743676	0	0	2.917930419	3.501671869	MAML1
PPARGC1A	0.314634974	0.738743676	0	0	1.789545828	2.069327223	MED12;SIRT1
TBP	0.316483329	0.738743676	0	0	1.42369786	1.637942621	SPIB;SPATA24;E2F1;GTF2E1
CEBPA	0.324875846	0.738743676	0	0	1.513558884	1.70171269	SMAD4;MRTO4;E2F1
NR2F2	0.325791141	0.738743676	0	0	2.63976325	2.960491247	HIPK3
BCL11B	0.325791141	0.738743676	0	0	2.63976325	2.960491247	SIRT1
SPI1	0.327692203	0.738743676	0	0	1.733445467	1.933971336	SPIB;IRF8
CBX3	0.329737012	0.738743676	0	0	1.499846437	1.664019442	FN1;ZNF10;HIST1H1E
GATA1	0.347147587	0.738743676	0	0	1.655574817	1.751606877	SPIB;NME1
TP63	0.358861616	0.738743676	0	0	1.422494172	1.457798251	RNF38;HIST1H1D;CCNC
WT1	0.361099102	0.738743676	0	0	2.309439736	2.352401871	NPM3
USF2	0.361099102	0.738743676	0	0	2.309439736	2.352401871	MYLK
E2F4	0.372787101	0.738743676	0	0	1.561983801	1.541284076	SPIB;E2F1
RNF2	0.376851378	0.738743676	0	0	1.297812432	1.266540854	MED23;SPATA24;CCNC;HIST2H2AC
GATA2	0.383607192	0.738743676	0	0	2.131573229	2.042337448	ZBTB32
IRF3	0.385455848	0.738743676	0	0	1.519034499	1.448139071	SMAD4;MAFB
E2F1	0.387803246	0.738743676	0	0	1.35268847	1.281343848	SPIB;NPDC1;SIRT1
ZBTB7A	0.405324489	0.738743676	0	0	1.979116223	1.787275194	SIRT1
E2F6	0.405324489	0.738743676	0	0	1.979116223	1.787275194	E2F1
E2F2	0.415895287	0.738743676	0	0	1.910773427	1.676363114	SPIB
NEUROD1	0.415895287	0.738743676	0	0	1.910773427	1.676363114	EPHB2
LMO4	0.415895287	0.738743676	0	0	1.910773427	1.676363114	SEC24D
CREB1	0.42587007	0.738743676	0	0	1.269561069	1.083723962	SIRT1;RNF111;HIPK3
KLF4	0.426278701	0.738743676	0	0	1.846986817	1.574855324	TCEB2
BACH1	0.426278701	0.738743676	0	0	1.846986817	1.574855324	NFE2L2
CCNE1	0.428862907	0.738743676	0	0	1.385623229	1.173093533	E2F1;HIST1H1B
SMAD1	0.444600496	0.738743676	0	0	1.179426562	0.956018595	SMAD4;NEDD9;CCNC;HBP1
NR4A2	0.446496567	0.738743676	0	0	1.731373588	1.396047327	ZNF41
NR1I2	0.446496567	0.738743676	0	0	1.731373588	1.396047327	SIRT1
XRCC4	0.446496567	0.738743676	0	0	1.731373588	1.396047327	AMPH
GTF2B	0.452933967	0.738743676	0	0	1.319371375	1.044953913	SPATA24;GTF2E1
ETS2	0.45633747	0.738743676	0	0	1.67882212	1.317074023	MAP3K1
CBFB	0.45633747	0.738743676	0	0	1.67882212	1.317074023	SLC4A10
CEBPB	0.463085023	0.738743676	0	0	1.196002289	0.920735912	SPIB;MED23;SMAD4
EGR1	0.466003893	0.738743676	0	0	1.629361914	1.244117688	NFATC2
KLF5	0.466003893	0.738743676	0	0	1.629361914	1.244117688	SMAD4
TCF12	0.475498919	0.738743676	0	0	1.582728006	1.176585232	ID1
EED	0.482191598	0.738743676	0	0	1.244931088	0.908069838	TSC22D1;SIRT1
TCF7L2	0.484825581	0.738743676	0	0	1.538684871	1.113955654	SMAD4
REST	0.484825581	0.738743676	0	0	1.538684871	1.113955654	SLC6A4
NOTCH1	0.491074579	0.738743676	0	0	1.107977208	0.787948264	MED23;MAML2;MAML1;ERH
SP3	0.493986855	0.738743676	0	0	1.497022446	1.05576965	E2F1
SIRT3	0.504892645	0.738743676	0	0	1.191141978	0.814037691	IRF8;UQCRH
MAX	0.510466548	0.738743676	0	0	1.178409981	0.792398426	SMAD4;HSPA1A
RARG	0.511824885	0.738743676	0	0	1.4201072	0.951149083	HACE1
PAX3	0.520507337	0.738743676	0	0	1.384533898	0.904033202	SIRT1
ERG	0.520507337	0.738743676	0	0	1.384533898	0.904033202	NME1
NCOR1	0.521166498	0.738743676	0	0	1.092983702	0.712281865	CBFA2T3;SIRT1;NFE2L2
SMAD2	0.524835936	0.738743676	0	0	1.028049636	0.662752314	PSMD8;SMAD4;DOCK9;ZNF41;NEDD9;ATP5I;RNF111
MITF	0.529035794	0.738743676	0	0	1.35069588	0.859986968	EBP
IRF1	0.553724191	0.752177635	0	0	1.258410375	0.743831985	IRF8
TFAP2A	0.561663428	0.752177635	0	0	1.230382925	0.709749455	AMPH
RUNX1	0.563896924	0.752177635	0	0	1.064556548	0.609867204	CCND3;CBFA2T3
CCND1	0.574069236	0.752177635	0	0	1.044363675	0.579627343	NPDC1;CKS1B
JUNB	0.577121848	0.752177635	0	0	1.177905998	0.647497117	SMAD4
MYBL2	0.577121848	0.752177635	0	0	1.177905998	0.647497117	E2F1
HSF1	0.579090358	0.752177635	0	0	1.034550316	0.565171481	SIRT1;HSPA1A
ELK1	0.584645971	0.752177635	0	0	1.153307439	0.619036375	ID1
MEF2C	0.59203659	0.752177635	0	0	1.129712902	0.592180634	SIRT1
TAF7	0.59203659	0.752177635	0	0	1.129712902	0.592180634	FAU
NFATC1	0.59203659	0.752177635	0	0	1.129712902	0.592180634	IRF8
ESRRA	0.599296067	0.755210491	0	0	1.107062147	0.566815304	SIRT1
EZH2	0.608303791	0.76014531	0	0	0.979317606	0.486800043	CCDC85B;SIRT1
PPARG	0.613020411	0.76014531	0	0	0.970677402	0.475007826	SIRT1;NFE2L2
BCLAF1	0.620310647	0.763080558	0	0	1.044238354	0.49866024	ERH
SIN3B	0.627068356	0.764650103	0	0	1.024848295	0.478296415	CBFA2T3
YY1	0.631452988	0.764650103	0	0	0.937581025	0.431035798	SMAD4;NFE2L2
HIF1A	0.657809238	0.790390945	0	0	0.891940053	0.373580441	KDM3A;TCEB2
NFE2L2	0.665168843	0.790882968	0	0	0.922080979	0.375945666	GADD45GIP1
KDM5B	0.676985821	0.790882968	0	0	0.892245307	0.348069311	ZNF217
STAT1	0.679073395	0.790882968	0	0	0.858984927	0.332449556	CCR1;SMAD4;E2F1
HDAC2	0.68691286	0.790882968	0	0	0.86925524	0.326446924	SMAD4;KDM3A;E2F1;ZNF217;SIRT1;CBFA2T3
TAL1	0.688386881	0.790882968	0	0	0.864274364	0.32272374	CBFA2T3
SP1	0.689418604	0.790882968	0	0	0.852984853	0.31723073	SMAD4;PER3;E2F1;MYL6B
SUZ12	0.693936024	0.790882968	0	0	0.850934376	0.31091058	SIRT1
BMI1	0.715164442	0.809127653	0	0	0.801441087	0.268677333	HIST2H2AC
SIN3A	0.735015986	0.825561434	0	0	0.784979535	0.241666178	SMAD4;HBP1;S100A10
FOXP3	0.747263651	0.833279611	0	0	0.799171843	0.232828495	UFD1L;NFATC2;NPM3;GTF2E1;HIST1H1B
GFI1B	0.762030348	0.843676457	0	0	0.699635271	0.190139106	CCDC85B
MYB	0.778547044	0.855849587	0	0	0.665781771	0.166662395	CCND3
SMAD3	0.798405198	0.86671054	0	0	0.744208494	0.167550389	SMAD4;DOCK9;EBI3;NEDD9;RNF111
NR3C1	0.799610369	0.86671054	0	0	0.700922092	0.156747704	TCEB2;CALR;HSPA1A
STAT5A	0.821547215	0.884304294	0	0	0.581326197	0.114268889	FN1
UPF1	0.827856175	0.884949704	0	0	0.569281845	0.107546359	FN1
ETS1	0.839814593	0.891583986	0	0	0.546624154	0.095426438	MED23
SMARCC2	0.870943592	0.91691955	0	0	0.488275586	0.067468977	NFE2L2
SMARCB1	0.87551028	0.91691955	0	0	0.479734709	0.063779955	CALR
SMARCA4	0.903097833	0.939464188	0	0	0.507251864	0.051701337	MAML1;NFE2L2
POLR2A	0.927564037	0.958482838	0	0	0.463967679	0.034887328	CCNC;GTF2E1
NANOG	0.943698399	0.968697032	0	0	0.346196212	0.020061606	MED12
TAF1	0.953841827	0.972667653	0	0	0.323612496	0.015293092	GTF2E1
CTNNB1	0.973772276	0.986501325	0	0	0.415348101	0.011039041	SMAD4;SNRPD1;SIRT1
POU5F1	0.983903934	0.987903669	0	0	0.325593552	0.005283411	RPA3;GTF2E1
SMAD4	0.987903669	0.987903669	0	0	0.224611003	0.002733535	FN1
