# Supplementary material for: Gene crosstalk between COVID-19 and preeclampsia revealed by blood transcriptome analysis
Source: Front Immunol. 2024 Jan 8;14:1243450. doi: 10.3389/fimmu.2023.1243450 (PMC10800816; doi:10.3389/fimmu.2023.1243450)
Supplement: Supplementary Table 6 — The microRNAs and their interactions with DEGs. [file Table_6.xls]

Term	P-value	Adjusted P-value	Old P-value	Old Adjusted P-value	Odds Ratio	Combined Score	Genes
hsa-miR-126-3p	5.58E-04	0.726361544	0	0	6.477738594	48.53008634	SPRED1;CADM1;E2F1;PLAGL2;ADM;SIRT1
hsa-miR-32-3p	0.001682562	0.726361544	0	0	3.881347511	24.79186515	BBS10;FZD6;NHS;USMG5;HBP1;MRPL36;GPC6;MED12L
hsa-miR-192-5p	0.00171344	0.726361544	0	0	1.8581819	11.83522892	GALNT12;PIF1;WDR47;RNASEL;SLC35F3;C17ORF58;PIK3R4;LMAN1;SNRPD1;PLAGL2;SH2B3;ZNF200;E2F8;MAP3K1;CADM1;TRPC1;DHCR24;LYSMD3;SIRT1;SLC16A14;KBTBD11;SGPP1;TRAIP;KATNAL1;ID1;MT1F;ANG;ZNF780A;CRLF3;SEC24D;LGMN
hsa-miR-215-5p	0.002197149	0.726361544	0	0	1.962951432	12.01442998	GALNT12;PIF1;WDR47;RNASEL;SLC35F3;C17ORF58;LMAN1;SNRPD1;PLAGL2;SH2B3;ZNF200;E2F8;TRPC1;DHCR24;SIRT1;SLC16A14;KBTBD11;SGPP1;TRAIP;ID1;MT1F;ANG;CRLF3;SEC24D;LGMN
hsa-miR-380-3p	0.002466066	0.726361544	0	0	4.739658582	28.46227111	SPRED1;SH3TC2;MAP1B;TUBD1;ADM;LYSMD3
hsa-miR-9-3p	0.002692543	0.726361544	0	0	4.012110016	23.74073523	TTC9;PARD6B;TSC22D1;E2F1;NHS;GTPBP2;CKS1B
hsa-miR-4666a-3p	0.002993662	0.726361544	0	0	3.931465517	22.84676017	FZD6;HBP1;ADM;DSG2;SLC16A14;E2F8;ZNF585A
hsa-miR-381-3p	0.002997337	0.726361544	0	0	3.515309798	20.42405889	C14ORF2;ID1;TBC1D9;HBP1;DSG2;SLC16A14;E2F8;ZNF585A
mmu-miR-33-5p	0.00313426	0.726361544	0	0	11.95068994	68.90005578	ANG;ABCG1;KCNJ2
hsa-miR-34a-5p	0.003194202	0.726361544	0	0	1.930883272	11.09566234	DTYMK;SMAD4;MAP3K1;HIST1H4K;S100A2;CD70;TMOD2;SIRT1;SGPP1;HIST2H2AC;TRAIP;CCND3;MAP1B;CNKSR3;CFL1;HIST1H1D;E2F1;HIST1H1E;HIST1H4J;HIST1H4C;ULBP2;HIST1H1B;HSPA1A;HIST1H2AB
hsa-miR-5692b	0.003989825	0.756071921	0	0	3.07094062	16.96389993	PARD6B;BOLA3;FZD6;NHS;AVPR1A;ULBP2;NPM3;ARHGAP6;CXCL5
hsa-miR-5692c	0.003989825	0.756071921	0	0	3.07094062	16.96389993	PARD6B;BOLA3;FZD6;NHS;AVPR1A;ULBP2;NPM3;ARHGAP6;CXCL5
hsa-miR-4464	0.005066024	0.760198013	0	0	4.051921152	21.41520976	ZNF439;MTUS1;TMEM106C;ADM;DNAJC15;CXCL5
hsa-miR-5585-3p	0.005066024	0.760198013	0	0	4.051921152	21.41520976	MAP3K1;RNF38;C17ORF58;FZD6;ALDH7A1;SULF2
hsa-miR-205-5p	0.005155039	0.760198013	0	0	2.944901869	15.51309674	SMAD4;PARD6B;MAML2;MMD;NDUFA4;E2F1;PLAGL2;DHCR24;LYSMD3
hsa-miR-4748	0.005348799	0.760198013	0	0	4.003479329	20.94173312	ZNF439;MTUS1;TMEM106C;ADM;DNAJC15;CXCL5
hsa-miR-1282	0.006648072	0.805287255	0	0	8.803528708	44.13586133	AOC3;SH3TC2;C17ORF58
hsa-miR-5707	0.007546036	0.805287255	0	0	8.362926136	40.86738579	SH3TC2;ZNF607;C17ORF58
mmu-miR-669g	0.008196209	0.805287255	0	0	18.54485364	89.09102571	ANG;KCNJ2
hsa-miR-369-3p	0.008789357	0.805287255	0	0	2.898949521	13.72424664	PARD6B;BOLA3;FZD6;NHS;AVPR1A;NPM3;ARHGAP6;CXCL5
hsa-miR-4418	0.009267722	0.805287255	0	0	3.537927914	16.56181059	RGS2;RNF38;HBP1;GLUL;RNF111;SLC6A4
hsa-miR-500a-3p	0.009316852	0.805287255	0	0	3.141149425	14.68779617	PARD6B;SNRPD1;FDXR;TNFAIP2;PIK3CD;PSMG1;SH2B3
hsa-miR-411-3p	0.00960856	0.805287255	0	0	4.112815126	19.10444134	SPRED1;SH3TC2;FZD6;TUBD1;ADM
hsa-miR-99a-5p	0.009689364	0.805287255	0	0	3.116060026	14.44831794	N6AMT1;RPS26;MED12;PLSCR1;TPPP3;DHCR24;NPM3
mmu-miR-19b-3p	0.0097556	0.805287255	0	0	2.271352261	10.51616523	LMAN1;ADCYAP1R1;MAP3K1;SLC35F3;MAML1;FZD6;TMOD2;RNF38;PLAGL2;RNF111;HIPK3;ABCG1
hsa-miR-509-5p	0.010154997	0.805287255	0	0	3.464626473	15.90190579	RGS2;RNF38;HBP1;GLUL;RNF111;SLC6A4
hsa-miR-548i	0.010269142	0.805287255	0	0	2.621641858	12.00348039	FAM135A;BBS10;KATNAL1;NHS;PLAGL2;ERH;ZBTB11;GTPBP2;NPM3
hsa-miR-509-3-5p	0.010620549	0.805287255	0	0	3.429097714	15.58512756	RGS2;RNF38;HBP1;GLUL;RNF111;SLC6A4
hsa-miR-452-5p	0.010730448	0.805287255	0	0	3.994897959	18.11554374	SMAD4;HACE1;MAP3K1;ZNF799;CASD1
hsa-miR-4736	0.011527292	0.805287255	0	0	2.755538268	12.29807145	EDAR;ZNF284;S100A2;KLHL26;CFL1;PLAGL2;ZNF710;EPHB2
hsa-miR-100-3p	0.013735793	0.805287255	0	0	3.230273308	13.85060516	TIMM8B;KATNAL1;ZNF616;DHCR24;CKS1B;C16ORF87
mmu-miR-1960	0.014398982	0.805287255	0	0	6.431053322	27.27151034	N6AMT1;MRPL51;NPM3
hsa-miR-26b-5p	0.014900424	0.805287255	0	0	1.452719971	6.110671355	PNMT;N6AMT1;MRPS15;C17ORF53;RNF38;PIK3R4;TUBD1;NDUFB1;ADM;PPM1D;APOO;TMEM168;ZNHIT1;SNRPD1;C14ORF2;SEC61G;NT5DC2;KHDC1;FDXR;HIST1H1D;TMEM208;CTSD;SH2B3;RNF111;ISOC2;GADD45GIP1;CADM1;MTX1;S100A2;MMD;SACM1L;FN1;NDUFA1;CASD1;RNASE1;ADRA2A;MRPL22;MED23;FAM135A;PER3;MAP1B;RPA3;KCNQ2;ID1;LGMN;NFE2L2
hsa-miR-937-3p	0.015543706	0.805287255	0	0	12.36134718	51.47387919	GLUL;CBFA2T3
hsa-miR-132-3p	0.016116142	0.805287255	0	0	2.295178941	9.474347023	ANKRD28;PLSCR1;SPRED1;SH3TC2;MAP1B;FZD6;PLAGL2;TNFRSF17;TBC1D9;SIRT1
hsa-miR-379-3p	0.016887799	0.805287255	0	0	3.538155515	14.43979238	SPRED1;SH3TC2;FZD6;TUBD1;ADM
hsa-miR-5093	0.018116392	0.805287255	0	0	3.0254782	12.13500589	PARD6B;BOLA3;DHCR24;PSMG1;MRPL36;GTPBP2
hsa-miR-3155a	0.018116392	0.805287255	0	0	3.0254782	12.13500589	HEATR5A;KLHL26;CLPP;GINS3;PLAGL2;ZNF799
hsa-miR-3155b	0.018116392	0.805287255	0	0	3.0254782	12.13500589	HEATR5A;KLHL26;CLPP;GINS3;PLAGL2;ZNF799
mmu-miR-1894-3p	0.018435856	0.805287255	0	0	11.12464589	44.42580405	TMOD2;MTUS1
hsa-miR-300	0.018811841	0.805287255	0	0	2.998311502	11.91309745	C14ORF2;HBP1;DSG2;SLC16A14;E2F8;ZNF585A
hsa-miR-1179	0.020666609	0.805287255	0	0	4.059052059	15.7460208	PARD6B;ZNF284;HACE1;MAML1
mmu-miR-206-3p	0.022101454	0.805287255	0	0	5.392412023	20.55647797	MMD;ID1;FN1
hsa-miR-3654	0.022101454	0.805287255	0	0	5.392412023	20.55647797	FAM174B;MRPL36;HIPK3
hsa-miR-2276-3p	0.022931421	0.805287255	0	0	2.596825759	9.8036592	VSIG2;CNKSR3;TUBD1;SMYD4;MRPL36;MED12L;CKS1B
hsa-miR-320e	0.023057903	0.805287255	0	0	3.91622932	14.76319255	PER3;ZNF607;DAD1;NPM3
hsa-miR-138-5p	0.02419527	0.805287255	0	0	2.820928945	10.49836387	CCND3;ZNF607;PLAGL2;PPM1D;SIRT1;C16ORF87
hsa-miR-1276	0.024356598	0.805287255	0	0	2.562617384	9.520001844	HLX;HIST1H1E;TUBD1;PLAGL2;AVPR1A;HIST1H1B;HIST2H2AC
hsa-miR-154-5p	0.025610666	0.805287255	0	0	3.783089478	13.86406346	SMAD4;SNRK;PER3;VSIG2
hsa-miR-4658	0.025610666	0.805287255	0	0	3.783089478	13.86406346	KATNAL1;ANG;DHCR24;GTPBP2
hsa-miR-548au-5p	0.026106187	0.805287255	0	0	2.34820526	8.560577039	FAM135A;BBS10;KATNAL1;NHS;PLAGL2;ERH;GTPBP2;NPM3
hsa-miR-548ad-5p	0.026106187	0.805287255	0	0	2.34820526	8.560577039	FAM135A;BBS10;KATNAL1;NHS;PLAGL2;ERH;GTPBP2;NPM3
hsa-miR-548w	0.026106187	0.805287255	0	0	2.34820526	8.560577039	FAM135A;BBS10;KATNAL1;NHS;PLAGL2;ERH;GTPBP2;NPM3
hsa-miR-548ak	0.026106187	0.805287255	0	0	2.34820526	8.560577039	FAM135A;BBS10;KATNAL1;NHS;PLAGL2;ERH;GTPBP2;NPM3
hsa-miR-548ap-5p	0.026106187	0.805287255	0	0	2.34820526	8.560577039	FAM135A;BBS10;KATNAL1;NHS;PLAGL2;ERH;GTPBP2;NPM3
hsa-miR-548am-5p	0.026106187	0.805287255	0	0	2.34820526	8.560577039	FAM135A;BBS10;KATNAL1;NHS;PLAGL2;ERH;GTPBP2;NPM3
hsa-miR-548o-5p	0.026106187	0.805287255	0	0	2.34820526	8.560577039	FAM135A;BBS10;KATNAL1;NHS;PLAGL2;ERH;GTPBP2;NPM3
hsa-miR-548y	0.026106187	0.805287255	0	0	2.34820526	8.560577039	FAM135A;BBS10;KATNAL1;NHS;PLAGL2;ERH;GTPBP2;NPM3
hsa-miR-548c-5p	0.026106187	0.805287255	0	0	2.34820526	8.560577039	FAM135A;BBS10;KATNAL1;NHS;PLAGL2;ERH;GTPBP2;NPM3
hsa-miR-548aq-5p	0.026106187	0.805287255	0	0	2.34820526	8.560577039	FAM135A;BBS10;KATNAL1;NHS;PLAGL2;ERH;GTPBP2;NPM3
hsa-miR-548ae-5p	0.026106187	0.805287255	0	0	2.34820526	8.560577039	FAM135A;BBS10;KATNAL1;NHS;PLAGL2;ERH;GTPBP2;NPM3
hsa-miR-548ar-5p	0.026106187	0.805287255	0	0	2.34820526	8.560577039	FAM135A;BBS10;KATNAL1;NHS;PLAGL2;ERH;GTPBP2;NPM3
hsa-miR-548b-5p	0.026106187	0.805287255	0	0	2.34820526	8.560577039	FAM135A;BBS10;KATNAL1;NHS;PLAGL2;ERH;GTPBP2;NPM3
hsa-miR-548bb-5p	0.026106187	0.805287255	0	0	2.34820526	8.560577039	FAM135A;BBS10;KATNAL1;NHS;PLAGL2;ERH;GTPBP2;NPM3
hsa-miR-548as-5p	0.026106187	0.805287255	0	0	2.34820526	8.560577039	FAM135A;BBS10;KATNAL1;NHS;PLAGL2;ERH;GTPBP2;NPM3
hsa-miR-548h-5p	0.026106187	0.805287255	0	0	2.34820526	8.560577039	FAM135A;BBS10;KATNAL1;NHS;PLAGL2;ERH;GTPBP2;NPM3
hsa-miR-548ab	0.026106187	0.805287255	0	0	2.34820526	8.560577039	FAM135A;BBS10;KATNAL1;NHS;PLAGL2;ERH;GTPBP2;NPM3
hsa-miR-548ay-5p	0.026106187	0.805287255	0	0	2.34820526	8.560577039	FAM135A;BBS10;KATNAL1;NHS;PLAGL2;ERH;GTPBP2;NPM3
hsa-miR-145-5p	0.026782484	0.805287255	0	0	2.205416866	7.983624871	ANKRD28;SMAD4;NDUFA4;FZD6;NUDT1;KREMEN1;NEDD9;PLAGL2;PPM1D
hsa-miR-548j-5p	0.026791372	0.805287255	0	0	2.335854947	8.455036634	FAM135A;BBS10;KATNAL1;NHS;PLAGL2;ERH;GTPBP2;NPM3
hsa-miR-548a-5p	0.026791372	0.805287255	0	0	2.335854947	8.455036634	FAM135A;BBS10;KATNAL1;NHS;PLAGL2;ERH;GTPBP2;NPM3
hsa-miR-6790-5p	0.026948227	0.805287255	0	0	3.719848053	13.44292734	KATNAL1;ANG;DHCR24;GTPBP2
mmu-miR-17-5p	0.028111588	0.805287255	0	0	1.881627806	6.720371794	ADCYAP1R1;SLC35F3;YTHDF3;TMOD2;PIK3R4;FN1;DHCR24;TTC9;ID1;PLAGL2;ZNF217;HBP1;NFE2L2
hsa-miR-484	0.028171725	0.805287255	0	0	1.572308701	5.612256038	CADM1;KLHL26;GINS3;TMOD2;KREMEN1;RPS27L;DHCR24;MED12L;PSMD8;MZT2B;PRDX4;SNRPD2;HEATR5A;UQCRQ;CLPP;NT5DC2;CFL1;PLAGL2;PSMG1;ZNF799;FAU;GLUL;CTSD;RNF111
hsa-miR-548d-5p	0.028199062	0.805287255	0	0	2.31153629	8.248639986	FAM135A;BBS10;KATNAL1;NHS;PLAGL2;ERH;GTPBP2;NPM3
mmu-miR-1941-3p	0.028322857	0.805287255	0	0	8.556112443	30.49472161	BTN1A1;ZNF627
mmu-miR-146b-5p	0.028322857	0.805287255	0	0	8.556112443	30.49472161	SMAD4;SIRT1
mmu-miR-219a-5p	0.028322857	0.805287255	0	0	8.556112443	30.49472161	ELOVL7;HIPK3
hsa-miR-199a-5p	0.028994451	0.805287255	0	0	2.465155787	8.728255819	SMAD4;MAFB;TSC22D1;TMOD2;FZD6;PIK3CD;SIRT1
mmu-miR-5113	0.029590775	0.805287255	0	0	4.775162338	16.80996882	ZNF799;HBP1;MYLK
mmu-miR-1933-3p	0.029590775	0.805287255	0	0	4.775162338	16.80996882	MRPL51;CNR2;WDR34
hsa-miR-559	0.029657142	0.805287255	0	0	2.287713933	8.048297286	FAM135A;BBS10;KATNAL1;NHS;PLAGL2;ERH;GTPBP2;NPM3
hsa-miR-374a-5p	0.029730785	0.805287255	0	0	2.064471441	7.257798467	PARD6B;FAM135A;BOLA3;FZD6;ZNF217;AVPR1A;NPM3;ARHGAP6;CXCL5;NFE2L2
hsa-miR-15b-3p	0.029746759	0.805287255	0	0	3.599485341	12.65231733	ABCD2;CCND3;PLAGL2;CBFA2T3
hsa-miR-3142	0.031646798	0.846017237	0	0	4.642282197	16.03034965	MRPS15;DOCK9;ANG
mmu-miR-3100-5p	0.031995375	0.846017237	0	0	7.94455686	27.34646701	GLUL;SGPP1
hsa-miR-1245b-5p	0.033775741	0.882827999	0	0	4.516584767	15.3022454	MRPS15;DOCK9;ANG
hsa-miR-501-3p	0.03425551	0.883639341	0	0	3.432829279	11.58204964	FDXR;PSMG1;LYSMD3;GTPBP2
hsa-miR-7150	0.03458395	0.883639341	0	0	2.580780251	8.682688271	EDAR;S100A2;CFL1;TUBD1;ZNF710;EPHB2
hsa-miR-6805-5p	0.035336288	0.885917717	0	0	2.878939617	9.623848509	CTSA;SPRED1;CFL1;E2F1;DNAJC15
mmu-miR-3102-5p	0.035977214	0.885917717	0	0	4.39750299	14.62112347	SPIB;ANKRD28;ELOVL7
hsa-miR-3945	0.035977214	0.885917717	0	0	4.39750299	14.62112347	PARD6B;SACM1L;KREMEN1
hsa-miR-329-5p	0.036621049	0.885917717	0	0	2.84941691	9.423398114	ZNF616;ZNF439;CNKSR3;TMEM106C;ADM
mmu-miR-759	0.036621049	0.885917717	0	0	2.84941691	9.423398114	SPIB;CTSA;MRPL40;IRF8;ZNF799
hsa-miR-4760-3p	0.037470002	0.893687435	0	0	3.330016584	10.93648914	MAP1B;NHS;FBXL3;HIPK3
hsa-miR-200c-3p	0.037728229	0.893687435	0	0	2.175540696	7.13000106	PARD6B;LPAR1;FN1;ZNF217;AVPR1A;CRLF3;SIRT1;MYLK
hsa-miR-6069	0.038250767	0.896724168	0	0	4.284527972	13.98294978	EBI3;TNFAIP2;COL9A2
hsa-miR-3922-5p	0.039140058	0.902154769	0	0	3.280878163	10.63204278	KLHL26;ZNF439;ANG;ULBP2
hsa-miR-338-5p	0.039275867	0.902154769	0	0	2.792142857	9.038571329	CNKSR3;LPAR1;NHS;ADM;ZNF585A
hsa-miR-6854-3p	0.039859972	0.905317196	0	0	6.950779037	22.39806991	ZNF607;ZNF780A
hsa-miR-591	0.040595894	0.905317196	0	0	4.177201705	13.38412331	NDUFA6;KATNAL1;CNKSR3
hsa-let-7g-3p	0.040646125	0.905317196	0	0	2.764356436	8.853823926	CADM1;C17ORF58;HIST1H1E;USMG5;FBXL3
hsa-miR-182-5p	0.041006012	0.905317196	0	0	2.277315557	7.273829216	RGS2;SMAD4;CADM1;TUBD1;PLAGL2;ATP5O;ULBP2
hsa-let-7g-5p	0.041912179	0.911223192	0	0	1.871608527	5.937076944	MAP3K1;MTUS1;FN1;KREMEN1;PLAGL2;TBC1D9;FAM43A;ZNF799;DNA2;ZNF200;COX6B1
hsa-miR-6885-3p	0.0424963	0.911223192	0	0	2.448037145	7.731729413	ANKRD28;CADM1;RNF38;MTUS1;FBXL3;SH2B3
hsa-miR-5701	0.042605927	0.911223192	0	0	3.186813187	10.05682366	EDAR;PLSCR1;SMAD4;USMG5
hsa-miR-645	0.043012037	0.911223192	0	0	4.075110865	12.82142055	HLX;CNKSR3;PPM1D
hsa-miR-425-5p	0.043712015	0.911223192	0	0	2.430173166	7.606763476	PSMD8;SPRED1;MAFB;USMG5;COX6B1;CKS1B
mmu-miR-3072-3p	0.044037547	0.911223192	0	0	6.541576404	20.42746354	MYL6B;BMP6
hsa-miR-548f-5p	0.044078519	0.911223192	0	0	2.001754748	6.249043389	SMAD4;FZD6;PLAGL2;HBP1;AVPR1A;RNF111;MED12L;KCNJ2;E2F8
hsa-miR-122-5p	0.045635144	0.933256695	0	0	1.615913468	4.988449542	CPA3;TUBD1;VEGFC;NALCN;C1ORF122;SPIB;TMEM168;KATNAL1;HEATR5A;PLAGL2;SMYD4;ANG;ROMO1;CALR;FFAR1;ATP7A;GLUL
hsa-miR-495-3p	0.046375553	0.933256695	0	0	2.212416391	6.794292777	LMAN1;MFAP3;TBC1D9;ATP7A;NPM3;CRLF3;CXCL5
hsa-miR-7-1-3p	0.046375553	0.933256695	0	0	2.212416391	6.794292777	LMAN1;SPRED1;MFAP3;ATP7A;NPM3;CRLF3;KCNJ2
hsa-miR-203a-3p	0.048240705	0.934992595	0	0	1.888254526	5.724341992	SMAD4;PARD6B;BOLA3;E2F1;PLAGL2;FBXL3;CALR;PPM1D;KCNJ2;ZNF200
mmu-miR-450b-3p	0.048369305	0.934992595	0	0	6.17784073	18.7119991	GLUL;SGPP1
hsa-miR-1468-3p	0.048644891	0.934992595	0	0	1.962304042	5.932454225	SMAD4;FAM135A;BOLA3;FZD6;HBP1;RNF111;MED12L;KCNJ2;E2F8
hsa-miR-4422	0.049472331	0.934992595	0	0	2.608544726	7.842176898	TTC9;SNRK;SNRPD1;LYSMD3;SLC16A14
hsa-miR-7112-3p	0.050680243	0.934992595	0	0	3.796681302	11.32253563	ZNF607;MAP1B;COL9A2
hsa-miR-4528	0.052003011	0.934992595	0	0	2.97359924	8.791308343	SMAD4;FBXL3;NPM3;E2F8
hsa-miR-98-3p	0.052645931	0.934992595	0	0	2.560419397	7.538300592	HBP1;DSG2;SLC16A14;E2F8;ZNF585A
hsa-let-7f-1-3p	0.052645931	0.934992595	0	0	2.560419397	7.538300592	HBP1;DSG2;SLC16A14;E2F8;ZNF585A
hsa-miR-147b	0.052848492	0.934992595	0	0	5.852393022	17.20794396	ZNF607;NDUFA4
hsa-miR-2681-3p	0.053373905	0.934992595	0	0	3.712121212	10.87812369	ZNF607;KREMEN1;FFAR1
mmu-miR-155-5p	0.054007422	0.934992595	0	0	2.934322987	8.564214238	MAFB;F13A1;HBP1;GLUL
hsa-miR-3975	0.054007422	0.934992595	0	0	2.934322987	8.564214238	EGF;ZNF439;ADM;CKS1B
hsa-miR-4668-5p	0.055307003	0.934992595	0	0	1.731823394	5.013378891	ZNF132;LMAN1;SMAD4;PARD6B;ZNF284;SNRPD1;FAM174B;CNKSR3;CFL1;VEGFC;GTPBP2;NPM3
hsa-miR-3529-3p	0.055935606	0.934992595	0	0	2.514028314	7.249336781	ZNF607;FZD6;ATP7A;CMIP;CXCL5
hsa-let-7b-3p	0.055935606	0.934992595	0	0	2.514028314	7.249336781	HBP1;DSG2;SLC16A14;E2F8;ZNF585A
hsa-miR-1257	0.055935606	0.934992595	0	0	2.514028314	7.249336781	ABCD2;NHS;ERH;ULBP2;ATP7A
mmu-miR-1186b	0.056053232	0.934992595	0	0	2.896066896	8.344881985	ABCD2;MRPL51;FBXL3;WDR34
hsa-miR-550a-3p	0.056135095	0.934992595	0	0	3.631237648	10.45794294	TUBD1;GTF2E1;CMIP
mmu-miR-3067-5p	0.057468541	0.934992595	0	0	5.559490085	15.88078126	DSG2;CD300LF
mmu-miR-3470b	0.057623965	0.934992595	0	0	2.491454082	7.110153371	N6AMT1;CTSA;AOC3;CD300LF;PLA2G7
hsa-miR-3169	0.058962993	0.934992595	0	0	3.553795938	10.0602464	ABCD2;VSIG2;CNKSR3
hsa-miR-5187-3p	0.058962993	0.934992595	0	0	3.553795938	10.0602464	N6AMT1;ABCD2;PLAGL2
hsa-miR-200c-5p	0.058962993	0.934992595	0	0	3.553795938	10.0602464	TUBD1;GTF2E1;CMIP
hsa-miR-5087	0.06026843	0.934992595	0	0	2.82246024	7.928140816	ZNF781;ADM;DNAJC15;CXCL5
hsa-miR-6741-3p	0.061548094	0.934992595	0	0	1.954721065	5.449637985	ZNF284;SNRPD1;VSIG2;CNKSR3;ZNF439;TUBD1;MRPL36;SMYD4
hsa-miR-550b-3p	0.061856746	0.934992595	0	0	3.479580966	9.683444569	PARD6B;TUBD1;SMYD4
hsa-miR-7161-3p	0.061856746	0.934992595	0	0	3.479580966	9.683444569	SPIB;CADM1;FZD6
mmu-miR-3090-3p	0.062223072	0.934992595	0	0	5.294482666	14.70293414	HBP1;MRPL11
hsa-miR-3664-5p	0.062367881	0.934992595	0	0	2.059664247	5.714960389	SPIB;PARD6B;KATNAL1;HEATR5A;TUBD1;SMYD4;COL9A2
hsa-miR-376b-3p	0.062437464	0.934992595	0	0	2.787037037	7.730097499	ZNF781;PARD6B;MRPL51;ZNF439
hsa-miR-6784-3p	0.064647189	0.934992595	0	0	2.752488481	7.538544765	ZNF781;MRPL51;TMOD2;ZNF780A
hsa-miR-4684-3p	0.064815467	0.934992595	0	0	3.408395176	9.326088413	ZNF607;HBP1;MYLK
hsa-miR-1307-3p	0.065220137	0.934992595	0	0	1.929146378	5.26654456	ZNF284;SNRPD1;VSIG2;CNKSR3;ZNF439;TUBD1;MRPL36;SMYD4
mmu-miR-758-3p	0.066473742	0.934992595	0	0	1.920767832	5.207102223	SLC35F3;SACM1L;SLC4A10;DHCR24;GLUL;ALDH7A1;BMP6;KBTBD11
hsa-miR-944	0.066499969	0.934992595	0	0	2.384371184	6.462966374	SNRK;BOLA3;DSG2;AVPR1A;LYSMD3
hsa-miR-5694	0.066499969	0.934992595	0	0	2.384371184	6.462966374	HACE1;ZNF607;SH3TC2;UQCRQ;ZNF585A
hsa-miR-3188	0.066897387	0.934992595	0	0	2.718782572	7.353206743	EGF;ZNF439;ADM;CKS1B
mmu-miR-22-3p	0.067105885	0.934992595	0	0	5.05356683	13.65212757	IRF8;SIRT1
mmu-miR-1954	0.067105885	0.934992595	0	0	5.05356683	13.65212757	CCDC85B;KCNJ2
hsa-miR-3919	0.067724293	0.934992595	0	0	2.161752473	5.820108521	RPS26;RNASEL;MTUS1;ZNF799;GTPBP2;CXCL5
hsa-miR-302b-3p	0.067976582	0.934992595	0	0	1.632547065	4.389252992	MAP3K1;FZD6;KREMEN1;COX6C;SLC6A4;COX6B1;SPIB;TTC9;SPRED1;DAD1;MAP1B;CNKSR3;E2F1
hsa-let-7a-3p	0.068361694	0.934992595	0	0	2.364043584	6.342593322	HBP1;DSG2;SLC16A14;E2F8;ZNF585A
mmu-miR-3065-5p	0.068361694	0.934992595	0	0	2.364043584	6.342593322	ANKRD28;FZD6;ID1;EPHB2;CBFA2T3
hsa-miR-6862-3p	0.069187823	0.934992595	0	0	2.685888855	7.173822192	ZNF781;MRPL51;TMOD2;ZNF780A
hsa-miR-365b-3p	0.069187823	0.934992595	0	0	2.685888855	7.173822192	ADCYAP1R1;SNRK;ADM;NPM3
hsa-miR-4756-5p	0.069986719	0.934992595	0	0	1.818743348	4.836856599	CCND3;HACE1;SH3TC2;CFL1;PLAGL2;ZNF710;CALR;RNF111;CXCL5
hsa-miR-184	0.070924119	0.934992595	0	0	3.274398396	8.664532036	TNFAIP2;PLAGL2;NFATC2
hsa-miR-4686	0.070924119	0.934992595	0	0	3.274398396	8.664532036	SPRED1;KLHL26;IRF8
hsa-miR-22-3p	0.070968109	0.934992595	0	0	2.133995218	5.64553701	RGS2;LGALS1;DAD1;ZNF217;SIRT1;BMP6
hsa-miR-1321	0.071185883	0.934992595	0	0	1.812107539	4.788423041	CCND3;HACE1;SH3TC2;CFL1;PLAGL2;ZNF710;CALR;RNF111;CXCL5
hsa-miR-4638-5p	0.07163658	0.934992595	0	0	1.8879607	4.976946537	ZNF284;SNRPD1;VSIG2;CNKSR3;ZNF439;TUBD1;MRPL36;SMYD4
mmu-miR-142a-5p	0.072110959	0.934992595	0	0	4.833600197	12.71018979	ABCG1;ANAPC11
mmu-miR-350-3p	0.072110959	0.934992595	0	0	4.833600197	12.71018979	CD70;CBFA2T3
hsa-miR-4480	0.072171152	0.934992595	0	0	2.324404762	6.110197363	EDAR;ADCYAP1R1;RNASEL;ZNF439;AVPR1A
hsa-miR-2467-5p	0.073888389	0.934992595	0	0	2.622423328	6.831936172	EGF;ZNF439;ADM;CKS1B
hsa-miR-6822-3p	0.073888389	0.934992595	0	0	2.622423328	6.831936172	PARD6B;HIST1H1E;HIST1H1B;HIST2H2AC
hsa-miR-5094	0.074072133	0.934992595	0	0	3.211265297	8.358011238	ABCD2;FZD6;MYLK
hsa-miR-4739	0.074859825	0.934992595	0	0	1.792483492	4.646364422	CCND3;HACE1;SH3TC2;CFL1;PLAGL2;ZNF710;CALR;RNF111;CXCL5
mmu-miR-93-5p	0.077232442	0.934992595	0	0	4.631964117	11.86216217	ID1;NFE2L2
hsa-miR-181d-3p	0.077232442	0.934992595	0	0	4.631964117	11.86216217	CCR1;ZNF616
hsa-miR-4676-3p	0.077281285	0.934992595	0	0	3.15051458	8.06627338	HACE1;MAP3K1;ZNF799
mmu-miR-5101	0.077719932	0.934992595	0	0	2.080549574	5.315062515	CCDC167;SLC35F3;ZNF627;ID1;NPM3;CBFA2T3
hsa-miR-510-3p	0.077719932	0.934992595	0	0	2.080549574	5.315062515	SH3TC2;MAP1B;DHCR24;DSG2;NPM3;MRPL22
hsa-miR-100-5p	0.078424821	0.934992595	0	0	1.84847691	4.705510184	RPL39L;MED12;SEPSECS;TSC22D1;ID1;HIST1H4C;ANAPC11;S100A10
mmu-miR-466f-3p	0.078822283	0.934992595	0	0	1.62513204	4.128744715	ADCYAP1R1;CD200R1;RNASEL;PARD6B;TRPC6;ZFAND2A;HIST1H1D;E2F1;NFATC2;NDUFC1;ATP7A;MYLK
hsa-miR-4766-5p	0.080131575	0.934992595	0	0	2.248963134	5.676574803	KATNAL1;SH3TC2;FDXR;HIST1H1E;HIST1H1B
hsa-miR-577	0.080131575	0.934992595	0	0	2.248963134	5.676574803	SH3TC2;PLAGL2;VEGFC;PSMG1;GTPBP2
mmu-miR-34a-5p	0.080550558	0.934992595	0	0	3.092013889	7.788381775	CTSA;ANKRD28;SIRT1
hsa-miR-1587	0.080550558	0.934992595	0	0	3.092013889	7.788381775	TIMM8B;HIST1H1E;COX6B1
hsa-miR-892c-3p	0.080550558	0.934992595	0	0	3.092013889	7.788381775	HACE1;MAP3K1;ZNF799
hsa-miR-3620-5p	0.080550558	0.934992595	0	0	3.092013889	7.788381775	TIMM8B;HIST1H1E;COX6B1
hsa-miR-6878-3p	0.081227378	0.934992595	0	0	2.054810414	5.158607543	PLSCR1;MRTO4;CNKSR3;KREMEN1;COL9A2;SEC24D
hsa-miR-5583-3p	0.081234265	0.934992595	0	0	2.532634033	6.357970424	BOLA3;LYSMD3;ATP7A;ULBP2
hsa-miR-4780	0.081234265	0.934992595	0	0	2.532634033	6.357970424	RANBP1;SH3TC2;GTPBP2;ZNF200
hsa-miR-144-3p	0.081352621	0.934992595	0	0	1.926476417	4.833456573	SMAD4;ZNF284;CADM1;FZD6;LYSMD3;RNF111;NFE2L2
hsa-miR-5580-3p	0.081352621	0.934992595	0	0	1.926476417	4.833456573	AOC3;SH3TC2;ANG;GTPBP2;CASD1;DNAJC15;ATP7A
hsa-miR-3915	0.082192209	0.934992595	0	0	2.230857143	5.57423105	PLSCR1;SH3TC2;KREMEN1;GTPBP2;HIST1H4C
mmu-miR-374c-5p	0.082464653	0.934992595	0	0	4.446458924	11.09562926	ADCYAP1R1;HIST1H1D
hsa-miR-3662	0.082676411	0.934992595	0	0	1.825560195	4.550794711	RANBP1;SH3TC2;CNKSR3;C17ORF58;ADM;CALR;RNF111;MED12L
hsa-miR-5688	0.083013824	0.934992595	0	0	2.042176253	5.082462325	LMAN1;MFAP3;ATP7A;NPM3;CRLF3;CXCL5
mmu-miR-546	0.084280811	0.934992595	0	0	2.213038549	5.474174506	CTSA;CCDC85B;ZNF799;ELOVL7;PTRHD1
hsa-miR-7-2-3p	0.084822012	0.934992595	0	0	2.029695233	5.00766448	LMAN1;SPRED1;MFAP3;ATP7A;NPM3;CRLF3
hsa-miR-135a-5p	0.086324599	0.934992595	0	0	2.476100032	6.065555358	E2F1;NHS;SLC6A4;COX6B1
hsa-miR-3191-5p	0.086324599	0.934992595	0	0	2.476100032	6.065555358	KLHL26;ZNF616;CNKSR3;CXCL5
hsa-miR-5189-3p	0.086324599	0.934992595	0	0	2.476100032	6.065555358	MFAP3;PLAGL2;ZNF217;ELOVL7
hsa-miR-212-3p	0.086324599	0.934992595	0	0	2.476100032	6.065555358	SH3TC2;FZD6;PLAGL2;KCNJ2
hsa-miR-1910-5p	0.087265288	0.934992595	0	0	2.981280438	7.270754231	CTSA;MYL6;CALR
hsa-miR-92a-3p	0.087379362	0.934992595	0	0	1.319481176	3.2162303	PLEKHH3;MAML1;DOCK9;STMN3;PIK3CD;TMEM160;GTF2E1;EBP;PARD6B;ZNF607;SNRPD1;HIST1H1E;ZNF721;EPHB2;ATP7A;SH2B3;HIST1H2AB;SMAD4;SACM1L;FZD6;TTC7B;DHCR24;CASD1;SIRT1;HIPK3;SGPP1;MYL6;FAM135A;MAP1B;ERH;FAU;HIST1H4C
mmu-miR-20b-5p	0.087802073	0.934992595	0	0	4.27522336	10.40020834	ID1;HIPK3
mmu-miR-148b-3p	0.087802073	0.934992595	0	0	4.27522336	10.40020834	N6AMT1;MRPL51
mmu-miR-323-5p	0.087802073	0.934992595	0	0	4.27522336	10.40020834	SPIB;ANKRD28
mmu-miR-152-3p	0.087802073	0.934992595	0	0	4.27522336	10.40020834	N6AMT1;MRPL51
hsa-miR-374c-5p	0.088926686	0.934992595	0	0	2.44876491	5.925871505	FZD6;ADM;ARHGAP6;HIPK3
hsa-miR-3665	0.090376386	0.934992595	0	0	1.993143676	4.791063491	EDAR;ZNF284;KLHL26;PLAGL2;EPHB2;DNAJC15
mmu-miR-340-5p	0.090606126	0.934992595	0	0	1.500786411	3.60373853	MAP3K1;MAML1;DOCK9;FZD6;TMOD2;MTUS1;SLC16A14;SGPP1;ANAPC11;C14ORF2;FBXL3;GLUL;RNF111;ABCG1;KCNJ2
hsa-miR-556-5p	0.09070861	0.934992595	0	0	2.928827751	7.029488256	BOLA3;ZNF616;ULBP2
mmu-miR-362-3p	0.091467008	0.934992595	0	0	1.522005501	3.640297667	N6AMT1;ADCYAP1R1;RNASEL;TRPC6;BTN1A1;MTUS1;NFATC2;ADM;NDUFC1;BMP6;MYLK;PARD6B;HIST1H1D;E2F1
hsa-miR-6716-5p	0.091566243	0.934992595	0	0	2.422024031	5.790314937	CFL1;PLAGL2;RNF111;E2F8
hsa-miR-5006-3p	0.091580673	0.934992595	0	0	1.781370196	4.25842784	HCAR2;ADCYAP1R1;MRPS15;SH3TC2;FAM174B;GLUL;ARHGAP6;SH2B3
mmu-miR-329-3p	0.092513377	0.934992595	0	0	1.518982172	3.615788244	N6AMT1;ADCYAP1R1;RNASEL;TRPC6;BTN1A1;MTUS1;NFATC2;ADM;NDUFC1;BMP6;MYLK;PARD6B;HIST1H1D;E2F1
hsa-miR-1304-5p	0.092912082	0.934992595	0	0	2.144505495	5.09556291	PLSCR1;EGF;ZNF439;HIST1H4C;CKS1B
hsa-miR-18b-3p	0.093239344	0.934992595	0	0	4.116671913	9.767156092	ANG;DNA2
hsa-let-7d-5p	0.094035761	0.934992595	0	0	1.608188111	3.801885568	FAM135A;MRPL51;KATNAL1;MTUS1;KREMEN1;PLAGL2;FAM43A;ZNF799;DNA2;ZNF200;COX6B1
hsa-miR-6509-5p	0.094207787	0.934992595	0	0	2.878183777	6.798996626	FAM135A;ADM;KCNJ2
hsa-miR-4501	0.094207787	0.934992595	0	0	2.878183777	6.798996626	KATNAL1;ERH;ATP7A
hsa-miR-938	0.094207787	0.934992595	0	0	2.878183777	6.798996626	SNRK;ZNF607;ADM
hsa-miR-374b-3p	0.094242897	0.934992595	0	0	2.395858224	5.658729178	SPRED1;PARD6B;CNKSR3;COX6B1
hsa-miR-4522	0.094242897	0.934992595	0	0	2.395858224	5.658729178	CHST6;PARD6B;KATNAL1;COL9A2
hsa-miR-4755-5p	0.094667144	0.934992595	0	0	1.767105968	4.165754913	HCAR2;ADCYAP1R1;MRPS15;SH3TC2;FAM174B;GLUL;ARHGAP6;SH2B3
hsa-miR-548x-5p	0.096232477	0.934992595	0	0	1.760058091	4.120275535	SMAD4;FZD6;HBP1;AVPR1A;RNF111;MED12L;KCNJ2;E2F8
hsa-miR-548aj-5p	0.096232477	0.934992595	0	0	1.760058091	4.120275535	SMAD4;FZD6;HBP1;AVPR1A;RNF111;MED12L;KCNJ2;E2F8
hsa-miR-548g-5p	0.096232477	0.934992595	0	0	1.760058091	4.120275535	SMAD4;FZD6;HBP1;AVPR1A;RNF111;MED12L;KCNJ2;E2F8
hsa-miR-6765-5p	0.096956267	0.934992595	0	0	2.370249136	5.530965131	UQCRQ;EGF;ZNF439;CKS1B
hsa-miR-4502	0.097761713	0.934992595	0	0	2.829256549	6.578650309	MFAP3;ZNF616;UQCRH
hsa-let-7f-5p	0.097810146	0.934992595	0	0	1.595440716	3.708964059	MTUS1;KREMEN1;PLAGL2;FAM43A;ZNF799;DNA2;GLUL;ALDH7A1;GTF2E1;ZNF200;COX6B1
hsa-miR-3146	0.098771264	0.934992595	0	0	3.969445569	9.18906232	COX6C;COX6B1
hsa-let-7f-2-3p	0.099705956	0.934992595	0	0	2.345179187	5.406880659	DSG2;CASD1;E2F8;ZNF585A
hsa-miR-4760-5p	0.101369268	0.934992595	0	0	2.781960227	6.367866098	SH3TC2;FZD6;GTF2E1
hsa-miR-8061	0.101369268	0.934992595	0	0	2.781960227	6.367866098	SH3TC2;FZD6;GTF2E1
mmu-miR-3963	0.101896288	0.934992595	0	0	11.0960452	25.34114547	ZNF799
mmu-miR-18b-5p	0.101896288	0.934992595	0	0	11.0960452	25.34114547	MAP3K1
hsa-miR-140-5p	0.10249156	0.934992595	0	0	2.320631529	5.286340194	SPRED1;MMD;FZD6;CASD1
hsa-miR-6124	0.104083912	0.934992595	0	0	1.91273025	4.327662852	SH3TC2;SNRPD1;MAP1B;CFL1;CALR;KCNJ2
hsa-miR-302e	0.104100436	0.934992595	0	0	1.541364645	3.487182013	SPIB;TTC9;SPRED1;DAD1;MAP1B;FZD6;CNKSR3;ZNF439;KREMEN1;COX6C;SLC6A4;COX6B1
mmu-miR-106a-5p	0.104392784	0.934992595	0	0	3.832372765	8.659609291	ID1;HIPK3
hsa-miR-6740-3p	0.105029321	0.934992595	0	0	2.736214605	6.166102614	RPS26;FCGR3B;CXCL5
hsa-miR-595	0.105312665	0.934992595	0	0	2.296590008	5.169214374	YTHDF3;PLAGL2;DHCR24;HSPA1A
hsa-miR-655-3p	0.105312665	0.934992595	0	0	2.296590008	5.169214374	FZD6;ADM;ARHGAP6;HIPK3
hsa-miR-548u	0.105312665	0.934992595	0	0	2.296590008	5.169214374	KATNAL1;NHS;ZNF780A;GPC6
hsa-miR-142-5p	0.106966052	0.934992595	0	0	1.792536645	4.006756357	ANKRD28;BBS10;MRPL36;ERH;SIRT1;SLC6A4;NFE2L2
hsa-let-7a-2-3p	0.108168845	0.934992595	0	0	2.27303913	5.055379703	CADM1;C17ORF58;USMG5;FBXL3
mmu-miR-15a-5p	0.109376804	0.934992595	0	0	1.49848988	3.316092831	SMAD4;CADM1;TSC22D1;MMD;NDUFA4;SACM1L;CBFA2T3;KBTBD11;SPRED1;SMYD4;ATP7A;RNF111;KCNJ2
mmu-miR-199a-5p	0.110099001	0.934992595	0	0	3.704438149	8.173380852	DSG2;SIRT1
mmu-miR-338-3p	0.110099001	0.934992595	0	0	3.704438149	8.173380852	SPIB;CTSA
mmu-miR-434-3p	0.110099001	0.934992595	0	0	3.704438149	8.173380852	MRPL51;WDR34
hsa-miR-4759	0.110099001	0.934992595	0	0	3.704438149	8.173380852	ABCD2;VSIG2
hsa-miR-621	0.110099001	0.934992595	0	0	3.704438149	8.173380852	DAD1;COX6B1
hsa-miR-7161-5p	0.111059667	0.934992595	0	0	2.249964028	4.944718228	KATNAL1;NHS;ZNF780A;GPC6
hsa-miR-3152-3p	0.112502353	0.934992595	0	0	2.649080087	5.78766021	YTHDF3;CNKSR3;E2F8
hsa-miR-6852-5p	0.112554902	0.934992595	0	0	1.767930514	3.861715654	CHST6;S100A2;SNRPD1;CNKSR3;TUBD1;CALR;COX6B1
hsa-miR-520c-3p	0.113051553	0.934992595	0	0	1.516456179	3.305740022	SPIB;TTC9;SPRED1;DAD1;MAP1B;FZD6;CNKSR3;KREMEN1;COX6C;SIRT1;SLC6A4;COX6B1
hsa-miR-1237-3p	0.113906437	0.934992595	0	0	2.004727646	4.355026026	SPIB;MRPS15;SH2B3;CXCL5;SLC6A4
hsa-miR-4314	0.113984687	0.934992595	0	0	2.227350427	4.837117245	CTSA;COL9A2;GTPBP2;GLUL
hsa-miR-423-3p	0.114451602	0.934992595	0	0	1.759876256	3.814713458	PSMD8;MAP3K1;NT5DC2;NUDT2;USMG5;CALR;SAC3D1
hsa-miR-6868-3p	0.114501364	0.934992595	0	0	1.859121299	4.029029199	SPIB;MRPS15;MAML2;SH3TC2;SH2B3;CXCL5
hsa-miR-7702	0.115885161	0.934992595	0	0	3.584757379	7.725709842	HBP1;PLA2G7
hsa-miR-320b	0.116369192	0.934992595	0	0	1.990306122	4.281123493	GTPBP2;NPM3;GLUL;COX6B1;CKS1B
hsa-miR-587	0.116943454	0.934992595	0	0	2.205184621	4.732469014	BBS10;ZNF616;CASD1;MYLK
mmu-miR-1897-3p	0.117842387	0.934992595	0	0	9.246233522	19.7722128	MRPL11
mmu-miR-192-5p	0.117842387	0.934992595	0	0	9.246233522	19.7722128	HIST1H1D
mmu-miR-217-5p	0.117842387	0.934992595	0	0	9.246233522	19.7722128	SIRT1
hsa-miR-766-5p	0.118295172	0.934992595	0	0	1.743983477	3.722658864	AOC3;HACE1;KREMEN1;STMN3;PLAGL2;HBP1;CALR
hsa-miR-302c-3p	0.119396319	0.934992595	0	0	1.473607264	3.131867698	MAP3K1;FZD6;KREMEN1;ELOVL7;COX6C;SLC6A4;COX6B1;SPIB;TTC9;SPRED1;DAD1;MAP1B;CNKSR3
hsa-miR-302d-3p	0.119711331	0.934992595	0	0	1.499140983	3.182184599	SPIB;TTC9;SPRED1;MAP3K1;DAD1;MAP1B;FZD6;CNKSR3;KREMEN1;COX6C;SLC6A4;COX6B1
mmu-miR-1186a	0.119935507	0.934992595	0	0	2.183453438	4.630670502	CCDC167;ABCD2;FBXL3;NPM3
hsa-miR-3139	0.120171584	0.934992595	0	0	2.567307692	5.4397006	CCND3;TSC22D1;CXCL5
mmu-miR-741-3p	0.120171584	0.934992595	0	0	2.567307692	5.4397006	RRM2B;ASAP2;KCNJ2
hsa-miR-6862-5p	0.120171584	0.934992595	0	0	2.567307692	5.4397006	PARD6B;SACM1L;KREMEN1
hsa-miR-16-5p	0.120768854	0.934992595	0	0	1.262114407	2.667954438	RNASEL;DOCK9;MRPS12;RNF38;ARPC5L;TNFAIP2;PPM1D;SLC6A4;MED12;TMEM168;CCND3;SPRED1;MRPL40;NT5DC2;FDXR;PLEKHN1;CTSD;RNF111;ZNF284;HACE1;CADM1;NDUFA4;SACM1L;FZD6;USMG5;DNAJC15;CBFA2T3;TPPP3;KATNAL1;CNKSR3;CALR;SLIRP;AURKAIP1;HSPA1A
mmu-miR-148a-3p	0.121746646	0.934992595	0	0	3.472556657	7.312555166	N6AMT1;MRPL51
hsa-miR-8062	0.12296038	0.934992595	0	0	2.16214422	4.53162313	SMAD4;FZD6;CNKSR3;PLAGL2
hsa-miR-4517	0.12296038	0.934992595	0	0	2.16214422	4.53162313	BOLA3;LYSMD3;ULBP2;ATP7A
hsa-miR-520f-5p	0.124076862	0.934992595	0	0	2.528279959	5.276151268	NDUFA6;NHS;HIST2H2AC
hsa-miR-4253	0.124076862	0.934992595	0	0	2.528279959	5.276151268	PARD6B;SACM1L;KREMEN1
hsa-miR-3128	0.124076862	0.934992595	0	0	2.528279959	5.276151268	CFL1;FBXL3;AVPR1A
mmu-miR-466o-3p	0.124184712	0.934992595	0	0	1.720669401	3.589290925	RNASEL;PARD6B;HIST1H1D;E2F1;NFATC2;ATP7A;MYLK
hsa-miR-374b-5p	0.124184712	0.934992595	0	0	1.720669401	3.589290925	PARD6B;BOLA3;FZD6;AVPR1A;NPM3;ARHGAP6;CXCL5
mmu-miR-466m-3p	0.124184712	0.934992595	0	0	1.720669401	3.589290925	RNASEL;PARD6B;HIST1H1D;E2F1;NFATC2;ATP7A;MYLK
hsa-miR-548av-5p	0.126470073	0.934992595	0	0	1.934623016	4.000315922	ZNF284;BBS10;KATNAL1;ERH;NPM3
hsa-miR-8054	0.126470073	0.934992595	0	0	1.934623016	4.000315922	ZNF284;BBS10;KATNAL1;ERH;NPM3
hsa-miR-548k	0.126470073	0.934992595	0	0	1.934623016	4.000315922	ZNF284;BBS10;KATNAL1;ERH;NPM3
hsa-miR-302a-3p	0.126590893	0.934992595	0	0	1.48220802	3.063419694	SPIB;TTC9;SPRED1;MAP3K1;DAD1;MAP1B;FZD6;CNKSR3;KREMEN1;COX6C;SLC6A4;COX6B1
hsa-miR-4793-3p	0.126718244	0.934992595	0	0	1.511470773	3.122380016	CHST6;HACE1;KATNAL1;SNRPD1;VEGFC;DNA2;COL9A2;AVPR1A;SCARF1;SH2B3;COX6B1
hsa-miR-6816-3p	0.127678982	0.934992595	0	0	3.367155979	6.930402061	RNF38;CKS1B
hsa-miR-4787-5p	0.127678982	0.934992595	0	0	3.367155979	6.930402061	PER3;STMN3
hsa-miR-6890-3p	0.127992988	0.934992595	0	0	1.478866185	3.040223223	TMEM168;VSIG2;SNRPD1;CNKSR3;ZNF439;TUBD1;MRPL36;ZNF799;SMYD4;ROMO1;GLUL;SLC6A4
hsa-miR-578	0.129056557	0.934992595	0	0	1.921182266	3.933629415	TIMM8B;PLSCR1;TMOD2;NHS;CXCL5
hsa-miR-875-3p	0.129106677	0.934992595	0	0	2.120743454	4.341408413	PARD6B;DHCR24;MRPL36;CALR
hsa-miR-181b-5p	0.130867931	0.934992595	0	0	1.535355948	3.122248615	LMAN1;ZNF781;ZNF616;MRPS12;ZNF439;MTUS1;E2F1;HIST1H1E;NPM3;SIRT1
hsa-miR-27b-3p	0.131198072	0.934992595	0	0	1.500177255	3.046930658	SPIB;CCND3;SMAD4;MAP1B;ZNF627;RNF38;PLAGL2;VEGFC;TBC1D9;LYSMD3;NFE2L2
hsa-miR-6512-5p	0.13202288	0.934992595	0	0	2.453668115	4.968138213	KATNAL1;CADM1;ZNF189
hsa-miR-4423-3p	0.13202288	0.934992595	0	0	2.453668115	4.968138213	HLX;MFAP3;E2F8
hsa-miR-589-5p	0.13202288	0.934992595	0	0	2.453668115	4.968138213	RNASEL;PARD6B;MYLK
hsa-miR-760	0.132214022	0.934992595	0	0	1.779278181	3.600072777	CTSA;PARD6B;NT5DC2;HIST1H1E;HIST1H1B;HIST2H2AC
hsa-miR-1264	0.13222713	0.934992595	0	0	2.100628931	4.250064188	SEPSECS;CD200R1;ZNF439;SLC6A4
hsa-miR-32-5p	0.132524642	0.934992595	0	0	1.422718491	2.875295114	DOCK9;FZD6;PIK3CD;CASD1;GTF2E1;SGPP1;PARD6B;FAM135A;ZNF607;SNRPD1;MAP1B;ZNF721;ATP7A;SH2B3
mmu-miR-1938	0.133506143	0.934992595	0	0	7.924939467	15.95771982	PTRHD1
mmu-miR-135b-5p	0.133506143	0.934992595	0	0	7.924939467	15.95771982	AOC3
mmu-miR-29b-1-5p	0.133506143	0.934992595	0	0	7.924939467	15.95771982	FN1
mmu-miR-215-5p	0.133506143	0.934992595	0	0	7.924939467	15.95771982	HIST1H1D
mmu-miR-466g	0.133677823	0.934992595	0	0	3.267955341	6.576180641	ASAP2;MRPL11
hsa-miR-409-3p	0.135378463	0.934992595	0	0	2.08089038	4.161116947	HCAR2;RNASEL;RNF38;ANG
hsa-miR-4650-3p	0.135378463	0.934992595	0	0	2.08089038	4.161116947	MTUS1;KREMEN1;TUBD1;PLAGL2
hsa-miR-4772-3p	0.13649316	0.934992595	0	0	1.560935985	3.10857401	TMEM168;SNRK;SNRPD1;CNKSR3;CFL1;ZNF439;ZNF799;ROMO1;MED12L
hsa-miR-4662a-5p	0.136959022	0.934992595	0	0	1.881949807	3.74145455	SPRED1;CLPP;CNKSR3;KREMEN1;SCARF1
hsa-miR-623	0.138493827	0.934992595	0	0	1.668594656	3.29869404	HCAR2;RANBP1;ADCYAP1R1;MRPS15;SH3TC2;ARHGAP6;SH2B3
hsa-miR-3924	0.138493827	0.934992595	0	0	1.668594656	3.29869404	HACE1;TMEM106C;ADM;GTPBP2;ATP7A;CMIP;E2F8
hsa-miR-376a-3p	0.138560172	0.934992595	0	0	2.061517358	4.074487197	ZNF781;PARD6B;MRPL51;ZNF439
hsa-miR-19a-3p	0.139126598	0.934992595	0	0	1.409555054	2.780165492	SMAD4;MAP3K1;FZD6;MTUS1;MED12L;HIPK3;KATNAL1;DAD1;ZNF217;HBP1;ZNF721;RNF111;KCNJ2;E2F8
mmu-miR-3087-3p	0.139639974	0.934992595	0	0	1.869223394	3.679917258	N6AMT1;AOC3;HEATR5A;SMYD4;FBXL3
mmu-miR-449b	0.13973896	0.934992595	0	0	3.17442331	6.247198954	CTSA;ANKRD28
hsa-miR-4999-3p	0.13973896	0.934992595	0	0	3.17442331	6.247198954	SPIB;HIPK3
mmu-miR-449c-5p	0.13973896	0.934992595	0	0	3.17442331	6.247198954	CTSA;ANKRD28
hsa-miR-6748-3p	0.140141663	0.934992595	0	0	2.383319805	4.683465292	N6AMT1;MRPS15;FDXR
hsa-miR-1304-3p	0.140969445	0.934992595	0	0	1.426183924	2.794196821	CXCR5;NFATC2;TUBD1;MRPL36;TMEM168;HEATR5A;VSIG2;SNRPD1;CNKSR3;ZNF439;ZNF799;SMYD4;ROMO1
hsa-miR-1306-5p	0.143909795	0.934992595	0	0	1.732737503	3.359030512	ZNF284;CNKSR3;TMOD2;TNFAIP2;MRPL36;MED12L
hsa-miR-502-3p	0.144262894	0.934992595	0	0	2.349631882	4.549164567	PSMG1;LYSMD3;GTPBP2
hsa-miR-4768-5p	0.145419796	0.934992595	0	0	1.536670732	2.962901819	SPIB;ANKRD28;SNRK;MAML1;KLHL26;ZNF616;ZNF439;DHCR24;PLA2G7
hsa-miR-6833-3p	0.145419796	0.934992595	0	0	1.536670732	2.962901819	SPIB;ANKRD28;SNRK;MAML1;KLHL26;ZNF616;ZNF439;DHCR24;PLA2G7
hsa-miR-3117-3p	0.145858307	0.934992595	0	0	3.086087504	5.941087637	ABCD2;VSIG2
hsa-miR-219b-5p	0.145858307	0.934992595	0	0	3.086087504	5.941087637	ZNF780A;ULBP2
hsa-miR-548am-3p	0.145870733	0.934992595	0	0	1.583011425	3.047351512	LMAN1;MAP3K1;ZNF607;MFAP3;COL4A3;CXCR5;AMPD3;ASAP2
hsa-miR-548ah-3p	0.145870733	0.934992595	0	0	1.583011425	3.047351512	LMAN1;MAP3K1;ZNF607;MFAP3;COL4A3;CXCR5;AMPD3;ASAP2
mmu-miR-324-3p	0.147239896	0.934992595	0	0	1.531906457	2.934661062	ANKRD28;ADCYAP1R1;SMAD4;FAM135A;MAML1;CNKSR3;TMOD2;FAM19A5;NME1
hsa-miR-548j-3p	0.147842769	0.934992595	0	0	1.57733628	3.015245408	LMAN1;MAP3K1;ZNF607;MFAP3;COL4A3;CXCR5;AMPD3;ASAP2
hsa-miR-374a-3p	0.148423777	0.934992595	0	0	2.316879735	4.419873794	ZNF616;LYSMD3;SCARF1
hsa-miR-6829-5p	0.148423777	0.934992595	0	0	2.316879735	4.419873794	TIMM8B;E2F1;COX6B1
hsa-miR-942-5p	0.148717251	0.934992595	0	0	1.714789508	3.267888808	SPIB;ANKRD28;SNRK;FCGR3B;GTPBP2;CXCL5
mmu-miR-590-5p	0.148892541	0.934992595	0	0	6.933968927	13.20595485	MAP3K1
hsa-miR-548x-3p	0.149827835	0.934992595	0	0	1.5717011	2.983510549	LMAN1;MAP3K1;ZNF607;MFAP3;COL4A3;CXCR5;AMPD3;ASAP2
hsa-miR-548ae-3p	0.149827835	0.934992595	0	0	1.5717011	2.983510549	LMAN1;MAP3K1;ZNF607;MFAP3;COL4A3;CXCR5;AMPD3;ASAP2
hsa-miR-548aq-3p	0.149827835	0.934992595	0	0	1.5717011	2.983510549	LMAN1;MAP3K1;ZNF607;MFAP3;COL4A3;CXCR5;AMPD3;ASAP2
hsa-miR-548aj-3p	0.149827835	0.934992595	0	0	1.5717011	2.983510549	LMAN1;MAP3K1;ZNF607;MFAP3;COL4A3;CXCR5;AMPD3;ASAP2
hsa-miR-4789-3p	0.149827835	0.934992595	0	0	1.5717011	2.983510549	ADCYAP1R1;SNRK;SH3TC2;TMOD2;TMEM106C;TUBD1;CASD1;PLA2G7
hsa-miR-92a-2-5p	0.151369303	0.934992595	0	0	1.626376916	3.070652822	GINS3;CFL1;STMN3;ADM;ZNF799;CALR;SLC6A4
hsa-miR-146a-3p	0.15158058	0.934992595	0	0	1.987484737	3.749664062	SH3TC2;ZNF616;HIST1H1E;HIST1H1B
hsa-miR-1288-3p	0.152031905	0.934992595	0	0	3.002526606	5.655753918	CNKSR3;PLAGL2
hsa-miR-6731-3p	0.152031905	0.934992595	0	0	3.002526606	5.655753918	SMAD4;PLSCR1
hsa-miR-106b-3p	0.152623136	0.934992595	0	0	2.285024907	4.295352247	ADAMTS2;STMN3;NFE2L2
hsa-miR-153-5p	0.153568188	0.934992595	0	0	1.619544999	3.034396664	LMAN1;RNASEL;SNRK;MAP3K1;HEATR5A;NHS;RNF111
hsa-miR-1185-1-3p	0.154906479	0.934992595	0	0	1.969795527	3.673538075	DSG2;CASD1;E2F8;ZNF585A
hsa-miR-8057	0.156197881	0.934992595	0	0	1.796313364	3.335092167	PARD6B;HIST1H1E;SMYD4;HIST1H1B;HIST2H2AC
hsa-miR-5572	0.156859796	0.934992595	0	0	2.25403102	4.175373576	HLX;CNKSR3;HIST1H1B
hsa-miR-4260	0.156859796	0.934992595	0	0	2.25403102	4.175373576	HLX;CNKSR3;HIST1H1B
hsa-miR-874-3p	0.156859796	0.934992595	0	0	2.25403102	4.175373576	ANG;COX6C;HIST1H4C
hsa-miR-6851-3p	0.158255916	0.934992595	0	0	2.92336365	5.389343178	ZNF607;GTPBP2
hsa-miR-1243	0.158255916	0.934992595	0	0	2.92336365	5.389343178	FAM174B;MRPL36
hsa-miR-183-3p	0.158259643	0.934992595	0	0	1.952416654	3.599315797	N6AMT1;SH3TC2;SNRPD1;USMG5
hsa-miR-196a-3p	0.15854594	0.934992595	0	0	1.67997581	3.09402974	RPS26;HACE1;VEGFC;FBXL3;HBP1;COX6B1
hsa-miR-320a	0.1585593	0.934992595	0	0	1.373926017	2.530258733	MRPS12;GTPBP2;NPM3;COX6B1;CKS1B;MED12;MED23;ZNF607;SNRPD2;HIST1H1E;ZNF710;CALR;ATP7A;GLUL
hsa-miR-503-5p	0.160253242	0.934992595	0	0	1.599385246	2.928474312	CTSA;CCND3;SPRED1;CCNG2;CNKSR3;PIK3R4;CTSD
hsa-miR-4283	0.161132584	0.934992595	0	0	2.223863636	4.059724776	E2F1;PLAGL2;HIST1H1B
hsa-miR-4717-3p	0.161132584	0.934992595	0	0	2.223863636	4.059724776	USMG5;HIPK3;MYLK
hsa-miR-191-5p	0.161132584	0.934992595	0	0	2.223863636	4.059724776	RGS2;MFAP3;DHCR24
mmu-miR-122-5p	0.161132584	0.934992595	0	0	2.223863636	4.059724776	SMAD4;E2F1;CD320
hsa-miR-6511a-3p	0.161132584	0.934992595	0	0	2.223863636	4.059724776	ZNF781;MRPL51;ZNF780A
hsa-miR-4429	0.161132584	0.934992595	0	0	2.223863636	4.059724776	GTPBP2;NPM3;CKS1B
hsa-miR-126-5p	0.16163954	0.934992595	0	0	1.935340022	3.526937496	AOC3;SPRED1;DSG2;AVPR1A
hsa-miR-1229-3p	0.163564259	0.934992595	0	0	1.663088569	3.011103913	ZNF781;PRDX4;MRPL51;CXCR5;ZNF780A;HIST1H4C
mmu-miR-582-3p	0.164006478	0.934992595	0	0	6.163214062	11.14216255	CD300LF
hsa-miR-553	0.164006478	0.934992595	0	0	6.163214062	11.14216255	PLAGL2
mmu-miR-292a-3p	0.164006478	0.934992595	0	0	6.163214062	11.14216255	MYL6B
mmu-miR-135a-5p	0.164006478	0.934992595	0	0	6.163214062	11.14216255	AOC3
mmu-miR-467b-5p	0.164006478	0.934992595	0	0	6.163214062	11.14216255	MYL6B
hsa-miR-496	0.165045633	0.934992595	0	0	1.918557815	3.456345753	SH3TC2;CNKSR3;NFATC2;HSPA1A
hsa-miR-1185-2-3p	0.165045633	0.934992595	0	0	1.918557815	3.456345753	DSG2;CASD1;E2F8;ZNF585A
hsa-miR-1245b-3p	0.165440332	0.934992595	0	0	2.194490132	3.948205247	CALR;GTPBP2;UQCRH
hsa-miR-6511b-3p	0.165440332	0.934992595	0	0	2.194490132	3.948205247	ZNF781;MRPL51;ZNF780A
hsa-miR-8076	0.165440332	0.934992595	0	0	2.194490132	3.948205247	SMAD4;BOLA3;NHS
hsa-miR-2053	0.165440332	0.934992595	0	0	2.194490132	3.948205247	PARD6B;SNRPD1;CFL1
hsa-miR-320d	0.165440332	0.934992595	0	0	2.194490132	3.948205247	GTPBP2;NPM3;CKS1B
hsa-let-7a-5p	0.166628853	0.934992595	0	0	1.34481052	2.409882129	GADD45GIP1;MAP3K1;MTUS1;KREMEN1;COX6B1;HIST1H1D;E2F1;PLAGL2;FAM43A;ZNF799;DNA2;ZNF780A;GLUL;ALDH7A1;ZNF200
hsa-miR-4452	0.168477382	0.934992595	0	0	1.902062483	3.387485353	SH3TC2;SNRPD1;ZNF616;USMG5
hsa-miR-217	0.169781875	0.934992595	0	0	2.165879575	3.840625926	MAP1B;PPM1D;SIRT1
mmu-miR-694	0.169781875	0.934992595	0	0	2.165879575	3.840625926	MRPL40;CD70;C16ORF87
hsa-miR-5096	0.17037586	0.934992595	0	0	1.517457704	2.685518255	SPIB;AOC3;ADCYAP1R1;HEATR5A;YTHDF3;CLPP;ZNF616;KREMEN1
hsa-miR-6513-3p	0.170582776	0.934992595	0	0	1.739732143	3.076776506	CHST6;YTHDF3;CNKSR3;HBP1;SEC24D
hsa-miR-4634	0.170840417	0.934992595	0	0	2.776912181	4.906874331	TUBD1;SMYD4
mmu-miR-16-5p	0.170840417	0.934992595	0	0	2.776912181	4.906874331	CADM1;SLC6A4
hsa-miR-6892-5p	0.170840417	0.934992595	0	0	2.776912181	4.906874331	CADM1;E2F8
mmu-miR-200a-3p	0.170840417	0.934992595	0	0	2.776912181	4.906874331	SIRT1;HIPK3
hsa-miR-196a-5p	0.172498357	0.934992595	0	0	1.512235627	2.657553844	PSMD8;MED12;FAM135A;KATNAL1;SNRPD1;MTUS1;GLUL;KCNJ2
hsa-miR-9-5p	0.173893733	0.934992595	0	0	1.468132035	2.568219366	MAP1B;TTC7B;TBC1D9;HBP1;ATP7A;SIRT1;KCNJ2;MYLK;HIST2H2AC
hsa-miR-433-3p	0.174156055	0.934992595	0	0	2.138002622	3.736808493	ZNF780A;ULBP2;COX6B1
hsa-miR-34a-3p	0.174156055	0.934992595	0	0	2.138002622	3.736808493	LMAN1;SMAD4;SIRT1
hsa-miR-3928-3p	0.175415675	0.934992595	0	0	1.869903517	3.254748144	CFL1;KREMEN1;STMN3;GTPBP2
hsa-miR-6869-5p	0.175415675	0.934992595	0	0	1.869903517	3.254748144	MRPL51;SH3TC2;FZD6;CNKSR3
hsa-miR-6742-3p	0.176779004	0.934992595	0	0	1.501896972	2.602569513	PARD6B;S100A2;SNRPD1;CNKSR3;COL9A2;CALR;CRLF3;COX6B1
hsa-miR-520d-3p	0.177016227	0.934992595	0	0	1.402231337	2.427983016	SPIB;TTC9;SPRED1;DAD1;MAP1B;FZD6;CNKSR3;KREMEN1;COX6C;SLC6A4;COX6B1
hsa-miR-2909	0.177193811	0.934992595	0	0	2.709044428	4.688031635	SH3TC2;HBP1
hsa-miR-5579-5p	0.177193811	0.934992595	0	0	2.709044428	4.688031635	KATNAL1;ATP7A
mmu-miR-449a-5p	0.177193811	0.934992595	0	0	2.709044428	4.688031635	CTSA;ANKRD28
hsa-miR-4470	0.178561718	0.934992595	0	0	2.110831415	3.63658464	MRTO4;NHS;AVPR1A
mmu-miR-3076-3p	0.178852765	0.934992595	0	0	5.546610169	9.546783018	CTSA
mmu-miR-290a-3p	0.178852765	0.934992595	0	0	5.546610169	9.546783018	MYL6B
mmu-miR-544-3p	0.178852765	0.934992595	0	0	5.546610169	9.546783018	CCDC85B
mmu-miR-467a-5p	0.178852765	0.934992595	0	0	5.546610169	9.546783018	MYL6B
mmu-miR-682	0.178852765	0.934992595	0	0	5.546610169	9.546783018	NPM3
mmu-miR-681	0.178852765	0.934992595	0	0	5.546610169	9.546783018	ZFAND2A
hsa-miR-365a-3p	0.178921128	0.934992595	0	0	1.854226021	3.190771043	ADCYAP1R1;SNRK;ADM;NPM3
hsa-miR-2278	0.178921128	0.934992595	0	0	1.854226021	3.190771043	PLAGL2;PSMG1;CALR;C16ORF87
hsa-miR-190a-3p	0.179618749	0.934992595	0	0	1.325062727	2.275025018	RANBP1;HACE1;CADM1;TUBD1;GTPBP2;CASD1;CXCL5;SPRED1;SNRK;SH3TC2;SNRPD1;TMEM106C;FBXL3;ATP7A;E2F8
hsa-miR-135b-5p	0.182997718	0.934992595	0	0	2.084339489	3.539795395	MAFB;NHS;COX6B1
hsa-miR-5195-3p	0.182997718	0.934992595	0	0	2.084339489	3.539795395	ANKRD28;FZD6;PLAGL2
hsa-miR-323b-3p	0.183583422	0.934992595	0	0	2.644408472	4.482500045	DAD1;COL9A2
hsa-miR-4278	0.183583422	0.934992595	0	0	2.644408472	4.482500045	HBP1;DNAJC15
mmu-miR-1a-3p	0.183583422	0.934992595	0	0	2.644408472	4.482500045	FN1;HSPA1A
hsa-miR-520e	0.184122424	0.934992595	0	0	1.389252078	2.350829013	SPIB;TTC9;SPRED1;DAD1;MAP1B;FZD6;CNKSR3;KREMEN1;COX6C;SLC6A4;COX6B1
hsa-miR-331-3p	0.185397032	0.934992595	0	0	1.412584847	2.380566576	ZNF607;SSR4;MRPS12;KREMEN1;E2F1;HIST1H1E;ZNF721;AURKAIP1;PHLDB3;SIRT1
hsa-miR-520a-3p	0.187724867	0.934992595	0	0	1.382850147	2.313201114	SPIB;TTC9;SPRED1;DAD1;MAP1B;FZD6;CNKSR3;KREMEN1;COX6C;SLC6A4;COX6B1
hsa-miR-520b	0.187724867	0.934992595	0	0	1.382850147	2.313201114	SPIB;TTC9;SPRED1;DAD1;MAP1B;FZD6;CNKSR3;KREMEN1;COX6C;SLC6A4;COX6B1
hsa-miR-6744-3p	0.188491964	0.934992595	0	0	1.676333907	2.797298232	PLSCR1;CNKSR3;KREMEN1;COL9A2;SEC24D
hsa-miR-3622b-5p	0.188491964	0.934992595	0	0	1.676333907	2.797298232	GINS3;KREMEN1;ZNF799;PSMG1;ZNF189
hsa-miR-4757-5p	0.188491964	0.934992595	0	0	1.676333907	2.797298232	PLSCR1;CNKSR3;KREMEN1;COL9A2;SEC24D
hsa-miR-520h	0.189230595	0.934992595	0	0	1.405322528	2.339565386	SPIB;SPRED1;ID1;CNKSR3;NEDD9;DHCR24;NPM3;CRLF3;HIPK3;SLC6A4
hsa-miR-4495	0.18957612	0.934992595	0	0	1.808723044	3.007842482	SPRED1;SH3TC2;TUBD1;ADM
hsa-miR-4689	0.18957612	0.934992595	0	0	1.808723044	3.007842482	PLSCR1;TSC22D1;SH3TC2;HIST1H4C
mmu-miR-20a-5p	0.190005974	0.934992595	0	0	2.582778839	4.289220209	ID1;HBP1
mmu-miR-204-5p	0.190005974	0.934992595	0	0	2.582778839	4.289220209	EPHB2;SIRT1
hsa-miR-1273g-3p	0.19090114	0.934992595	0	0	1.356287107	2.246010874	CHST6;HACE1;KATNAL1;SNRPD1;CNKSR3;VEGFC;DNA2;COL9A2;AVPR1A;SCARF1;SH2B3;COX6B1
hsa-miR-153-3p	0.191956173	0.934992595	0	0	2.033294069	3.355927867	PPM1D;ULBP2;NFE2L2
hsa-miR-4458	0.19212464	0.934992595	0	0	1.466782952	2.419621223	MTUS1;KREMEN1;PLAGL2;FAM43A;ZNF799;DNA2;ZNF200;COX6B1
hsa-miR-4500	0.19212464	0.934992595	0	0	1.466782952	2.419621223	MTUS1;KREMEN1;PLAGL2;FAM43A;ZNF799;DNA2;ZNF200;COX6B1
hsa-miR-3065-5p	0.193172155	0.934992595	0	0	1.794044665	2.949720681	SNRK;ZNF607;ATP7A;CXCL5
mmu-miR-181a-5p	0.193188995	0.934992595	0	0	1.373354664	2.257913617	TMEM168;MAP3K1;SDF2L1;CADM1;MFAP3;KCNA2;SLC4A10;FBXL3;KBTBD11;SGPP1;SULF2
mmu-miR-679-5p	0.193436128	0.934992595	0	0	5.042116076	8.283228157	N6AMT1
mmu-miR-1936	0.193436128	0.934992595	0	0	5.042116076	8.283228157	HIPK3
mmu-miR-3968	0.193436128	0.934992595	0	0	5.042116076	8.283228157	ELOVL7
mmu-miR-452-5p	0.193436128	0.934992595	0	0	5.042116076	8.283228157	CBFA2T3
mmu-miR-18a-5p	0.193436128	0.934992595	0	0	5.042116076	8.283228157	MAP3K1
mmu-miR-138-5p	0.193436128	0.934992595	0	0	5.042116076	8.283228157	SIRT1
hsa-miR-17-3p	0.194607668	0.934992595	0	0	1.656207483	2.710830239	RGS2;HBP1;ZNF710;RNF111;SLC6A4
hsa-miR-766-3p	0.194968505	0.934992595	0	0	1.316755038	2.152785519	CHST6;HACE1;EBI3;VEGFC;AVPR1A;COX6B1;RPS26;DAD1;PLAGL2;DNA2;CRLF3;SCARF1;SH2B3;ZNF585A
hsa-miR-1273e	0.195026272	0.934992595	0	0	1.370217764	2.239786734	SPRED1;PARD6B;HACE1;ZNF607;CADM1;C14ORF2;EGF;FBXL3;PSMG1;CBFA2T3;SH2B3
hsa-miR-92b-3p	0.195447439	0.934992595	0	0	1.290749893	2.107102459	KDM3A;DOCK9;FZD6;PIK3CD;CASD1;GTF2E1;SGPP1;HIST2H2AC;PARD6B;FAM135A;ZNF607;SNRPD1;MAP1B;ZNF721;ATP7A;SH2B3
hsa-miR-548aw	0.195554265	0.934992595	0	0	1.505591799	2.457001403	SMAD4;FZD6;HBP1;RNF111;MED12L;KCNJ2;E2F8
hsa-miR-5704	0.196458298	0.934992595	0	0	2.523950554	4.107237591	PLSCR1;ZNF607
hsa-miR-5699-3p	0.197691434	0.934992595	0	0	1.646322908	2.668768258	N6AMT1;RPS26;MRPS15;PLSCR1;ELOVL7
hsa-miR-7162-3p	0.197691434	0.934992595	0	0	1.646322908	2.668768258	ATP5D;PIK3CD;PLAGL2;DNA2;ZNF200
hsa-miR-4421	0.197691434	0.934992595	0	0	1.646322908	2.668768258	N6AMT1;RPS26;MRPS15;PLSCR1;ELOVL7
mmu-miR-9-5p	0.197878342	0.934992595	0	0	1.345112227	2.179220182	GUCY1B3;ADCYAP1R1;HEATR5A;MMD;DOCK9;SACM1L;PLXNB3;PIK3CD;FAM43A;DHCR24;ARHGAP6;SIRT1
hsa-miR-372-3p	0.198724334	0.934992595	0	0	1.363985788	2.203978254	SPIB;TTC9;SPRED1;DAD1;MAP1B;FZD6;CNKSR3;KREMEN1;COX6C;SLC6A4;COX6B1
hsa-miR-4676-5p	0.200427463	0.934992595	0	0	1.765386876	2.83751141	CHST6;CLPP;CNKSR3;KREMEN1
hsa-miR-575	0.200427463	0.934992595	0	0	1.765386876	2.83751141	CHST6;CLPP;CNKSR3;KREMEN1
hsa-miR-3150a-3p	0.200792039	0.934992595	0	0	1.636554622	2.62746478	PER3;HLX;CNKSR3;E2F1;SLC6A4
hsa-miR-6763-5p	0.200792039	0.934992595	0	0	1.636554622	2.62746478	PER3;HLX;CNKSR3;E2F1;SLC6A4
hsa-miR-517-5p	0.202937325	0.934992595	0	0	2.467736859	3.935690101	SNRK;BBS10
hsa-miR-4299	0.202937325	0.934992595	0	0	2.467736859	3.935690101	ZNF607;C16ORF87
hsa-miR-204-3p	0.204085626	0.934992595	0	0	1.75139646	2.783346646	CTSA;COL9A2;GTPBP2;GLUL
hsa-miR-6858-5p	0.204085626	0.934992595	0	0	1.75139646	2.783346646	PLSCR1;TSC22D1;SH3TC2;HIST1H4C
hsa-miR-1272	0.205593127	0.934992595	0	0	1.961229947	3.102383704	ZNF284;UQCRH;MYLK
hsa-miR-1288-5p	0.205593127	0.934992595	0	0	1.961229947	3.102383704	PLSCR1;UQCRQ;ZNF585A
hsa-miR-6783-3p	0.205998813	0.934992595	0	0	1.539196915	2.431753926	S100A2;SNRPD1;CNKSR3;TUBD1;CALR;COX6B1
hsa-miR-1343-3p	0.205998813	0.934992595	0	0	1.539196915	2.431753926	S100A2;SNRPD1;CNKSR3;TUBD1;CALR;COX6B1
hsa-miR-4716-5p	0.207042444	0.934992595	0	0	1.617358804	2.547067534	TIMM8B;HEATR5A;DAD1;CLPP;TMOD2
mmu-miR-126a-3p	0.207761212	0.934992595	0	0	4.621704331	7.262388488	SPRED1
mmu-miR-668-3p	0.207761212	0.934992595	0	0	4.621704331	7.262388488	PLA2G7
mmu-miR-877-5p	0.207761212	0.934992595	0	0	4.621704331	7.262388488	MAFB
mmu-miR-702-3p	0.207761212	0.934992595	0	0	4.621704331	7.262388488	MTUS1
hsa-miR-3605-3p	0.207761212	0.934992595	0	0	4.621704331	7.262388488	MAML2
mmu-miR-547-3p	0.207761212	0.934992595	0	0	4.621704331	7.262388488	IFITM10
mmu-miR-466b-3p	0.207763388	0.934992595	0	0	1.737624644	2.730425875	MAP3K1;HIST1H1D;E2F1;ATP7A
mmu-miR-466c-3p	0.207763388	0.934992595	0	0	1.737624644	2.730425875	MAP3K1;HIST1H1D;E2F1;ATP7A
mmu-miR-466p-3p	0.207763388	0.934992595	0	0	1.737624644	2.730425875	MAP3K1;HIST1H1D;E2F1;ATP7A
hsa-let-7c-5p	0.208556767	0.934992595	0	0	1.328682493	2.082768283	CHST6;ID1;MTUS1;KREMEN1;PLAGL2;CCNC;FAM43A;ZNF799;DNA2;SIRT1;ZNF200;COX6B1
hsa-miR-31-5p	0.208774824	0.934992595	0	0	1.532057517	2.399966579	MED12;SMAD4;SPRED1;PLAGL2;GTF2E1;RNF111
hsa-miR-6735-3p	0.209440084	0.934992595	0	0	2.413967237	3.773797414	SNRPD1;HSPA1A
mmu-miR-34c-5p	0.209440084	0.934992595	0	0	2.413967237	3.773797414	CTSA;ANKRD28
hsa-miR-4317	0.209440084	0.934992595	0	0	2.413967237	3.773797414	ZNF616;ZNF217
hsa-miR-711	0.209440084	0.934992595	0	0	2.413967237	3.773797414	VSIG2;DHCR24
hsa-miR-124-3p	0.209723617	0.934992595	0	0	1.189236205	1.857545005	SLC35F3;MAML1;MRPS12;ARPC5L;DNAJC25;PLA2G7;GTF2E1;SH2B3;TIMM8B;CHST6;SDF2L1;TRPC6;S100A2;TRPC1;DHCR24;LYSMD3;NPM3;SIRT1;HIPK3;BMP6;C1ORF122;TRAIP;HEATR5A;ID1;CNKSR3;LRRN1;DSG2;CALR;SNRPF;SEC24D
hsa-miR-5190	0.210187479	0.934992595	0	0	1.938325846	3.023314186	ABCD2;FZD6;MYLK
hsa-miR-580-5p	0.210187479	0.934992595	0	0	1.938325846	3.023314186	NHS;LYSMD3;MED12L
hsa-miR-4646-5p	0.211460195	0.934992595	0	0	1.724066344	2.678713775	CTSA;COL9A2;GTPBP2;GLUL
hsa-miR-3925-3p	0.211460195	0.934992595	0	0	1.724066344	2.678713775	RPS26;DAD1;PLAGL2;ZNF585A
hsa-miR-5700	0.214804359	0.934992595	0	0	1.915948276	2.946781372	SPRED1;DSG2;ZNF799
hsa-miR-7855-5p	0.214804359	0.934992595	0	0	1.915948276	2.946781372	PLSCR1;COX6B1;C16ORF87
hsa-miR-3175	0.215545242	0.934992595	0	0	1.459877739	2.240305678	SPRED1;HACE1;PER3;HLX;E2F1;CALR;SLC6A4
hsa-miR-4703-3p	0.215963702	0.934992595	0	0	2.362485685	3.620851716	MAP3K1;CADM1
hsa-miR-548q	0.215963702	0.934992595	0	0	2.362485685	3.620851716	PLAGL2;SCARF1
mmu-miR-451a	0.215963702	0.934992595	0	0	2.362485685	3.620851716	SNRK;IRF8
hsa-miR-625-5p	0.217181586	0.934992595	0	0	1.511026981	2.307370649	CHST6;STMN3;PSMG1;CALR;DNAJC15;GLUL
hsa-miR-6884-5p	0.217643422	0.934992595	0	0	1.315286934	2.005677407	ZNF607;SNRPD1;UQCRQ;EGF;ZNF439;ADM;DNA2;GLUL;SCARF1;C16ORF87;COX6B1;CKS1B
hsa-miR-2110	0.218908727	0.934992595	0	0	1.697570736	2.578780395	HLX;CFL1;CNKSR3;GTPBP2
hsa-miR-1224-5p	0.219442689	0.934992595	0	0	1.894079287	2.872682206	PLSCR1;SH3TC2;HIST1H4C
hsa-miR-6715b-3p	0.219442689	0.934992595	0	0	1.894079287	2.872682206	SMAD4;MAML2;CNKSR3
hsa-miR-6084	0.221832577	0.934992595	0	0	4.265971317	6.423837572	TNFAIP2
hsa-miR-1298-3p	0.222505399	0.934992595	0	0	2.313149197	3.476209664	BBS10;GLUL
hsa-miR-4799-3p	0.222505399	0.934992595	0	0	2.313149197	3.476209664	GINS3;CFL1
hsa-miR-5681a	0.222659345	0.934992595	0	0	1.684624018	2.530494418	ZNF284;TUBD1;CALR;GTPBP2
hsa-miR-141-5p	0.222659345	0.934992595	0	0	1.684624018	2.530494418	SPIB;HEATR5A;SACM1L;SLC6A4
hsa-miR-7703	0.223494615	0.934992595	0	0	1.324790296	1.985023334	CHST6;HACE1;SNRPD1;VEGFC;HBP1;DNA2;COL9A2;AVPR1A;SCARF1;SH2B3;COX6B1
mmu-miR-301b-3p	0.224225906	0.934992595	0	0	1.370155406	2.048521025	ADCYAP1R1;WDR47;CTSO;SLC35F3;MAP1B;FZD6;RNF38;ZNF217;PPM1D
hsa-miR-6849-3p	0.226030892	0.934992595	0	0	1.253219807	1.863642624	CHST6;HACE1;KLHL26;EBI3;VEGFC;ELOVL7;AVPR1A;COX6B1;SNRPD1;FBXL3;DNA2;CALR;CRLF3;GLUL;SCARF1;SH2B3
hsa-miR-7641	0.226426795	0.934992595	0	0	1.671871988	2.48328762	SPIB;PLSCR1;ZNF799;ANG
hsa-miR-6165	0.226426795	0.934992595	0	0	1.671871988	2.48328762	KREMEN1;NHS;SH2B3;COX6B1
hsa-miR-508-5p	0.227412864	0.934992595	0	0	1.318954739	1.953356309	CHST6;HACE1;SNRPD1;EBI3;VEGFC;DNA2;AVPR1A;CRLF3;SCARF1;SH2B3;COX6B1
hsa-miR-4446-5p	0.228565888	0.934992595	0	0	1.483858644	2.190072616	HCAR2;LMAN1;ADCYAP1R1;FAM174B;GLUL;ARHGAP6
hsa-miR-5587-5p	0.228779436	0.934992595	0	0	1.851799242	2.731398141	TIMM8B;HEATR5A;CNKSR3
hsa-miR-3143	0.228779436	0.934992595	0	0	1.851799242	2.731398141	MRPL36;AMPD3;ZNF780A
hsa-miR-4276	0.228779436	0.934992595	0	0	1.851799242	2.731398141	ABCD2;FZD6;MYLK
hsa-miR-628-5p	0.229062488	0.934992595	0	0	2.265826444	3.339285375	PLSCR1;FDXR
hsa-miR-4720-5p	0.229062488	0.934992595	0	0	2.265826444	3.339285375	GINS3;CFL1
mmu-miR-29b-3p	0.229062488	0.934992595	0	0	2.265826444	3.339285375	COL4A3;SIRT1
hsa-miR-596	0.229062488	0.934992595	0	0	2.265826444	3.339285375	RPS26;CFL1
hsa-miR-6750-3p	0.229062488	0.934992595	0	0	2.265826444	3.339285375	CNKSR3;MED12L
hsa-miR-5588-5p	0.229062488	0.934992595	0	0	2.265826444	3.339285375	GINS3;CFL1
hsa-miR-3927-3p	0.229400375	0.934992595	0	0	1.553551476	2.287272774	FAM135A;MTUS1;KREMEN1;PLAGL2;KCNJ2
hsa-miR-8052	0.230210525	0.934992595	0	0	1.659310286	2.437130341	MRTO4;KREMEN1;TUBD1;GTPBP2
hsa-miR-6835-3p	0.230210525	0.934992595	0	0	1.659310286	2.437130341	TTC9;ZNF217;LYSMD3;SLC16A14
hsa-miR-4262	0.230210525	0.934992595	0	0	1.659310286	2.437130341	ZNF781;ZNF616;ZNF439;NPM3
hsa-miR-3199	0.230210525	0.934992595	0	0	1.659310286	2.437130341	MRTO4;KREMEN1;TUBD1;GTPBP2
hsa-miR-4266	0.23347575	0.934992595	0	0	1.831356144	2.664031773	KATNAL1;MTUS1;COX6B1
hsa-miR-6879-3p	0.234009986	0.934992595	0	0	1.646934684	2.391993918	ZNF781;YTHDF3;TUBD1;SMYD4
hsa-miR-4427	0.23563237	0.934992595	0	0	2.220396601	3.209544303	N6AMT1;PLAGL2
hsa-miR-3617-3p	0.23563237	0.934992595	0	0	2.220396601	3.209544303	ANKRD28;SCARF1
hsa-miR-6510-3p	0.23563237	0.934992595	0	0	2.220396601	3.209544303	PARD6B;COL9A2
hsa-miR-3912-3p	0.235654704	0.934992595	0	0	3.961057304	5.72526336	NEDD9
mmu-miR-687	0.235654704	0.934992595	0	0	3.961057304	5.72526336	HBP1
mmu-miR-696	0.235654704	0.934992595	0	0	3.961057304	5.72526336	ZFAND2A
hsa-miR-6831-5p	0.235914829	0.934992595	0	0	1.536227309	2.218749184	FAM135A;MTUS1;KREMEN1;PLAGL2;KCNJ2
hsa-miR-519e-5p	0.235914829	0.934992595	0	0	1.536227309	2.218749184	RPS26;FCGR3B;HEATR5A;GINS3;ZNF616
hsa-miR-373-3p	0.236301303	0.934992595	0	0	1.289270126	1.859962429	SPIB;TTC9;SPRED1;DAD1;MAP1B;FZD6;CNKSR3;KREMEN1;COX6C;SIRT1;SLC6A4;COX6B1
hsa-miR-3620-3p	0.238189307	0.934992595	0	0	1.81135746	2.598735555	YTHDF3;CNKSR3;ZNF585A
hsa-miR-4327	0.238189307	0.934992595	0	0	1.81135746	2.598735555	CADM1;SCARF1;SH2B3
hsa-miR-223-5p	0.241518057	0.934992595	0	0	1.4064484	1.998297412	HACE1;KATNAL1;EGF;ANG;ATP7A;HSPA1A;E2F8
hsa-miR-519d-5p	0.241653912	0.934992595	0	0	1.622725477	2.304673733	HEATR5A;GINS3;ZNF616;TMOD2
hsa-miR-616-3p	0.242212533	0.934992595	0	0	2.17674832	3.086497868	SMAD4;CXCL5
hsa-miR-4506	0.242212533	0.934992595	0	0	2.17674832	3.086497868	FZD6;NEDD9
hsa-miR-8083	0.242212533	0.934992595	0	0	2.17674832	3.086497868	ABCD2;VSIG2
mmu-miR-3106-5p	0.242212533	0.934992595	0	0	2.17674832	3.086497868	CCDC85B;ZNF799
hsa-miR-892c-5p	0.242919084	0.934992595	0	0	1.791788856	2.535429396	PLSCR1;ZNF799;ZNF189
hsa-miR-4735-3p	0.242919084	0.934992595	0	0	1.791788856	2.535429396	ZNF132;PARD6B;FBXL3
hsa-let-7i-5p	0.243658929	0.934992595	0	0	1.366241757	1.929114047	MTUS1;KREMEN1;PLAGL2;FAM43A;ZNF799;DNA2;ZNF200;COX6B1
hsa-miR-515-5p	0.245781754	0.934992595	0	0	1.510947205	2.120329309	RPS26;FCGR3B;HEATR5A;GINS3;ZNF616
mmu-miR-34b-5p	0.24610658	0.934992595	0	0	1.361993144	1.909501566	CTSA;ANKRD28;DOCK9;KCNQ2;TMOD2;ZNF780A;SGPP1;ATP5J2
hsa-miR-6838-3p	0.248800549	0.934992595	0	0	2.134778819	2.969698735	CTSA;CALR
hsa-miR-556-3p	0.248800549	0.934992595	0	0	2.134778819	2.969698735	AOC3;DSG2
hsa-miR-1298-5p	0.248800549	0.934992595	0	0	2.134778819	2.969698735	MED23;ZNF799
hsa-miR-3157-3p	0.248800549	0.934992595	0	0	2.134778819	2.969698735	ANG;DNA2
mmu-miR-761	0.249231997	0.934992595	0	0	3.696798493	5.136225002	SDF2L1
mmu-miR-3473b	0.249231997	0.934992595	0	0	3.696798493	5.136225002	AOC3
hsa-miR-196b-3p	0.249231997	0.934992595	0	0	3.696798493	5.136225002	HIPK3
hsa-miR-4479	0.249231997	0.934992595	0	0	3.696798493	5.136225002	CADM1
mmu-miR-291b-3p	0.249231997	0.934992595	0	0	3.696798493	5.136225002	MYL6B
mmu-miR-683	0.249231997	0.934992595	0	0	3.696798493	5.136225002	HIPK3
mmu-miR-139-5p	0.249354213	0.934992595	0	0	1.599212937	2.221116228	SPIB;CTSA;MRPL40;ZNF799
hsa-miR-181d-5p	0.249500535	0.934992595	0	0	1.391163793	1.931344651	LMAN1;ZNF781;PARD6B;ZNF616;ZNF439;MTUS1;NPM3
hsa-miR-5692a	0.252179329	0.934992595	0	0	1.386141449	1.909569002	PARD6B;SH3TC2;TMOD2;NHS;PSMG1;ZNF780A;C16ORF87
hsa-miR-7845-5p	0.252423263	0.934992595	0	0	1.75388756	2.414485779	E2F1;PLAGL2;GTPBP2
hsa-miR-4664-5p	0.252423263	0.934992595	0	0	1.75388756	2.414485779	GINS3;ADM;UQCRH
hsa-miR-6742-5p	0.252423263	0.934992595	0	0	1.75388756	2.414485779	GINS3;ADM;AMPD3
hsa-miR-4291	0.252423263	0.934992595	0	0	1.75388756	2.414485779	MED23;MAML1;FZD6
hsa-miR-4432	0.252423263	0.934992595	0	0	1.75388756	2.414485779	CHST6;KATNAL1;SNRPD1
hsa-miR-663a	0.253224149	0.934992595	0	0	1.587708588	2.180686336	STMN3;PIK3CD;PSMG1;CALR
hsa-miR-941	0.255394075	0.934992595	0	0	2.094393073	2.85873666	CTSA;CKS1B
hsa-miR-135b-3p	0.255394075	0.934992595	0	0	2.094393073	2.85873666	CNKSR3;DNAJC15
mmu-miR-3471	0.255394075	0.934992595	0	0	2.094393073	2.85873666	ANKRD28;HEATR5A
hsa-miR-4651	0.255754828	0.934992595	0	0	1.486478228	2.026866572	GINS3;STMN3;ADM;CALR;UQCRH
hsa-miR-4680-5p	0.257106559	0.934992595	0	0	1.57636742	2.141124146	PLSCR1;DAD1;TMOD2;SEC24D
mmu-miR-190a-5p	0.257106559	0.934992595	0	0	1.57636742	2.141124146	SLC35F3;MFAP3;PLAGL2;ELOVL7
hsa-miR-6732-5p	0.257195679	0.934992595	0	0	1.735529119	2.356706385	PLAGL2;CALR;DNAJC15
hsa-miR-181c-5p	0.257562837	0.934992595	0	0	1.376203241	1.866808082	LMAN1;ZNF781;ZNF616;ZNF439;MTUS1;NPM3;SIRT1
hsa-miR-340-5p	0.258464058	0.934992595	0	0	1.341133988	1.814552456	SNRK;BBS10;CCNG2;FBXL3;MRPL36;ERH;LYSMD3;SLC16A14
hsa-miR-24-3p	0.259701339	0.934992595	0	0	1.201716525	1.620181862	RANBP1;ZNF284;DHCR24;PPM1D;GTF2E1;SLC6A4;COX6B1;MRPL40;MAFB;SNRPD1;CNKSR3;NHS;E2F1;PLAGL2;ZNF217;SMYD4;DNA2;GLUL
hsa-miR-33a-3p	0.261000908	0.934992595	0	0	1.565185988	2.102406952	HCAR2;PLSCR1;ZNF200;E2F8
hsa-miR-7850-5p	0.261980342	0.934992595	0	0	1.717549203	2.300632783	ADM;KCNJ2;COX6B1
hsa-miR-450a-2-3p	0.261980342	0.934992595	0	0	1.717549203	2.300632783	HLX;CNKSR3;HIST1H1B
hsa-miR-4475	0.261990846	0.934992595	0	0	2.055503095	2.753234816	CADM1;E2F8
hsa-miR-3136-3p	0.261990846	0.934992595	0	0	2.055503095	2.753234816	S100A2;ZNF585A
hsa-miR-3200-5p	0.261990846	0.934992595	0	0	2.055503095	2.753234816	MFAP3;VEGFC
hsa-miR-7155-3p	0.261990846	0.934992595	0	0	2.055503095	2.753234816	S100A2;ZNF585A
hsa-miR-555	0.261990846	0.934992595	0	0	2.055503095	2.753234816	MRPL36;CRLF3
hsa-miR-5581-3p	0.261990846	0.934992595	0	0	2.055503095	2.753234816	ZNF439;MYLK
hsa-miR-4737	0.262568778	0.934992595	0	0	3.465572034	4.634309233	ZNF607
hsa-miR-1908-3p	0.262568778	0.934992595	0	0	3.465572034	4.634309233	SNRPD1
mmu-miR-488-3p	0.262568778	0.934992595	0	0	3.465572034	4.634309233	KCNJ2
hsa-miR-1277-3p	0.262568778	0.934992595	0	0	3.465572034	4.634309233	SPRED1
hsa-miR-4671-5p	0.262568778	0.934992595	0	0	3.465572034	4.634309233	ATP5D
hsa-miR-887-3p	0.262568778	0.934992595	0	0	3.465572034	4.634309233	CRLF3
hsa-miR-6736-3p	0.263781041	0.934992595	0	0	1.407856081	1.876159571	SPIB;TMEM168;CNKSR3;PSMG1;ZNF799;ROMO1
hsa-miR-101-3p	0.265188595	0.934992595	0	0	1.304710079	1.731759992	TMEM168;ZNF284;CADM1;SACM1L;FZD6;VEGFC;PIK3CD;LYSMD3;RNF111
hsa-miR-608	0.2658249	0.934992595	0	0	1.462781955	1.938065347	GINS3;STMN3;ADM;CALR;UQCRH
hsa-miR-5698	0.265913525	0.934992595	0	0	1.265922304	1.67682058	SPIB;CHST6;TMEM168;HACE1;HEATR5A;CNKSR3;STMN3;TUBD1;ANG;CALR;FFAR1
hsa-let-7c-3p	0.266776291	0.934992595	0	0	1.699936224	2.246201944	USMG5;FBXL3;CMIP
hsa-miR-6812-5p	0.266776291	0.934992595	0	0	1.699936224	2.246201944	GINS3;ADM;UQCRH
hsa-miR-6846-5p	0.266776291	0.934992595	0	0	1.699936224	2.246201944	E2F1;STMN3;CALR
hsa-miR-6848-5p	0.266776291	0.934992595	0	0	1.699936224	2.246201944	E2F1;STMN3;CALR
hsa-miR-4419b	0.267998699	0.934992595	0	0	1.263246224	1.663408711	N6AMT1;PARD6B;SNRPD1;UQCRQ;ZNF439;DNA2;PPM1D;GLUL;SCARF1;COX6B1;CKS1B
hsa-miR-519b-3p	0.268485125	0.934992595	0	0	1.324893646	1.742181841	SMAD4;KATNAL1;DAD1;MAP1B;FZD6;KREMEN1;HBP1;COX6C
hsa-miR-3929	0.270089245	0.934992595	0	0	1.260581156	1.650104308	N6AMT1;PARD6B;SNRPD1;UQCRQ;ZNF439;DNA2;PPM1D;GLUL;SCARF1;COX6B1;CKS1B
hsa-miR-4478	0.270089245	0.934992595	0	0	1.260581156	1.650104308	N6AMT1;PARD6B;SNRPD1;UQCRQ;ZNF439;DNA2;PPM1D;GLUL;SCARF1;COX6B1;CKS1B
hsa-miR-6737-5p	0.271582578	0.934992595	0	0	1.682679063	2.193353704	GINS3;ADM;UQCRH
hsa-miR-6857-5p	0.271582578	0.934992595	0	0	1.682679063	2.193353704	HLX;CFL1;CNKSR3
hsa-miR-8063	0.272587665	0.934992595	0	0	1.447395833	1.88131788	ADCYAP1R1;SPRED1;AVPR1A;CXCL5;MYLK
hsa-miR-6842-5p	0.272750284	0.934992595	0	0	1.53256705	1.991108988	STMN3;NEDD9;ZNF799;CALR
hsa-miR-7110-5p	0.272750284	0.934992595	0	0	1.53256705	1.991108988	STMN3;NEDD9;ZNF799;CALR
hsa-miR-6752-5p	0.272750284	0.934992595	0	0	1.53256705	1.991108988	STMN3;NEDD9;ZNF799;CALR
hsa-miR-943	0.275185452	0.934992595	0	0	1.981889923	2.557252461	PLAGL2;SULF2
hsa-miR-4751	0.275185452	0.934992595	0	0	1.981889923	2.557252461	GADD45GIP1;CFL1
hsa-miR-6797-3p	0.275185452	0.934992595	0	0	1.981889923	2.557252461	NHS;ZNF799
hsa-miR-7154-5p	0.275185452	0.934992595	0	0	1.981889923	2.557252461	SH3TC2;FZD6
mmu-miR-453	0.275669299	0.934992595	0	0	3.261548687	4.202679405	WDR34
hsa-miR-516a-5p	0.275669299	0.934992595	0	0	3.261548687	4.202679405	CALR
hsa-miR-1199-3p	0.275669299	0.934992595	0	0	3.261548687	4.202679405	DNA2
mmu-miR-1952	0.275669299	0.934992595	0	0	3.261548687	4.202679405	ADM
mmu-miR-188-3p	0.275669299	0.934992595	0	0	3.261548687	4.202679405	KBTBD11
mmu-miR-3078-5p	0.275669299	0.934992595	0	0	3.261548687	4.202679405	ELOVL7
mmu-miR-212-3p	0.275669299	0.934992595	0	0	3.261548687	4.202679405	ELOVL7
mmu-miR-1892	0.275669299	0.934992595	0	0	3.261548687	4.202679405	GLUL
hsa-miR-6756-5p	0.275823761	0.934992595	0	0	1.384203831	1.782845071	FZD6;STMN3;HIST1H1E;CALR;SLC6A4;HIST2H2AC
hsa-miR-526b-5p	0.275823761	0.934992595	0	0	1.384203831	1.782845071	PLSCR1;CNKSR3;TMOD2;ZNF439;NFATC2;C16ORF87
hsa-miR-6766-5p	0.275823761	0.934992595	0	0	1.384203831	1.782845071	FZD6;STMN3;HIST1H1E;CALR;SLC6A4;HIST2H2AC
mmu-miR-3082-5p	0.275982853	0.934992595	0	0	1.439822354	1.853651114	SPIB;CTSA;MRPL40;ZNF799;MRPL11
hsa-miR-6819-5p	0.276398265	0.934992595	0	0	1.665767045	2.142030607	GINS3;ADM;UQCRH
hsa-miR-4733-3p	0.276398265	0.934992595	0	0	1.665767045	2.142030607	ZNF781;VSIG2;ZNF780A
hsa-miR-130a-3p	0.276965068	0.934992595	0	0	1.287605688	1.653110449	CTSA;SMAD4;ABCD2;MAFB;DAD1;FZD6;KREMEN1;HBP1;ROMO1
hsa-miR-1225-3p	0.280633221	0.934992595	0	0	1.51156075	1.920750409	PER3;EGF;PSMG1;CALR
hsa-miR-1-3p	0.280783476	0.934992595	0	0	1.176391311	1.494218662	MTX1;MMD;FN1;TBC1D9;HIPK3;HIST2H2AC;SPRED1;PARD6B;LGALS1;SH3TC2;TMEM106C;PLAGL2;PSMG1;ZNF799;DSG2;CALR;SAC3D1;HIST1H1B;KCNJ2
hsa-miR-519a-3p	0.281166174	0.934992595	0	0	1.305129007	1.655959973	SMAD4;KATNAL1;DAD1;MAP1B;FZD6;KREMEN1;HBP1;COX6C
hsa-miR-3074-5p	0.281222431	0.934992595	0	0	1.649189919	2.09217776	ABCD2;CXCR5;ZNF217
hsa-miR-708-5p	0.281222431	0.934992595	0	0	1.649189919	2.09217776	CCND3;TSC22D1;CXCL5
hsa-miR-488-5p	0.281779142	0.934992595	0	0	1.947020526	2.466157917	RNF38;ZNF585A
hsa-miR-4711-5p	0.281779142	0.934992595	0	0	1.947020526	2.466157917	MAP1B;COL9A2
hsa-miR-6076	0.281779142	0.934992595	0	0	1.947020526	2.466157917	NHS;ZNF799
hsa-miR-3646	0.282799165	0.934992595	0	0	1.424908425	1.799685412	RANBP1;MAP3K1;SH3TC2;CALR;KCNJ2
hsa-miR-765	0.283721654	0.934992595	0	0	1.301245429	1.63925904	AOC3;CCND3;STMN3;HBP1;ZNF710;CALR;EPHB2;CXCL5
hsa-miR-519c-3p	0.283721654	0.934992595	0	0	1.301245429	1.63925904	SMAD4;KATNAL1;DAD1;MAP1B;FZD6;KREMEN1;HBP1;COX6C
hsa-miR-2113	0.284588138	0.934992595	0	0	1.501270501	1.886665064	NDUFA6;FZD6;COL9A2;E2F8
hsa-miR-4468	0.284588138	0.934992595	0	0	1.501270501	1.886665064	C14ORF2;FZD6;PLAGL2;CALR
hsa-miR-342-3p	0.284953599	0.934992595	0	0	1.32854733	1.667896742	E2F1;CALR;ZNF780A;PPM1D;PLA2G7;HIPK3;ISOC2
hsa-miR-485-5p	0.285433049	0.934992595	0	0	1.228412794	1.540119813	ZNF607;SNRPD1;UQCRQ;EGF;ZNF439;ADM;DNA2;GLUL;SCARF1;C16ORF87;COX6B1;CKS1B
hsa-miR-28-5p	0.286054165	0.934992595	0	0	1.632937834	2.043742697	CCND3;TSC22D1;CXCL5
hsa-miR-3691-3p	0.286054165	0.934992595	0	0	1.632937834	2.043742697	EDAR;GINS3;ZNF439
hsa-miR-511-5p	0.286054165	0.934992595	0	0	1.632937834	2.043742697	FCGR3B;SEC24D;CXCL5
hsa-miR-890	0.286054165	0.934992595	0	0	1.632937834	2.043742697	ZNF607;PSMG1;COX6B1
hsa-miR-19b-3p	0.286550024	0.934992595	0	0	1.197560256	1.496761291	SMAD4;MAP3K1;FZD6;MTUS1;RNASE1;MED12L;HIPK3;KATNAL1;DAD1;ZNF217;HBP1;ZNF721;RNF111;KCNJ2;E2F8
hsa-miR-892a	0.288367781	0.934992595	0	0	1.913353522	2.379290685	KATNAL1;PLAGL2
hsa-miR-3192-3p	0.288367781	0.934992595	0	0	1.913353522	2.379290685	MFAP3;UQCRH
mmu-miR-302b-3p	0.288367781	0.934992595	0	0	1.913353522	2.379290685	MYL6B;FBXL3
hsa-miR-6722-5p	0.288367781	0.934992595	0	0	1.913353522	2.379290685	UQCRQ;MRPL36
mmu-miR-291b-5p	0.288537731	0.934992595	0	0	3.080194601	3.828464485	HIPK3
mmu-miR-465a-5p	0.288537731	0.934992595	0	0	3.080194601	3.828464485	MAP3K1
hsa-miR-4665-3p	0.288537731	0.934992595	0	0	3.080194601	3.828464485	SNRPD1
mmu-miR-1928	0.288537731	0.934992595	0	0	3.080194601	3.828464485	SPIB
mmu-miR-291a-5p	0.288537731	0.934992595	0	0	3.080194601	3.828464485	HIPK3
mmu-miR-465c-5p	0.288537731	0.934992595	0	0	3.080194601	3.828464485	MAP3K1
mmu-miR-465b-5p	0.288537731	0.934992595	0	0	3.080194601	3.828464485	MAP3K1
hsa-miR-486-3p	0.289647836	0.934992595	0	0	1.410297317	1.747484529	CTSA;SPRED1;ZNF616;CFL1;CALR
hsa-miR-637	0.290892572	0.934992595	0	0	1.617001324	1.996675252	CHST6;STMN3;CALR
mmu-miR-1b-5p	0.290892572	0.934992595	0	0	1.617001324	1.996675252	HIST1H1D;E2F1;ATP7A
hsa-miR-520g-3p	0.291290892	0.934992595	0	0	1.267652008	1.56356367	SPIB;SPRED1;CNKSR3;NEDD9;DHCR24;NPM3;CRLF3;HIPK3;SLC6A4
hsa-miR-21-5p	0.291373806	0.934992595	0	0	1.21071701	1.492993596	CCR1;ANKRD28;MAP3K1;CADM1;SACM1L;FZD6;ELOVL7;HIPK3;SNRK;PER3;E2F1;ZNF217;RNF111
hsa-miR-4695-3p	0.292522305	0.934992595	0	0	1.481101614	1.820591371	SPIB;ZNF799;ANG;ROMO1
hsa-let-7e-5p	0.293326613	0.934992595	0	0	1.208632321	1.482349555	CTSA;ZNF284;MTUS1;KREMEN1;COX6B1;KATNAL1;NT5DC2;PLAGL2;FAM43A;ZNF799;DNA2;GLUL;ZNF200
hsa-miR-4789-5p	0.294121489	0.934992595	0	0	1.350161827	1.652277234	SNRK;TMEM106C;DSG2;CASD1;ZNF585A;E2F8
mmu-miR-295-3p	0.294949476	0.934992595	0	0	1.880827772	2.296398937	MYL6B;FBXL3
mmu-miR-294-3p	0.294949476	0.934992595	0	0	1.880827772	2.296398937	MYL6B;FBXL3
mmu-miR-302d-3p	0.294949476	0.934992595	0	0	1.880827772	2.296398937	MYL6B;FBXL3
hsa-miR-3174	0.29573677	0.934992595	0	0	1.601371285	1.950927435	NDUFA6;SH3TC2;ADM
hsa-miR-548e-5p	0.296526215	0.934992595	0	0	1.395979899	1.696980595	SPRED1;ZNF284;KATNAL1;SNRPD1;AVPR1A
hsa-miR-4534	0.299975722	0.934992595	0	0	1.388928571	1.672344634	HEATR5A;PLAGL2;ANG;CALR;GLUL
hsa-miR-500b-3p	0.299975722	0.934992595	0	0	1.388928571	1.672344634	TMOD2;ZNF439;ADM;SMYD4;FFAR1
hsa-miR-320c	0.300585889	0.934992595	0	0	1.586038961	1.906453322	GTPBP2;NPM3;CKS1B
mmu-miR-335-3p	0.300585889	0.934992595	0	0	1.586038961	1.906453322	IRF8;SMYD4;CBFA2T3
hsa-miR-6770-3p	0.301178175	0.934992595	0	0	2.917930419	3.501671869	CTSA
mmu-miR-1953	0.301178175	0.934992595	0	0	2.917930419	3.501671869	SGPP1
hsa-miR-4462	0.301178175	0.934992595	0	0	2.917930419	3.501671869	ADM
hsa-miR-190b	0.301522401	0.934992595	0	0	1.849386213	2.217249415	SPRED1;ADCYAP1R1
hsa-miR-3147	0.301522401	0.934992595	0	0	1.849386213	2.217249415	HIST1H1E;SULF2
mmu-miR-291a-3p	0.301522401	0.934992595	0	0	1.849386213	2.217249415	MYL6B;FBXL3
hsa-miR-5693	0.304373719	0.934992595	0	0	1.27097571	1.51182433	SPIB;TMEM168;HEATR5A;SH3TC2;TUBD1;HIST1H1E;ANG;HIST1H1B
hsa-miR-1250-3p	0.306893734	0.934992595	0	0	1.375035361	1.624265654	LMAN1;RNASEL;HEATR5A;RNF38;E2F8
hsa-miR-185-5p	0.306979193	0.934992595	0	0	1.267289014	1.496637036	EDAR;HACE1;CADM1;MZB1;PLAGL2;TMEM160;EPHB2;GLUL
hsa-miR-8065	0.308084798	0.934992595	0	0	1.818975526	2.141625796	ZNF781;VSIG2
hsa-miR-5585-5p	0.308084798	0.934992595	0	0	1.818975526	2.141625796	SPRED1;MFAP3
hsa-miR-331-5p	0.308084798	0.934992595	0	0	1.818975526	2.141625796	FAM135A;KCNJ2
mmu-miR-302a-3p	0.308084798	0.934992595	0	0	1.818975526	2.141625796	MYL6B;FBXL3
hsa-miR-3678-3p	0.310295483	0.934992595	0	0	1.55623407	1.821152208	SH3TC2;E2F1;SLC6A4
hsa-miR-4457	0.310295483	0.934992595	0	0	1.55623407	1.821152208	ZNF780A;CD101;ZNF585A
hsa-miR-2682-5p	0.310295483	0.934992595	0	0	1.55623407	1.821152208	EBI3;TNFAIP2;ULBP2
mmu-miR-342-3p	0.310295483	0.934992595	0	0	1.55623407	1.821152208	TMOD2;MTUS1;E2F1
mmu-miR-26a-5p	0.310682142	0.934992595	0	0	1.241971342	1.451845798	LMAN1;SMAD4;YTHDF3;TMOD2;CCNC;ASAP2;EPHB2;KCNJ2;SGPP1
hsa-miR-149-3p	0.311888152	0.934992595	0	0	1.160564596	1.352186161	ZNF284;HACE1;KLHL26;PPM1D;COX6B1;CD200R1;SH3TC2;SNRPD1;UQCRQ;CFL1;E2F1;PLAGL2;CALR;EPHB2;CRLF3;GLUL;RNF111
mmu-miR-466h-3p	0.31359466	0.934992595	0	0	2.771892655	3.21443646	ELOVL7
hsa-miR-548ad-3p	0.31359466	0.934992595	0	0	2.771892655	3.21443646	SLC16A14
mmu-miR-92a-3p	0.31359466	0.934992595	0	0	2.771892655	3.21443646	HIPK3
hsa-miR-933	0.31359466	0.934992595	0	0	2.771892655	3.21443646	SMAD4
mmu-miR-429-3p	0.31359466	0.934992595	0	0	2.771892655	3.21443646	HIST1H1D
mmu-miR-125a-3p	0.31359466	0.934992595	0	0	2.771892655	3.21443646	MRPL40
mmu-miR-378a-3p	0.31359466	0.934992595	0	0	2.771892655	3.21443646	AOC3
hsa-miR-4690-5p	0.314634974	0.934992595	0	0	1.789545828	2.069327223	NHS;COX6B1
hsa-miR-4804-3p	0.314634974	0.934992595	0	0	1.789545828	2.069327223	SPRED1;MFAP3
hsa-miR-569	0.314634974	0.934992595	0	0	1.789545828	2.069327223	PARD6B;VSIG2
hsa-miR-5682	0.314634974	0.934992595	0	0	1.789545828	2.069327223	NEDD9;ULBP2
hsa-miR-4687-5p	0.314634974	0.934992595	0	0	1.789545828	2.069327223	PPM1D;ZNF200
hsa-miR-4758-5p	0.314634974	0.934992595	0	0	1.789545828	2.069327223	ANG;GTPBP2
mmu-miR-669b-5p	0.314634974	0.934992595	0	0	1.789545828	2.069327223	CCDC167;KCNJ2
hsa-miR-190a-5p	0.314634974	0.934992595	0	0	1.789545828	2.069327223	SPRED1;ADCYAP1R1
hsa-miR-605-5p	0.315154288	0.934992595	0	0	1.541745581	1.780242762	ABCD2;SEC24D;SULF2
hsa-miR-199b-5p	0.315154288	0.934992595	0	0	1.541745581	1.780242762	TSC22D1;TMOD2;SIRT1
hsa-miR-382-5p	0.315154288	0.934992595	0	0	1.541745581	1.780242762	DAD1;NHS;ADM
hsa-miR-130b-3p	0.316303835	0.934992595	0	0	1.194511232	1.374944572	TMEM168;SMAD4;ABCD2;KATNAL1;UQCRQ;DAD1;FZD6;KREMEN1;E2F1;ZNF217;HBP1;ROMO1
hsa-miR-615-3p	0.319934183	0.934992595	0	0	1.148520909	1.308900351	GADD45GIP1;MRPS15;TRPC1;MRPS12;ARPC5L;FN1;MRPL23;MRPL54;PSMD8;RECQL4;CCND3;EBP;PRDX4;SNRPD1;CLPP;RPA3;ITGA7;GLUL
hsa-miR-125b-2-3p	0.320014676	0.934992595	0	0	1.527522936	1.740441945	GINS3;ZNF780A;CD101
hsa-miR-4738-3p	0.320014676	0.934992595	0	0	1.527522936	1.740441945	PARD6B;SH3TC2;MRPL22
hsa-miR-216a-5p	0.320494787	0.934992595	0	0	1.414557134	1.60960938	SEPSECS;TMEM168;CALR;SIRT1
hsa-miR-5590-3p	0.320796694	0.934992595	0	0	1.348058252	1.53267174	ANKRD28;BBS10;MRPL36;ERH;SLC6A4
hsa-miR-6071	0.321171299	0.934992595	0	0	1.761050407	2.000166988	CXCL5;HIPK3
hsa-miR-8080	0.321171299	0.934992595	0	0	1.761050407	2.000166988	RNF38;CKS1B
hsa-miR-6861-5p	0.321171299	0.934992595	0	0	1.761050407	2.000166988	MRPL36;CRLF3
hsa-miR-514a-5p	0.321171299	0.934992595	0	0	1.761050407	2.000166988	TUBD1;SMYD4
hsa-miR-301b-5p	0.321171299	0.934992595	0	0	1.761050407	2.000166988	SH3TC2;ZNF616
hsa-miR-6512-3p	0.321675349	0.934992595	0	0	1.199754902	1.360776978	CHST6;HACE1;SNRPD1;EBI3;VEGFC;DNA2;AVPR1A;CRLF3;SCARF1;SH2B3;COX6B1
hsa-miR-18a-5p	0.32199377	0.934992595	0	0	1.302090795	1.475559343	ZNF132;SMAD4;PARD6B;NEDD9;FBXL3;MYLK
hsa-miR-6720-5p	0.323875235	0.934992595	0	0	1.197344468	1.349882461	CHST6;HACE1;SNRPD1;EBI3;VEGFC;DNA2;AVPR1A;CRLF3;SCARF1;SH2B3;COX6B1
hsa-miR-449c-5p	0.324875846	0.934992595	0	0	1.513558884	1.70171269	EBI3;TNFAIP2;ULBP2
hsa-miR-132-5p	0.325791141	0.934992595	0	0	2.63976325	2.960491247	NFE2L2
mmu-miR-3066-5p	0.325791141	0.934992595	0	0	2.63976325	2.960491247	WDR34
mmu-miR-582-5p	0.325791141	0.934992595	0	0	2.63976325	2.960491247	SGPP1
mmu-miR-323-3p	0.325791141	0.934992595	0	0	2.63976325	2.960491247	KCNJ2
hsa-miR-665	0.326808407	0.934992595	0	0	1.159620098	1.296897305	MRPS15;HACE1;EGF;KREMEN1;COX6B1;SPRED1;ZNF607;CNR2;SNRPD1;UQCRQ;DAD1;DNA2;CALR;GLUL;SCARF1
hsa-miR-4275	0.327692203	0.934992595	0	0	1.733445467	1.933971336	SPRED1;ZNF780A
hsa-miR-3614-3p	0.327692203	0.934992595	0	0	1.733445467	1.933971336	ANKRD28;CHST6
hsa-miR-5009-3p	0.327692203	0.934992595	0	0	1.733445467	1.933971336	SH3TC2;LYSMD3
hsa-miR-4712-5p	0.327692203	0.934992595	0	0	1.733445467	1.933971336	FZD6;PPM1D
hsa-miR-1208	0.327692203	0.934992595	0	0	1.733445467	1.933971336	ABCD2;NFATC2
hsa-miR-6886-3p	0.327692203	0.934992595	0	0	1.733445467	1.933971336	SNRK;ADM
hsa-miR-29a-3p	0.32824254	0.934992595	0	0	1.291863797	1.439139489	RNASEL;NEDD9;HBP1;ULBP2;PPM1D;GLUL
hsa-miR-4701-3p	0.328528774	0.934992595	0	0	1.396620617	1.554621499	PARD6B;SNRPD1;COL9A2;HIST2H2AC
hsa-miR-1248	0.328528774	0.934992595	0	0	1.396620617	1.554621499	SPIB;MRPS15;SH2B3;CXCL5
hsa-miR-6736-5p	0.328528774	0.934992595	0	0	1.396620617	1.554621499	PARD6B;SNRPD1;COL9A2;HIST2H2AC
hsa-miR-224-3p	0.329737012	0.934992595	0	0	1.499846437	1.664019442	VIL1;PARD6B;PLAGL2
mmu-miR-466i-3p	0.330630945	0.934992595	0	0	1.235030419	1.366872999	ADCYAP1R1;RNASEL;PARD6B;HIST1H1D;E2F1;NFATC2;ADM;MYLK
mmu-miR-804	0.331272417	0.934992595	0	0	1.328503076	1.467749104	SPIB;CTSA;MRPL40;MRPL51;ZNF799
mmu-miR-466q	0.331272417	0.934992595	0	0	1.328503076	1.467749104	ANKRD28;TRPC6;NFATC2;NDUFC1;MYLK
mmu-miR-467f	0.331373043	0.934992595	0	0	1.286809527	1.421294662	CD200R1;TRPC6;ZFAND2A;HIST1H1D;NFATC2;NDUFC1
hsa-miR-377-3p	0.331373043	0.934992595	0	0	1.286809527	1.421294662	ZNF781;ADCYAP1R1;PER3;CNKSR3;ALDH7A1;PLA2G7
hsa-miR-10a-3p	0.334196177	0.934992595	0	0	1.706689911	1.870578398	MRPS15;NFATC2
hsa-miR-4699-5p	0.334196177	0.934992595	0	0	1.706689911	1.870578398	AOC3;ZNF607
hsa-miR-4678	0.334196177	0.934992595	0	0	1.706689911	1.870578398	VEGFC;ZNF799
hsa-miR-4313	0.334196177	0.934992595	0	0	1.706689911	1.870578398	PER3;NPM3
hsa-miR-1180-3p	0.334196177	0.934992595	0	0	1.706689911	1.870578398	HIST1H1E;COX6B1
hsa-miR-129-1-3p	0.334196177	0.934992595	0	0	1.706689911	1.870578398	EPHB2;ZNF200
hsa-miR-1238-5p	0.334196177	0.934992595	0	0	1.706689911	1.870578398	ANG;GTPBP2
hsa-miR-493-5p	0.334597401	0.934992595	0	0	1.486378856	1.627328088	USMG5;FBXL3;ATP7A
hsa-miR-4762-3p	0.334597401	0.934992595	0	0	1.486378856	1.627328088	MAP3K1;PLAGL2;UQCRH
hsa-miR-522-3p	0.334597401	0.934992595	0	0	1.486378856	1.627328088	VIL1;PARD6B;PLAGL2
hsa-miR-411-5p	0.334771882	0.934992595	0	0	1.322108844	1.446791545	ABCD2;HEATR5A;MAP1B;KREMEN1;COL9A2
hsa-miR-128-3p	0.334923412	0.934992595	0	0	1.185432441	1.296689299	SNRK;CLPP;KREMEN1;PLAGL2;VEGFC;LYSMD3;EPHB2;SIRT1;ABCG1;KBTBD11;SGPP1
hsa-miR-545-3p	0.336574403	0.934992595	0	0	1.379129727	1.50178407	SPRED1;FZD6;PLAGL2;SCARF1
hsa-miR-298	0.336574403	0.934992595	0	0	1.379129727	1.50178407	ZNF284;MAP1B;TNFAIP2;GLUL
hsa-miR-1262	0.336574403	0.934992595	0	0	1.379129727	1.50178407	PARD6B;SNRPD1;COL9A2;HIST2H2AC
mmu-miR-1950	0.337771508	0.934992595	0	0	2.519645609	2.734787124	N6AMT1
mmu-miR-144-3p	0.337771508	0.934992595	0	0	2.519645609	2.734787124	SPRED1
hsa-miR-187-3p	0.337771508	0.934992595	0	0	2.519645609	2.734787124	HIPK3
hsa-miR-449c-3p	0.337771508	0.934992595	0	0	2.519645609	2.734787124	COX6C
mmu-miR-222-3p	0.337771508	0.934992595	0	0	2.519645609	2.734787124	SPIB
hsa-miR-4698	0.338274608	0.934992595	0	0	1.31577522	1.426165159	VIL1;CHST6;AVPR1A;MED12L;E2F8
hsa-miR-6747-5p	0.339456254	0.934992595	0	0	1.473149638	1.591605889	GINS3;ADM;UQCRH
hsa-miR-18b-5p	0.339456254	0.934992595	0	0	1.473149638	1.591605889	ZNF132;PARD6B;FBXL3
hsa-miR-5088-3p	0.340600433	0.934992595	0	0	1.370546235	1.476140296	ADCYAP1R1;MRPS15;ARHGAP6;SLC6A4
hsa-miR-3185	0.340600433	0.934992595	0	0	1.370546235	1.476140296	DAD1;VEGFC;ERH;GLUL
hsa-miR-802	0.34068177	0.934992595	0	0	1.680745128	1.809837219	SPRED1;NPM3
hsa-miR-6868-5p	0.34068177	0.934992595	0	0	1.680745128	1.809837219	CFL1;ZNF710
hsa-miR-155-3p	0.34068177	0.934992595	0	0	1.680745128	1.809837219	SIRT1;CXCL5
hsa-miR-3591-3p	0.34068177	0.934992595	0	0	1.680745128	1.809837219	ZNF132;RGS2
hsa-miR-301a-5p	0.34068177	0.934992595	0	0	1.680745128	1.809837219	SH3TC2;ZNF616
hsa-miR-921	0.34068177	0.934992595	0	0	1.680745128	1.809837219	NDUFA6;ADM
hsa-miR-125a-5p	0.34078631	0.934992595	0	0	1.271878213	1.369176459	SMAD4;PARD6B;MAP3K1;FAM174B;MTUS1;ATP5J2
hsa-miR-5571-5p	0.341780288	0.934992595	0	0	1.309501348	1.405863862	SNRPD1;ZNF616;NFATC2;ALDH7A1;PLA2G7
hsa-miR-4286	0.344312826	0.934992595	0	0	1.460152512	1.556821409	ZNF781;FCGR3B;PSMG1
hsa-miR-6804-3p	0.347147587	0.934992595	0	0	1.655574817	1.751606877	TNFAIP2;PSMG1
hsa-miR-1178-3p	0.347147587	0.934992595	0	0	1.655574817	1.751606877	MRPL51;RNF38
hsa-miR-6789-3p	0.347147587	0.934992595	0	0	1.655574817	1.751606877	CHST6;MRTO4
hsa-miR-627-5p	0.347147587	0.934992595	0	0	1.655574817	1.751606877	KDM3A;COX6B1
hsa-miR-513b-3p	0.347147587	0.934992595	0	0	1.655574817	1.751606877	VSIG2;MYLK
hsa-miR-658	0.348656664	0.934992595	0	0	1.353693281	1.426342765	SPRED1;ZNF607;C14ORF2;PIK3CD
hsa-miR-545-5p	0.349166386	0.934992595	0	0	1.447381423	1.522944458	SH3TC2;PLAGL2;RNF111
hsa-miR-5589-3p	0.349166386	0.934992595	0	0	1.447381423	1.522944458	DSG2;DNAJC15;SLC16A14
mmu-miR-320-3p	0.349539577	0.934992595	0	0	2.40997298	2.533215345	E2F1
mmu-miR-3475-3p	0.349539577	0.934992595	0	0	2.40997298	2.533215345	BTN1A1
mmu-miR-214-3p	0.349539577	0.934992595	0	0	2.40997298	2.533215345	SDF2L1
hsa-miR-381-5p	0.349539577	0.934992595	0	0	2.40997298	2.533215345	ZNF607
hsa-miR-4284	0.351424469	0.934992595	0	0	1.151064365	1.203737614	ZNF284;TUBD1;MRPL36;PPM1D;CXCL5;COX6B1;VSIG2;SNRPD1;CNKSR3;ZNF439;NHS;SMYD4;DNA2
hsa-miR-27a-3p	0.352744598	0.934992595	0	0	1.190648225	1.240668548	SPIB;SMAD4;MAP1B;ZNF627;RNF38;PLAGL2;TBC1D9;LYSMD3;NFE2L2
hsa-miR-186-5p	0.353127436	0.934992595	0	0	1.136660523	1.183179808	RANBP1;GUCY1B3;MRPS15;SMAD4;NDUFA4;CXCL5;PSMD8;RPS26;MZT2B;BBS10;KATNAL1;HIST1H1E;FBXL3;GLUL;RNF111
hsa-miR-4714-5p	0.353592289	0.934992595	0	0	1.631144809	1.69575569	TUBD1;SMYD4
hsa-miR-7852-3p	0.353592289	0.934992595	0	0	1.631144809	1.69575569	CADM1;CNKSR3
hsa-miR-4680-3p	0.353592289	0.934992595	0	0	1.631144809	1.69575569	N6AMT1;PLAGL2
mmu-miR-369-3p	0.353592289	0.934992595	0	0	1.631144809	1.69575569	HIST1H1D;GPC6
hsa-miR-3616-5p	0.354016218	0.934992595	0	0	1.434830525	1.489946031	CD200R1;ZNF439;ADM
hsa-miR-7152-5p	0.354016218	0.934992595	0	0	1.434830525	1.489946031	MRPS15;CXCR5;ZNF217
hsa-miR-4309	0.354016218	0.934992595	0	0	1.434830525	1.489946031	HEATR5A;ANG;GLUL
hsa-miR-4496	0.354016218	0.934992595	0	0	1.434830525	1.489946031	YTHDF3;PLAGL2;DHCR24
hsa-miR-1260b	0.356534228	0.934992595	0	0	1.247738321	1.286823765	LMAN1;SMAD4;HLX;SEC61G;STMN3;DHCR24
hsa-miR-1296-5p	0.358861616	0.934992595	0	0	1.422494172	1.457798251	CTSA;SH3TC2;MTUS1
hsa-miR-3622b-3p	0.358861616	0.934992595	0	0	1.422494172	1.457798251	AOC3;KLHL26;PIK3CD
hsa-miR-5586-5p	0.360014589	0.934992595	0	0	1.607422917	1.642160489	ABCD2;DAD1
hsa-miR-6802-3p	0.360014589	0.934992595	0	0	1.607422917	1.642160489	MRPL51;YTHDF3
hsa-miR-124-5p	0.360014589	0.934992595	0	0	1.607422917	1.642160489	SH3TC2;YTHDF3
hsa-miR-129-2-3p	0.360014589	0.934992595	0	0	1.607422917	1.642160489	EPHB2;ZNF200
hsa-miR-4656	0.360014589	0.934992595	0	0	1.607422917	1.642160489	TIMM8B;COX6B1
hsa-miR-598-3p	0.361099102	0.934992595	0	0	2.309439736	2.352401871	TUBD1
hsa-miR-4798-3p	0.361099102	0.934992595	0	0	2.309439736	2.352401871	TMOD2
hsa-miR-574-3p	0.361099102	0.934992595	0	0	2.309439736	2.352401871	SMAD4
mmu-miR-1955-3p	0.361099102	0.934992595	0	0	2.309439736	2.352401871	MAP3K1
hsa-miR-7160-5p	0.362421426	0.934992595	0	0	1.167275606	1.184723555	ZNF607;SNRPD1;UQCRQ;ATP5D;DNA2;GTPBP2;GLUL;SCARF1;ZNF200;COX6B1
hsa-miR-3198	0.363701892	0.934992595	0	0	1.410366911	1.426474321	HEATR5A;ANG;GLUL
hsa-miR-5697	0.364773465	0.934992595	0	0	1.321191155	1.332393219	SPIB;MAP1B;ADM;AVPR1A
hsa-miR-203b-3p	0.364773465	0.934992595	0	0	1.321191155	1.332393219	PLSCR1;TMOD2;SEC24D;CRLF3
hsa-miR-4668-3p	0.364773465	0.934992595	0	0	1.321191155	1.332393219	SPRED1;DAD1;RNF38;C17ORF58
hsa-miR-548l	0.364773465	0.934992595	0	0	1.321191155	1.332393219	CHST6;BBS10;KATNAL1;ERH
hsa-miR-5100	0.366413254	0.934992595	0	0	1.584378794	1.590705967	KATNAL1;SH3TC2
mmu-miR-1971	0.366413254	0.934992595	0	0	1.584378794	1.590705967	ABCD2;ABCG1
mmu-miR-1981-5p	0.366413254	0.934992595	0	0	1.584378794	1.590705967	ABCD2;ABCG1
hsa-miR-3607-5p	0.366413254	0.934992595	0	0	1.584378794	1.590705967	DSG2;MED12L
hsa-miR-1265	0.366413254	0.934992595	0	0	1.584378794	1.590705967	GADD45GIP1;CLPP
mmu-miR-124-3p	0.367788595	0.934992595	0	0	1.173512171	1.173802	SDF2L1;MMD;E2F1;WDR34;ATP7A;HIPK3;S100A10;CD320;MPZL2
hsa-miR-215-3p	0.36853637	0.934992595	0	0	1.398443468	1.39594847	TUBD1;SMYD4;DSG2
hsa-miR-3192-5p	0.369169966	0.934992595	0	0	1.229067763	1.224763726	SPIB;CTSA;ZNF607;COL9A2;GTPBP2;GLUL
hsa-miR-651-3p	0.369895801	0.934992595	0	0	1.261363636	1.254468938	NHS;MRPL36;LYSMD3;GTPBP2;KCNJ2
mmu-miR-669i	0.372453766	0.934992595	0	0	2.216949153	2.189552906	CD200R1
mmu-miR-194-5p	0.372453766	0.934992595	0	0	2.216949153	2.189552906	FZD6
mmu-miR-669j	0.372453766	0.934992595	0	0	2.216949153	2.189552906	CD200R1
mmu-miR-23b-3p	0.372453766	0.934992595	0	0	2.216949153	2.189552906	SMAD4
hsa-miR-6884-3p	0.372787101	0.934992595	0	0	1.561983801	1.541284076	ULBP2;HIPK3
hsa-miR-568	0.372787101	0.934992595	0	0	1.561983801	1.541284076	NDUFA6;KATNAL1
mmu-miR-374b-5p	0.372787101	0.934992595	0	0	1.561983801	1.541284076	HIST1H1D;GPC6
hsa-miR-367-3p	0.373285639	0.934992595	0	0	1.199508656	1.182009461	PARD6B;ZNF607;SNRPD1;MAP1B;PIK3CD;GTF2E1;SH2B3
hsa-miR-573	0.373364386	0.934992595	0	0	1.38671875	1.366195908	CD200R1;ZNF439;ADM
hsa-miR-3140-3p	0.373364386	0.934992595	0	0	1.38671875	1.366195908	MTUS1;KREMEN1;ADM
hsa-miR-34b-5p	0.373364386	0.934992595	0	0	1.38671875	1.366195908	EBI3;TNFAIP2;ULBP2
hsa-miR-6837-5p	0.373364386	0.934992595	0	0	1.38671875	1.366195908	SNRPD1;TNFAIP2;E2F1
hsa-miR-3622a-3p	0.373364386	0.934992595	0	0	1.38671875	1.366195908	AOC3;KLHL26;PIK3CD
hsa-miR-6131	0.373414564	0.934992595	0	0	1.255591467	1.236840522	ZNF607;HEATR5A;NPM3;SEC24D;COX6B1
hsa-miR-939-3p	0.375336477	0.934992595	0	0	1.165123893	1.141742634	HACE1;S100A2;SNRPD1;CNKSR3;TUBD1;VEGFC;DNA2;CALR;COX6B1
hsa-miR-218-5p	0.3757189	0.934992595	0	0	1.11324997	1.089776005	NDUFA6;MAML2;DOCK9;RNF38;FN1;NEDD9;VEGFC;ASAP2;SULF2;CCND3;EBP;KATNAL1;MFAP3;ZNF41;EPHB2;AURKAIP1
hsa-miR-656-3p	0.378185292	0.934992595	0	0	1.375187829	1.337192781	ZNF607;KATNAL1;CXCL5
hsa-miR-548at-5p	0.378185292	0.934992595	0	0	1.375187829	1.337192781	ANKRD28;ZNF607;SIRT1
hsa-miR-4685-5p	0.378185292	0.934992595	0	0	1.375187829	1.337192781	SNRPD1;TNFAIP2;E2F1
hsa-miR-648	0.379134994	0.934992595	0	0	1.540210891	1.493793483	KATNAL1;HBP1
hsa-miR-4461	0.379134994	0.934992595	0	0	1.540210891	1.493793483	C14ORF2;ZNF799
hsa-miR-122-3p	0.379134994	0.934992595	0	0	1.540210891	1.493793483	KREMEN1;CKS1B
hsa-miR-4741	0.379134994	0.934992595	0	0	1.540210891	1.493793483	TIMM8B;COX6B1
hsa-miR-6813-5p	0.379134994	0.934992595	0	0	1.540210891	1.493793483	PLAGL2;HBP1
hsa-miR-499b-5p	0.379134994	0.934992595	0	0	1.540210891	1.493793483	MED23;COL9A2
hsa-miR-2467-3p	0.382897689	0.934992595	0	0	1.156852119	1.110563523	HCAR2;KATNAL1;SH3TC2;SNRPD1;KLHL26;KREMEN1;E2F1;CRLF3;SLC6A4
hsa-miR-4740-3p	0.382998453	0.934992595	0	0	1.363845939	1.308916129	KREMEN1;TUBD1;CKS1B
mmu-miR-221-3p	0.383607192	0.934992595	0	0	2.131573229	2.042337448	SPIB
hsa-miR-563	0.383607192	0.934992595	0	0	2.131573229	2.042337448	SH2B3
mmu-miR-448-3p	0.383607192	0.934992595	0	0	2.131573229	2.042337448	CD200R1
hsa-miR-4635	0.384879133	0.934992595	0	0	1.184635198	1.131120411	PLSCR1;CD200R1;TMOD2;ERH;SEC24D;CBFA2T3;SULF2
mmu-miR-3473c	0.384892498	0.934992595	0	0	1.282677075	1.224688795	N6AMT1;CNR2;TMEM238;ADM
hsa-miR-4720-3p	0.385455848	0.934992595	0	0	1.519034499	1.448139071	SPRED1;MFAP3
hsa-miR-3160-5p	0.385455848	0.934992595	0	0	1.519034499	1.448139071	KLHL26;ZNF616
hsa-miR-4675	0.385455848	0.934992595	0	0	1.519034499	1.448139071	TIMM8B;COX6B1
hsa-miR-1911-3p	0.385455848	0.934992595	0	0	1.519034499	1.448139071	VSIG2;RNF111
hsa-miR-323a-3p	0.385455848	0.934992595	0	0	1.519034499	1.448139071	MAP3K1;PLA2G7
hsa-miR-2054	0.385455848	0.934992595	0	0	1.519034499	1.448139071	VIL1;TUBD1
hsa-miR-4424	0.385455848	0.934992595	0	0	1.519034499	1.448139071	HACE1;HSPA1A
hsa-miR-5702	0.385455848	0.934992595	0	0	1.519034499	1.448139071	NEDD9;SLC6A4
hsa-miR-3150b-3p	0.387486772	0.934992595	0	0	1.233015873	1.168989756	PLSCR1;TSC22D1;SH3TC2;ZNF710;HIST1H4C
hsa-miR-5695	0.387803246	0.934992595	0	0	1.35268847	1.281343848	HEATR5A;GINS3;ZNF616
hsa-miR-365b-5p	0.387803246	0.934992595	0	0	1.35268847	1.281343848	MRTO4;KREMEN1;TUBD1
hsa-miR-4709-3p	0.387803246	0.934992595	0	0	1.35268847	1.281343848	YTHDF3;ERH;CBFA2T3
hsa-miR-302a-5p	0.387803246	0.934992595	0	0	1.35268847	1.281343848	SMAD4;MMD;CMIP
hsa-miR-1289	0.387803246	0.934992595	0	0	1.35268847	1.281343848	HEATR5A;ANG;SH2B3
hsa-miR-192-3p	0.387803246	0.934992595	0	0	1.35268847	1.281343848	RNASEL;SNRK;CNKSR3
hsa-miR-4763-3p	0.388153747	0.934992595	0	0	1.202072968	1.137586277	EDAR;SPRED1;S100A2;CFL1;ZNF710;CALR
hsa-miR-6083	0.38890861	0.934992595	0	0	1.275239873	1.204350434	RANBP1;HACE1;CADM1;TMEM106C
hsa-miR-590-3p	0.389484515	0.934992595	0	0	1.162575252	1.096228445	TTC9;TSC22D1;PRKAR2B;KREMEN1;NHS;ZNF780A;PLA2G7;C16ORF87
hsa-miR-504-3p	0.389484515	0.934992595	0	0	1.162575252	1.096228445	SPIB;HEATR5A;TUBD1;SMYD4;ANG;ROMO1;FFAR1;GLUL
hsa-miR-6873-3p	0.389484515	0.934992595	0	0	1.162575252	1.096228445	SPIB;ANKRD28;PLSCR1;SNRK;SH3TC2;ZNF616;ZNF439;PLA2G7
hsa-miR-4784	0.39100272	0.934992595	0	0	1.227496839	1.152669567	PLSCR1;TSC22D1;SH3TC2;ZNF710;HIST1H4C
hsa-miR-653-5p	0.391748622	0.934992595	0	0	1.498430442	1.404231485	RNF38;MRPL22
hsa-miR-4732-3p	0.391748622	0.934992595	0	0	1.498430442	1.404231485	FAM174B;KREMEN1
hsa-miR-4778-5p	0.391748622	0.934992595	0	0	1.498430442	1.404231485	CRLF3;UQCRH
hsa-miR-8077	0.391748622	0.934992595	0	0	1.498430442	1.404231485	TIMM8B;ZNF200
hsa-miR-6785-5p	0.392440704	0.934992595	0	0	1.100324192	1.029210046	ZNF284;HACE1;KLHL26;PPM1D;COX6B1;CD200R1;SH3TC2;SNRPD1;UQCRQ;CFL1;PLAGL2;CALR;EPHB2;CRLF3;GLUL;RNF111
hsa-miR-6883-5p	0.392440704	0.934992595	0	0	1.100324192	1.029210046	ZNF284;HACE1;KLHL26;PPM1D;COX6B1;CD200R1;SH3TC2;SNRPD1;UQCRQ;CFL1;PLAGL2;CALR;EPHB2;CRLF3;GLUL;RNF111
hsa-miR-6787-5p	0.392599062	0.934992595	0	0	1.34171096	1.254454648	STMN3;PSMG1;CALR
hsa-miR-4447	0.392921235	0.934992595	0	0	1.267887668	1.184392329	STMN3;ZNF799;CALR;AMPD3
hsa-miR-570-3p	0.392921235	0.934992595	0	0	1.267887668	1.184392329	TIMM8B;MRPL51;PLAGL2;E2F8
hsa-miR-4472	0.392921235	0.934992595	0	0	1.267887668	1.184392329	STMN3;ZNF799;CALR;AMPD3
mmu-miR-136-5p	0.394483035	0.934992595	0	0	1.193332717	1.110013205	TMEM168;SLC35F3;MMD;TMOD2;ITGA7;ELOVL7
hsa-miR-3190-5p	0.394483035	0.934992595	0	0	1.193332717	1.110013205	KLHL26;CNKSR3;KREMEN1;FBXL3;ELOVL7;GLUL
hsa-miR-6786-5p	0.394562935	0.934992595	0	0	2.052521448	1.908796961	HIST1H1E
mmu-miR-181d-5p	0.394562935	0.934992595	0	0	2.052521448	1.908796961	SGPP1
hsa-miR-380-5p	0.394562935	0.934992595	0	0	2.052521448	1.908796961	SH2B3
mmu-miR-181c-5p	0.394562935	0.934992595	0	0	2.052521448	1.908796961	SGPP1
mmu-miR-539-5p	0.394562935	0.934992595	0	0	2.052521448	1.908796961	TMOD2
mmu-miR-200c-3p	0.394562935	0.934992595	0	0	2.052521448	1.908796961	HIST1H1D
mmu-miR-574-5p	0.394562935	0.934992595	0	0	2.052521448	1.908796961	RNASEL
hsa-miR-1281	0.396929988	0.934992595	0	0	1.260619011	1.164806124	SPIB;SNRPD1;TUBD1;CKS1B
hsa-miR-365a-5p	0.397385306	0.934992595	0	0	1.330909091	1.228228022	MRTO4;KREMEN1;TUBD1
hsa-miR-3120-3p	0.397385306	0.934992595	0	0	1.330909091	1.228228022	SNRPD1;ADM;LYSMD3
hsa-miR-342-5p	0.397385306	0.934992595	0	0	1.330909091	1.228228022	GINS3;ADM;UQCRH
hsa-miR-4328	0.397385306	0.934992595	0	0	1.330909091	1.228228022	RGS2;FAM174B;MYLK
hsa-miR-4779	0.397647014	0.934992595	0	0	1.189009415	1.096493265	KATNAL1;MTUS1;ZNF710;CALR;EPHB2;COX6B1
hsa-miR-4796-3p	0.397647014	0.934992595	0	0	1.189009415	1.096493265	SPRED1;YTHDF3;PLAGL2;HBP1;DHCR24;ZNF780A
hsa-miR-548b-3p	0.398012322	0.934992595	0	0	1.478375826	1.361986718	COX7A2;COX6C
hsa-miR-8060	0.398012322	0.934992595	0	0	1.478375826	1.361986718	SH3TC2;FZD6
mmu-miR-3470a	0.398012322	0.934992595	0	0	1.478375826	1.361986718	SMYD4;FBXL3
hsa-miR-1207-5p	0.403972644	0.934992595	0	0	1.180454795	1.069973808	EDAR;SPRED1;S100A2;CFL1;ZNF710;CALR
hsa-miR-5584-3p	0.404245998	0.934992595	0	0	1.458848964	1.321325724	RANBP1;SH2B3
hsa-miR-6085	0.404245998	0.934992595	0	0	1.458848964	1.321325724	PLAGL2;HBP1
hsa-miR-3145-5p	0.404245998	0.934992595	0	0	1.458848964	1.321325724	TMOD2;COL9A2
hsa-miR-6859-5p	0.404934368	0.934992595	0	0	1.246326707	1.12671708	SPRED1;MRPL51;CFL1;COX6B1
hsa-miR-3179	0.404934368	0.934992595	0	0	1.246326707	1.12671708	CTSA;SH3TC2;CFL1;CALR
hsa-miR-363-3p	0.405186001	0.934992595	0	0	1.159461314	1.047467851	PARD6B;ZNF607;SNRPD1;MAP1B;PIK3CD;GTF2E1;SH2B3
hsa-miR-454-3p	0.405652821	0.934992595	0	0	1.144240768	1.032399936	MED12;SMAD4;ABCD2;DAD1;FZD6;KREMEN1;HBP1;ROMO1
hsa-miR-552-5p	0.406926764	0.934992595	0	0	1.309815676	1.177684157	HACE1;CADM1;ZNF780A
hsa-miR-4430	0.408348045	0.934992595	0	0	1.141240008	1.022134969	SPIB;ZNF284;HEATR5A;TUBD1;SMYD4;ANG;ROMO1;FFAR1
hsa-miR-3652	0.408348045	0.934992595	0	0	1.141240008	1.022134969	SPIB;ZNF284;HEATR5A;TUBD1;SMYD4;ANG;ROMO1;FFAR1
hsa-miR-3125	0.408929253	0.934992595	0	0	1.239300323	1.108198599	SPRED1;MRPL51;CFL1;COX6B1
hsa-miR-3613-3p	0.410058129	0.934992595	0	0	1.119039271	0.997574666	PARD6B;ZNF284;RNF38;PLAGL2;PSMG1;ADM;DNA2;ASAP2;NPM3;HIPK3
hsa-miR-4663	0.410448741	0.934992595	0	0	1.439829293	1.282174073	KREMEN1;ZNF200
hsa-miR-130a-5p	0.411680852	0.934992595	0	0	1.299516158	1.153329506	MAP1B;RNF38;RNF111
hsa-miR-133a-3p	0.411680852	0.934992595	0	0	1.299516158	1.153329506	TCTEX1D2;PSMG1;HIST2H2AC
hsa-miR-488-3p	0.411680852	0.934992595	0	0	1.299516158	1.153329506	ZNF284;DHCR24;NPM3
hsa-miR-548h-3p	0.413452303	0.934992595	0	0	1.167847987	1.031458665	MAP3K1;MFAP3;COL4A3;AMPD3;NPM3;HIPK3
hsa-miR-548bb-3p	0.413452303	0.934992595	0	0	1.167847987	1.031458665	MAP3K1;MFAP3;COL4A3;AMPD3;NPM3;HIPK3
hsa-miR-548z	0.413452303	0.934992595	0	0	1.167847987	1.031458665	MAP3K1;MFAP3;COL4A3;AMPD3;NPM3;HIPK3
hsa-miR-204-5p	0.413737801	0.934992595	0	0	1.135284536	1.001914529	SPIB;HCAR2;ADCYAP1R1;MRPS15;SMAD4;ARHGAP6;SIRT1;SH2B3
mmu-miR-106b-5p	0.415895287	0.934992595	0	0	1.910773427	1.676363114	ID1
mmu-miR-669k-3p	0.415895287	0.934992595	0	0	1.910773427	1.676363114	HSPA1A
mmu-miR-669h-3p	0.415895287	0.934992595	0	0	1.910773427	1.676363114	HSPA1A
hsa-miR-602	0.415895287	0.934992595	0	0	1.910773427	1.676363114	SPRED1
hsa-miR-7848-3p	0.415895287	0.934992595	0	0	1.910773427	1.676363114	CRLF3
hsa-miR-1295a	0.415895287	0.934992595	0	0	1.910773427	1.676363114	ZNF607
mmu-miR-132-3p	0.415895287	0.934992595	0	0	1.910773427	1.676363114	ELOVL7
mmu-miR-27b-3p	0.415895287	0.934992595	0	0	1.910773427	1.676363114	SMAD4
hsa-miR-4783-5p	0.415895287	0.934992595	0	0	1.910773427	1.676363114	SMAD4
hsa-miR-8086	0.415895287	0.934992595	0	0	1.910773427	1.676363114	COX6C
hsa-miR-628-3p	0.415895287	0.934992595	0	0	1.910773427	1.676363114	COX6C
hsa-miR-6789-5p	0.415895287	0.934992595	0	0	1.910773427	1.676363114	HBP1
mmu-miR-200b-3p	0.415895287	0.934992595	0	0	1.910773427	1.676363114	HIST1H1D
hsa-miR-224-5p	0.416423117	0.934992595	0	0	1.289376321	1.129562546	SMAD4;HIPK3;COX6B1
hsa-miR-23c	0.416423117	0.934992595	0	0	1.289376321	1.129562546	MAP1B;RNF38;RNF111
hsa-miR-4483	0.416423117	0.934992595	0	0	1.289376321	1.129562546	FZD6;HIST1H1E;HIST2H2AC
hsa-miR-548ac	0.416609069	0.934992595	0	0	1.16370449	1.018947777	MAP3K1;MFAP3;COL4A3;AMPD3;NPM3;HIPK3
hsa-miR-593-5p	0.416619684	0.934992595	0	0	1.421297305	1.244461629	PPM1D;C16ORF87
hsa-miR-4700-3p	0.416619684	0.934992595	0	0	1.421297305	1.244461629	NFATC2;KBTBD11
hsa-miR-6760-3p	0.416619684	0.934992595	0	0	1.421297305	1.244461629	NFATC2;DSG2
hsa-miR-6757-3p	0.416619684	0.934992595	0	0	1.421297305	1.244461629	ZNF781;COX6B1
hsa-miR-4660	0.416619684	0.934992595	0	0	1.421297305	1.244461629	PSMG1;GLUL
hsa-miR-4728-5p	0.416728824	0.934992595	0	0	1.082153931	0.947230514	ZNF284;HACE1;KLHL26;PPM1D;COX6B1;CD200R1;SH3TC2;SNRPD1;UQCRQ;CFL1;PLAGL2;CALR;EPHB2;CRLF3;GLUL;RNF111
hsa-miR-30e-5p	0.419680007	0.934992595	0	0	1.142114604	0.991655562	PLSCR1;KDM3A;MFAP3;KREMEN1;PLAGL2;ATP5O;ZNF200
hsa-miR-4282	0.419763955	0.934992595	0	0	1.159589869	1.006596756	PARD6B;YTHDF3;MAP1B;HBP1;PLA2G7;SCARF1
hsa-miR-759	0.420880352	0.934992595	0	0	1.218684449	1.054657671	KATNAL1;PLAGL2;FBXL3;COL9A2
hsa-miR-200b-3p	0.420880352	0.934992595	0	0	1.218684449	1.054657671	PARD6B;FN1;AVPR1A;CRLF3
hsa-miR-4485-5p	0.420880352	0.934992595	0	0	1.218684449	1.054657671	SPIB;SNRPD1;TUBD1;CKS1B
hsa-miR-7843-5p	0.421153029	0.934992595	0	0	1.279392483	1.106366192	SH3TC2;YTHDF3;PLAGL2
hsa-miR-4632-5p	0.421153029	0.934992595	0	0	1.279392483	1.106366192	SH3TC2;YTHDF3;PLAGL2
hsa-miR-4717-5p	0.422758002	0.934992595	0	0	1.403234482	1.208122253	RGS2;PLSCR1
hsa-miR-382-3p	0.422758002	0.934992595	0	0	1.403234482	1.208122253	ZNF616;COX6C
hsa-miR-26a-5p	0.423330258	0.934992595	0	0	1.114606988	0.958119124	RPS26;SMAD4;MRPL51;TRPC6;MAP1B;PIK3R4;ADM;HIST1H4J;AURKAIP1
hsa-miR-3916	0.424851692	0.934992595	0	0	1.211962698	1.037458407	SPRED1;MRPL51;CFL1;COX6B1
hsa-miR-129-5p	0.425640567	0.934992595	0	0	1.091717249	0.932501235	TIMM8B;PLSCR1;KREMEN1;NFATC2;COL9A2;HIST1H4C;DNAJC15;SEC24D;GLUL;SH2B3;ABCG1;COX6B1
hsa-miR-6738-5p	0.42587007	0.934992595	0	0	1.269561069	1.083723962	CFL1;PLAGL2;CALR
hsa-miR-5192	0.42587007	0.934992595	0	0	1.269561069	1.083723962	EDAR;PLAGL2;CALR
hsa-miR-548d-3p	0.426067333	0.934992595	0	0	1.15144605	0.982365278	MAP3K1;MFAP3;COL4A3;AMPD3;NPM3;HIPK3
hsa-miR-4800-5p	0.426278701	0.934992595	0	0	1.846986817	1.574855324	ZNF284
hsa-miR-3619-3p	0.426278701	0.934992595	0	0	1.846986817	1.574855324	ZNF284
hsa-miR-3618	0.426278701	0.934992595	0	0	1.846986817	1.574855324	MRPL51
hsa-miR-409-5p	0.426278701	0.934992595	0	0	1.846986817	1.574855324	FDXR
mmu-miR-3971	0.426278701	0.934992595	0	0	1.846986817	1.574855324	ERH
hsa-miR-451a	0.426278701	0.934992595	0	0	1.846986817	1.574855324	MAP3K1
hsa-miR-6894-5p	0.428816282	0.934992595	0	0	1.20531401	1.020571553	EGF;HBP1;CALR;COX6B1
hsa-miR-6072	0.428862907	0.934992595	0	0	1.385623229	1.173093533	LMAN1;SMAD4
hsa-miR-6739-3p	0.428862907	0.934992595	0	0	1.385623229	1.173093533	BBS10;ZNF799
hsa-miR-1277-5p	0.429984317	0.934992595	0	0	1.088035214	0.91830884	SPRED1;SNRK;FAM135A;CADM1;DOCK9;CNKSR3;NHS;GTPBP2;CASD1;ATP7A;CXCL5;E2F8
hsa-miR-6735-5p	0.430573736	0.934992595	0	0	1.259878616	1.061619947	SH3TC2;YTHDF3;PLAGL2
hsa-miR-7856-5p	0.430573736	0.934992595	0	0	1.259878616	1.061619947	LEP;ZNF799;E2F8
hsa-miR-5194	0.430573736	0.934992595	0	0	1.259878616	1.061619947	CFL1;PLAGL2;CALR
hsa-miR-1293	0.430573736	0.934992595	0	0	1.259878616	1.061619947	FZD6;HIST1H1E;HIST2H2AC
hsa-miR-7154-3p	0.430573736	0.934992595	0	0	1.259878616	1.061619947	HBP1;CALR;COX6B1
hsa-miR-1908-5p	0.430573736	0.934992595	0	0	1.259878616	1.061619947	STMN3;PSMG1;CALR
hsa-miR-183-5p	0.431254055	0.934992595	0	0	1.128600307	0.949218212	DTYMK;RGS2;SMAD4;ZNF616;TUBB1;MTUS1;GLUL
hsa-miR-4524b-5p	0.432773784	0.934992595	0	0	1.198737199	1.003990506	SPRED1;PARD6B;CNKSR3;COX6B1
hsa-miR-567	0.432773784	0.934992595	0	0	1.198737199	1.003990506	HACE1;KATNAL1;TMEM106C;ATP7A
hsa-miR-4524a-5p	0.432773784	0.934992595	0	0	1.198737199	1.003990506	SPRED1;PARD6B;CNKSR3;COX6B1
hsa-miR-3130-3p	0.43493365	0.934992595	0	0	1.368446823	1.139316533	TNFAIP2;SLC6A4
hsa-miR-6729-3p	0.43493365	0.934992595	0	0	1.368446823	1.139316533	FCGR3B;ZNF585A
hsa-miR-937-5p	0.43493365	0.934992595	0	0	1.368446823	1.139316533	SLC6A4;COX6B1
hsa-miR-6891-3p	0.43493365	0.934992595	0	0	1.368446823	1.139316533	LMAN1;SMAD4
hsa-miR-21-3p	0.43493365	0.934992595	0	0	1.368446823	1.139316533	ZNF132;RGS2
hsa-miR-7153-5p	0.43493365	0.934992595	0	0	1.368446823	1.139316533	PARD6B;MYLK
hsa-miR-6728-5p	0.43493365	0.934992595	0	0	1.368446823	1.139316533	CHST6;GLUL
hsa-miR-6765-3p	0.435263532	0.934992595	0	0	1.250341763	1.040038792	AOC3;KLHL26;PIK3CD
mmu-miR-1958	0.436478043	0.934992595	0	0	1.787315473	1.481715283	ANKRD28
hsa-miR-424-3p	0.436478043	0.934992595	0	0	1.787315473	1.481715283	SNRPD1
hsa-miR-181c-3p	0.436478043	0.934992595	0	0	1.787315473	1.481715283	HIPK3
hsa-miR-297	0.436723869	0.934992595	0	0	1.192231106	0.987708823	HACE1;KATNAL1;TMEM106C;ATP7A
hsa-miR-197-3p	0.437956053	0.934992595	0	0	1.109221902	0.915814321	HEATR5A;MAML1;CLPP;ZNF616;KREMEN1;STMN3;HIPK3;CKS1B
hsa-miR-7156-3p	0.43993898	0.934992595	0	0	1.240947252	1.018965669	DHCR24;MYLK;SLC6A4
hsa-miR-4436b-3p	0.43993898	0.934992595	0	0	1.240947252	1.018965669	SH3TC2;YTHDF3;PLAGL2
hsa-miR-6715b-5p	0.43993898	0.934992595	0	0	1.240947252	1.018965669	PARD6B;TUBD1;C16ORF87
hsa-miR-1183	0.44096952	0.934992595	0	0	1.351689353	1.106735562	NFATC2;CRLF3
hsa-miR-4511	0.44096952	0.934992595	0	0	1.351689353	1.106735562	COX6C;GLUL
hsa-miR-4297	0.44096952	0.934992595	0	0	1.351689353	1.106735562	MRPS15;CHST6
hsa-miR-1207-3p	0.44096952	0.934992595	0	0	1.351689353	1.106735562	KREMEN1;COX6B1
hsa-miR-1271-5p	0.44096952	0.934992595	0	0	1.351689353	1.106735562	RGS2;TUBD1
hsa-miR-1295b-3p	0.44096952	0.934992595	0	0	1.351689353	1.106735562	PLSCR1;DOCK9
hsa-miR-133b	0.44096952	0.934992595	0	0	1.351689353	1.106735562	SIRT1;HIST2H2AC
hsa-miR-30c-5p	0.443498866	0.934992595	0	0	1.087524865	0.884223004	MED23;PLSCR1;KDM3A;SDF2L1;MFAP3;MRPS12;KREMEN1;NEDD9;PLAGL2;ZNF200
hsa-miR-4269	0.444599611	0.934992595	0	0	1.231691919	0.998386256	PARD6B;TUBD1;C16ORF87
hsa-miR-6879-5p	0.444599611	0.934992595	0	0	1.231691919	0.998386256	SH3TC2;YTHDF3;PLAGL2
hsa-miR-8073	0.444599611	0.934992595	0	0	1.231691919	0.998386256	CTSA;FBXL3;AVPR1A
hsa-miR-4756-3p	0.444599611	0.934992595	0	0	1.231691919	0.998386256	RNASEL;ZNF799;CXCL5
hsa-miR-193b-3p	0.444840273	0.934992595	0	0	1.061890446	0.860173736	HACE1;MAP3K1;GINS3;KREMEN1;KBTBD11;MYLK;SULF2;RECQL4;SNRK;CFL1;HIST1H1D;E2F1;HIST1H1E;ALDH7A1;HIST1H1B;ISOC2
hsa-miR-548c-3p	0.445882887	0.934992595	0	0	1.085339913	0.876627904	RANBP1;SEPSECS;SMAD4;SNRPD1;FZD6;COL4A3;ADM;DNA2;CRLF3;GTF2E1
hsa-miR-6755-3p	0.446496567	0.934992595	0	0	1.731373588	1.396047327	CBFA2T3
hsa-miR-8058	0.446496567	0.934992595	0	0	1.731373588	1.396047327	HIPK3
hsa-miR-5092	0.446496567	0.934992595	0	0	1.731373588	1.396047327	MRTO4
hsa-miR-5009-5p	0.446496567	0.934992595	0	0	1.731373588	1.396047327	HIPK3
mmu-miR-203-3p	0.446496567	0.934992595	0	0	1.731373588	1.396047327	KATNAL1
mmu-miR-146a-5p	0.446496567	0.934992595	0	0	1.731373588	1.396047327	MAP1B
hsa-miR-3194-5p	0.446969839	0.934992595	0	0	1.335335677	1.075297962	KLHL26;KBTBD11
hsa-miR-4463	0.446969839	0.934992595	0	0	1.335335677	1.075297962	MAP1B;UQCRH
hsa-miR-6753-5p	0.446969839	0.934992595	0	0	1.335335677	1.075297962	CFL1;RNF111
hsa-miR-5581-5p	0.446969839	0.934992595	0	0	1.335335677	1.075297962	MRPS15;CHST6
hsa-miR-148a-5p	0.446969839	0.934992595	0	0	1.335335677	1.075297962	COL9A2;CALR
hsa-miR-589-3p	0.446969839	0.934992595	0	0	1.335335677	1.075297962	SPRED1;ZNF189
hsa-miR-1343-5p	0.448526405	0.934992595	0	0	1.173125914	0.940597957	PER3;HLX;E2F1;SLC6A4
hsa-miR-5003-3p	0.449244968	0.934992595	0	0	1.222572694	0.978286719	ABCD2;PARD6B;MAML1
hsa-miR-5582-3p	0.450349727	0.934992595	0	0	1.140623163	0.909910259	LMAN1;SMAD4;FZD6;CXCR5;CXCL5
mmu-miR-5135	0.452443634	0.934992595	0	0	1.166891588	0.925452488	SPIB;ANKRD28;MRPL40;ZNF799
hsa-miR-4301	0.452933967	0.934992595	0	0	1.319371375	1.044953913	LMAN1;SH3TC2
hsa-miR-3921	0.452933967	0.934992595	0	0	1.319371375	1.044953913	SH3TC2;ZNF616
hsa-miR-450b-3p	0.452933967	0.934992595	0	0	1.319371375	1.044953913	CHST6;ZNF439
hsa-miR-770-5p	0.452933967	0.934992595	0	0	1.319371375	1.044953913	FZD6;PPM1D
hsa-miR-23a-3p	0.453801693	0.934992595	0	0	1.13588993	0.897460927	MAP1B;RNF38;LPAR1;FAU;RNF111
hsa-miR-2392	0.453874609	0.934992595	0	0	1.213586596	0.958653691	GADD45GIP1;RNF111;COX6B1
hsa-miR-8064	0.453874609	0.934992595	0	0	1.213586596	0.958653691	FAM174B;MAP1B;DSG2
hsa-miR-449b-5p	0.453874609	0.934992595	0	0	1.213586596	0.958653691	SMAD4;ULBP2;SIRT1
hsa-miR-4477a	0.453874609	0.934992595	0	0	1.213586596	0.958653691	DOCK9;NHS;NEDD9
mmu-miR-24-3p	0.454306012	0.934992595	0	0	1.102493143	0.86984975	ADCYAP1R1;SMAD4;RTN1;CCDC85B;ZNF799;ABCG1;KCNJ2
hsa-miR-378f	0.45633747	0.934992595	0	0	1.67882212	1.317074023	HIPK3
hsa-miR-378e	0.45633747	0.934992595	0	0	1.67882212	1.317074023	HIPK3
hsa-miR-378d	0.45633747	0.934992595	0	0	1.67882212	1.317074023	HIPK3
hsa-miR-378i	0.45633747	0.934992595	0	0	1.67882212	1.317074023	HIPK3
hsa-miR-378h	0.45633747	0.934992595	0	0	1.67882212	1.317074023	HIPK3
hsa-miR-4776-5p	0.45633747	0.934992595	0	0	1.67882212	1.317074023	ZNF284
mmu-miR-384-5p	0.45633747	0.934992595	0	0	1.67882212	1.317074023	PTRHD1
hsa-miR-1914-3p	0.458488101	0.934992595	0	0	1.204730731	0.939474251	CFL1;PLAGL2;CALR
hsa-miR-4531	0.458488101	0.934992595	0	0	1.204730731	0.939474251	HEATR5A;SNRPD1;TUBD1
hsa-miR-4708-5p	0.458488101	0.934992595	0	0	1.204730731	0.939474251	ZNF607;GLUL;COX6B1
hsa-miR-613	0.458861296	0.934992595	0	0	1.303782703	1.015656245	PLAGL2;KCNJ2
hsa-miR-4653-5p	0.458861296	0.934992595	0	0	1.303782703	1.015656245	SH3TC2;ZNF616
hsa-miR-6835-5p	0.458861296	0.934992595	0	0	1.303782703	1.015656245	NEDD9;ZNF799
hsa-miR-4311	0.460250841	0.934992595	0	0	1.154617759	0.895964481	ADCYAP1R1;YTHDF3;PLAGL2;COX6B1
hsa-miR-646	0.460687973	0.934992595	0	0	1.126538908	0.873106308	SPRED1;CNKSR3;KREMEN1;IRF8;PSMG1
hsa-miR-6787-3p	0.460687973	0.934992595	0	0	1.126538908	0.873106308	SPIB;TMEM168;PARD6B;ZNF799;ROMO1
hsa-miR-5186	0.460687973	0.934992595	0	0	1.126538908	0.873106308	CHST6;PARD6B;ZNF607;SNRPD1;CRLF3
hsa-miR-3121-3p	0.463085023	0.934992595	0	0	1.196002289	0.920735912	PLSCR1;ADM;CMIP
hsa-miR-6858-3p	0.463085023	0.934992595	0	0	1.196002289	0.920735912	CLPP;CNKSR3;KREMEN1
hsa-miR-8082	0.464140232	0.934992595	0	0	1.148576237	0.881610994	HEATR5A;PLAGL2;ANG;GLUL
hsa-miR-3159	0.464751251	0.934992595	0	0	1.288556558	0.987360277	NHS;SH2B3
hsa-miR-548ao-5p	0.464751251	0.934992595	0	0	1.288556558	0.987360277	SPRED1;MFAP3
mmu-miR-21a-5p	0.466003893	0.934992595	0	0	1.629361914	1.244117688	MAP3K1
hsa-miR-4281	0.466003893	0.934992595	0	0	1.629361914	1.244117688	PSMG1
hsa-miR-7152-3p	0.466003893	0.934992595	0	0	1.629361914	1.244117688	BBS10
hsa-miR-1269a	0.466003893	0.934992595	0	0	1.629361914	1.244117688	PLAGL2
hsa-miR-378b	0.466003893	0.934992595	0	0	1.629361914	1.244117688	HIPK3
hsa-miR-627-3p	0.466737051	0.934992595	0	0	1.101140439	0.839057166	TIMM8B;ADCYAP1R1;PLSCR1;ABCD2;KREMEN1;CXCR5
hsa-miR-6771-3p	0.46754928	0.934992595	0	0	1.11733871	0.849457339	KLHL26;FBXL3;CALR;GLUL;COX6B1
hsa-miR-483-5p	0.467664967	0.934992595	0	0	1.187398539	0.902426596	HEATR5A;KREMEN1;GPC6
hsa-miR-3180-5p	0.467664967	0.934992595	0	0	1.187398539	0.902426596	ANKRD28;FZD6;RNF38
hsa-miR-1301-3p	0.468019764	0.934992595	0	0	1.142596998	0.867510776	CFL1;GLUL;MYLK;HIST2H2AC
hsa-miR-6876-5p	0.468019764	0.934992595	0	0	1.142596998	0.867510776	CFL1;KREMEN1;CALR;RNF111
hsa-miR-4476	0.468019764	0.934992595	0	0	1.142596998	0.867510776	CFL1;KREMEN1;CALR;RNF111
hsa-miR-3666	0.468622625	0.934992595	0	0	1.08677034	0.823725699	SMAD4;ABCD2;DAD1;FZD6;KREMEN1;HBP1;ROMO1
hsa-miR-4711-3p	0.47060329	0.934992595	0	0	1.27368044	0.960023656	KATNAL1;PLAGL2
hsa-miR-5047	0.47060329	0.934992595	0	0	1.27368044	0.960023656	GLUL;MYLK
hsa-miR-3187-5p	0.470970041	0.934992595	0	0	1.112794033	0.83789028	PARD6B;ZNF284;HACE1;VEGFC;COX6B1
hsa-miR-939-5p	0.471889157	0.934992595	0	0	1.136679085	0.853658677	PER3;HLX;E2F1;SLC6A4
hsa-miR-221-5p	0.472227536	0.934992595	0	0	1.178916828	0.884534626	CTSA;FBXL3;AVPR1A
hsa-miR-302c-5p	0.472227536	0.934992595	0	0	1.178916828	0.884534626	CADM1;MRPL36;ZNF780A
hsa-miR-513b-5p	0.472227536	0.934992595	0	0	1.178916828	0.884534626	ANKRD28;ZNF780A;CD101
hsa-miR-4295	0.474324999	0.934992595	0	0	1.080603848	0.805981933	SMAD4;ABCD2;DAD1;FZD6;KREMEN1;HBP1;ROMO1
hsa-miR-1301-5p	0.475498919	0.934992595	0	0	1.582728006	1.176585232	NDUFA6
hsa-miR-144-5p	0.475498919	0.934992595	0	0	1.582728006	1.176585232	SMAD4
hsa-miR-4740-5p	0.475498919	0.934992595	0	0	1.582728006	1.176585232	PLAGL2
hsa-miR-6502-5p	0.475498919	0.934992595	0	0	1.582728006	1.176585232	NDUFA6
hsa-miR-1258	0.475498919	0.934992595	0	0	1.582728006	1.176585232	E2F8
mmu-miR-677-5p	0.475498919	0.934992595	0	0	1.582728006	1.176585232	ELOVL7
hsa-miR-1269b	0.475498919	0.934992595	0	0	1.582728006	1.176585232	PLAGL2
hsa-miR-135a-3p	0.475498919	0.934992595	0	0	1.582728006	1.176585232	GTPBP2
mmu-miR-195a-5p	0.475498919	0.934992595	0	0	1.582728006	1.176585232	SIRT1
hsa-miR-374c-3p	0.475498919	0.934992595	0	0	1.582728006	1.176585232	FAM135A
hsa-miR-4477b	0.476416899	0.934992595	0	0	1.259142416	0.933606215	RNF38;E2F8
hsa-miR-4425	0.476416899	0.934992595	0	0	1.259142416	0.933606215	HIST1H1E;SULF2
mmu-miR-717	0.476416899	0.934992595	0	0	1.259142416	0.933606215	N6AMT1;E2F1
hsa-miR-6780b-3p	0.476416899	0.934992595	0	0	1.259142416	0.933606215	RANBP1;SH3TC2
hsa-miR-548ax	0.476416899	0.934992595	0	0	1.259142416	0.933606215	SPRED1;MFAP3
hsa-miR-452-3p	0.476416899	0.934992595	0	0	1.259142416	0.933606215	SH3TC2;SH2B3
hsa-miR-5189-5p	0.477790744	0.934992595	0	0	1.103813318	0.815257108	PARD6B;ZNF284;HACE1;VEGFC;COX6B1
hsa-miR-3612	0.478007073	0.934992595	0	0	1.06829624	0.788541237	KATNAL1;SNRPD1;KLHL26;TMOD2;E2F1;CRLF3;GLUL;SCARF1
hsa-miR-146a-5p	0.479596428	0.934992595	0	0	1.125023501	0.826678861	SMAD4;PARD6B;MYLK;HSPA1A
hsa-miR-30d-5p	0.480011951	0.934992595	0	0	1.074505683	0.788627297	PLSCR1;KDM3A;MAP1B;MFAP3;KREMEN1;PLAGL2;ZNF200
hsa-miR-221-3p	0.480011951	0.934992595	0	0	1.074505683	0.788627297	ANKRD28;TMEM168;NT5DC2;WDR34;SIRT1;GTF2E1;HIST2H2AC
hsa-miR-15b-5p	0.480151116	0.934992595	0	0	1.041547757	0.764136096	ZNF284;FZD6;RNF38;PPM1D;CBFA2T3;CCND3;SPRED1;MRPL40;KATNAL1;CNKSR3;ZNF217;DSG2;AURKAIP1;PHLDB3
hsa-miR-6860	0.481190284	0.934992595	0	0	1.099376417	0.804185589	PARD6B;ZNF284;HACE1;VEGFC;COX6B1
hsa-miR-612	0.481190284	0.934992595	0	0	1.099376417	0.804185589	PARD6B;ZNF284;HACE1;VEGFC;COX6B1
hsa-miR-6514-5p	0.481299015	0.934992595	0	0	1.162309282	0.849957898	HEATR5A;ANG;GLUL
mmu-miR-344d-3p	0.481299015	0.934992595	0	0	1.162309282	0.849957898	HIST1H1D;GPC6;C16ORF87
mmu-miR-344e-3p	0.481299015	0.934992595	0	0	1.162309282	0.849957898	HIST1H1D;GPC6;C16ORF87
mmu-miR-410-3p	0.481299015	0.934992595	0	0	1.162309282	0.849957898	HIST1H1D;GPC6;C16ORF87
hsa-miR-330-3p	0.481299015	0.934992595	0	0	1.162309282	0.849957898	PIK3R4;E2F1;ZNF217
hsa-miR-576-3p	0.482191598	0.934992595	0	0	1.244931088	0.908069838	SNRPD1;SH2B3
hsa-miR-3136-5p	0.482191598	0.934992595	0	0	1.244931088	0.908069838	KREMEN1;SULF2
hsa-miR-4439	0.482191598	0.934992595	0	0	1.244931088	0.908069838	KREMEN1;SULF2
hsa-miR-664a-3p	0.482191598	0.934992595	0	0	1.244931088	0.908069838	MED23;ADCYAP1R1
hsa-miR-640	0.483433771	0.934992595	0	0	1.119284008	0.813541453	CHST6;PLSCR1;TMOD2;SEC24D
hsa-miR-1285-3p	0.484582352	0.934992595	0	0	1.094974591	0.793273929	PARD6B;ZNF284;HACE1;VEGFC;COX6B1
hsa-miR-296-3p	0.484582352	0.934992595	0	0	1.094974591	0.793273929	ZNF781;SNRPD2;PLAGL2;GLUL;COX6B1
hsa-miR-3927-5p	0.484825581	0.934992595	0	0	1.538684871	1.113955654	ANG
hsa-miR-520g-5p	0.484825581	0.934992595	0	0	1.538684871	1.113955654	MRPL51
mmu-miR-30d-5p	0.484825581	0.934992595	0	0	1.538684871	1.113955654	PTRHD1
hsa-miR-4764-3p	0.484825581	0.934992595	0	0	1.538684871	1.113955654	MED12L
hsa-miR-3651	0.484825581	0.934992595	0	0	1.538684871	1.113955654	ZNF200
hsa-miR-3154	0.485807187	0.934992595	0	0	1.154178504	0.833251633	MTUS1;ERH;SCARF1
hsa-miR-650	0.485943233	0.934992595	0	0	1.060463577	0.765297821	KATNAL1;SNRPD1;KLHL26;TMOD2;E2F1;CRLF3;GLUL;SCARF1
hsa-miR-495-5p	0.487926933	0.934992595	0	0	1.231035568	0.883378335	NHS;GLUL
hsa-miR-4699-3p	0.487926933	0.934992595	0	0	1.231035568	0.883378335	ABCD2;SNRPD1
hsa-miR-506-5p	0.487926933	0.934992595	0	0	1.231035568	0.883378335	CHST6;PLSCR1
hsa-miR-4519	0.487926933	0.934992595	0	0	1.231035568	0.883378335	DAD1;MRPL22
hsa-miR-548n	0.491343301	0.934992595	0	0	1.08627451	0.771919927	FAM135A;KATNAL1;MTUS1;NHS;PLAGL2
hsa-miR-5011-5p	0.492641384	0.934992595	0	0	1.037227728	0.734330041	SPRED1;SNRK;HACE1;CADM1;SH3TC2;TMEM106C;TUBD1;GTPBP2;CASD1;ATP7A;CXCL5;E2F8
hsa-miR-586	0.49362248	0.934992595	0	0	1.217445444	0.859497327	ZNF439;KCNJ2
hsa-miR-194-5p	0.49362248	0.934992595	0	0	1.217445444	0.859497327	SPRED1;FZD6
hsa-miR-4803	0.49362248	0.934992595	0	0	1.217445444	0.859497327	MRPL36;ELOVL7
hsa-miR-487a-5p	0.493986855	0.934992595	0	0	1.497022446	1.05576965	FZD6
mmu-miR-30b-5p	0.493986855	0.934992595	0	0	1.497022446	1.05576965	PTRHD1
hsa-miR-4791	0.493986855	0.934992595	0	0	1.497022446	1.05576965	SPRED1
hsa-miR-624-5p	0.493986855	0.934992595	0	0	1.497022446	1.05576965	RNF111
mmu-miR-1927	0.493986855	0.934992595	0	0	1.497022446	1.05576965	CNR2
mmu-miR-376c-3p	0.493986855	0.934992595	0	0	1.497022446	1.05576965	MAP3K1
hsa-miR-4305	0.493986855	0.934992595	0	0	1.497022446	1.05576965	ZNF799
hsa-miR-511-3p	0.494711803	0.934992595	0	0	1.081975446	0.761472574	HACE1;KATNAL1;ANG;ATP7A;E2F8
hsa-miR-6875-3p	0.494711803	0.934992595	0	0	1.081975446	0.761472574	SH3TC2;MMD;SH2B3;RNF111;ZNF200
hsa-miR-137	0.494766633	0.934992595	0	0	1.13825109	0.800952094	SNRK;YTHDF3;GTF2E1
hsa-miR-3124-3p	0.494877539	0.934992595	0	0	1.102408187	0.775483464	ZNF616;CXCR5;ZNF217;CXCL5
hsa-miR-125b-5p	0.496475594	0.934992595	0	0	1.050193261	0.735367327	SMAD4;FAM174B;FZD6;MRPS12;MRTO4;PIK3CD;ADM;CD320
hsa-miR-6499-3p	0.497097781	0.934992595	0	0	1.025947777	0.717105209	HACE1;TUBD1;MRPL22;SPIB;TMEM168;SPRED1;ZNF607;KATNAL1;HEATR5A;SNRPD1;C14ORF2;ZNF799;ANG;FFAR1;CRLF3;SCARF1
hsa-miR-202-3p	0.498668545	0.934992595	0	0	1.096894305	0.763234022	ZNF799;DNA2;ZNF200;COX6B1
hsa-miR-451b	0.499217233	0.934992595	0	0	1.130449907	0.78533931	SPRED1;CHST6;NFATC2
hsa-miR-196b-5p	0.499217233	0.934992595	0	0	1.130449907	0.78533931	FAM135A;MTUS1;KCNJ2
hsa-miR-8084	0.499277841	0.934992595	0	0	1.204150757	0.836394137	NHS;AVPR1A
hsa-miR-8081	0.499277841	0.934992595	0	0	1.204150757	0.836394137	FZD6;COX6B1
hsa-miR-4263	0.499277841	0.934992595	0	0	1.204150757	0.836394137	ABCD2;HIST1H1E
hsa-miR-4518	0.499277841	0.934992595	0	0	1.204150757	0.836394137	ZNF799;CALR
hsa-miR-301b-3p	0.499780502	0.934992595	0	0	1.053684095	0.730820825	SMAD4;ABCD2;DAD1;FZD6;KREMEN1;HBP1;ROMO1
hsa-miR-548ah-5p	0.50054668	0.934992595	0	0	1.061838022	0.734849694	YTHDF3;NEDD9;HBP1;ZNF780A;CRLF3;HIPK3
hsa-miR-6845-3p	0.501423934	0.934992595	0	0	1.073477298	0.741024986	SPIB;SNRK;ZNF616;ZNF439;KREMEN1
mmu-miR-669f-3p	0.502447357	0.934992595	0	0	1.091434747	0.751195688	CD200R1;HIST1H1D;NFATC2;GTPBP2
hsa-miR-513a-5p	0.502447357	0.934992595	0	0	1.091434747	0.751195688	SPIB;SMAD4;MAP1B;PLAGL2
hsa-miR-106a-5p	0.502618549	0.934992595	0	0	1.027237614	0.706661149	SMAD4;TBC1D9;HIPK3;SLC6A4;COX6B1;SPIB;TTC9;SPRED1;KATNAL1;CNKSR3;E2F1;HBP1;ZNF780A
mmu-miR-141-3p	0.502985665	0.934992595	0	0	1.45755278	1.001620955	HIPK3
hsa-miR-378c	0.502985665	0.934992595	0	0	1.45755278	1.001620955	HIPK3
hsa-miR-6718-5p	0.502985665	0.934992595	0	0	1.45755278	1.001620955	SH3TC2
hsa-miR-4661-3p	0.502985665	0.934992595	0	0	1.45755278	1.001620955	COX6B1
hsa-miR-1909-5p	0.502985665	0.934992595	0	0	1.45755278	1.001620955	SH3TC2
mmu-miR-5119	0.502985665	0.934992595	0	0	1.45755278	1.001620955	TMOD2
mmu-miR-509-5p	0.502985665	0.934992595	0	0	1.45755278	1.001620955	MRPL11
hsa-miR-203b-5p	0.502985665	0.934992595	0	0	1.45755278	1.001620955	SH3TC2
hsa-miR-3615	0.502985665	0.934992595	0	0	1.45755278	1.001620955	HIST1H1B
hsa-miR-154-3p	0.502985665	0.934992595	0	0	1.45755278	1.001620955	MAP1B
hsa-miR-3609	0.503585002	0.934992595	0	0	1.058401621	0.726066432	YTHDF3;NEDD9;HBP1;ZNF780A;CRLF3;HIPK3
hsa-miR-429	0.503647988	0.934992595	0	0	1.122754146	0.770072022	PARD6B;AVPR1A;CRLF3
hsa-miR-20b-3p	0.504892645	0.934992595	0	0	1.191141978	0.814037691	N6AMT1;NFATC2
hsa-miR-548m	0.504892645	0.934992595	0	0	1.191141978	0.814037691	VEGFC;CXCL5
hsa-miR-3911	0.504892645	0.934992595	0	0	1.191141978	0.814037691	SNRPD1;DHCR24
hsa-miR-1266-5p	0.504892645	0.934992595	0	0	1.191141978	0.814037691	ZNF799;CALR
hsa-miR-15a-5p	0.506710961	0.934992595	0	0	1.024207033	0.696270826	RNASEL;ZNF284;HACE1;CADM1;FZD6;RNF38;CBFA2T3;SPRED1;MRPL40;KATNAL1;CNKSR3;AURKAIP1;HSPA1A
hsa-miR-873-5p	0.508101704	0.934992595	0	0	1.06510989	0.721157837	AOC3;LMAN1;S100A2;CFL1;RNF38
hsa-miR-6795-3p	0.510466548	0.934992595	0	0	1.178409981	0.792398426	BBS10;PER3
hsa-miR-6871-3p	0.510466548	0.934992595	0	0	1.178409981	0.792398426	NEDD9;ULBP2
hsa-miR-6728-3p	0.510466548	0.934992595	0	0	1.178409981	0.792398426	KLHL26;CXCL5
hsa-miR-7975	0.511824885	0.934992595	0	0	1.4201072	0.951149083	AMPD3
mmu-miR-1912-3p	0.511824885	0.934992595	0	0	1.4201072	0.951149083	BTN1A1
mmu-miR-686	0.511824885	0.934992595	0	0	1.4201072	0.951149083	MAP3K1
hsa-miR-4515	0.511824885	0.934992595	0	0	1.4201072	0.951149083	GTPBP2
hsa-miR-6808-3p	0.511824885	0.934992595	0	0	1.4201072	0.951149083	SH3TC2
hsa-miR-4704-5p	0.511824885	0.934992595	0	0	1.4201072	0.951149083	RNF38
hsa-miR-487b-5p	0.511824885	0.934992595	0	0	1.4201072	0.951149083	FZD6
hsa-miR-708-3p	0.511824885	0.934992595	0	0	1.4201072	0.951149083	CRLF3
hsa-miR-4669	0.511824885	0.934992595	0	0	1.4201072	0.951149083	DAD1
hsa-miR-3201	0.511824885	0.934992595	0	0	1.4201072	0.951149083	SPRED1
hsa-miR-4525	0.51244873	0.934992595	0	0	1.107670455	0.740538191	CHST6;STMN3;CALR
hsa-miR-3973	0.51244873	0.934992595	0	0	1.107670455	0.740538191	CHST6;NPM3;HIPK3
hsa-miR-6888-3p	0.51244873	0.934992595	0	0	1.107670455	0.740538191	PARD6B;KATNAL1;CRLF3
hsa-miR-6825-5p	0.516533691	0.934992595	0	0	1.036457373	0.684699042	CD200R1;PER3;HLX;E2F1;STMN3;CALR;SLC6A4
hsa-miR-5010-5p	0.516818127	0.934992595	0	0	1.100278447	0.72625447	CHST6;STMN3;CALR
hsa-miR-4710	0.516818127	0.934992595	0	0	1.100278447	0.72625447	PLAGL2;COX6B1;C16ORF87
mmu-miR-7b-5p	0.517348057	0.934992595	0	0	1.030225856	0.678959437	CADM1;BTN1A1;MFAP3;FZD6;TMOD2;PLAGL2;GLUL;SIRT1
mmu-miR-742-3p	0.520507337	0.934992595	0	0	1.384533898	0.904033202	FZD6
mmu-miR-875-3p	0.520507337	0.934992595	0	0	1.384533898	0.904033202	TMOD2
hsa-miR-6800-5p	0.520507337	0.934992595	0	0	1.384533898	0.904033202	AOC3
hsa-miR-490-5p	0.520507337	0.934992595	0	0	1.384533898	0.904033202	MYLK
hsa-miR-6834-3p	0.520507337	0.934992595	0	0	1.384533898	0.904033202	SPRED1
hsa-miR-6784-5p	0.520507337	0.934992595	0	0	1.384533898	0.904033202	CNKSR3
hsa-miR-509-3p	0.520507337	0.934992595	0	0	1.384533898	0.904033202	MAP3K1
mmu-miR-7a-5p	0.520507337	0.934992595	0	0	1.384533898	0.904033202	BTN1A1
hsa-miR-5002-3p	0.520507337	0.934992595	0	0	1.384533898	0.904033202	RNF111
hsa-miR-1251-5p	0.520507337	0.934992595	0	0	1.384533898	0.904033202	SNRK
hsa-miR-3657	0.520507337	0.934992595	0	0	1.384533898	0.904033202	DAD1
hsa-miR-4707-5p	0.520507337	0.934992595	0	0	1.384533898	0.904033202	COX6B1
hsa-miR-6826-5p	0.520507337	0.934992595	0	0	1.384533898	0.904033202	FZD6
hsa-miR-891a-3p	0.521166498	0.934992595	0	0	1.092983702	0.712281865	SPIB;TMEM168;HEATR5A
hsa-miR-23a-5p	0.521166498	0.934992595	0	0	1.092983702	0.712281865	SNRPD1;CNKSR3;TUBD1
hsa-miR-6888-5p	0.521166498	0.934992595	0	0	1.092983702	0.712281865	PLSCR1;SH3TC2;DNA2
hsa-miR-23b-5p	0.521166498	0.934992595	0	0	1.092983702	0.712281865	SNRPD1;CNKSR3;TUBD1
hsa-miR-6087	0.521348622	0.934992595	0	0	1.048755411	0.683092491	SPRED1;SNRPD1;UQCRQ;PIK3CD;PSMG1
hsa-miR-5685	0.521490392	0.934992595	0	0	1.153741737	0.751160205	EBI3;PIK3CD
hsa-miR-223-3p	0.521490392	0.934992595	0	0	1.153741737	0.751160205	MAFB;E2F1
hsa-miR-4724-5p	0.521490392	0.934992595	0	0	1.153741737	0.751160205	ABCD2;FBXL3
hsa-miR-4801	0.521490392	0.934992595	0	0	1.153741737	0.751160205	ADCYAP1R1;ZNF585A
hsa-miR-8066	0.521490392	0.934992595	0	0	1.153741737	0.751160205	C17ORF58;TNFAIP2
mmu-miR-129-5p	0.521673472	0.934992595	0	0	1.038234241	0.675592953	CCDC167;IFITM10;MAP3K1;SMYD4;NPM3;GLUL
hsa-miR-3120-5p	0.525493573	0.934992595	0	0	1.085784314	0.698612431	N6AMT1;PARD6B;KATNAL1
hsa-miR-4690-3p	0.526939765	0.934992595	0	0	1.141789083	0.731508911	EBI3;PIK3CD
hsa-miR-3611	0.526939765	0.934992595	0	0	1.141789083	0.731508911	EDAR;COL9A2
hsa-miR-3607-3p	0.526939765	0.934992595	0	0	1.141789083	0.731508911	ABCD2;CRLF3
hsa-miR-4647	0.526939765	0.934992595	0	0	1.141789083	0.731508911	CHST6;ZNF284
hsa-miR-4426	0.526939765	0.934992595	0	0	1.141789083	0.731508911	CHST6;ZNF284
hsa-miR-4731-3p	0.526939765	0.934992595	0	0	1.141789083	0.731508911	ADCYAP1R1;ZNF585A
hsa-miR-4662b	0.526939765	0.934992595	0	0	1.141789083	0.731508911	CHST6;ZNF284
hsa-miR-1825	0.526939765	0.934992595	0	0	1.141789083	0.731508911	TSC22D1;TMOD2
hsa-miR-7106-5p	0.527485372	0.934992595	0	0	1.007760393	0.644597956	ZNF284;KLHL26;STMN3;PPM1D;CXCL5;COX6B1;CCND3;SNRPD1;UQCRQ;PLAGL2;ZNF710;EPHB2;CRLF3;GLUL
hsa-miR-490-3p	0.528538694	0.934992595	0	0	1.054673721	0.672501373	ZNF607;C14ORF2;KLHL26;COL9A2
hsa-miR-4797-5p	0.528538694	0.934992595	0	0	1.054673721	0.672501373	HACE1;FBXL3;MRPL36;COL9A2
hsa-miR-6772-5p	0.529035794	0.934992595	0	0	1.35069588	0.859986968	COX6B1
hsa-miR-652-5p	0.529035794	0.934992595	0	0	1.35069588	0.859986968	CADM1
hsa-miR-3655	0.529035794	0.934992595	0	0	1.35069588	0.859986968	CXCL5
mmu-miR-450b-5p	0.529035794	0.934992595	0	0	1.35069588	0.859986968	NPM3
hsa-miR-6820-5p	0.529035794	0.934992595	0	0	1.35069588	0.859986968	CTSA
mmu-miR-466f	0.529035794	0.934992595	0	0	1.35069588	0.859986968	ZFAND2A
hsa-miR-7158-3p	0.529799092	0.934992595	0	0	1.078678424	0.685238467	PLSCR1;TMOD2;SEC24D
hsa-miR-671-5p	0.529799092	0.934992595	0	0	1.078678424	0.685238467	C17ORF58;PLAGL2;CRLF3
hsa-miR-193b-5p	0.532211997	0.934992595	0	0	1.049621258	0.662010171	HEATR5A;CLPP;KREMEN1;COL9A2
hsa-miR-3180	0.532347097	0.934992595	0	0	1.130080361	0.712469972	STMN3;FAM43A
hsa-miR-4308	0.532347097	0.934992595	0	0	1.130080361	0.712469972	ZNF284;ZNF585A
hsa-miR-3180-3p	0.532347097	0.934992595	0	0	1.130080361	0.712469972	STMN3;FAM43A
hsa-miR-1910-3p	0.53269388	0.934992595	0	0	1.012600451	0.637744224	KATNAL1;SNRPD1;KLHL26;EBI3;RNF38;TNFAIP2;CRLF3;GLUL;SCARF1
hsa-miR-133a-5p	0.537412979	0.934992595	0	0	1.318469196	0.818754118	ZNF607
hsa-miR-1246	0.537412979	0.934992595	0	0	1.318469196	0.818754118	PLAGL2
hsa-miR-6816-5p	0.537712161	0.934992595	0	0	1.118608178	0.694020174	STMN3;FAM43A
hsa-miR-384	0.537712161	0.934992595	0	0	1.118608178	0.694020174	LYSMD3;CXCL5
hsa-miR-1205	0.537712161	0.934992595	0	0	1.118608178	0.694020174	RNF38;SLC6A4
hsa-miR-4792	0.537712161	0.934992595	0	0	1.118608178	0.694020174	COX6B1;C16ORF87
hsa-miR-4310	0.538344468	0.934992595	0	0	1.064739948	0.659347292	MAML1;MAP1B;NFATC2
hsa-miR-212-5p	0.538344468	0.934992595	0	0	1.064739948	0.659347292	CNKSR3;COL9A2;SEC24D
hsa-miR-7157-5p	0.538344468	0.934992595	0	0	1.064739948	0.659347292	MAML1;MAP1B;NFATC2
hsa-miR-143-5p	0.538552962	0.934992595	0	0	1.014330204	0.627737961	SPIB;TMEM168;HEATR5A;TUBD1;SMYD4;ANG;FFAR1
hsa-miR-6511a-5p	0.539920265	0.934992595	0	0	1.006305833	0.620220305	KATNAL1;SNRPD1;KLHL26;EBI3;RNF38;TNFAIP2;CRLF3;GLUL;SCARF1
hsa-miR-579-3p	0.54258385	0.934992595	0	0	1.05790388	0.646815807	RNASEL;PARD6B;ZNF616
hsa-miR-30d-3p	0.54258385	0.934992595	0	0	1.05790388	0.646815807	SH3TC2;MAML1;FZD6
hsa-miR-361-5p	0.54258385	0.934992595	0	0	1.05790388	0.646815807	GTF2E1;SCARF1;GPC6
hsa-miR-4649-5p	0.543034749	0.934992595	0	0	1.107365439	0.676137367	CHST6;DNA2
hsa-miR-3616-3p	0.543034749	0.934992595	0	0	1.107365439	0.676137367	PLAGL2;RNF111
hsa-miR-3685	0.543034749	0.934992595	0	0	1.107365439	0.676137367	LYSMD3;CXCL5
hsa-miR-3158-5p	0.543034749	0.934992595	0	0	1.107365439	0.676137367	E2F1;SLC6A4
hsa-miR-6809-5p	0.543034749	0.934992595	0	0	1.107365439	0.676137367	PARD6B;PLAGL2
hsa-miR-8068	0.543034749	0.934992595	0	0	1.107365439	0.676137367	SH3TC2;DNAJC15
hsa-miR-6799-5p	0.543343426	0.934992595	0	0	0.998531314	0.60911778	ZNF284;SNRPD1;KLHL26;UQCRQ;PLAGL2;FAM43A;ZNF799;EPHB2;CRLF3;PPM1D;GLUL;COX6B1
hsa-miR-211-5p	0.545377713	0.934992595	0	0	1.012492138	0.613850365	SPIB;HCAR2;ADCYAP1R1;MRPS15;ARHGAP6;SH2B3
hsa-miR-4761-3p	0.545641569	0.934992595	0	0	1.287741427	0.780104725	SH3TC2
hsa-miR-7973	0.545641569	0.934992595	0	0	1.287741427	0.780104725	SH3TC2
hsa-miR-652-3p	0.546800729	0.934992595	0	0	1.051154344	0.634551228	CHST6;HIST1H1E;MRPL36
hsa-miR-449a	0.546800729	0.934992595	0	0	1.051154344	0.634551228	SMAD4;ULBP2;SIRT1
hsa-miR-1275	0.546800729	0.934992595	0	0	1.051154344	0.634551228	CHST6;STMN3;CALR
hsa-miR-3934-5p	0.547371838	0.934992595	0	0	1.017489496	0.613166571	PLSCR1;TMOD2;ZNF439;SLC6A4;COX6B1
hsa-miR-6077	0.547371838	0.934992595	0	0	1.017489496	0.613166571	MAP1B;RNF38;EPHB2;GTPBP2;MYLK
hsa-miR-4667-5p	0.548314677	0.934992595	0	0	1.096345329	0.658800409	PER3;GTPBP2
hsa-miR-520f-3p	0.548314677	0.934992595	0	0	1.096345329	0.658800409	SPRED1;ELOVL7
hsa-miR-3196	0.548314677	0.934992595	0	0	1.096345329	0.658800409	STMN3;FAM43A
hsa-miR-6729-5p	0.548314677	0.934992595	0	0	1.096345329	0.658800409	CHST6;DNA2
hsa-miR-6792-5p	0.548314677	0.934992595	0	0	1.096345329	0.658800409	NHS;HIST1H1E
hsa-miR-603	0.549491023	0.934992595	0	0	0.998030744	0.597583724	ADCYAP1R1;SNRK;CNKSR3;TMOD2;NFATC2;TUBD1;DSG2;ZNF780A;CASD1
hsa-miR-532-3p	0.550363196	0.934992595	0	0	1.025060673	0.612142517	SH3TC2;KREMEN1;DHCR24;EPHB2
hsa-miR-6769a-5p	0.550994889	0.934992595	0	0	1.044489708	0.622546935	GINS3;HIST1H1E;ADM
hsa-miR-4665-5p	0.550994889	0.934992595	0	0	1.044489708	0.622546935	CHST6;STMN3;CALR
hsa-miR-664b-3p	0.550994889	0.934992595	0	0	1.044489708	0.622546935	RNASEL;PARD6B;ZNF616
hsa-miR-6818-5p	0.550994889	0.934992595	0	0	1.044489708	0.622546935	KATNAL1;SH3TC2;NHS
hsa-miR-5582-5p	0.550994889	0.934992595	0	0	1.044489708	0.622546935	HCAR2;HLX;KREMEN1
hsa-miR-3135b	0.552109111	0.934992595	0	0	1.00096528	0.594582973	SPIB;HEATR5A;TUBD1;SMYD4;ANG;ROMO1;FFAR1
hsa-miR-4697-5p	0.553551776	0.934992595	0	0	1.085541299	0.641989111	STMN3;CALR
hsa-miR-6767-3p	0.553724191	0.934992595	0	0	1.258410375	0.743831985	FAM174B
hsa-miR-3197	0.553724191	0.934992595	0	0	1.258410375	0.743831985	UQCRQ
hsa-miR-422a	0.553724191	0.934992595	0	0	1.258410375	0.743831985	HIPK3
hsa-miR-27a-5p	0.553724191	0.934992595	0	0	1.258410375	0.743831985	HIST1H1E
hsa-miR-618	0.553724191	0.934992595	0	0	1.258410375	0.743831985	ASAP2
hsa-miR-3126-3p	0.553724191	0.934992595	0	0	1.258410375	0.743831985	BBS10
hsa-miR-4727-3p	0.553724191	0.934992595	0	0	1.258410375	0.743831985	LMAN1
hsa-miR-3675-5p	0.553724191	0.934992595	0	0	1.258410375	0.743831985	ZNF616
mmu-miR-30c-5p	0.553724191	0.934992595	0	0	1.258410375	0.743831985	PTRHD1
hsa-miR-301a-3p	0.554799989	0.934992595	0	0	0.99833363	0.588165873	SMAD4;ABCD2;DAD1;FZD6;KREMEN1;HBP1;ROMO1
hsa-miR-5010-3p	0.555166126	0.934992595	0	0	1.037908381	0.610796506	YTHDF3;FZD6;COL9A2
hsa-miR-889-3p	0.558745902	0.934992595	0	0	1.074947056	0.625684186	BBS10;DOCK9
hsa-miR-6751-5p	0.558745902	0.934992595	0	0	1.074947056	0.625684186	NEDD9;ZNF799
hsa-miR-4488	0.558745902	0.934992595	0	0	1.074947056	0.625684186	STMN3;CALR
hsa-miR-4252	0.560664196	0.934992595	0	0	0.990168204	0.572944132	CHST6;HACE1;ZNF607;CNKSR3;VEGFC;COL9A2;AVPR1A;MYLK
hsa-miR-4713-3p	0.561663428	0.934992595	0	0	1.230382925	0.709749455	ZNF439
hsa-miR-6773-5p	0.561663428	0.934992595	0	0	1.230382925	0.709749455	S100A2
hsa-miR-4747-3p	0.561663428	0.934992595	0	0	1.230382925	0.709749455	ZNF607
hsa-miR-6720-3p	0.561663428	0.934992595	0	0	1.230382925	0.709749455	TUBD1
hsa-miR-1256	0.561663428	0.934992595	0	0	1.230382925	0.709749455	FFAR1
hsa-miR-3158-3p	0.561663428	0.934992595	0	0	1.230382925	0.709749455	MRTO4
hsa-miR-4474-5p	0.561663428	0.934992595	0	0	1.230382925	0.709749455	SIRT1
hsa-miR-219a-5p	0.561663428	0.934992595	0	0	1.230382925	0.709749455	MT1F
hsa-miR-6724-5p	0.561663428	0.934992595	0	0	1.230382925	0.709749455	S100A2
hsa-miR-4774-5p	0.561663428	0.934992595	0	0	1.230382925	0.709749455	ZNF781
hsa-miR-6790-3p	0.563290553	0.934992595	0	0	0.998865395	0.573308487	CHST6;PLSCR1;TMOD2;ZNF439;SEC24D
hsa-miR-4455	0.563439053	0.934992595	0	0	1.024989478	0.588032476	KATNAL1;SH3TC2;COX6B1
hsa-miR-769-3p	0.563439053	0.934992595	0	0	1.024989478	0.588032476	CHST6;ZNF439;ISOC2
hsa-miR-520d-5p	0.563439053	0.934992595	0	0	1.024989478	0.588032476	RNASEL;ZNF217;ADM
hsa-miR-6810-5p	0.563896924	0.934992595	0	0	1.064556548	0.609867204	HLX;CNKSR3
hsa-miR-1270	0.563896924	0.934992595	0	0	1.064556548	0.609867204	HEATR5A;TUBD1
hsa-miR-4700-5p	0.563896924	0.934992595	0	0	1.064556548	0.609867204	PER3;GTPBP2
hsa-miR-20b-5p	0.564483487	0.934992595	0	0	0.981878542	0.561481498	SMAD4;FZD6;LYSMD3;HIPK3;SLC6A4;COX6B1;SPIB;TTC9;SPRED1;PARD6B;KATNAL1;CNKSR3;E2F1;PLAGL2;HBP1;ZNF780A
hsa-miR-642a-5p	0.564615291	0.934992595	0	0	1.006216006	0.575163816	NEDD9;DHCR24;GLUL;LGMN
hsa-miR-140-3p	0.564615291	0.934992595	0	0	1.006216006	0.575163816	CADM1;FN1;PSMG1;FAU
hsa-miR-378a-3p	0.567540375	0.934992595	0	0	1.018648912	0.57700694	KREMEN1;USMG5;HIPK3
hsa-miR-4459	0.568052119	0.934992595	0	0	0.980211962	0.554351138	AOC3;MRPS15;CHST6;SPRED1;HACE1;EGF;KREMEN1;NFATC2;PIK3CD;ZNF710;GLUL;CBFA2T3
hsa-miR-661	0.568138407	0.934992595	0	0	0.983413385	0.556012305	CHST6;PARD6B;HACE1;CLPP;VEGFC;DNA2;CRLF3;COX6B1
hsa-miR-6881-3p	0.568139624	0.934992595	0	0	1.001611427	0.566299155	GADD45GIP1;MRPS15;PLSCR1;ADM
hsa-miR-543	0.569004733	0.934992595	0	0	1.054363955	0.594520541	AMPD3;SIRT1
hsa-miR-1237-5p	0.569004733	0.934992595	0	0	1.054363955	0.594520541	STMN3;CALR
hsa-miR-622	0.569004733	0.934992595	0	0	1.054363955	0.594520541	RPS26;GTPBP2
hsa-miR-620	0.569004733	0.934992595	0	0	1.054363955	0.594520541	HEATR5A;TUBD1
hsa-miR-7157-3p	0.569461817	0.934992595	0	0	1.20357406	0.677688678	KBTBD11
hsa-miR-3138	0.569461817	0.934992595	0	0	1.20357406	0.677688678	FZD6
hsa-miR-4460	0.569461817	0.934992595	0	0	1.20357406	0.677688678	LMAN1
hsa-miR-6874-3p	0.569461817	0.934992595	0	0	1.20357406	0.677688678	COL9A2
hsa-miR-4728-3p	0.569461817	0.934992595	0	0	1.20357406	0.677688678	ZNF200
hsa-miR-4638-3p	0.569461817	0.934992595	0	0	1.20357406	0.677688678	CLPP
mmu-miR-29a-3p	0.569461817	0.934992595	0	0	1.20357406	0.677688678	COL4A3
hsa-miR-7158-5p	0.569461817	0.934992595	0	0	1.20357406	0.677688678	RNF38
hsa-miR-3682-3p	0.569461817	0.934992595	0	0	1.20357406	0.677688678	MYLK
hsa-miR-3613-5p	0.569461817	0.934992595	0	0	1.20357406	0.677688678	KATNAL1
hsa-miR-6867-5p	0.570617425	0.934992595	0	0	0.981181748	0.550478581	PLSCR1;SMAD4;KATNAL1;SH3TC2;ANG;DNAJC15;ATP7A;E2F8
hsa-miR-7151-3p	0.570795269	0.934992595	0	0	0.98282426	0.551093821	SPIB;CHST6;KREMEN1;TUBD1;KBTBD11;SLC6A4;COX6B1
mmu-miR-466e-3p	0.571618038	0.934992595	0	0	1.012385671	0.566211388	HIST1H1D;E2F1;GTPBP2
hsa-miR-552-3p	0.571618038	0.934992595	0	0	1.012385671	0.566211388	PLAGL2;COX6B1;SLC6A4
hsa-miR-6807-5p	0.573276655	0.934992595	0	0	0.977057408	0.543621904	KATNAL1;SNRPD1;C14ORF2;EGF;CNKSR3;KREMEN1;PIK3CD;PSMG1;ZNF799;COX6B1
hsa-miR-5095	0.573435356	0.934992595	0	0	0.980285174	0.545146454	SPIB;CHST6;KREMEN1;TUBD1;KBTBD11;SLC6A4;COX6B1
hsa-miR-4443	0.574069236	0.934992595	0	0	1.044363675	0.579627343	TMOD2;HBP1
hsa-miR-4743-3p	0.574069236	0.934992595	0	0	1.044363675	0.579627343	NHS;CRLF3
hsa-miR-6758-3p	0.574069236	0.934992595	0	0	1.044363675	0.579627343	ADCYAP1R1;ZNF780A
hsa-miR-504-5p	0.574069236	0.934992595	0	0	1.044363675	0.579627343	CRLF3;ZNF585A
hsa-miR-4693-3p	0.574069236	0.934992595	0	0	1.044363675	0.579627343	KREMEN1;CALR
hsa-miR-1226-3p	0.575140823	0.934992595	0	0	0.992526158	0.549006276	ZNF781;PIK3R4;ZNF780A;HIST1H4C
hsa-miR-6769b-5p	0.575671878	0.934992595	0	0	1.006198347	0.555640272	GINS3;HIST1H1E;ADM
hsa-miR-6821-3p	0.575820507	0.934992595	0	0	0.984443315	0.54337263	CHST6;PLSCR1;TMOD2;ZNF439;SEC24D
hsa-miR-148b-3p	0.576067854	0.934992595	0	0	0.977758911	0.539263199	CPA3;SNRPD1;KCNQ2;CCNC;COX7A2;ATP7A;CXCL5
mmu-miR-712-5p	0.577121848	0.934992595	0	0	1.177905998	0.647497117	KATNAL1
hsa-miR-1268b	0.577121848	0.934992595	0	0	1.177905998	0.647497117	SCARF1
hsa-miR-425-3p	0.577121848	0.934992595	0	0	1.177905998	0.647497117	HIST1H4C
hsa-miR-6737-3p	0.577121848	0.934992595	0	0	1.177905998	0.647497117	KBTBD11
hsa-miR-3670	0.577121848	0.934992595	0	0	1.177905998	0.647497117	HLX
hsa-miR-4512	0.577121848	0.934992595	0	0	1.177905998	0.647497117	NFATC2
hsa-miR-136-3p	0.577121848	0.934992595	0	0	1.177905998	0.647497117	MYLK
hsa-miR-6859-3p	0.577121848	0.934992595	0	0	1.177905998	0.647497117	GADD45GIP1
hsa-miR-5008-3p	0.577121848	0.934992595	0	0	1.177905998	0.647497117	KBTBD11
hsa-miR-1227-5p	0.577121848	0.934992595	0	0	1.177905998	0.647497117	HIST1H1B
hsa-miR-6844	0.579090358	0.934992595	0	0	1.034550316	0.565171481	ZNF781;E2F8
hsa-miR-4753-5p	0.579090358	0.934992595	0	0	1.034550316	0.565171481	KLHL26;ZNF439
hsa-miR-4776-3p	0.579090358	0.934992595	0	0	1.034550316	0.565171481	TIMM8B;RNASEL
mmu-miR-466d-3p	0.579701741	0.934992595	0	0	1.00008557	0.545288203	HIST1H1D;E2F1;GTPBP2
mmu-miR-297b-3p	0.579701741	0.934992595	0	0	1.00008557	0.545288203	HIST1H1D;E2F1;GTPBP2
hsa-miR-10a-5p	0.580469695	0.934992595	0	0	0.972353295	0.528880152	MED12;PLSCR1;CADM1;CNKSR3;COL4A3;E2F1;ELOVL7;CRLF3
mmu-miR-466a-3p	0.58370748	0.934992595	0	0	0.994045999	0.535149944	HIST1H1D;E2F1;GTPBP2
hsa-miR-6823-5p	0.584068037	0.934992595	0	0	1.024918686	0.551137521	SNRPD1;CNKSR3
hsa-miR-8089	0.584068037	0.934992595	0	0	1.024918686	0.551137521	PER3;GTPBP2
mmu-miR-692	0.584068037	0.934992595	0	0	1.024918686	0.551137521	DSG2;CD300LF
hsa-miR-4274	0.584645971	0.934992595	0	0	1.153307439	0.619036375	DAD1
hsa-miR-6824-5p	0.584645971	0.934992595	0	0	1.153307439	0.619036375	HBP1
hsa-miR-1178-5p	0.584645971	0.934992595	0	0	1.153307439	0.619036375	CD200R1
hsa-miR-6762-3p	0.584645971	0.934992595	0	0	1.153307439	0.619036375	KREMEN1
mmu-miR-30a-5p	0.584645971	0.934992595	0	0	1.153307439	0.619036375	PTRHD1
hsa-miR-376a-2-5p	0.584645971	0.934992595	0	0	1.153307439	0.619036375	TUBD1
hsa-miR-3661	0.584645971	0.934992595	0	0	1.153307439	0.619036375	SMAD4
hsa-miR-208b-3p	0.584645971	0.934992595	0	0	1.153307439	0.619036375	LEP
hsa-miR-4659a-3p	0.585521899	0.934992595	0	0	0.979199758	0.52411833	SH3TC2;MMD;RNF111;ZNF200
hsa-miR-4533	0.585521899	0.934992595	0	0	0.979199758	0.52411833	C14ORF2;CALR;RNF111;COX6B1
hsa-miR-4659b-3p	0.585521899	0.934992595	0	0	0.979199758	0.52411833	SH3TC2;MMD;RNF111;ZNF200
hsa-miR-4294	0.587688953	0.934992595	0	0	0.988078328	0.525220408	HEATR5A;ANG;HIST1H4C
hsa-miR-607	0.588949547	0.934992595	0	0	0.9748359	0.516092511	SH3TC2;CNKSR3;NHS;AVPR1A
hsa-miR-1184	0.589002231	0.934992595	0	0	1.015463784	0.53751068	GLUL;SLC6A4
hsa-miR-383-5p	0.589002231	0.934992595	0	0	1.015463784	0.53751068	SH3TC2;GLUL
hsa-miR-564	0.589002231	0.934992595	0	0	1.015463784	0.53751068	SPIB;ZNF284
hsa-miR-6803-5p	0.589002231	0.934992595	0	0	1.015463784	0.53751068	NEDD9;ZNF799
hsa-miR-18a-3p	0.59114578	0.934992595	0	0	0.964599853	0.507083029	LMAN1;PLSCR1;MRPS12;DHCR24;DNA2;CD320
hsa-miR-4770	0.59164603	0.934992595	0	0	0.98218128	0.515494647	ZNF607;GLUL;COX6B1
mmu-miR-467g	0.59164603	0.934992595	0	0	0.98218128	0.515494647	HIST1H1D;E2F1;GTPBP2
hsa-miR-491-5p	0.59164603	0.934992595	0	0	0.98218128	0.515494647	CFL1;AMPD3;SLC6A4
mmu-miR-3110-5p	0.59164603	0.934992595	0	0	0.98218128	0.515494647	CCDC167;ABCD2;FBXL3
hsa-miR-6088	0.59164603	0.934992595	0	0	0.98218128	0.515494647	ZNF607;GLUL;COX6B1
hsa-miR-524-5p	0.59164603	0.934992595	0	0	0.98218128	0.515494647	RNASEL;ZNF217;ADM
hsa-miR-503-3p	0.59203659	0.934992595	0	0	1.129712902	0.592180634	NPM3
hsa-miR-4781-5p	0.59203659	0.934992595	0	0	1.129712902	0.592180634	FAM43A
hsa-miR-6775-3p	0.59203659	0.934992595	0	0	1.129712902	0.592180634	GTPBP2
hsa-miR-549a	0.59203659	0.934992595	0	0	1.129712902	0.592180634	GLUL
hsa-miR-660-5p	0.59203659	0.934992595	0	0	1.129712902	0.592180634	ADM
hsa-miR-99b-3p	0.59203659	0.934992595	0	0	1.129712902	0.592180634	USMG5
hsa-miR-3141	0.59203659	0.934992595	0	0	1.129712902	0.592180634	CALR
hsa-miR-8079	0.59389291	0.934992595	0	0	1.006180788	0.5242768	CHST6;SEC24D
hsa-miR-513c-5p	0.598740061	0.934992595	0	0	0.997065054	0.511422314	SEPSECS;YTHDF3
hsa-miR-514b-5p	0.598740061	0.934992595	0	0	0.997065054	0.511422314	SEPSECS;YTHDF3
hsa-miR-4715-3p	0.598740061	0.934992595	0	0	0.997065054	0.511422314	SH3TC2;GTPBP2
hsa-miR-631	0.599296067	0.934992595	0	0	1.107062147	0.566815304	SMAD4
hsa-miR-3135a	0.599296067	0.934992595	0	0	1.107062147	0.566815304	PPM1D
hsa-miR-148b-5p	0.599296067	0.934992595	0	0	1.107062147	0.566815304	COL9A2
hsa-miR-30e-3p	0.599486503	0.934992595	0	0	0.970594099	0.496635353	SH3TC2;MAML1;FZD6
hsa-miR-877-5p	0.602493423	0.934992595	0	0	0.957758291	0.485275563	MRPL51;ZBTB11;ATP5O;GLUL
hsa-miR-4778-3p	0.603369671	0.934992595	0	0	0.964901559	0.487492599	HEATR5A;MMD;SH2B3
hsa-miR-4307	0.603543684	0.934992595	0	0	0.9881121	0.498934219	TIMM8B;ZNF200
hsa-miR-6801-5p	0.603543684	0.934992595	0	0	0.9881121	0.498934219	HEATR5A;SH3TC2
hsa-miR-1245a	0.603543684	0.934992595	0	0	0.9881121	0.498934219	CHST6;SEC24D
hsa-miR-1268a	0.606426722	0.934992595	0	0	1.085299657	0.542835825	SCARF1
hsa-miR-889-5p	0.606426722	0.934992595	0	0	1.085299657	0.542835825	NHS
hsa-miR-3912-5p	0.606426722	0.934992595	0	0	1.085299657	0.542835825	ZNF607
hsa-miR-600	0.606426722	0.934992595	0	0	1.085299657	0.542835825	FZD6
mmu-miR-126a-5p	0.606426722	0.934992595	0	0	1.085299657	0.542835825	CADM1
hsa-miR-99b-5p	0.606426722	0.934992595	0	0	1.085299657	0.542835825	NPDC1
hsa-miR-6505-3p	0.606426722	0.934992595	0	0	1.085299657	0.542835825	HIPK3
hsa-miR-4777-3p	0.606426722	0.934992595	0	0	1.085299657	0.542835825	FDXR
hsa-miR-609	0.606426722	0.934992595	0	0	1.085299657	0.542835825	COX6B1
hsa-miR-574-5p	0.60703835	0.934992595	0	0	0.94840968	0.473411315	PLSCR1;SMAD4;KATNAL1;SH3TC2;ANG;DNAJC15;E2F8
hsa-miR-483-3p	0.607227987	0.934992595	0	0	0.959274829	0.478535171	LMAN1;SMAD4;PSMG1
hsa-miR-8085	0.607679736	0.934992595	0	0	0.947769136	0.472090711	SPRED1;HACE1;PER3;CFL1;CALR;GLUL
hsa-miR-6731-5p	0.607679736	0.934992595	0	0	0.947769136	0.472090711	SPRED1;HACE1;PER3;CFL1;CALR;GLUL
hsa-miR-6510-5p	0.608303791	0.934992595	0	0	0.979317606	0.486800043	NHS;COX6B1
hsa-miR-3978	0.608303791	0.934992595	0	0	0.979317606	0.486800043	ADM;LGMN
hsa-miR-3688-3p	0.608303791	0.934992595	0	0	0.979317606	0.486800043	BOLA3;MAP1B
hsa-miR-30b-5p	0.609565452	0.934992595	0	0	0.946041649	0.468299083	PLSCR1;KDM3A;MFAP3;KREMEN1;PLAGL2;SH2B3;ZNF200
hsa-miR-4722-5p	0.610187223	0.934992595	0	0	0.947721679	0.468164508	SPRED1;PARD6B;ZNF607;SNRPD1;EGF;RNF38;KREMEN1;ZNF710;GLUL;SCARF1
hsa-miR-378j	0.613430836	0.934992595	0	0	1.064374185	0.520146634	ANG
hsa-miR-1180-5p	0.613430836	0.934992595	0	0	1.064374185	0.520146634	DHCR24
hsa-miR-4489	0.613430836	0.934992595	0	0	1.064374185	0.520146634	HIST1H1B
hsa-miR-5681b	0.613430836	0.934992595	0	0	1.064374185	0.520146634	KCNJ2
hsa-miR-6839-5p	0.613430836	0.934992595	0	0	1.064374185	0.520146634	ANG
hsa-miR-4765	0.613430836	0.934992595	0	0	1.064374185	0.520146634	GTPBP2
hsa-miR-7114-3p	0.613430836	0.934992595	0	0	1.064374185	0.520146634	DHCR24
hsa-miR-3940-3p	0.613430836	0.934992595	0	0	1.064374185	0.520146634	SH2B3
hsa-miR-638	0.613430836	0.934992595	0	0	1.064374185	0.520146634	ZNF439
mmu-miR-223-3p	0.615193858	0.934992595	0	0	0.940281827	0.45680569	TTC9;RGS2;PRKAR2B;MAP1B;TMOD2
mmu-miR-5125	0.618652894	0.934992595	0	0	0.94277828	0.452732421	CCDC167;ABCD2;FBXL3
hsa-miR-3689b-3p	0.619045488	0.934992595	0	0	0.941950604	0.451737395	ZNF284;ZNF607;SNRPD1;KLHL26;UQCRQ;PLAGL2;EPHB2;CRLF3;PPM1D;GLUL;COX6B1
hsa-miR-3689a-3p	0.619045488	0.934992595	0	0	0.941950604	0.451737395	ZNF284;ZNF607;SNRPD1;KLHL26;UQCRQ;PLAGL2;EPHB2;CRLF3;PPM1D;GLUL;COX6B1
hsa-miR-3689c	0.619045488	0.934992595	0	0	0.941950604	0.451737395	ZNF284;ZNF607;SNRPD1;KLHL26;UQCRQ;PLAGL2;EPHB2;CRLF3;PPM1D;GLUL;COX6B1
hsa-miR-3173-5p	0.620310647	0.934992595	0	0	1.044238354	0.49866024	COX6C
hsa-miR-6806-5p	0.620310647	0.934992595	0	0	1.044238354	0.49866024	FZD6
hsa-miR-5004-3p	0.620310647	0.934992595	0	0	1.044238354	0.49866024	MRTO4
hsa-miR-6799-3p	0.620310647	0.934992595	0	0	1.044238354	0.49866024	COX6C
hsa-miR-4674	0.620310647	0.934992595	0	0	1.044238354	0.49866024	HIST1H1E
mmu-miR-5098	0.620310647	0.934992595	0	0	1.044238354	0.49866024	AVPR1A
hsa-miR-487a-3p	0.620310647	0.934992595	0	0	1.044238354	0.49866024	MAP1B
hsa-miR-767-3p	0.620310647	0.934992595	0	0	1.044238354	0.49866024	HIPK3
hsa-miR-371b-3p	0.620310647	0.934992595	0	0	1.044238354	0.49866024	COX6C
hsa-miR-4466	0.620310647	0.934992595	0	0	1.044238354	0.49866024	FFAR1
hsa-miR-208a-3p	0.620310647	0.934992595	0	0	1.044238354	0.49866024	LEP
hsa-miR-1273h-5p	0.62305395	0.934992595	0	0	0.938940009	0.444233332	ZNF284;ZNF607;SNRPD1;KLHL26;UQCRQ;PLAGL2;EPHB2;CRLF3;PPM1D;GLUL;COX6B1
hsa-miR-6780a-5p	0.625050309	0.934992595	0	0	0.937441681	0.440525536	ZNF284;ZNF607;SNRPD1;KLHL26;UQCRQ;PLAGL2;EPHB2;CRLF3;PPM1D;GLUL;COX6B1
hsa-miR-6722-3p	0.626143653	0.934992595	0	0	0.932089505	0.43638143	CCND3;SPRED1;CALR
mmu-miR-1192	0.626143653	0.934992595	0	0	0.932089505	0.43638143	FZD6;ZNF799;EPHB2
hsa-miR-4505	0.626143653	0.934992595	0	0	0.932089505	0.43638143	PARD6B;ZNF284;COX6B1
hsa-miR-4492	0.626909802	0.934992595	0	0	0.945642963	0.441570445	TIMM8B;COX6B1
hsa-miR-5001-5p	0.626909802	0.934992595	0	0	0.945642963	0.441570445	TIMM8B;COX6B1
hsa-miR-4498	0.626909802	0.934992595	0	0	0.945642963	0.441570445	TIMM8B;COX6B1
hsa-miR-3972	0.627068356	0.934992595	0	0	1.024848295	0.478296415	KBTBD11
hsa-miR-1291	0.627068356	0.934992595	0	0	1.024848295	0.478296415	GTPBP2
mmu-miR-181b-5p	0.627068356	0.934992595	0	0	1.024848295	0.478296415	SGPP1
mmu-miR-128-3p	0.627068356	0.934992595	0	0	1.024848295	0.478296415	E2F1
hsa-miR-635	0.627068356	0.934992595	0	0	1.024848295	0.478296415	KREMEN1
hsa-miR-4777-5p	0.627068356	0.934992595	0	0	1.024848295	0.478296415	BBS10
hsa-miR-4456	0.627068356	0.934992595	0	0	1.024848295	0.478296415	ADM
hsa-miR-584-3p	0.627068356	0.934992595	0	0	1.024848295	0.478296415	RANBP1
hsa-miR-5011-3p	0.627068356	0.934992595	0	0	1.024848295	0.478296415	NHS
hsa-miR-3680-5p	0.627068356	0.934992595	0	0	1.024848295	0.478296415	TMOD2
hsa-miR-216a-3p	0.62875961	0.934992595	0	0	0.92531798	0.429353348	KREMEN1;PLAGL2;LYSMD3;KBTBD11
hsa-miR-3681-3p	0.62875961	0.934992595	0	0	0.92531798	0.429353348	KREMEN1;PLAGL2;LYSMD3;KBTBD11
hsa-miR-106a-3p	0.629851068	0.934992595	0	0	0.926834688	0.42844962	ZNF607;ZNF217;ROMO1
hsa-miR-5787	0.629851068	0.934992595	0	0	0.926834688	0.42844962	PARD6B;ZNF284;COX6B1
hsa-miR-6895-3p	0.629851068	0.934992595	0	0	0.926834688	0.42844962	MRPS15;ELOVL7;HIST1H4C
hsa-miR-4694-3p	0.631452988	0.934992595	0	0	0.937581025	0.431035798	PARD6B;DHCR24
hsa-miR-6827-3p	0.631452988	0.934992595	0	0	0.937581025	0.431035798	ADCYAP1R1;FBXL3
hsa-miR-3148	0.63196413	0.934992595	0	0	0.921415005	0.422858208	LMAN1;SNRPD1;MAP1B;CALR
hsa-miR-335-3p	0.632629632	0.934992595	0	0	0.921190476	0.421785601	SPIB;AOC3;SH3TC2;ZNF616;CNKSR3
hsa-miR-455-3p	0.633307035	0.934992595	0	0	0.934305708	0.426790779	HACE1;COX6B1;SPRED1;KATNAL1;SNRPD1;C14ORF2;MAP1B;NT5DC2;HIST1H1E;ZNF799;CRLF3;GLUL;SCARF1
hsa-miR-1909-3p	0.633533095	0.934992595	0	0	0.921638258	0.420675367	CCND3;SPRED1;CALR
hsa-miR-4697-3p	0.633706124	0.934992595	0	0	1.006163328	0.458981485	SH3TC2
hsa-miR-3914	0.633706124	0.934992595	0	0	1.006163328	0.458981485	CFL1
hsa-miR-3935	0.633706124	0.934992595	0	0	1.006163328	0.458981485	ERH
hsa-miR-3117-5p	0.633706124	0.934992595	0	0	1.006163328	0.458981485	SPRED1
hsa-miR-4767	0.633706124	0.934992595	0	0	1.006163328	0.458981485	SNRPD1
hsa-miR-6719-3p	0.633706124	0.934992595	0	0	1.006163328	0.458981485	PARD6B
hsa-miR-146b-3p	0.633706124	0.934992595	0	0	1.006163328	0.458981485	COX6C
hsa-miR-6759-5p	0.633706124	0.934992595	0	0	1.006163328	0.458981485	AMPD3
hsa-miR-6824-3p	0.633706124	0.934992595	0	0	1.006163328	0.458981485	CNKSR3
hsa-miR-6499-5p	0.633706124	0.934992595	0	0	1.006163328	0.458981485	DNA2
hsa-miR-146b-5p	0.635953003	0.934992595	0	0	0.929654581	0.420790124	PARD6B;MYLK
hsa-miR-3156-3p	0.635953003	0.934992595	0	0	0.929654581	0.420790124	LMAN1;SH3TC2
mmu-miR-669c-3p	0.635953003	0.934992595	0	0	0.929654581	0.420790124	TRPC6;NDUFC1
hsa-miR-3157-5p	0.635953003	0.934992595	0	0	0.929654581	0.420790124	PARD6B;NFATC2
hsa-miR-3910	0.635953003	0.934992595	0	0	0.929654581	0.420790124	LYSMD3;GTF2E1
hsa-miR-877-3p	0.637330529	0.934992595	0	0	0.926417664	0.417320469	GADD45GIP1;MRPS15;CADM1;CFL1;HIST1H1E;ATP5I;ADM;SNRPF;GLUL;SH2B3
hsa-miR-6779-5p	0.638874717	0.934992595	0	0	0.927081484	0.415375989	ZNF284;ZNF607;SNRPD1;KLHL26;UQCRQ;PLAGL2;EPHB2;CRLF3;PPM1D;GLUL;COX6B1
hsa-miR-30b-3p	0.638874717	0.934992595	0	0	0.927081484	0.415375989	ZNF284;ZNF607;SNRPD1;KLHL26;UQCRQ;PLAGL2;EPHB2;CRLF3;PPM1D;GLUL;COX6B1
hsa-miR-891b	0.640226073	0.934992595	0	0	0.988145682	0.440647684	FZD6
mmu-miR-590-3p	0.640226073	0.934992595	0	0	0.988145682	0.440647684	HIST1H1D
hsa-miR-4771	0.640226073	0.934992595	0	0	0.988145682	0.440647684	MED23
hsa-miR-6764-3p	0.640226073	0.934992595	0	0	0.988145682	0.440647684	CNKSR3
hsa-miR-3116	0.640409943	0.934992595	0	0	0.921860246	0.410824043	CLPP;CALR
hsa-miR-210-3p	0.640409943	0.934992595	0	0	0.921860246	0.410824043	ZNF607;NDUFA4
hsa-miR-206	0.640409943	0.934992595	0	0	0.921860246	0.410824043	PLAGL2;KCNJ2
mmu-miR-495-3p	0.640820786	0.934992595	0	0	0.911416708	0.405585398	FZD6;ZNF799;EPHB2
hsa-miR-3941	0.641615872	0.934992595	0	0	0.916278531	0.406612786	ADCYAP1R1;SNRK;TMOD2;NFATC2;TUBD1;ZNF780A;CASD1
hsa-miR-373-5p	0.642211925	0.934992595	0	0	0.9132113	0.404403687	CHST6;SMAD4;PARD6B;HEATR5A;RNF38;PSMG1
hsa-miR-371b-5p	0.644792079	0.934992595	0	0	0.910655247	0.399620449	CHST6;SMAD4;PARD6B;HEATR5A;RNF38;PSMG1
hsa-miR-762	0.644823915	0.934992595	0	0	0.914194742	0.40112854	TIMM8B;COX6B1
hsa-miR-4691-3p	0.644823915	0.934992595	0	0	0.914194742	0.40112854	ZNF607;MYLK
hsa-miR-4772-5p	0.646630288	0.934992595	0	0	0.970760234	0.423232602	GLUL
hsa-miR-647	0.646630288	0.934992595	0	0	0.970760234	0.423232602	ZNF284
hsa-miR-1202	0.646630288	0.934992595	0	0	0.970760234	0.423232602	KBTBD11
hsa-miR-500b-5p	0.646630288	0.934992595	0	0	0.970760234	0.423232602	MTUS1
hsa-miR-34c-3p	0.646630288	0.934992595	0	0	0.970760234	0.423232602	PSMG1
hsa-miR-125a-3p	0.646787485	0.934992595	0	0	0.905854801	0.394714907	PLSCR1;TMOD2;ZNF439;GLUL;E2F8
hsa-miR-4306	0.64771919	0.934992595	0	0	0.902378045	0.391901003	EDAR;HACE1;CADM1;PLAGL2
hsa-miR-4639-3p	0.648006383	0.934992595	0	0	0.901417367	0.39108419	SPIB;HEATR5A;SH3TC2
hsa-miR-4292	0.649195036	0.934992595	0	0	0.906654902	0.391694945	ZNF284;ZNF585A
hsa-miR-548an	0.649195036	0.934992595	0	0	0.906654902	0.391694945	CADM1;DNA2
hsa-miR-410-3p	0.650816282	0.934992595	0	0	0.898663517	0.386001039	RANBP1;FBXL3;LYSMD3;CXCL5
hsa-miR-6878-5p	0.650816282	0.934992595	0	0	0.898663517	0.386001039	HLX;CALR;GLUL;SLC6A4
hsa-miR-214-5p	0.651560814	0.934992595	0	0	0.896498771	0.384046215	RPS26;ZNF284;COX6B1
hsa-miR-5001-3p	0.651560814	0.934992595	0	0	0.896498771	0.384046215	TMEM168;SNRPD1;ZNF439
hsa-miR-6745	0.651560814	0.934992595	0	0	0.896498771	0.384046215	FZD6;HIST1H1E;HIST2H2AC
hsa-miR-616-5p	0.652465411	0.934992595	0	0	0.903070665	0.385608601	CHST6;SMAD4;PARD6B;HEATR5A;RNF38;PSMG1
hsa-miR-26a-2-3p	0.65292082	0.934992595	0	0	0.953974284	0.406678678	PLSCR1
hsa-miR-3074-3p	0.65292082	0.934992595	0	0	0.953974284	0.406678678	ANKRD28
hsa-miR-508-3p	0.65292082	0.934992595	0	0	0.953974284	0.406678678	CNKSR3
hsa-miR-454-5p	0.65292082	0.934992595	0	0	0.953974284	0.406678678	ANG
hsa-miR-2277-3p	0.65292082	0.934992595	0	0	0.953974284	0.406678678	ADM
hsa-miR-1244	0.65292082	0.934992595	0	0	0.953974284	0.406678678	AVPR1A
hsa-miR-649	0.65292082	0.934992595	0	0	0.953974284	0.406678678	KLHL26
hsa-miR-4743-5p	0.65292082	0.934992595	0	0	0.953974284	0.406678678	SNRPD1
hsa-miR-6828-3p	0.65292082	0.934992595	0	0	0.953974284	0.406678678	HIPK3
hsa-miR-1236-5p	0.65292082	0.934992595	0	0	0.953974284	0.406678678	GTPBP2
hsa-miR-6890-5p	0.653523432	0.934992595	0	0	0.899237661	0.382514919	CLPP;COL9A2
hsa-miR-4644	0.653895281	0.934992595	0	0	0.894979065	0.380194321	EDAR;HACE1;CADM1;PLAGL2
hsa-miR-7847-3p	0.655116561	0.934992595	0	0	0.896892393	0.379333556	HACE1;SNRPD1;TMOD2;CALR;COX6B1
hsa-miR-4537	0.655116561	0.934992595	0	0	0.896892393	0.379333556	CHST6;HACE1;ZNF607;SNRPD1;SCARF1
hsa-miR-562	0.657809238	0.934992595	0	0	0.891940053	0.373580441	SPIB;MAP1B
hsa-miR-6776-5p	0.658592826	0.934992595	0	0	0.886819397	0.370379946	PARD6B;COL9A2;COX6B1
mmu-miR-1896	0.658592826	0.934992595	0	0	0.886819397	0.370379946	N6AMT1;CCDC167;SMYD4
hsa-miR-6807-3p	0.659099679	0.934992595	0	0	0.937757349	0.390932751	MAP1B
hsa-miR-6779-3p	0.659099679	0.934992595	0	0	0.937757349	0.390932751	ZNF200
hsa-miR-3164	0.659099679	0.934992595	0	0	0.937757349	0.390932751	PLSCR1
hsa-miR-7976	0.659099679	0.934992595	0	0	0.937757349	0.390932751	COX6C
hsa-miR-4723-5p	0.659998818	0.934992595	0	0	0.887698944	0.36885421	CHST6;HACE1;STMN3;CALR
mmu-miR-466n-3p	0.662052597	0.934992595	0	0	0.884759207	0.364883787	RNASEL;GTPBP2
hsa-miR-6791-5p	0.662052597	0.934992595	0	0	0.884759207	0.364883787	ZNF284;ZNF585A
hsa-miR-4481	0.662052597	0.934992595	0	0	0.884759207	0.364883787	ANG;GLUL
hsa-miR-3692-3p	0.662052597	0.934992595	0	0	0.884759207	0.364883787	CADM1;SACM1L
hsa-miR-363-5p	0.662070375	0.934992595	0	0	0.882056939	0.363745659	FZD6;HIST1H1E;HIST2H2AC
hsa-miR-29c-3p	0.663023276	0.934992595	0	0	0.884102564	0.363317689	NEDD9;ULBP2;PPM1D;SIRT1
hsa-miR-8055	0.663319764	0.934992595	0	0	0.888102894	0.364564557	ADCYAP1R1;PLSCR1;MRPL51;HIST1H4C;GLUL
hsa-miR-519c-5p	0.665168843	0.934992595	0	0	0.922080979	0.375945666	MRPL51
hsa-miR-6820-3p	0.665168843	0.934992595	0	0	0.922080979	0.375945666	PLSCR1
hsa-miR-520c-5p	0.665168843	0.934992595	0	0	0.922080979	0.375945666	MRPL51
hsa-miR-523-5p	0.665168843	0.934992595	0	0	0.922080979	0.375945666	MRPL51
hsa-miR-519b-5p	0.665168843	0.934992595	0	0	0.922080979	0.375945666	MRPL51
hsa-miR-6815-3p	0.665168843	0.934992595	0	0	0.922080979	0.375945666	HIST1H1E
hsa-miR-519a-5p	0.665168843	0.934992595	0	0	0.922080979	0.375945666	MRPL51
hsa-miR-518d-5p	0.665168843	0.934992595	0	0	0.922080979	0.375945666	MRPL51
hsa-miR-518f-5p	0.665168843	0.934992595	0	0	0.922080979	0.375945666	MRPL51
hsa-miR-518e-5p	0.665168843	0.934992595	0	0	0.922080979	0.375945666	MRPL51
hsa-miR-4484	0.665168843	0.934992595	0	0	0.922080979	0.375945666	CADM1
hsa-miR-3681-5p	0.665168843	0.934992595	0	0	0.922080979	0.375945666	FZD6
hsa-miR-138-1-3p	0.665168843	0.934992595	0	0	0.922080979	0.375945666	SPRED1
hsa-miR-6849-5p	0.665168843	0.934992595	0	0	0.922080979	0.375945666	FZD6
hsa-miR-6741-5p	0.665168843	0.934992595	0	0	0.922080979	0.375945666	HIST2H2AC
hsa-miR-526a	0.665168843	0.934992595	0	0	0.922080979	0.375945666	MRPL51
hsa-miR-6778-5p	0.665522275	0.934992595	0	0	0.877344877	0.357240069	PLAGL2;EPHB2;CRLF3
hsa-miR-6870-5p	0.666029478	0.934992595	0	0	0.880534841	0.357868157	CHST6;HACE1;STMN3;CALR
hsa-miR-6079	0.666253661	0.934992595	0	0	0.877692342	0.356417526	PLAGL2;COX6B1
hsa-miR-6515-5p	0.666253661	0.934992595	0	0	0.877692342	0.356417526	CD200R1;HBP1
hsa-miR-550b-2-5p	0.666253661	0.934992595	0	0	0.877692342	0.356417526	CHST6;FZD6
hsa-miR-4745-5p	0.666253661	0.934992595	0	0	0.877692342	0.356417526	ANG;GLUL
hsa-miR-193a-3p	0.666253661	0.934992595	0	0	0.877692342	0.356417526	MAP3K1;E2F1
hsa-miR-6747-3p	0.668302215	0.934992595	0	0	0.895628131	0.360951383	SPIB;CHST6;ABCD2;ZNF439;KREMEN1;SEC24D;KBTBD11;CKS1B
hsa-miR-4762-5p	0.670412591	0.934992595	0	0	0.870736767	0.348174501	PLSCR1;DAD1
hsa-miR-506-3p	0.670412591	0.934992595	0	0	0.870736767	0.348174501	LYSMD3;GTF2E1
hsa-miR-4746-3p	0.671130255	0.934992595	0	0	0.906918588	0.361671914	PPM1D
hsa-miR-522-5p	0.671130255	0.934992595	0	0	0.906918588	0.361671914	MRPL51
hsa-miR-561-5p	0.671130255	0.934992595	0	0	0.906918588	0.361671914	KLHL26
hsa-miR-4277	0.671130255	0.934992595	0	0	0.906918588	0.361671914	RANBP1
hsa-miR-6809-3p	0.671395951	0.934992595	0	0	0.879481347	0.350382048	SNRK;MAML1;KLHL26;ZNF616;ZNF439
hsa-miR-30a-3p	0.67234912	0.934992595	0	0	0.868068777	0.344603816	SH3TC2;MAML1;FZD6
hsa-miR-6732-3p	0.674529553	0.934992595	0	0	0.863889873	0.340147817	CADM1;ELOVL7
hsa-miR-4649-3p	0.674747915	0.934992595	0	0	0.890071581	0.350168505	ZNF607;SNRPD1;UQCRQ;EGF;MRTO4;PLAGL2;GLUL;SCARF1
hsa-miR-7111-5p	0.67493824	0.934992595	0	0	0.870000224	0.342026746	CHST6;HACE1;STMN3;CALR
hsa-miR-1305	0.675724073	0.934992595	0	0	0.863503196	0.338467746	RGS2;SH3TC2;CNKSR3
hsa-miR-93-5p	0.676317742	0.934992595	0	0	0.917661692	0.358890404	SMAD4;LYSMD3;MED12L;SLC6A4;COX6B1;SPIB;TTC9;TMEM168;SPRED1;PARD6B;KATNAL1;CCNG2;CNKSR3;E2F1;PLAGL2;ZNF217;HBP1;FBXL3;ANG;ZNF780A
hsa-miR-6853-3p	0.676985821	0.934992595	0	0	0.892245307	0.348069311	ZNF799
hsa-miR-4312	0.676985821	0.934992595	0	0	0.892245307	0.348069311	SEC24D
hsa-miR-3134	0.676985821	0.934992595	0	0	0.892245307	0.348069311	PLAGL2
hsa-miR-6894-3p	0.676985821	0.934992595	0	0	0.892245307	0.348069311	ZNF439
hsa-miR-362-5p	0.676985821	0.934992595	0	0	0.892245307	0.348069311	MTUS1
hsa-miR-6776-3p	0.676985821	0.934992595	0	0	0.892245307	0.348069311	HIPK3
hsa-miR-299-5p	0.676985821	0.934992595	0	0	0.892245307	0.348069311	CNKSR3
hsa-miR-6866-5p	0.676985821	0.934992595	0	0	0.892245307	0.348069311	MRPL51
hsa-miR-3690	0.676985821	0.934992595	0	0	0.892245307	0.348069311	CLPP
hsa-miR-4474-3p	0.676985821	0.934992595	0	0	0.892245307	0.348069311	COX6B1
hsa-miR-606	0.676985821	0.934992595	0	0	0.892245307	0.348069311	FBXL3
hsa-miR-6507-5p	0.678604723	0.934992595	0	0	0.857149131	0.332330833	RANBP1;HBP1
hsa-miR-5691	0.678604723	0.934992595	0	0	0.857149131	0.332330833	TTC9;SH2B3
hsa-miR-4672	0.678604723	0.934992595	0	0	0.857149131	0.332330833	NFATC2;ASAP2
hsa-miR-328-3p	0.678604723	0.934992595	0	0	0.857149131	0.332330833	NDUFA1;GTPBP2
hsa-miR-1233-3p	0.678604723	0.934992595	0	0	0.857149131	0.332330833	EGF;PSMG1
hsa-miR-10b-5p	0.679344149	0.934992595	0	0	0.871022983	0.336761381	CADM1;CNKSR3;PIK3CD;ELOVL7;CRLF3
hsa-miR-23b-3p	0.679344149	0.934992595	0	0	0.871022983	0.336761381	MAP1B;RNF38;E2F1;SIRT1;RNF111
hsa-miR-1224-3p	0.680785618	0.934992595	0	0	0.863114316	0.33187421	FCGR3B;CNKSR3;TMOD2;DHCR24
hsa-miR-378a-5p	0.682131249	0.934992595	0	0	0.873933062	0.334308405	CHST6;PLSCR1;TMOD2;ZNF439;ZNF217;SEC24D
hsa-miR-670-3p	0.682397101	0.934992595	0	0	0.854513238	0.326546706	SMAD4;PARD6B;ADM
hsa-miR-1233-5p	0.682397101	0.934992595	0	0	0.854513238	0.326546706	PLAGL2;EPHB2;CRLF3
hsa-miR-3160-3p	0.682397101	0.934992595	0	0	0.854513238	0.326546706	SPRED1;PARD6B;COX6B1
hsa-miR-340-3p	0.682638282	0.934992595	0	0	0.850512094	0.32471715	ADCYAP1R1;FBXL3
hsa-miR-1254	0.682638282	0.934992595	0	0	0.850512094	0.32471715	CLPP;CALR
hsa-miR-6805-3p	0.682638282	0.934992595	0	0	0.850512094	0.32471715	TTC9;SH2B3
hsa-miR-499a-5p	0.682737416	0.934992595	0	0	0.878037844	0.33509871	LEP
hsa-miR-1251-3p	0.682737416	0.934992595	0	0	0.878037844	0.33509871	KLHL26
hsa-miR-514b-3p	0.682737416	0.934992595	0	0	0.878037844	0.33509871	NFATC2
hsa-miR-3936	0.682737416	0.934992595	0	0	0.878037844	0.33509871	SH3TC2
hsa-miR-888-3p	0.682737416	0.934992595	0	0	0.878037844	0.33509871	PARD6B
hsa-miR-188-3p	0.686630419	0.934992595	0	0	0.843976386	0.317300598	LMAN1;KREMEN1
hsa-miR-4450	0.688386881	0.934992595	0	0	0.864274364	0.32272374	CFL1
hsa-miR-3622a-5p	0.688386881	0.934992595	0	0	0.864274364	0.32272374	HLX
hsa-miR-3938	0.688386881	0.934992595	0	0	0.864274364	0.32272374	SH3TC2
hsa-miR-514a-3p	0.688386881	0.934992595	0	0	0.864274364	0.32272374	NFATC2
hsa-miR-4296	0.688386881	0.934992595	0	0	0.864274364	0.32272374	AMPD3
hsa-miR-4420	0.688386881	0.934992595	0	0	0.864274364	0.32272374	GLUL
hsa-miR-3659	0.688386881	0.934992595	0	0	0.864274364	0.32272374	KATNAL1
hsa-miR-3908	0.688386881	0.934992595	0	0	0.864274364	0.32272374	LYSMD3
hsa-miR-651-5p	0.688386881	0.934992595	0	0	0.864274364	0.32272374	COX6B1
hsa-miR-4318	0.688386881	0.934992595	0	0	0.864274364	0.32272374	SNRPD1
mmu-miR-362-5p	0.689418604	0.934992595	0	0	0.852984853	0.31723073	SLC35F3;MMD;DHCR24;KBTBD11
hsa-miR-4438	0.689741269	0.934992595	0	0	0.859991099	0.319433997	SPIB;CHST6;CLPP;KREMEN1;TUBD1
hsa-miR-96-5p	0.692214745	0.934992595	0	0	0.841370558	0.309505771	RGS2;THAP9;TUBD1
hsa-miR-4507	0.693936024	0.934992595	0	0	0.850934376	0.31091058	HIST1H1E
hsa-miR-4265	0.693936024	0.934992595	0	0	0.850934376	0.31091058	AMPD3
hsa-miR-2116-5p	0.693936024	0.934992595	0	0	0.850934376	0.31091058	SH3TC2
hsa-miR-5187-5p	0.693936024	0.934992595	0	0	0.850934376	0.31091058	GLUL
hsa-miR-4322	0.693936024	0.934992595	0	0	0.850934376	0.31091058	AMPD3
hsa-miR-3942-3p	0.694491214	0.934992595	0	0	0.831199813	0.30303531	KATNAL1;SH3TC2
hsa-miR-6887-5p	0.694491214	0.934992595	0	0	0.831199813	0.30303531	HACE1;DNAJC15
hsa-miR-4696	0.694491214	0.934992595	0	0	0.831199813	0.30303531	SPRED1;CHST6
hsa-miR-4786-5p	0.697885612	0.934992595	0	0	0.843087362	0.303258583	PIK3CD;FBXL3;ELOVL7;COX6B1
hsa-miR-6795-5p	0.69836028	0.934992595	0	0	0.824954547	0.296175305	HACE1;DNAJC15
hsa-miR-6513-5p	0.698660395	0.934992595	0	0	0.857772763	0.307589163	CHST6;ZNF284;SNRPD1;KLHL26;UQCRQ;PPM1D
hsa-miR-27b-5p	0.699386621	0.934992595	0	0	0.83799863	0.299627737	ADCYAP1R1
hsa-miR-486-5p	0.699386621	0.934992595	0	0	0.83799863	0.299627737	CADM1
hsa-miR-181b-2-3p	0.699386621	0.934992595	0	0	0.83799863	0.299627737	GLUL
hsa-miR-4646-3p	0.699386621	0.934992595	0	0	0.83799863	0.299627737	MTUS1
hsa-miR-619-3p	0.699386621	0.934992595	0	0	0.83799863	0.299627737	C14ORF2
hsa-miR-181b-3p	0.699386621	0.934992595	0	0	0.83799863	0.299627737	GLUL
hsa-miR-4653-3p	0.699386621	0.934992595	0	0	0.83799863	0.299627737	GLUL
hsa-miR-7-5p	0.69939424	0.934992595	0	0	0.873631238	0.312358716	DTYMK;NDUFA4;MAP1B;RNF38;TNFAIP2;PLAGL2;PIK3CD;CXCL5;MYLK
hsa-miR-195-5p	0.701443223	0.934992595	0	0	0.876293173	0.310746983	CCND3;SPRED1;ZNF284;MRPL40;KATNAL1;FZD6;CNKSR3;RNF38;AURKAIP1;CBFA2T3
hsa-miR-25-3p	0.70178814	0.934992595	0	0	0.866750084	0.30693676	PARD6B;ZNF607;SNRPD1;MAP1B;ARPC5L;PIK3CD;GTF2E1;SH2B3
hsa-miR-4428	0.70218874	0.934992595	0	0	0.818801805	0.289489877	CADM1;CALR
hsa-miR-526b-3p	0.703271588	0.934992595	0	0	0.874856223	0.307960006	SPIB;TTC9;SMAD4;SPRED1;KATNAL1;CNKSR3;HBP1;ZNF780A;SLC6A4;COX6B1
hsa-miR-4666b	0.704740419	0.934992595	0	0	0.825449026	0.288845864	NHS
hsa-miR-4467	0.704740419	0.934992595	0	0	0.825449026	0.288845864	CTSA
hsa-miR-653-3p	0.704740419	0.934992595	0	0	0.825449026	0.288845864	GLUL
hsa-miR-128-2-5p	0.704740419	0.934992595	0	0	0.825449026	0.288845864	FAM43A
mmu-miR-5102	0.704740419	0.934992595	0	0	0.825449026	0.288845864	CCDC85B
hsa-miR-3940-5p	0.704740419	0.934992595	0	0	0.825449026	0.288845864	HIST1H1E
hsa-miR-6813-3p	0.704740419	0.934992595	0	0	0.825449026	0.288845864	CNKSR3
hsa-miR-6733-3p	0.704740419	0.934992595	0	0	0.825449026	0.288845864	KBTBD11
mmu-miR-1935	0.704948022	0.934992595	0	0	0.824457259	0.288255986	SPIB;MRPL40;ELOVL7
hsa-miR-6892-3p	0.704948022	0.934992595	0	0	0.824457259	0.288255986	DHCR24;GLUL;HIPK3
hsa-miR-580-3p	0.705976811	0.934992595	0	0	0.812739543	0.282973874	PARD6B;NHS
hsa-miR-525-5p	0.705976811	0.934992595	0	0	0.812739543	0.282973874	RPS26;RNF38
hsa-miR-494-3p	0.705976811	0.934992595	0	0	0.812739543	0.282973874	NHS;DSG2
hsa-miR-548t-5p	0.706186523	0.934992595	0	0	0.833413965	0.289924617	SMAD4;SPRED1;KATNAL1;NHS
hsa-miR-548az-5p	0.706186523	0.934992595	0	0	0.833413965	0.289924617	SMAD4;SPRED1;KATNAL1;NHS
mmu-miR-1195	0.707381056	0.934992595	0	0	0.841332753	0.291257437	SPIB;CTSA;MRPL40;ZNF799;ELOVL7
mmu-let-7b-5p	0.707381056	0.934992595	0	0	0.841332753	0.291257437	FAM135A;SACM1L;SH2B3;ABCG1;ADRA2A
hsa-miR-6788-5p	0.707819099	0.934992595	0	0	0.861536383	0.297718309	ZNF284;ZNF607;SNRPD1;KLHL26;UQCRQ;PPM1D;GLUL;COX6B1
hsa-miR-3202	0.708916592	0.934992595	0	0	0.830237988	0.285616315	CTSA;C14ORF2;CFL1;COX6B1
hsa-miR-5589-5p	0.709843111	0.934992595	0	0	0.838732089	0.287442968	CHST6;CNKSR3;FAM43A;SLC6A4;COX6B1
hsa-miR-3064-3p	0.709999131	0.934992595	0	0	0.813268528	0.278537584	SH3TC2
hsa-miR-7106-3p	0.709999131	0.934992595	0	0	0.813268528	0.278537584	HIPK3
mmu-miR-363-5p	0.709999131	0.934992595	0	0	0.813268528	0.278537584	SPIB
mmu-miR-105	0.709999131	0.934992595	0	0	0.813268528	0.278537584	FBXL3
hsa-miR-6774-5p	0.709999131	0.934992595	0	0	0.813268528	0.278537584	KREMEN1
hsa-miR-5004-5p	0.709999131	0.934992595	0	0	0.813268528	0.278537584	COX6B1
hsa-miR-566	0.709999131	0.934992595	0	0	0.813268528	0.278537584	CHST6
hsa-miR-675-5p	0.709999131	0.934992595	0	0	0.813268528	0.278537584	FFAR1
hsa-miR-6839-3p	0.709999131	0.934992595	0	0	0.813268528	0.278537584	HIST1H1E
hsa-miR-6882-5p	0.709999131	0.934992595	0	0	0.813268528	0.278537584	C14ORF2
hsa-miR-214-3p	0.711162446	0.934992595	0	0	0.81625056	0.278222595	MED23;CADM1;DOCK9
mmu-miR-129-2-3p	0.713432685	0.934992595	0	0	0.800878598	0.270430426	CCDC167;SMYD4
mmu-miR-129-1-3p	0.713432685	0.934992595	0	0	0.800878598	0.270430426	CCDC167;SMYD4
hsa-miR-876-3p	0.715164442	0.934992595	0	0	0.801441087	0.268677333	CNKSR3
hsa-miR-31-3p	0.715164442	0.934992595	0	0	0.801441087	0.268677333	SPRED1
hsa-miR-548ba	0.715164442	0.934992595	0	0	0.801441087	0.268677333	KREMEN1
hsa-miR-6516-5p	0.715874192	0.934992595	0	0	0.864923896	0.289101536	SPRED1;HACE1;KATNAL1;SNRPD1;C14ORF2;ZNF799;CRLF3;GLUL;SCARF1;COX6B1
hsa-miR-520a-5p	0.717100949	0.934992595	0	0	0.79507612	0.264393544	RPS26;RNF38
hsa-miR-4486	0.717100949	0.934992595	0	0	0.79507612	0.264393544	CHST6;DNA2
hsa-miR-561-3p	0.717100949	0.934992595	0	0	0.79507612	0.264393544	ANKRD28;GTF2E1
hsa-miR-4722-3p	0.7178339	0.934992595	0	0	0.84645972	0.280615849	SPIB;ABCD2;MFAP3;KREMEN1;ALDH7A1;KBTBD11;CKS1B
hsa-miR-324-3p	0.719546231	0.934992595	0	0	0.828485628	0.272683203	EBP;SACM1L;EBI3;CNKSR3;KREMEN1
hsa-miR-548ai	0.720238005	0.934992595	0	0	0.789951574	0.259241219	KREMEN1
hsa-miR-4503	0.720238005	0.934992595	0	0	0.789951574	0.259241219	NHS
hsa-miR-218-2-3p	0.720238005	0.934992595	0	0	0.789951574	0.259241219	PLAGL2
hsa-miR-26a-1-3p	0.720238005	0.934992595	0	0	0.789951574	0.259241219	PLSCR1
hsa-miR-5590-5p	0.720238005	0.934992595	0	0	0.789951574	0.259241219	TIMM8B
hsa-miR-4433a-5p	0.720238005	0.934992595	0	0	0.789951574	0.259241219	MTUS1
hsa-miR-4645-3p	0.720238005	0.934992595	0	0	0.789951574	0.259241219	HIPK3
hsa-miR-634	0.720238005	0.934992595	0	0	0.789951574	0.259241219	PLAGL2
hsa-miR-25-5p	0.720294997	0.934992595	0	0	0.804239298	0.263866436	SPRED1;C14ORF2;PIK3CD
hsa-miR-412-3p	0.720729743	0.934992595	0	0	0.789356536	0.258507199	TMOD2;CALR
hsa-miR-205-3p	0.720729743	0.934992595	0	0	0.789356536	0.258507199	KATNAL1;FZD6
hsa-miR-6727-3p	0.721956813	0.934992595	0	0	0.842675551	0.274535233	SPIB;ABCD2;MFAP3;KREMEN1;ALDH7A1;KBTBD11;CKS1B
hsa-miR-3692-5p	0.725221446	0.934992595	0	0	0.778785709	0.250206892	CXCL5
hsa-miR-128-1-5p	0.725221446	0.934992595	0	0	0.778785709	0.250206892	FAM43A
hsa-miR-570-5p	0.725221446	0.934992595	0	0	0.778785709	0.250206892	KREMEN1
hsa-miR-7843-3p	0.725221446	0.934992595	0	0	0.778785709	0.250206892	COL9A2
hsa-miR-6800-3p	0.725221446	0.934992595	0	0	0.778785709	0.250206892	ZNF799
hsa-miR-4326	0.725221446	0.934992595	0	0	0.778785709	0.250206892	PLSCR1
mmu-miR-882	0.725221446	0.934992595	0	0	0.778785709	0.250206892	EPHB2
mmu-miR-297a-5p	0.726671174	0.934992595	0	0	0.820960884	0.262117384	ANKRD28;SLC4A10;ZNF217;CCNC;SULF2
hsa-miR-30c-1-3p	0.727346436	0.934992595	0	0	0.844590193	0.268877303	ZNF284;ZNF607;SNRPD1;KLHL26;UQCRQ;PPM1D;GLUL;COX6B1
hsa-miR-3170	0.727869895	0.934992595	0	0	0.778159039	0.247168961	CLPP;COL9A2
hsa-miR-551b-5p	0.727869895	0.934992595	0	0	0.778159039	0.247168961	SMAD4;SNRPD1
hsa-miR-6855-5p	0.727869895	0.934992595	0	0	0.778159039	0.247168961	CLPP;COL9A2
hsa-miR-130b-5p	0.729017137	0.934992595	0	0	0.818482408	0.258687946	ANKRD28;PLSCR1;MAML1;DHCR24;COX6B1
hsa-miR-4725-5p	0.730116362	0.934992595	0	0	0.767930006	0.241553426	SH3TC2
hsa-miR-4289	0.730116362	0.934992595	0	0	0.767930006	0.241553426	PARD6B
mmu-miR-3473a	0.730116362	0.934992595	0	0	0.767930006	0.241553426	EPHB2
hsa-miR-548ag	0.730116362	0.934992595	0	0	0.767930006	0.241553426	KREMEN1
hsa-miR-7114-5p	0.730116362	0.934992595	0	0	0.767930006	0.241553426	SNRPD1
hsa-miR-4712-3p	0.730116362	0.934992595	0	0	0.767930006	0.241553426	RNF111
hsa-miR-8070	0.730116362	0.934992595	0	0	0.767930006	0.241553426	RNASEL
hsa-miR-4539	0.730116362	0.934992595	0	0	0.767930006	0.241553426	MAP3K1
hsa-miR-1247-3p	0.7313486	0.934992595	0	0	0.816018597	0.255303701	PARD6B;SNRPD1;MRPL36;ZNF799;SCARF1
hsa-miR-6773-3p	0.731381744	0.934992595	0	0	0.772677747	0.241708847	TUBD1;SMYD4
hsa-miR-887-5p	0.732084931	0.934992595	0	0	0.833358159	0.259890031	ZNF284;ZNF607;SNRPD1;KLHL26;UQCRQ;PPM1D;COX6B1
mmu-miR-339-5p	0.732121448	0.934992595	0	0	0.788758117	0.245941774	SPIB;CTSA;ZNF799
mmu-miR-292a-5p	0.734855112	0.934992595	0	0	0.767272584	0.236382816	CTSA;FBXL3
mmu-miR-290a-5p	0.734855112	0.934992595	0	0	0.767272584	0.236382816	CTSA;FBXL3
hsa-miR-502-5p	0.73492432	0.934992595	0	0	0.75737172	0.233261213	PLAGL2
hsa-miR-518c-5p	0.73492432	0.934992595	0	0	0.75737172	0.233261213	CNKSR3
hsa-miR-4659b-5p	0.73492432	0.934992595	0	0	0.75737172	0.233261213	TIMM8B
hsa-miR-6812-3p	0.73492432	0.934992595	0	0	0.75737172	0.233261213	ANG
hsa-miR-296-5p	0.73492432	0.934992595	0	0	0.75737172	0.233261213	S100A2
hsa-miR-4659a-5p	0.73492432	0.934992595	0	0	0.75737172	0.233261213	TIMM8B
hsa-miR-3178	0.73492432	0.934992595	0	0	0.75737172	0.233261213	DNA2
hsa-miR-4763-5p	0.73492432	0.934992595	0	0	0.75737172	0.233261213	ZNF439
hsa-miR-29b-1-5p	0.73492432	0.934992595	0	0	0.75737172	0.233261213	C17ORF58
hsa-miR-6796-5p	0.73492432	0.934992595	0	0	0.75737172	0.233261213	AMPD3
hsa-miR-4682	0.73492432	0.934992595	0	0	0.75737172	0.233261213	HSPA1A
hsa-miR-203a-5p	0.73492432	0.934992595	0	0	0.75737172	0.233261213	ZNF217
hsa-miR-6870-3p	0.73492432	0.934992595	0	0	0.75737172	0.233261213	SH3TC2
hsa-miR-155-5p	0.735649813	0.934992595	0	0	0.866187914	0.265920618	CTSA;SMAD4;KDM3A;SACM1L;TNFAIP2;DHCR24;SIRT1;MYLK;SPRED1;FAM135A;MAFB;HBP1;PSMG1;DSG2
hsa-miR-7113-5p	0.738290251	0.934992595	0	0	0.761941975	0.231187091	SNRPD1;E2F1
hsa-miR-6768-5p	0.738290251	0.934992595	0	0	0.761941975	0.231187091	CLPP;ASAP2
hsa-miR-6830-5p	0.73964686	0.934992595	0	0	0.747098794	0.225311864	PARD6B
mmu-miR-185-5p	0.73964686	0.934992595	0	0	0.747098794	0.225311864	EPHB2
hsa-miR-3177-5p	0.73964686	0.934992595	0	0	0.747098794	0.225311864	ZNF217
hsa-miR-489-3p	0.73964686	0.934992595	0	0	0.747098794	0.225311864	NFATC2
hsa-miR-571	0.73964686	0.934992595	0	0	0.747098794	0.225311864	GLUL
hsa-miR-519d-3p	0.740014758	0.934992595	0	0	0.863136646	0.259877626	SMAD4;LYSMD3;SLC6A4;COX6B1;SPIB;TTC9;SPRED1;PARD6B;KATNAL1;CNKSR3;E2F1;PLAGL2;HBP1;ZNF780A
hsa-miR-7110-3p	0.740529623	0.934992595	0	0	0.806307435	0.242206402	ANKRD28;PLSCR1;SNRK;SH3TC2;PLA2G7
hsa-miR-6500-3p	0.740731124	0.934992595	0	0	0.777528809	0.23335006	HACE1;ZNF607;ZNF799
hsa-miR-375	0.741956529	0.934992595	0	0	0.824239857	0.246006439	SPRED1;BBS10;KCNQ2;TTC7B;ZNF799;ASAP2;CRLF3
hsa-miR-3663-5p	0.743551893	0.934992595	0	0	0.773855671	0.229306375	BBS10;HEATR5A;SEC24D
hsa-miR-3977	0.744285497	0.934992595	0	0	0.737099812	0.217688118	ELOVL7
hsa-miR-6815-5p	0.744285497	0.934992595	0	0	0.737099812	0.217688118	ATP5D
hsa-miR-6817-5p	0.744285497	0.934992595	0	0	0.737099812	0.217688118	DAD1
hsa-miR-888-5p	0.744285497	0.934992595	0	0	0.737099812	0.217688118	SMAD4
hsa-miR-1279	0.744285497	0.934992595	0	0	0.737099812	0.217688118	GPC6
hsa-miR-7849-3p	0.744285497	0.934992595	0	0	0.737099812	0.217688118	SLC16A14
hsa-miR-6852-3p	0.744285497	0.934992595	0	0	0.737099812	0.217688118	NHS
hsa-miR-106b-5p	0.744422794	0.934992595	0	0	0.869687503	0.256684905	SMAD4;TBC1D9;LYSMD3;SLC6A4;COX6B1;SPIB;TTC9;MYL6;SPRED1;PARD6B;KATNAL1;UQCRQ;CNKSR3;E2F1;PLAGL2;HBP1;ZNF780A
mmu-miR-3089-5p	0.745033398	0.934992595	0	0	0.801536545	0.235913231	SPIB;CTSA;MRPL40;ZNF799;ELOVL7
hsa-miR-147a	0.745046884	0.934992595	0	0	0.751498333	0.22117207	NDUFA4;NHS
hsa-miR-6754-5p	0.746348244	0.934992595	0	0	0.770216702	0.225336888	CCND3;CFL1;C16ORF87
hsa-miR-3658	0.748368902	0.934992595	0	0	0.74638236	0.216345822	LEP;COX6C
hsa-miR-3619-5p	0.748368902	0.934992595	0	0	0.74638236	0.216345822	MED23;PRDX4
hsa-miR-6865-5p	0.748841717	0.934992595	0	0	0.727363961	0.210373764	ATP5D
hsa-miR-4662a-3p	0.748841717	0.934992595	0	0	0.727363961	0.210373764	PSMG1
hsa-miR-3943	0.748841717	0.934992595	0	0	0.727363961	0.210373764	PER3
hsa-miR-610	0.748841717	0.934992595	0	0	0.727363961	0.210373764	ULBP2
mmu-miR-298-5p	0.749120268	0.934992595	0	0	0.766611427	0.221440109	SPIB;MRPL40;ELOVL7
hsa-miR-30c-2-3p	0.751394738	0.934992595	0	0	0.823507232	0.235378253	ZNF284;ZNF607;SNRPD1;KLHL26;UQCRQ;PPM1D;GLUL;COX6B1
hsa-miR-544a	0.751653742	0.934992595	0	0	0.741335057	0.211635969	ADM;SLC6A4
hsa-miR-6847-3p	0.751653742	0.934992595	0	0	0.741335057	0.211635969	ZNF284;COX6B1
hsa-miR-548p	0.751653742	0.934992595	0	0	0.741335057	0.211635969	FAM135A;BOLA3
mmu-miR-665-3p	0.751868058	0.934992595	0	0	0.76303938	0.217614578	CTSA;MRPL40;MRPL11
hsa-miR-4654	0.75331698	0.934992595	0	0	0.717880989	0.203353561	GLUL
hsa-miR-6505-5p	0.75331698	0.934992595	0	0	0.717880989	0.203353561	KCNJ2
hsa-miR-30a-5p	0.756358646	0.934992595	0	0	0.838083006	0.234025976	PLSCR1;KDM3A;MFAP3;KREMEN1;SLC4A10;TNFAIP2;PLAGL2;PIK3CD;LRRN1;DSG2;ZNF200
hsa-miR-15a-3p	0.757712721	0.934992595	0	0	0.708641171	0.196613174	PLSCR1
hsa-miR-4268	0.757712721	0.934992595	0	0	0.708641171	0.196613174	VSIG2
hsa-miR-3942-5p	0.757712721	0.934992595	0	0	0.708641171	0.196613174	CNKSR3
hsa-miR-3129-5p	0.757712721	0.934992595	0	0	0.708641171	0.196613174	SMYD4
hsa-miR-3689d	0.758199294	0.934992595	0	0	0.78755102	0.218001216	SPIB;HACE1;PLAGL2;ZNF799;COX6B1
hsa-miR-3714	0.759966989	0.934992595	0	0	0.752518079	0.206551374	LYSMD3;ULBP2;GTF2E1
hsa-miR-4325	0.761287894	0.934992595	0	0	0.726591621	0.198173275	PARD6B;HBP1
hsa-miR-6715a-3p	0.762030348	0.934992595	0	0	0.699635271	0.190139106	SMAD4
hsa-miR-151a-3p	0.762030348	0.934992595	0	0	0.699635271	0.190139106	MAP1B
hsa-miR-4433b-5p	0.762030348	0.934992595	0	0	0.699635271	0.190139106	MTUS1
hsa-miR-4769-5p	0.762030348	0.934992595	0	0	0.699635271	0.190139106	GLUL
mmu-miR-541-5p	0.764350416	0.934992595	0	0	0.765946502	0.205831988	KCNQ2;CFL1;AMPH;CTSD
hsa-miR-1267	0.764426731	0.934992595	0	0	0.721805625	0.193897993	PLSCR1;CNKSR3
hsa-miR-3671	0.764426731	0.934992595	0	0	0.721805625	0.193897993	SH3TC2;NHS
hsa-miR-633	0.766271246	0.934992595	0	0	0.69085452	0.183918644	ADM
hsa-miR-337-3p	0.766271246	0.934992595	0	0	0.69085452	0.183918644	SNRPD1
hsa-miR-4703-5p	0.766271246	0.934992595	0	0	0.69085452	0.183918644	CNKSR3
hsa-miR-3909	0.766271246	0.934992595	0	0	0.69085452	0.183918644	NHS
hsa-miR-345-3p	0.766271246	0.934992595	0	0	0.69085452	0.183918644	FAM174B
hsa-miR-181a-5p	0.767153865	0.934992595	0	0	0.80950161	0.214572885	LMAN1;ZNF781;ZNF616;ZNF439;MTUS1;LYSMD3;NPM3;SIRT1
hsa-miR-3190-3p	0.767529755	0.934992595	0	0	0.717081785	0.189724087	SNRPD1;PLAGL2
hsa-miR-583	0.767529755	0.934992595	0	0	0.717081785	0.189724087	PLAGL2;MRPL36
hsa-miR-1252-3p	0.767529755	0.934992595	0	0	0.717081785	0.189724087	MAP3K1;CALR
hsa-miR-619-5p	0.768699286	0.934992595	0	0	0.788861459	0.207514292	CTSA;CHST6;CNKSR3;COL9A2;GTPBP2;SLC6A4
hsa-miR-6134	0.768777596	0.934992595	0	0	0.776257545	0.204119688	HACE1;ATP5D;PLAGL2;ZNF799;COX6B1
hsa-miR-302f	0.770432318	0.934992595	0	0	0.738928064	0.192715003	PARD6B;C14ORF2;ADM
hsa-miR-3614-5p	0.770432318	0.934992595	0	0	0.738928064	0.192715003	HACE1;ZNF607;ZNF799
hsa-miR-323a-5p	0.770436775	0.934992595	0	0	0.682290577	0.177939803	FZD6
hsa-miR-181a-2-3p	0.770436775	0.934992595	0	0	0.682290577	0.177939803	MYLK
hsa-miR-642b-3p	0.770436775	0.934992595	0	0	0.682290577	0.177939803	SNRPD1
hsa-miR-936	0.770436775	0.934992595	0	0	0.682290577	0.177939803	C14ORF2
hsa-miR-199b-3p	0.770436775	0.934992595	0	0	0.682290577	0.177939803	SMYD4
hsa-miR-378g	0.770436775	0.934992595	0	0	0.682290577	0.177939803	COX6B1
hsa-miR-4499	0.770436775	0.934992595	0	0	0.682290577	0.177939803	MAP1B
hsa-miR-4769-3p	0.770436775	0.934992595	0	0	0.682290577	0.177939803	DAD1
hsa-miR-642a-3p	0.770436775	0.934992595	0	0	0.682290577	0.177939803	SNRPD1
hsa-miR-431-5p	0.770597243	0.934992595	0	0	0.712418898	0.185648831	PLSCR1;KREMEN1
hsa-miR-2116-3p	0.770597243	0.934992595	0	0	0.712418898	0.185648831	EPHB2;HIPK3
hsa-miR-6826-3p	0.770597243	0.934992595	0	0	0.712418898	0.185648831	BBS10;SH2B3
hsa-miR-1273f	0.771234334	0.934992595	0	0	0.757932662	0.196882875	ZNF607;COL9A2;GLUL;COX6B1
hsa-miR-143-3p	0.772989846	0.934992595	0	0	0.735606061	0.189410738	ZNF607;GLUL;COX6B1
hsa-miR-873-3p	0.773629475	0.934992595	0	0	0.707815791	0.181669583	FBXL3;COL9A2
hsa-miR-4255	0.77452827	0.934992595	0	0	0.673935511	0.172191277	YTHDF3
mmu-miR-466j	0.77452827	0.934992595	0	0	0.673935511	0.172191277	CD200R1
hsa-miR-4437	0.77452827	0.934992595	0	0	0.673935511	0.172191277	PLAGL2
hsa-miR-6889-3p	0.77452827	0.934992595	0	0	0.673935511	0.172191277	KBTBD11
mmu-miR-669m-5p	0.77452827	0.934992595	0	0	0.673935511	0.172191277	CD200R1
mmu-miR-466m-5p	0.77452827	0.934992595	0	0	0.673935511	0.172191277	CD200R1
hsa-miR-6777-5p	0.77452827	0.934992595	0	0	0.673935511	0.172191277	CALR
hsa-miR-6889-5p	0.77452827	0.934992595	0	0	0.673935511	0.172191277	CALR
hsa-miR-3529-5p	0.77452827	0.934992595	0	0	0.673935511	0.172191277	TUBD1
hsa-miR-4749-5p	0.77452827	0.934992595	0	0	0.673935511	0.172191277	CALR
mmu-miR-466h-5p	0.77452827	0.934992595	0	0	0.673935511	0.172191277	CD200R1
hsa-miR-769-5p	0.775524074	0.934992595	0	0	0.732313455	0.186165984	PRDX4;CXCL5;COX6B1
hsa-miR-4775	0.775735612	0.934992595	0	0	0.752681271	0.191138533	TTC9;KREMEN1;NHS;PLA2G7
hsa-miR-654-5p	0.776626732	0.934992595	0	0	0.703271323	0.177783784	GINS3;ADM
hsa-miR-6794-3p	0.776626732	0.934992595	0	0	0.703271323	0.177783784	SPIB;HEATR5A
hsa-miR-3118	0.778547044	0.934992595	0	0	0.665781771	0.166662395	PLAGL2
hsa-miR-4446-3p	0.778547044	0.934992595	0	0	0.665781771	0.166662395	E2F1
mmu-miR-3097-3p	0.778547044	0.934992595	0	0	0.665781771	0.166662395	N6AMT1
hsa-miR-6074	0.778547044	0.934992595	0	0	0.665781771	0.166662395	ADCYAP1R1
hsa-miR-4319	0.778547044	0.934992595	0	0	0.665781771	0.166662395	FAM174B
hsa-miR-3166	0.778547044	0.934992595	0	0	0.665781771	0.166662395	RNF38
hsa-miR-1199-5p	0.778547044	0.934992595	0	0	0.665781771	0.166662395	KREMEN1
hsa-miR-376c-3p	0.778547044	0.934992595	0	0	0.665781771	0.166662395	FZD6
hsa-miR-922	0.779589295	0.934992595	0	0	0.69878438	0.173988955	MED23;KREMEN1
hsa-miR-136-5p	0.779589295	0.934992595	0	0	0.69878438	0.173988955	ADCYAP1R1;FCGR3B
hsa-miR-17-5p	0.780707336	0.934992595	0	0	0.848812674	0.210127762	CTSA;SMAD4;LYSMD3;SLC6A4;COX6B1;SPIB;MED12;TTC9;SPRED1;PARD6B;MRPL40;KATNAL1;CNKSR3;E2F1;PLAGL2;HBP1;ZNF780A;HIST1H4C
hsa-miR-8485	0.780888129	0.934992595	0	0	0.829281877	0.205100797	ADCYAP1R1;TMOD2;NFATC2;TUBD1;AMPD3;CASD1;PLA2G7;SNRK;SH3TC2;FAM174B;DSG2;ZNF780A;ZNF585A
hsa-miR-6130	0.78235666	0.934992595	0	0	0.744937245	0.182840791	HACE1;ZNF710;RNF111;C16ORF87
hsa-miR-4419a	0.78235666	0.934992595	0	0	0.744937245	0.182840791	HACE1;ZNF710;RNF111;C16ORF87
hsa-miR-107	0.78235666	0.934992595	0	0	0.744937245	0.182840791	ZNF284;MRPL51;FZD6;FAM207A
hsa-miR-379-5p	0.782494385	0.934992595	0	0	0.657822168	0.161343078	TUBD1
hsa-miR-3151-5p	0.782494385	0.934992595	0	0	0.657822168	0.161343078	AMPD3
hsa-miR-10b-3p	0.782494385	0.934992595	0	0	0.657822168	0.161343078	SH3TC2
hsa-miR-6516-3p	0.782494385	0.934992595	0	0	0.657822168	0.161343078	MED12L
hsa-miR-16-2-3p	0.782494385	0.934992595	0	0	0.657822168	0.161343078	ZNF585A
hsa-miR-6842-3p	0.782494385	0.934992595	0	0	0.657822168	0.161343078	ZNF284
hsa-miR-7159-5p	0.782494385	0.934992595	0	0	0.657822168	0.161343078	RGS2
hsa-miR-1260a	0.782517449	0.934992595	0	0	0.694353876	0.17028269	LMAN1;DHCR24
hsa-miR-3653-5p	0.782863059	0.934992595	0	0	0.803529202	0.196701933	SPIB;CHST6;PLSCR1;TMOD2;ZNF439;KREMEN1;SEC24D;ALDH7A1;CKS1B
hsa-miR-6780b-5p	0.782988083	0.934992595	0	0	0.722608178	0.176777277	CNKSR3;CFL1;GLUL
hsa-miR-4725-3p	0.782988083	0.934992595	0	0	0.722608178	0.176777277	CNKSR3;CFL1;GLUL
hsa-miR-6504-3p	0.782993384	0.934992595	0	0	0.760970797	0.186157072	SPIB;AOC3;CHST6;NFATC2;SLC6A4
hsa-miR-6129	0.784529015	0.934992595	0	0	0.742390668	0.180157222	HACE1;ZNF710;RNF111;C16ORF87
hsa-miR-6847-5p	0.785411477	0.934992595	0	0	0.689978754	0.16666266	TMOD2;COX6B1
hsa-miR-367-5p	0.785411477	0.934992595	0	0	0.689978754	0.16666266	PLSCR1;CNKSR3
hsa-miR-4524b-3p	0.78543025	0.934992595	0	0	0.719429348	0.173759182	CNKSR3;HBP1;PLA2G7
hsa-miR-4650-5p	0.78637156	0.934992595	0	0	0.65004985	0.156223799	MRPS15
hsa-miR-6751-3p	0.78637156	0.934992595	0	0	0.65004985	0.156223799	KREMEN1
hsa-miR-7159-3p	0.78637156	0.934992595	0	0	0.65004985	0.156223799	PARD6B
hsa-miR-1273a	0.78637156	0.934992595	0	0	0.65004985	0.156223799	CHST6
hsa-miR-4510	0.786684142	0.934992595	0	0	0.739861183	0.177513751	HACE1;ZNF710;RNF111;C16ORF87
hsa-miR-3913-5p	0.786929148	0.934992595	0	0	0.756711146	0.181320902	ZNF284;SNRPD1;KLHL26;UQCRQ;PPM1D
hsa-miR-5696	0.788271663	0.934992595	0	0	0.68565798	0.163126603	RNASEL;CXCL5
hsa-miR-5197-3p	0.788271663	0.934992595	0	0	0.68565798	0.163126603	CALR;NPM3
mmu-miR-377-3p	0.788271663	0.934992595	0	0	0.68565798	0.163126603	E2F1;ELOVL7
hsa-miR-3122	0.788876229	0.934992595	0	0	0.754598826	0.178949974	ZNF284;SNRPD1;KLHL26;UQCRQ;PPM1D
mmu-miR-5127	0.790179813	0.934992595	0	0	0.642458284	0.151295552	FBXL3
hsa-miR-1283	0.790179813	0.934992595	0	0	0.642458284	0.151295552	ELOVL7
hsa-miR-1914-5p	0.790179813	0.934992595	0	0	0.642458284	0.151295552	SLIRP
hsa-miR-6781-5p	0.790179813	0.934992595	0	0	0.642458284	0.151295552	FAM43A
hsa-miR-4258	0.790179813	0.934992595	0	0	0.642458284	0.151295552	TUBD1
hsa-miR-22-5p	0.790179813	0.934992595	0	0	0.642458284	0.151295552	SH3TC2
hsa-miR-8071	0.790179813	0.934992595	0	0	0.642458284	0.151295552	ZNF284
hsa-miR-6721-5p	0.79024654	0.934992595	0	0	0.713153899	0.167883778	SPRED1;PLAGL2;CALR
hsa-miR-339-5p	0.79024654	0.934992595	0	0	0.713153899	0.167883778	ELOVL7;CTSD;SULF2
hsa-miR-4433a-3p	0.790809493	0.934992595	0	0	0.752498048	0.176609925	CHST6;EGF;PIK3CD;GLUL;CBFA2T3
hsa-miR-6127	0.790942968	0.934992595	0	0	0.734852802	0.172344598	HACE1;ZNF710;RNF111;C16ORF87
hsa-miR-6133	0.790942968	0.934992595	0	0	0.734852802	0.172344598	HACE1;ZNF710;RNF111;C16ORF87
hsa-miR-6794-5p	0.791098293	0.934992595	0	0	0.68139055	0.159672329	DNAJC15;GLUL
hsa-miR-4271	0.792620906	0.934992595	0	0	0.710056574	0.165024406	CNKSR3;CFL1;GLUL
hsa-miR-3926	0.793046796	0.934992595	0	0	0.73237357	0.169817691	KLHL26;FBXL3;ELOVL7;GLUL
hsa-miR-5197-5p	0.793891654	0.934992595	0	0	0.677175481	0.15629771	EDAR;NHS
hsa-miR-6801-3p	0.793920365	0.934992595	0	0	0.635041236	0.146549812	KREMEN1
hsa-miR-4513	0.793920365	0.934992595	0	0	0.635041236	0.146549812	KREMEN1
hsa-miR-6090	0.793920365	0.934992595	0	0	0.635041236	0.146549812	FAM43A
hsa-miR-6855-3p	0.793920365	0.934992595	0	0	0.635041236	0.146549812	KREMEN1
hsa-miR-6810-3p	0.793920365	0.934992595	0	0	0.635041236	0.146549812	KREMEN1
hsa-miR-4731-5p	0.796526792	0.934992595	0	0	0.746264034	0.169770973	CHST6;PER3;CNKSR3;FAM43A;SLC6A4
hsa-miR-593-3p	0.796652031	0.934992595	0	0	0.673011815	0.153000685	MRPS15;ELOVL7
hsa-miR-4716-3p	0.796652031	0.934992595	0	0	0.673011815	0.153000685	DNAJC15;GLUL
hsa-miR-541-3p	0.796652031	0.934992595	0	0	0.673011815	0.153000685	GINS3;ADM
hsa-miR-4706	0.797594416	0.934992595	0	0	0.627792758	0.14197851	CALR
hsa-miR-1299	0.797594416	0.934992595	0	0	0.627792758	0.14197851	DHCR24
hsa-miR-4670-3p	0.797594416	0.934992595	0	0	0.627792758	0.14197851	ADM
hsa-miR-660-3p	0.800269995	0.934992595	0	0	0.742164035	0.165358685	SPIB;VSIG2;SNRPD1;CNKSR3;TUBD1
hsa-miR-548ay-3p	0.801203146	0.934992595	0	0	0.620707167	0.137574001	COX6B1
hsa-miR-7155-5p	0.801203146	0.934992595	0	0	0.620707167	0.137574001	UQCRH
hsa-miR-548at-3p	0.801203146	0.934992595	0	0	0.620707167	0.137574001	COX6B1
hsa-miR-466	0.802074982	0.934992595	0	0	0.664834977	0.14663147	TMEM106C;NFATC2
hsa-miR-6771-5p	0.80473813	0.934992595	0	0	0.660820003	0.143555453	SNRPD1;SCARF1
hsa-miR-2052	0.804747712	0.934992595	0	0	0.613779033	0.133329041	ZNF799
hsa-miR-138-2-3p	0.804747712	0.934992595	0	0	0.613779033	0.133329041	KBTBD11
hsa-miR-1271-3p	0.804747712	0.934992595	0	0	0.613779033	0.133329041	FZD6
hsa-miR-920	0.804747712	0.934992595	0	0	0.613779033	0.133329041	PARD6B
hsa-miR-5591-5p	0.804747712	0.934992595	0	0	0.613779033	0.133329041	PARD6B
hsa-miR-4742-5p	0.804747712	0.934992595	0	0	0.613779033	0.133329041	PARD6B
hsa-miR-6833-5p	0.804747712	0.934992595	0	0	0.613779033	0.133329041	SNRPD1
hsa-miR-4677-5p	0.804747712	0.934992595	0	0	0.613779033	0.133329041	SH3TC2
hsa-miR-6726-5p	0.804747712	0.934992595	0	0	0.613779033	0.133329041	PARD6B
hsa-miR-550a-3-5p	0.804747712	0.934992595	0	0	0.613779033	0.133329041	FZD6
hsa-miR-1236-3p	0.806402026	0.934992595	0	0	0.692016927	0.148903268	TMOD2;SMYD4;SH2B3
hsa-miR-20a-3p	0.808229253	0.934992595	0	0	0.607003166	0.12923676	COX6C
hsa-miR-4330	0.808229253	0.934992595	0	0	0.607003166	0.12923676	GTPBP2
hsa-miR-516b-3p	0.808229253	0.934992595	0	0	0.607003166	0.12923676	PARD6B
hsa-miR-6796-3p	0.808229253	0.934992595	0	0	0.607003166	0.12923676	SMYD4
hsa-miR-7162-5p	0.808229253	0.934992595	0	0	0.607003166	0.12923676	PARD6B
hsa-miR-4300	0.808229253	0.934992595	0	0	0.607003166	0.12923676	PARD6B
hsa-miR-6880-5p	0.809272409	0.934992595	0	0	0.713117399	0.150909687	EDAR;HACE1;PLAGL2;COX6B1
hsa-miR-4257	0.809391402	0.934992595	0	0	0.732104863	0.15482017	KATNAL1;SNRPD1;ATP5D;TMOD2;CRLF3
hsa-miR-3934-3p	0.811648886	0.934992595	0	0	0.600374601	0.125290638	MRPL51
hsa-miR-6830-3p	0.811648886	0.934992595	0	0	0.600374601	0.125290638	SEC24D
hsa-miR-4482-3p	0.811648886	0.934992595	0	0	0.600374601	0.125290638	PARD6B
mmu-miR-743b-3p	0.811648886	0.934992595	0	0	0.600374601	0.125290638	ANAPC11
hsa-miR-6730-5p	0.811648886	0.934992595	0	0	0.600374601	0.125290638	ZNF284
hsa-miR-6818-3p	0.812537711	0.934992595	0	0	0.64905849	0.134739968	MRPS15;ELOVL7
hsa-miR-4701-5p	0.812999349	0.934992595	0	0	0.683332551	0.141466901	ZNF607;ZNF439;COX6B1
hsa-miR-940	0.814827123	0.934992595	0	0	0.783311625	0.160406012	ZNF607;SNRPD1;KLHL26;EGF;EBI3;TNFAIP2;E2F1;PSMG1;GLUL;SCARF1
hsa-miR-4436b-5p	0.815007708	0.934992595	0	0	0.593888585	0.121484488	ZNF585A
mmu-miR-743a-3p	0.815007708	0.934992595	0	0	0.593888585	0.121484488	ANAPC11
hsa-miR-516a-3p	0.815007708	0.934992595	0	0	0.593888585	0.121484488	PARD6B
hsa-miR-432-5p	0.815007708	0.934992595	0	0	0.593888585	0.121484488	HEATR5A
hsa-miR-8087	0.815007708	0.934992595	0	0	0.593888585	0.121484488	ZNF780A
hsa-miR-4799-5p	0.815007708	0.934992595	0	0	0.593888585	0.121484488	SMAD4
hsa-miR-3149	0.81507524	0.934992595	0	0	0.645229694	0.131933246	BBS10;KREMEN1
hsa-miR-6832-3p	0.815084436	0.934992595	0	0	0.706150924	0.144382138	SPIB;HCAR2;ADCYAP1R1;SH2B3
hsa-miR-4753-3p	0.815084436	0.934992595	0	0	0.706150924	0.144382138	ANKRD28;PLSCR1;MAML1;DHCR24
hsa-miR-34c-5p	0.817582081	0.934992595	0	0	0.641445418	0.129189658	SMAD4;ULBP2
hsa-miR-6782-5p	0.818306798	0.934992595	0	0	0.58754057	0.117812433	CALR
hsa-miR-548g-3p	0.818306798	0.934992595	0	0	0.58754057	0.117812433	ZNF780A
hsa-miR-195-3p	0.818306798	0.934992595	0	0	0.58754057	0.117812433	ZNF585A
hsa-miR-4494	0.818306798	0.934992595	0	0	0.58754057	0.117812433	COL9A2
hsa-miR-550a-5p	0.818306798	0.934992595	0	0	0.58754057	0.117812433	FZD6
hsa-miR-4773	0.818306798	0.934992595	0	0	0.58754057	0.117812433	KREMEN1
mmu-miR-709	0.819405885	0.934992595	0	0	0.674860853	0.134415905	SPIB;MRPL40;ELOVL7
hsa-miR-186-3p	0.819637575	0.934992595	0	0	0.736683893	0.146521283	SPIB;CNKSR3;TMOD2;MRTO4;COL9A2;SLC6A4
hsa-miR-498	0.820750923	0.934992595	0	0	0.699317144	0.13814003	SPIB;ZNF284;SNRPD1;CNKSR3
hsa-miR-142-3p	0.821602719	0.934992595	0	0	0.71846326	0.141176817	RRM2B;MMD;RNF38;MTUS1;ZNF217
hsa-miR-3664-3p	0.822504844	0.934992595	0	0	0.634007359	0.123885613	ZNF799;CALR
hsa-miR-6814-5p	0.822504844	0.934992595	0	0	0.634007359	0.123885613	SPIB;EPHB2
hsa-miR-542-3p	0.822504844	0.934992595	0	0	0.634007359	0.123885613	PARD6B;COL9A2
hsa-miR-6817-3p	0.824448762	0.934992595	0	0	0.694833149	0.134130788	ANKRD28;PLSCR1;SNRK;PLA2G7
hsa-miR-4433b-3p	0.82473	0.934992595	0	0	0.57524129	0.110848547	SH2B3
hsa-miR-3591-5p	0.82473	0.934992595	0	0	0.57524129	0.110848547	LMAN1
hsa-miR-3680-3p	0.824921337	0.934992595	0	0	0.630352084	0.12132213	COL9A2;DNAJC15
hsa-miR-6506-5p	0.824974035	0.934992595	0	0	0.714656772	0.137502369	CTSA;CNKSR3;COL9A2;GTPBP2;SLC6A4
mmu-miR-466l-5p	0.826640346	0.934992595	0	0	0.71276832	0.135700802	RNASEL;MAFB;ZFAND2A;TMOD2;E2F8
[truncated: 275 more rows]
