# Supplementary material for: Gene crosstalk between COVID-19 and preeclampsia revealed by blood transcriptome analysis
Source: Front Immunol. 2024 Jan 8;14:1243450. doi: 10.3389/fimmu.2023.1243450 (PMC10800816; doi:10.3389/fimmu.2023.1243450)
Supplement: Supplementary Table 7 — The potential drugs for the treatment of COVID-19 and preeclampsia. [file Table_7.xls]

Term	P-value	Adjusted P-value	Old P-value	Old Adjusted P-value	Odds Ratio	Combined Score	Genes
VALPROIC ACID CTD 00006977	6.76E-08	1.78E-04	0	0	1.771163852	29.24193644	MAML2;NUDT1;ARPC5L;STMN3;MYLK;PSMD8;LGALS1;SNRPD2;EPHB2;FAM19A5;RNF111;ZNF284;MTUS1;KATNAL1;BOLA3;MAP1B;THAP9;MT1F;DNA2;ZNF710;AURKAIP1;ALDH7A1;PIF1;ADCYAP1R1;C5ORF45;LPAR1;ATP5I;ATP5H;PLA2G7;MRPL11;ANAPC11;ZNHIT1;PRKAR2B;FAM43A;S100A10;CCR1;CTSA;HACE1;CADM1;FZD6;FN1;NFATC2;MRPL23;PTRHD1;SLC16A14;RPS26;C7ORF60;FAM135A;ID1;LRRN1;HBP1;FBXL3;PSMG1;COL9A2;CALR;LGMN;CD320;WDR47;SLC35F3;ZFAND2A;MRPS12;…
verteporfin HL60 UP	4.11E-06	0.004742892	0	0	12.7269188	157.8341153	SDF2L1;HIST1H4K;MT1F;HIST1H4J;HIST1H4C;SEC24D;HSPA1A
7646-79-9 CTD 00000928	5.39E-06	0.004742892	0	0	1.79548443	21.78175554	FKBP11;UFD1L;WDR47;MAML2;DOCK9;ZFAND2A;DYSF;ADM;ETFB;CMIP;CXCL5;CKS1B;PSMD8;RGS2;CCND3;LGALS1;MRPL40;ZNF607;CFL1;HCFC1R1;FDXR;HIST1H1E;EPHB2;CTSD;PTRF;RNF111;HIST1H1B;SSR4;MTUS1;CNPY2;WDR34;SIRT1;NME1;ATP5J2;PLSCR1;DAD1;MAP1B;CNKSR3;MRTO4;TMEM106C;ANG;SNRPF;ALDH7A1;DTYMK;KDM3A;C5ORF45;NEDD9;NDUFB1;ATP5I;ASAP2;PPM1D;TMEM168;PRKAR2B;CCDC85B;NT5DC2;BNIP1;TCEB2;FAM43A;SH2B3;MPZL2;RPL39L;TIMM8B;RANBP1…
astemizole MCF7 UP	1.37E-05	0.00876063	0	0	4.629111842	51.85056032	HIST1H4K;NEDD9;WIPI1;GTPBP2;RGS2;MAP1B;CCNG2;MT1F;HBP1;HIST1H4J;HIST1H4C;SEC24D;HIST1H2AB
COPPER CTD 00005706	1.66E-05	0.00876063	0	0	1.976165077	21.75157473	MAML2;ZFAND2A;STMN3;ADM;ETFB;MYLK;CCND3;SNRPD1;CFL1;ATP7A;GLUL;CTSD;HIST1H1B;WIPI1;GTPBP2;WDR34;NME1;HEATR5A;MAP1B;MT1F;LPA;ALDH7A1;DTYMK;KDM3A;PLA2G7;NALCN;RECQL4;TMEM168;EBP;PARD6B;PRKAR2B;NT5DC2;E2F1;SAC3D1;MPZL2;E2F8;AOC3;RANBP1;IFITM10;EGF;GINS3;FN1;DHCR24;LYSMD3;MRPL23;SLC16A14;SULF2;CALR;HIST1H4C;ULBP2;SEC24D;CD320;HSPA1A;NFE2L2
colchicine HL60 DOWN	2.09E-05	0.009189787	0	0	5.246873168	56.54458624	TIMM8B;PRDX4;SDF2L1;SNRPD1;CCDC85B;MRTO4;MRPS12;IRF8;SLIRP;KBTBD11;HSPA1A
doxorubicin PC3 DOWN	3.34E-05	0.012617408	0	0	2.201841504	22.69147532	WDR47;KDM3A;MAML1;RNF38;LPAR1;NEDD9;TUBD1;ADM;PPM1D;GTF2E1;TMEM168;RGS2;BNIP1;PLAGL2;RNF111;ZNF200;ZNF189;E2F8;SMAD4;HIST1H4K;TSC22D1;KLHL26;FZD6;VEGFC;ZBTB11;CASD1;SIRT1;MED23;SNRK;CCNG2;ID1;ZNF217;DNA2;HIST1H4J;HIST1H4C;HSPA1A;NFE2L2
ambroxol PC3 DOWN	5.24E-05	0.014660937	0	0	2.525825667	24.8965526	MRPS15;MRPS12;NUDT2;MRPL11;PSMD8;ZNHIT1;CCDC85B;NT5DC2;BNIP1;GLUL;CTSA;GADD45GIP1;HIST1H4K;NDUFA1;CNPY2;WIPI1;MRPL23;COX6B1;CLPP;ID1;HIST1H4J;CALR;DYNLRB1;SLIRP;HIST1H4C;HSPA1A
phenobarbital CTD 00006510	5.65E-05	0.014660937	0	0	2.09889313	20.52973968	PNMT;FKBP11;DTYMK;KDM3A;ZFAND2A;NUDT1;TNFAIP2;RPS27L;ADM;ASAP2;PRDX4;CCDC85B;SEC61G;HIST1H1B;S100A10;SDF2L1;TSC22D1;SHFM1;FN1;TTC7B;USMG5;CNPY2;AMPD3;MRPL23;DNAJC15;SIRT1;SULF2;VIL1;MYL6;PLSCR1;BBS10;PER3;APITD1;RPA3;CNKSR3;TMEM106C;ZNF217;DSG2;HSPA1A
Copper sulfate CTD 00007279	6.02E-05	0.014660937	0	0	1.54392412	15.00279673	CCDC167;NUDT1;ARPC5L;NUDT2;STMN3;PSMD8;SPIB;RGS2;LGALS1;ZNF607;SNRPD2;SNRPD1;FAM19A5;CHCHD1;HIST1H2AB;ZNF200;S100A2;SACM1L;MTUS1;ZNF10;CNPY2;CASD1;TRAIP;ATP5J2;KATNAL1;BOLA3;MAP1B;MT1F;LPA;ALDH7A1;C5ORF45;EBI3;PIK3R4;ATP5I;ATP5O;GTF2E1;MRPL11;ANAPC11;HCAR3;EBP;PRDX4;SAC3D1;S100A10;ISOC2;ZNF781;SMAD4;HACE1;SDF2L1;DHCR24;ZBTB11;MRPL23;DNAJC15;RPS26;VIL1;FAM135A;MAFB;UQCRQ;ID1;HBP1;PSMG1;CALR;HIST1H…
vinblastine CTD 00006986	6.11E-05	0.014660937	0	0	3.727820868	36.17323155	RANBP1;LPAR1;FN1;NDUFA1;VEGFC;ATP5I;NDUFC1;ETFB;CXCL5;COX6B1;ATP5J2;RPA3;TUBB1;E2F1
cicloheximide MCF7 UP	6.86E-05	0.015089831	0	0	3.069467995	29.42926257	WDR47;HIST1H4K;TSC22D1;MMD;TNFAIP2;NEDD9;ADM;ZBTB11;SIRT1;MAFB;ID1;MT1F;HIST1H1D;HIST1H4J;HIST1H4C;HIST1H2AB;NFE2L2;E2F8
cyclosporin A CTD 00007121	9.26E-05	0.017209369	0	0	1.559245571	14.48102877	CCDC167;N6AMT1;NUDT1;STMN3;MYLK;PSMD8;LGALS1;HCFC1R1;TUBB1;FDXR;GLUL;CHCHD1;S100A2;MTUS1;TTC7B;GTPBP2;C1ORF122;ATP5J2;COX6B1;BOLA3;MAP1B;MRTO4;MT1F;AMPH;DNA2;ALDH7A1;ABCG1;RTN1;PIK3R4;ATP5I;EBP;PRDX4;PRKAR2B;ATP5D;TCTEX1D2;FAM43A;ANKRD28;SMAD4;SDF2L1;HIST1H4K;CADM1;RHBDD3;KLHL26;SHFM1;FN1;NFATC2;DHCR24;VIL1;UQCRQ;ID1;HBP1;PSMG1;COL9A2;HIST1H4J;CALR;HIST1H4C;ULBP2;NFE2L2;FKBP11;UFD1L;WDR47;ABCD2;Z…
bromocriptine HL60 UP	9.49E-05	0.017209369	0	0	6.1812009	57.25773809	RGS2;PLSCR1;MAFB;CCNG2;MT1F;WIPI1;PLA2G7;E2F8
Sodium dichromate CTD 00000827	9.77E-05	0.017209369	0	0	3.77188507	34.82643371	CCR1;KDM3A;SDF2L1;FN1;RNASE1;PLA2G7;LGALS1;NT5DC2;ID1;VSIG4;EPHB2;GLUL;LGMN
tyrphostin AG-1478 MCF7 UP	1.06E-04	0.017543467	0	0	5.296875	48.46321659	SDF2L1;HIST1H4K;CCNG2;HBP1;WIPI1;HIST1H4J;GTPBP2;HIST1H4C;SEC24D
LUCANTHONE CTD 00006227	1.24E-04	0.019250433	0	0	3.677111518	33.07900585	HIST1H4K;DHCR24;GTPBP2;SULF2;CKS1B;HIST1H1D;HIST1H1E;DNA2;HIST1H4J;HIST1H4C;CTSD;HIST1H1B;HIST1H2AB
hydralazine CTD 00006108	1.44E-04	0.021072822	0	0	2.24735491	19.88529802	C5ORF45;MRPS12;NDUFB1;ATP5I;MYL6B;NALCN;MRPL11;ANAPC11;PSMD8;LGALS1;SNRPD2;HCFC1R1;NHS;TCEB2;ROMO1;SCARF1;NPDC1;TIMM8B;SDF2L1;NDUFA6;NDUFA1;NFATC2;CASD1;NME1;COX6B1;UQCRQ;ZNF439;SLIRP;AURKAIP1
trichostatin A PC3 UP	1.71E-04	0.023828016	0	0	2.748699796	23.83498519	GUCY1B3;WDR47;KLHL26;MTUS1;FN1;NEDD9;PIK3CD;ADM;BMP6;SGPP1;CCND3;PRKAR2B;CALR;ULBP2;ATP7A;ABCG1;KCNJ2;LGMN;HSPA1A
67526-95-8 CTD 00007263	2.07E-04	0.027317906	0	0	2.083517106	17.67529551	FKBP11;NDUFB9;PLEKHH3;ZFAND2A;RPS27L;ADM;UQCRH;LMAN1;LGALS1;FDXR;E2F1;KCNJ2;RANBP1;SDF2L1;NDUFA6;SSR4;EGF;NDUFA4;DHCR24;NDUFC1;WIPI1;MRPL23;WDR34;COX6C;ADRA2A;ATP5J2;COX6B1;BOLA3;CLPP;CCNG2;ZNF217;CALR;NFE2L2
Metformin hydrochloride	2.47E-04	0.03100795	0	0	7.658635061	63.62719048	NDUFB9;NDUFA6;NDUFA4;NDUFA1;NDUFB1;NDUFC1
vorinostat MCF7 UP	2.70E-04	0.03242862	0	0	2.345847076	19.27485038	WDR47;HIST1H4K;MMD;KLHL26;FN1;ZNF10;NEDD9;PIK3CD;ADM;WIPI1;RGS2;PRKAR2B;MAP1B;CCNG2;MT1F;ZNF217;ANG;HIST1H4J;HIST1H4C;ULBP2;PTRF;SH2B3;LGMN;HSPA1A
IRON CTD 00006166	4.05E-04	0.04596257	0	0	3.663218194	28.61649121	RGS2;KDM3A;CD70;CCNG2;F13A1;IRF8;WIPI1;CALR;NFE2L2;E2F8;SULF2
estradiol CTD 00005920	4.24E-04	0.04596257	0	0	1.508586961	11.71479858	GALNT12;IFI27L2;NUDT1;NUDT2;F13A1;MYLK;RGS2;CCND3;LGALS1;TUBB1;GLUL;S100A2;MTUS1;GTPBP2;CASD1;TRAIP;ATP5J2;MYL6;MAP1B;MT1F;ABCG1;LPAR1;ATP5H;PLA2G7;MED12L;ANAPC11;HCAR3;EBP;PRDX4;PRKAR2B;TCTEX1D2;FAM43A;SAC3D1;S100A10;RPL39L;CADM1;FN1;DHCR24;DNAJC15;BMP6;VIL1;BFSP2;MAFB;ID1;NOXA1;LRRN1;HBP1;CALR;NFE2L2;ZFAND2A;ADM;ETFB;CKS1B;CTSO;MRPL40;SEC61G;PLEKHN1;CTSF;CTSD;CHST6;TRPC6;TSC22D1;MMD;USMG5;TBC1D…
fluoride CTD 00005982	4.61E-04	0.04596257	0	0	6.737535817	51.76151512	BLK;CCR1;CXCR5;CXCL5;HSPA1A;NFE2L2
disulfiram HL60 UP	4.68E-04	0.04596257	0	0	8.755803571	67.12931808	RGS2;MAFB;MT1F;SEC24D;HSPA1A
ouabain MCF7 UP	4.80E-04	0.04596257	0	0	3.166880004	24.19824541	KDM3A;HIST1H4K;ADM;ZBTB11;SGPP1;CCNG2;ID1;HIST1H1D;PLAGL2;HBP1;HIST1H4J;HIST1H4C;HIST1H2AB
anisomycin MCF7 UP	5.00E-04	0.04596257	0	0	2.164458773	16.45247944	WDR47;KDM3A;TNFAIP2;NEDD9;ADM;PPM1D;RGS2;HIST1H1D;BNIP1;HIST1H1E;RNF111;HIST1H1B;HIST1H2AB;ZNF200;HIST1H4K;TSC22D1;MMD;TRPC1;ZNF10;SIRT1;SNRK;ID1;ZNF217;HIST1H4J;HIST1H4C;NFE2L2
piperlongumine MCF7 UP	5.05E-04	0.04596257	0	0	3.334076488	25.3107917	WDR47;RGS2;KDM3A;HIST1H4K;ID1;ZNF10;ADM;HIST1H4J;ZBTB11;HIST1H4C;PPM1D;HSPA1A
0297417-0002B MCF7 UP	5.58E-04	0.047505981	0	0	6.477738594	48.53008634	KDM3A;FAM174B;CCNG2;NEDD9;HBP1;HIST1H2AB
quinisocaine PC3 UP	5.58E-04	0.047505981	0	0	6.477738594	48.53008634	SDF2L1;HIST1H4K;CCNG2;WIPI1;HIST1H4J;HIST1H4C
menadione CTD 00007386	6.07E-04	0.05011052	0	0	1.893473666	14.02439389	KDM3A;C5ORF45;ZFAND2A;MRPS12;NDUFB1;ATP5O;PPM1D;CMIP;MYLK;HIST2H2AC;CKS1B;SNRPD1;FAM174B;SEC61G;HCFC1R1;FDXR;E2F1;PLAGL2;HIST1H1E;HIST1H1B;RANBP1;RHBDD3;MMD;FAM207A;WIPI1;KBTBD11;MYL6;LEP;ID1;ZNF217;HBP1;PSMG1;ANG;HIST1H4C;HSPA1A;NFE2L2
tracazolate HL60 DOWN	6.62E-04	0.050369606	0	0	11.77147998	86.1761788	HCAR3;RGS2;NEDD9;ADM
mitoxantrone PC3 DOWN	6.64E-04	0.050369606	0	0	2.445429805	17.89330326	HIST1H4K;TSC22D1;KLHL26;NEDD9;PPM1D;GTF2E1;SGPP1;MZT2B;TMEM168;RGS2;SNRK;CCNG2;ID1;ZNF217;ZNF721;HIST1H4J;HIST1H4C;HSPA1A;ZNF200
LY-294002 MCF7 UP	6.84E-04	0.050369606	0	0	5.179333031	37.74691387	KDM3A;HIST1H4K;CCNG2;HBP1;HIST1H4J;HIST1H4C;HIST1H2AB
Chlorpyrifos oxon CTD 00000500	6.87E-04	0.050369606	0	0	4.506051873	32.82100635	TIMM8B;NDUFA6;NDUFA4;NDUFA1;COX7A2;ATP5H;COX6C;ATP5J2
helveticoside PC3 UP	7.27E-04	0.050951491	0	0	2.760708167	19.94945571	HIST1H4K;TSC22D1;NEDD9;ADM;PPM1D;SIRT1;SGPP1;LMAN1;MT1F;HIST1H1D;HIST1H1E;HIST1H4J;HIST1H4C;KCNJ2;HIST1H2AB
MS-275 PC3 UP	7.48E-04	0.050951491	0	0	2.487236045	17.9032714	GALNT12;GUCY1B3;TSC22D1;MMD;MTUS1;FN1;TNFAIP2;NEDD9;PIK3CD;ADM;PLA2G7;ARHGAP6;BMP6;CXCL5;SH3TC2;PRKAR2B;ABCG1;KCNJ2
sulfaguanidine PC3 DOWN	7.86E-04	0.050951491	0	0	2.247423894	16.06472497	GUCY1B3;SMAD4;HIST1H4K;TRPC1;MRPS12;RNF38;TMEM160;ZBTB11;SGPP1;TMEM168;HLX;JMJD7-PLA2G4B;CCNG2;FDXR;TMEM208;DNA2;HIST1H4J;EPHB2;HIST1H4C;MPZL2;ZNF200;E2F8
Dibenzo[def,p]chrysene CTD 00001899	7.89E-04	0.050951491	0	0	5.046013852	36.05469739	MYL6;CFL1;MTUS1;E2F1;PPM1D;NME1;HSPA1A
quercetin CTD 00006679	7.91E-04	0.050951491	0	0	1.539425701	10.99492027	IFI27L1;N6AMT1;UFD1L;WDR47;NUDT1;ADM;ETFB;MYLK;SLC6A4;CTSO;RGS2;CCND3;LGALS1;VSIG2;CFL1;HCFC1R1;TUBB1;FDXR;ATP7A;FAM19A5;CTSD;PTRF;S100A2;MTUS1;TTC7B;TBC1D9;AMPD3;WDR34;CASD1;SIRT1;PLSCR1;KATNAL1;RRM2B;MAP1B;ZNF439;ANG;PIF1;KDM3A;C17ORF58;NEDD9;TUBD1;ASAP2;PPM1D;RECQL4;LMAN1;TMEM168;PRDX4;TCTEX1D2;E2F1;TCEB2;ZNF624;GPC6;SH2B3;ZNF189;AOC3;SDF2L1;CADM1;RHBDD3;EGF;NDUFA4;FN1;DHCR24;MRPL23;SULF2;VIL1…
atrazine CTD 00005450	8.34E-04	0.052184894	0	0	1.550406012	10.99043989	UFD1L;DYSF;TNFAIP2;STMN3;PIK3CD;MRPL36;ETFB;CMIP;MED12;CCND3;LGALS1;MRPL40;VSIG2;HCFC1R1;FDXR;ZNF721;EPHB2;ATP7A;HIST1H2AB;ZNF200;TSC22D1;TIGD7;TRPC1;CNPY2;WIPI1;AMPD3;WDR34;RNASE1;ADRA2A;NME1;C1ORF122;ATP5J2;MRTO4;ITGA7;ANG;AURKAIP1;NDUFB9;RNF38;PIK3R4;LPAR1;NDUFB1;COX7A2;ATP5H;ASAP2;ATP5O;UQCRH;MRPL11;LMAN1;PRDX4;CCDC85B;NT5DC2;E2F1;TMEM208;GPC6;SH2B3;E2F8;CTSA;NPDC1;RANBP1;HACE1;NDUFA6;RHBDD3;…
rimexolone HL60 DOWN	8.50E-04	0.052184894	0	0	7.570656371	53.52965079	HCAR3;KDM3A;RGS2;NEDD9;ADM
tanespimycin MCF7 UP	9.06E-04	0.053944449	0	0	4.919360632	34.46768381	RGS2;SDF2L1;CCNG2;WIPI1;SEC24D;ULBP2;HSPA1A
Vemurafenib BOSS	9.19E-04	0.053944449	0	0	10.64930132	74.46045699	MAP3K1;ETFB;EPHB2;MRPL23
bicalutamide CTD 00002279	9.88E-04	0.056481264	0	0	3.507786479	24.27241923	FKBP11;RANBP1;EBP;YTHDF3;EGF;SHFM1;CCNG2;ATP5I;ASAP2;GTPBP2
ciclosporin MCF7 UP	0.001025795	0.056481264	0	0	5.707153611	39.27826901	FKBP11;SDF2L1;WIPI1;ANG;SEC24D;ULBP2
rifabutin MCF7 UP	0.001026543	0.056481264	0	0	2.901908643	19.96965323	MMD;TMOD2;FN1;PIK3CD;ADM;WIPI1;TTC9;MAP1B;CCNG2;ZNF217;ANG;ULBP2;PTRF
hydroquinone CTD 00001535	0.001079597	0.058188101	0	0	3.464390504	23.66583009	RECQL4;HIST1H4K;FN1;HIST1H1D;HIST1H1E;HIST1H4C;PPM1D;HIST1H1B;NFE2L2;HIST2H2AC
lanatoside C PC3 UP	0.001155468	0.060689274	0	0	2.457476046	16.62052477	WDR47;HIST1H4K;TSC22D1;EGF;NEDD9;ADM;PPM1D;SIRT1;MT1F;HIST1H1D;PLAGL2;HIST1H1E;HBP1;HIST1H4J;HIST1H4C;KCNJ2;HIST1H2AB
COUMESTROL CTD 00005717	0.001171963	0.060689274	0	0	1.66277675	11.22220595	FKBP11;CCDC167;ZFAND2A;NUDT1;CKS1B;RGS2;LGALS1;SNRPD1;FAM174B;MTUS1;WIPI1;ELOVL7;WDR34;SIRT1;ADRA2A;KATNAL1;MAP1B;TMEM106C;DNA2;ABCG1;PIF1;KDM3A;NEDD9;TUBD1;RECQL4;TMEM168;EBP;PRDX4;ZNF627;E2F1;FAM43A;SAC3D1;S100A10;E2F8;RPL39L;GADD45GIP1;RANBP1;CADM1;GINS3;NPM3;SULF2;TTC9;APITD1;FABP5;CCNG2;RPA3;HBP1;SEC24D;CD320;NFE2L2
clomifene MCF7 UP	0.001292173	0.065569789	0	0	6.830662021	45.43366976	HIST1H4K;CCNG2;MT1F;HIST1H4J;HIST1H4C
vorinostat PC3 UP	0.001315865	0.065569789	0	0	2.426050333	16.09262559	GUCY1B3;WDR47;CADM1;KLHL26;MTUS1;NEDD9;PIK3CD;ADM;SGPP1;CCND3;PRKAR2B;ULBP2;ATP7A;ABCG1;KCNJ2;LGMN;HSPA1A
staurosporine MCF7 DOWN	0.001385167	0.066856321	0	0	2.1047625	13.85340902	WDR47;KDM3A;TSC22D1;YTHDF3;MAML1;TUBD1;TBC1D9;ZBTB11;PPM1D;SIRT1;GTF2E1;MZT2B;SNRK;CCNG2;ID1;PLAGL2;ZNF217;ZNF721;RNF111;HSPA1A;ZNF200;NFE2L2;E2F8
CALCIUM CTD 00005559	0.001395935	0.066856321	0	0	3.34036532	21.96019999	HCAR3;TRPC6;S100A2;CNR2;EGF;CFL1;CXCR5;ADM;ADRA2A;MYLK
nocodazole HL60 DOWN	0.001486956	0.066856321	0	0	3.093312507	20.1406331	TIMM8B;RANBP1;MRPL40;CCDC85B;MRPS12;MRTO4;IRF8;PSMG1;SLIRP;KBTBD11;NME1
Cube root extract CTD 00006707	0.001486956	0.066856321	0	0	3.093312507	20.1406331	NDUFA6;NDUFA4;LEP;CFL1;NUDT1;FN1;NDUFB1;ATP5I;COX7A2;ATP5O;NFE2L2
daunorubicin MCF7 DOWN	0.001515903	0.066856321	0	0	1.761053608	11.4323087	WDR47;KDM3A;MAML1;RNF38;NEDD9;PPM1D;GTF2E1;PARD6B;HIST1H1D;PLAGL2;HIST1H1E;RNF111;ZNF200;ZNF189;E2F8;SMAD4;HIST1H4K;TSC22D1;YTHDF3;KLHL26;MTUS1;ZBTB11;CASD1;SIRT1;CBFA2T3;MED23;PLSCR1;SNRK;BBS10;PER3;MAFB;CCNG2;ID1;ZNF217;HIST1H4J;HIST1H4C;HSPA1A;NFE2L2
parthenolide HL60 DOWN	0.001516753	0.066856321	0	0	3.300957708	21.42712226	FKBP11;CCND3;RGS2;TMEM168;NT5DC2;FN1;PIK3CD;IRF8;NEDD9;E2F8
geldanamycin MCF7 UP	0.001518886	0.066856321	0	0	4.470317398	29.01136652	RGS2;SDF2L1;CCNG2;WIPI1;SEC24D;ULBP2;HSPA1A
calmidazolium MCF7 UP	0.00158027	0.067656234	0	0	3.281597573	21.16682843	KDM3A;HIST1H4K;TSC22D1;CCNG2;ID1;MT1F;NEDD9;HIST1H4J;HIST1H4C;HIST1H2AB
perhexiline MCF7 UP	0.001598142	0.067656234	0	0	3.915298835	25.21027165	HIST1H4K;CCNG2;MT1F;HBP1;WIPI1;HIST1H4J;HIST1H4C;HIST1H2AB
tretinoin MCF7 UP	0.001613912	0.067656234	0	0	4.419863102	28.41571521	HCAR3;RGS2;FAM174B;ID1;TNFAIP2;ZNF710;SGPP1
ampyrone HL60 DOWN	0.001674873	0.068880536	0	0	1.97725397	12.63864267	FKBP11;KDM3A;MRPS12;NUDT1;ADM;RECQL4;EBP;MRPL40;HLX;NT5DC2;ATP5D;TCEB2;GLUL;RNF111;FN1;GTPBP2;MRPL23;NPM3;APITD1;UQCRQ;DAD1;CLPP;HBP1;SLIRP;AURKAIP1;CRLF3
Gefitinib BOSS	0.001713501	0.068880536	0	0	4.370530013	27.83685178	MAP3K1;EGF;FN1;PIK3CD;ETFB;EPHB2;NFE2L2
progesterone HL60 DOWN	0.001721361	0.068880536	0	0	6.363961039	40.50431977	HCAR3;RGS2;KDM3A;NEDD9;ADM
Retinoic acid CTD 00006918	0.001792773	0.070667353	0	0	1.43950477	9.103416469	PNMT;GALNT12;GUCY1B3;NUDT1;F13A1;MYLK;RGS2;CCND3;LGALS1;SNRPD1;GLUL;FAM19A5;CNPY2;MYL6;KATNAL1;MAP1B;THAP9;KCNQ2;AMPH;AURKAIP1;ALDH7A1;ABCG1;PIF1;C5ORF45;RTN1;LPAR1;COX7A2;MRPL11;S100A10;CCR1;RPL39L;CTSA;ANKRD28;SMAD4;CADM1;RHBDD3;FZD6;FN1;MRPL23;BMP6;C7ORF60;MAFB;ID1;LRRN1;HBP1;COL9A2;HIST1H4C;NFE2L2;MESP1;SLC35F3;DOCK9;MRPS12;DYSF;TNFAIP2;PIK3CD;ADM;ARHGAP6;HIST1H1D;CTSF;ATP7A;CTSD;KREMEN1;TBC1…
clindamycin HL60 DOWN	0.001954453	0.075227105	0	0	1.658566444	10.34554861	DTYMK;KDM3A;MRPS12;NUDT1;PIK3R4;ADM;MYL6B;ETFB;MRPL11;CKS1B;RECQL4;TMEM168;MRPL40;SNRPD2;SNRPD1;ICT1;HLX;CCDC85B;NT5DC2;ATP5D;TCEB2;TMEM208;GLUL;RNF111;RANBP1;NDUFA1;CNPY2;MRPL23;DNAJC15;KBTBD11;MRPL22;NME1;COX6B1;RPS26;SNRK;UQCRQ;DAD1;CLPP;CCNG2;MFAP3;TMEM106C;HBP1;DYNLRB1;SLIRP;AURKAIP1
benzo[a]pyrene CTD 00005488	0.001965419	0.075227105	0	0	1.428926443	8.905141147	GALNT12;IFI27L2;MAML2;CMIP;MYLK;SPIB;CCND3;LGALS1;SNRPD1;CFL1;TUBB1;FDXR;VSIG4;FAM19A5;HIST1H2AB;S100A2;TMOD2;MTUS1;TTC7B;TRAIP;MYL6;BOLA3;ARMC3;MT1F;ZNF710;CD101;PIF1;RTN1;EBI3;PLA2G7;APOO;HCAR3;PRKAR2B;TCTEX1D2;FAM43A;S100A10;ISOC2;ANKRD28;CADM1;FN1;DHCR24;DNAJC15;BMP6;MAFB;ID1;HIST1H4C;NFE2L2;UFD1L;MESP1;ZNF132;WDR47;ZFAND2A;MRPS12;TNFAIP2;PIK3CD;ADM;ETFB;HIST2H2AC;CKS1B;ACOXL;SPRED1;HIST1H1D;…
doxorubicin CTD 00005874	0.002047333	0.076809466	0	0	1.974183989	12.22260203	DTYMK;LPAR1;RPS27L;ATP5I;ETFB;UQCRH;CXCL5;FDXR;HIST1H1E;ATP7A;CTSD;RANBP1;SMAD4;EGF;TRPC1;FN1;NDUFA1;VEGFC;SIRT1;NME1;RRM2B;CCNG2;RPA3;ALDH7A1;NFE2L2
digoxin MCF7 UP	0.002064927	0.076809466	0	0	2.560684893	15.83184516	KDM3A;HIST1H4K;ADM;ZBTB11;SIRT1;SGPP1;PARD6B;CCNG2;ID1;PLAGL2;HBP1;HIST1H4J;HIST1H4C;HIST1H2AB
digoxigenin MCF7 UP	0.002105551	0.077232797	0	0	2.793362848	17.2159921	KDM3A;HIST1H4K;CCNG2;ID1;PLAGL2;HBP1;ADM;HIST1H4J;ZBTB11;HIST1H4C;SGPP1;HIST1H2AB
cephaeline PC3 UP	0.00222159	0.080372881	0	0	2.187650313	13.36551944	HIST1H4K;TSC22D1;KLHL26;NEDD9;PIK3CD;ADM;AMPD3;PPM1D;RGS2;SNRK;HLX;ID1;MT1F;HIST1H1D;HIST1H1E;HIST1H4J;HIST1H4C;KCNJ2;HIST1H2AB
beta-escin PC3 UP	0.002307686	0.082359458	0	0	4.80761359	29.18947302	HIST1H4K;HIST1H1D;ADM;HIST1H4J;HIST1H4C;HIST1H2AB
Dronabinol CTD 00006853	0.002412852	0.08496456	0	0	2.348661895	14.15525805	RANBP1;TRPC1;NDUFA1;USMG5;MYL6B;NME1;ATP5J2;PSMD8;EBP;CNR2;C14ORF2;COL4A3;E2F1;HIST1H4C;CTSD;HSPA1A
vanoxerine PC3 UP	0.002466066	0.085086909	0	0	4.739658582	28.46227111	HIST1H4K;MT1F;NEDD9;ADM;HIST1H4J;HIST1H4C
parthenolide MCF7 DOWN	0.002480762	0.085086909	0	0	3.31383883	19.88034738	TMEM168;BBS10;HIST1H4K;NT5DC2;NEDD9;HIST1H4J;HIST1H4C;CBFA2T3;E2F8
HC toxin MCF7 UP	0.002578849	0.087317193	0	0	2.495232299	14.87261248	WDR47;MMD;NEDD9;PIK3CD;ADM;WIPI1;RGS2;MAP1B;CCNG2;MT1F;ULBP2;PTRF;SH2B3;HSPA1A
SELENIUM CTD 00006731	0.002655795	0.088448829	0	0	1.646941501	9.768028336	UFD1L;LPAR1;TNFAIP2;RPS27L;PIK3CD;NDUFB1;CCNC;ATP5I;COX7A2;ATP5H;UQCRH;PSMD8;CTSO;TMEM168;CCDC85B;NT5DC2;E2F1;PTRF;RNF111;CTSA;CPA3;TIMM8B;CHST6;RHBDD3;NDUFA4;SHFM1;NDUFA1;CNPY2;DHCR24;AMPD3;ZBTB11;SIRT1;MYL6;PER3;UQCRQ;LEP;ID1;COL4A3;DNA2;CALR;DYNLRB1;HSPA1A;NFE2L2
cephaeline HL60 UP	0.002704043	0.088448829	0	0	1.929980397	11.41198822	RNASEL;LPAR1;CXCR5;PPM1D;HCAR3;RGS2;HLX;BNIP1;HIST1H1E;RNF111;ZNF200;CCR1;HIST1H4K;TSC22D1;ZNF10;AMPD3;SIRT1;PLSCR1;SNRK;BBS10;HBP1;HIST1H4J;HIST1H4C;CD101;NFE2L2
menadione HL60 UP	0.002722586	0.088448829	0	0	2.479380499	14.6436507	TSC22D1;CD70;MTUS1;LPAR1;TNFAIP2;ZNF10;ADM;AMPD3;RGS2;MAFB;CCNG2;GLUL;HSPA1A;HIST1H2AB
cephaeline MCF7 UP	0.002797071	0.088448829	0	0	1.898669971	11.16262707	WDR47;C17ORF53;KDM3A;TNFAIP2;NEDD9;PIK3CD;ADM;PPM1D;RGS2;HIST1H1D;RNF111;HIST1H2AB;ZNF200;HIST1H4K;TSC22D1;RHBDD3;MMD;KLHL26;TRPC1;ZNF10;MAFB;CCNG2;ID1;MT1F;HIST1H4J;HIST1H4C
5-Fluorouracil CTD 00005987	0.002839257	0.088448829	0	0	1.730241331	10.1465033	FKBP11;IFI27L2;GUCY1B3;DTYMK;MAML2;RPS27L;TUBD1;CCNC;ADM;ETFB;ATP5O;PPM1D;RECQL4;RGS2;CCND3;EBP;ATP5D;FDXR;HIST1H1D;S100A10;E2F8;RANBP1;SMAD4;S100A2;NPM3;NME1;RPS26;PLSCR1;RRM2B;CCNG2;KCNQ2;ID1;ANG;HIST1H4C;NFE2L2
indomethacin CTD 00006147	0.00287285	0.088448829	0	0	2.463725615	14.41883258	HACE1;TSC22D1;YTHDF3;EGF;FN1;NEDD9;ATP5I;ZBTB11;NME1;CCNG2;LEP;GLUL;HSPA1A;NFE2L2
atovaquone HL60 DOWN	0.002880197	0.088448829	0	0	5.598571429	32.75106457	HCAR3;RGS2;KDM3A;NEDD9;ADM
Lapatinib BOSS	0.002880197	0.088448829	0	0	5.598571429	32.75106457	MAP3K1;EGF;PIK3CD;EPHB2;NFE2L2
prochlorperazine HL60 UP	0.002972489	0.090233835	0	0	7.451092118	43.35310358	LMAN1;RGS2;CCNG2;WIPI1
3'-Azido-3'-deoxythymidine CTD 00007047	0.003039214	0.091210968	0	0	2.363357843	13.69839128	DTYMK;NDUFA6;CCNC;ATP5I;COX7A2;NDUFC1;ATP5O;COX6C;PLSCR1;LGALS1;RRM2B;LEP;ATP5D;DNA2;HIST1H4C
nicotinic acid CTD 00006387	0.003117394	0.092506032	0	0	5.488515406	31.67289401	HCAR2;HCAR3;LEP;LPA;PLA2G7
SILVER NITRATE CTD 00006743	0.003182424	0.093386473	0	0	4.485959885	25.79477185	HIST1H1D;MT1F;E2F1;HIST1H1B;HSPA1A;NFE2L2
GDC-0941 CTD 00004868	0.003377088	0.098009761	0	0	2.100496995	11.95338564	RPL39L;GADD45GIP1;KDM3A;SDF2L1;TSC22D1;EGF;MRPS12;ARPC5L;PIK3CD;MRPL23;SIRT1;SEPSECS;CCND3;SPRED1;CCDC85B;CCNG2;NT5DC2;HBP1;SAC3D1
spiperone PC3 UP	0.003421833	0.098228914	0	0	2.75994832	15.66982463	SNRK;SDF2L1;HIST1H4K;CCNG2;WIPI1;ANG;HIST1H4J;CALR;GTPBP2;HIST1H4C;SEC24D
strophanthidin PC3 UP	0.003647602	0.10318372	0	0	2.185138826	12.26668171	WDR47;HIST1H4K;TSC22D1;EGF;ZNF10;NEDD9;ADM;PPM1D;SIRT1;MT1F;PLAGL2;ZNF217;HBP1;HIST1H4J;HIST1H4C;LGMN;HIST1H2AB
prenylamine PC3 UP	0.003672575	0.10318372	0	0	3.779481653	21.19103327	SDF2L1;CCNG2;MT1F;ADM;WIPI1;ANG;SEC24D
formaldehyde CTD 00006001	0.003890628	0.108159455	0	0	1.444417997	8.01534228	N6AMT1;MRPS15;WDR47;MAML2;SLC35F3;DOCK9;ZFAND2A;MRPS12;TNFAIP2;ADM;RGS2;CCND3;LGALS1;SNRPD1;FDXR;ZNF721;ZNF200;TSC22D1;TIGD7;S100A2;MMD;SACM1L;TTC7B;WIPI1;WDR34;MED23;BBS10;RRM2B;CNKSR3;MRTO4;MZB1;PHLDB3;PIF1;RTN1;RNF38;NEDD9;RPS27L;TUBD1;PPM1D;GTF2E1;LMAN1;EBP;PARD6B;ICT1;CCDC85B;NT5DC2;ZNF627;NHS;TNFRSF17;ZNF624;FAM43A;SAC3D1;KCNJ2;S100A10;E2F8;AOC3;ANKRD28;MAP3K1;SDF2L1;YTHDF3;CD70;FN1;DHCR24;…
pergolide HL60 UP	0.004002971	0.109107149	0	0	2.459445716	13.57790727	CCR1;WIPI1;PLA2G7;PLSCR1;CCND3;RGS2;LGALS1;MAFB;CNR2;CCNG2;HBP1;SH2B3;E2F8
tretinoin HL60 UP	0.004007343	0.109107149	0	0	2.699254297	14.89887635	CCR1;GALNT12;HCAR3;MAFB;CCNG2;ID1;TNFAIP2;NEDD9;ADM;VSIG4;CTSD
puromycin MCF7 UP	0.004133508	0.1104445	0	0	2.687430786	14.75031033	KDM3A;TSC22D1;CCNG2;ID1;NEDD9;ZNF217;HBP1;ADM;ULBP2;SIRT1;HSPA1A
genistein CTD 00007324	0.004140101	0.1104445	0	0	1.685672515	9.249344435	DTYMK;NEDD9;NDUFB1;MYLK;CKS1B;EBP;LGALS1;HCFC1R1;BNIP1;HIST1H1E;FAM43A;GLUL;CTSD;CHCHD1;SAC3D1;HIST1H1B;HIST1H2AB;TSC22D1;EGF;VEGFC;CNPY2;DHCR24;SIRT1;CBFA2T3;SGPP1;SULF2;MYL6;MAFB;RRM2B;DAD1;LEP;ID1;HBP1;SEC24D;NFE2L2
CP-690334-01 MCF7 UP	0.004208214	0.111138935	0	0	5.088311688	27.83671283	RGS2;HIST1H4K;HIST1H4J;HIST1H4C;HIST1H2AB
ETHYL METHANESULFONATE CTD 00005938	0.004280127	0.111918976	0	0	1.503738298	8.201046571	N6AMT1;ZNF132;WDR47;SLC35F3;ZFAND2A;MRPS12;PIK3CD;RGS2;CCND3;SNRPD1;SPATA24;FDXR;ATP7A;ZNF200;TSC22D1;TIGD7;SACM1L;ZBTB32;GTPBP2;WDR34;TRAIP;MED23;RRM2B;THAP9;MRTO4;MZB1;PHLDB3;RTN1;LPAR1;RPS27L;PPM1D;MRPL54;HCAR3;TMEM168;EBP;CCDC85B;ZNF627;ATP5D;NHS;TNFRSF17;ZNF624;SMYD4;SAC3D1;KCNJ2;E2F8;HACE1;SDF2L1;CD70;DHCR24;LYSMD3;SLC16A14;HIPK3;SULF2;SNRK;FABP5;CCNG2;HBP1;CD320
prenylamine MCF7 UP	0.00442478	0.114567108	0	0	3.282862492	17.79486984	RGS2;HIST1H4K;CCNG2;MT1F;HBP1;HIST1H4J;HIST1H4C;HIST1H2AB
ketoconazole HL60 DOWN	0.004475672	0.114759701	0	0	6.573152338	35.55483056	HCAR3;KDM3A;RGS2;ADM
quinpirole HL60 UP	0.004531102	0.11506385	0	0	2.652566587	14.3153451	PLSCR1;MAFB;HIST1H4K;TSC22D1;CCNG2;MTUS1;WIPI1;HIST1H4J;HIST1H4C;PLA2G7;BMP6
tonzonium bromide PC3 UP	0.004610969	0.115976841	0	0	3.25890657	17.53069254	SDF2L1;CCNG2;MT1F;NEDD9;HBP1;WIPI1;HIST1H2AB;HSPA1A
suloctidil MCF7 UP	0.004902758	0.119899337	0	0	3.57223093	18.99697203	HIST1H4K;CCNG2;MT1F;WIPI1;HIST1H4J;HIST1H4C;SEC24D
troglitazone BOSS	0.004918537	0.119899337	0	0	6.385022385	33.93476047	LEP;FN1;EPHB2;NFE2L2
mitotane	0.005051784	0.119899337	0	0	9.840240642	52.03532942	ADRA2A;SLC6A4;NFE2L2
estradiol HL60 UP	0.005051784	0.119899337	0	0	9.840240642	52.03532942	LMAN1;CCNG2;MT1F
hemicholinium PC3 UP	0.005051784	0.119899337	0	0	9.840240642	52.03532942	HIST1H4K;HIST1H4J;HIST1H4C
emetine MCF7 UP	0.005080254	0.119899337	0	0	1.942263201	10.25979964	C17ORF53;HIST1H4K;TSC22D1;MMD;KLHL26;TRPC1;TNFAIP2;ZNF10;NEDD9;ADM;PPM1D;SIRT1;MAFB;ID1;MT1F;HIST1H1D;HIST1H4J;HIST1H4C;RNF111;HIST1H2AB;ZNF200
emetine HL60 UP	0.005084713	0.119899337	0	0	1.807354663	9.545573988	C17ORF53;LPAR1;PPM1D;HCAR3;RGS2;HLX;HIST1H1D;BNIP1;HIST1H1E;RNF111;HIST1H2AB;ZNF200;CCR1;HIST1H4K;TSC22D1;ZNF10;AMPD3;SIRT1;PLSCR1;BBS10;ZNF217;HBP1;HIST1H4J;HIST1H4C;CD101;NFE2L2
dequalinium chloride HL60 DOWN	0.005187721	0.120182202	0	0	4.824384236	25.38330856	HCAR3;RGS2;KDM3A;NEDD9;ADM
etynodiol HL60 UP	0.005187721	0.120182202	0	0	4.824384236	25.38330856	MAFB;PRKAR2B;HIST1H1D;MT1F;VSIG4
Nandrolone phenpropionate BOSS	0.005374774	0.12226555	0	0	3.508081897	18.33337222	SMAD4;EGF;LEP;ID1;FN1;SH2B3;BMP6
trifluoperazine MCF7 UP	0.005389871	0.12226555	0	0	6.207344096	32.42240937	CCNG2;MT1F;WIPI1;HBP1
Zinc acetate dihydrate CTD 00007284	0.005416535	0.12226555	0	0	3.166456955	16.52351896	C7ORF60;KDM3A;MT1F;E2F1;TNFRSF17;HBP1;ZNF200;HSPA1A
azacitidine PC3 UP	0.005623178	0.125031319	0	0	3.476858916	18.01311355	HIST1H4K;TSC22D1;NEDD9;ADM;HIST1H4J;HIST1H4C;HIST1H2AB
rifabutin PC3 UP	0.005633747	0.125031319	0	0	3.144152677	16.28350522	GUCY1B3;CCND3;MMD;ANG;EPHB2;ATP7A;ABCG1;KCNJ2
terfenadine MCF7 UP	0.005728509	0.12607493	0	0	2.893971924	14.93955137	RGS2;HIST1H4K;MAP1B;CCNG2;MT1F;HBP1;HIST1H4J;HIST1H4C;HIST1H2AB
digitoxigenin MCF7 UP	0.006043917	0.131917238	0	0	2.332590736	11.91651306	KDM3A;HIST1H4K;ADM;ZBTB11;SIRT1;SGPP1;CCNG2;ID1;PLAGL2;HBP1;HIST1H4J;HIST1H4C;HIST1H2AB
thapsigargin PC3 UP	0.00613843	0.132881914	0	0	2.065468875	10.51981772	SDF2L1;HIST1H4K;TSC22D1;WIPI1;GTPBP2;PPM1D;SIRT1;SNRK;MT1F;BNIP1;HBP1;HIST1H4J;CALR;HIST1H4C;SEC24D;KCNJ2;NFE2L2
cicloheximide HL60 UP	0.006261343	0.133465881	0	0	2.06094801	10.4559324	CCR1;LPAR1;PPM1D;SIRT1;PLSCR1;RGS2;ADAMTS2;BBS10;HLX;MT1F;BNIP1;HBP1;LILRP2;RNF111;CD101;HIST1H2AB;NFE2L2
zardaverine HL60 UP	0.006266478	0.133465881	0	0	3.864835491	19.60453552	PLSCR1;HIST1H4K;WIPI1;HIST1H4J;HIST1H4C;BMP6
luteolin HL60 DOWN	0.006377466	0.134743109	0	0	2.410881587	12.18696877	HCAR3;PRKAR2B;CCDC85B;TBC1D9;IRF8;PSMG1;AMPD3;CASD1;GLUL;CBFA2T3;KBTBD11;HSPA1A
H-7 PC3 DOWN	0.006511562	0.136105093	0	0	1.610036767	8.105208222	WDR47;KDM3A;MAML1;LPAR1;NEDD9;TUBD1;ADM;PPM1D;GTF2E1;RGS2;HLX;BNIP1;PLAGL2;ZNF721;RNF111;SAC3D1;ZNF200;ZNF189;E2F8;SMAD4;TSC22D1;KLHL26;GINS3;MTUS1;VEGFC;ZBTB11;GTPBP2;SIRT1;MZT2B;MED23;SNRK;ID1;ZNF217;HBP1;DNA2;HSPA1A;NFE2L2
thioridazine MCF7 UP	0.006569621	0.136105093	0	0	3.057970162	15.36721458	HIST1H4K;CCNG2;MT1F;HBP1;WIPI1;HIST1H4J;HIST1H4C;HIST1H2AB
ZINC CTD 00007011	0.006645079	0.136105093	0	0	1.554356971	7.793357392	FKBP11;BLK;RGS18;ZFAND2A;ARPC5L;PIK3R4;ADM;DNAJC25;PPM1D;CXCL5;RGS2;NT5DC2;ZNF627;PLAGL2;TNFRSF17;FAM43A;PTRF;SDF2L1;HIST1H4K;CADM1;S100A2;EGF;TMOD2;MTUS1;FN1;ZBTB32;SIRT1;NME1;C7ORF60;SNRK;BBS10;PER3;MAFB;FABP5;LEP;CNKSR3;MT1F;MZB1;HBP1;FAU;ABCG1;HSPA1A;NFE2L2
pyrimethamine PC3 UP	0.006648072	0.136105093	0	0	8.803528708	44.13586133	SDF2L1;CCNG2;NEDD9
digoxigenin PC3 UP	0.006893997	0.13966989	0	0	2.385044964	11.8706174	HIST1H4K;TSC22D1;EGF;NEDD9;PLAGL2;ADM;HIST1H4J;HIST1H4C;PPM1D;SIRT1;SGPP1;HIST1H2AB
thioguanosine MCF7 UP	0.006938659	0.13966989	0	0	3.777598918	18.77711003	SDF2L1;HIST1H4K;CCNG2;HIST1H4J;HIST1H4C;SEC24D
chlortetracycline HL60 DOWN	0.007161557	0.13966989	0	0	1.685520362	8.324832116	UFD1L;DTYMK;KDM3A;MRPS12;NUDT1;PIK3R4;ADM;MYL6B;RGS2;EBP;MRPL40;PRKAR2B;NT5DC2;TMEM208;VSIG4;RNF111;SAC3D1;SDF2L1;CNPY2;DHCR24;MRPL22;FABP5;CLPP;MFAP3;MRTO4;DNA2;CALR;DYNLRB1;SLIRP;HSPA1A
5109870 MCF7 DOWN	0.007162055	0.13966989	0	0	4.440362812	21.93076686	HIST1H4K;HIST1H4J;HIST1H4C;E2F8;HSPA1A
3-methylcholanthrene CTD 00006310	0.007256294	0.13966989	0	0	2.368121674	11.66509748	MESP1;SPRED1;LGALS1;CCNG2;FDXR;NEDD9;ZNF710;PPM1D;CTSD;ADRA2A;ISOC2;NFE2L2
phenoxybenzamine MCF7 UP	0.007257981	0.13966989	0	0	2.781664867	13.70151734	RGS2;KDM3A;MAP1B;MT1F;ZNF10;HBP1;ADM;ULBP2;HSPA1A
Disodium selenite CTD 00007229	0.007290079	0.13966989	0	0	1.59709532	7.859690844	CCDC167;UFD1L;MRPS15;KCNA2;NEDD9;CCNC;ATP5H;ETFB;PPM1D;ARHGAP6;ANAPC11;CKS1B;TMEM168;RGS2;SEC61G;CFL1;FDXR;TMEM208;SAC3D1;TIGD7;CD70;NDUFA4;SHFM1;VEGFC;ZBTB11;COX6C;KBTBD11;PER3;RRM2B;CLPP;ZNF616;MT1F;ANG;SNRPF;HIST1H4C;LPA;NFE2L2
valproic acid MCF7 UP	0.007298162	0.13966989	0	0	3.300540906	16.23909956	WDR47;MMD;CCNG2;WIPI1;ULBP2;SH2B3;ABCG1
clozapine CTD 00005693	0.007298162	0.13966989	0	0	3.300540906	16.23909956	FCGR3B;LEP;WIPI1;ABCG1;CXCL5;NFE2L2;SLC6A4
Chlorhexidine diacetate BOSS	0.007546036	0.140581839	0	0	8.362926136	40.86738579	FN1;ETFB;NFE2L2
etynodiol HL60 DOWN	0.007575322	0.140581839	0	0	5.585470085	27.27306536	HCAR3;KDM3A;RGS2;ADM
nicotinic acid BOSS	0.007575322	0.140581839	0	0	5.585470085	27.27306536	HCAR3;LPA;PLA2G7;ABCG1
NICKEL SULFATE CTD 00001417	0.00759703	0.140581839	0	0	1.934273127	9.439248912	CCR1;KDM3A;SACM1L;EBI3;F13A1;ADM;AMPD3;BMP6;CXCL5;FABP5;SEC61G;LEP;ID1;MT1F;DSG2;KCNJ2;S100A10;HSPA1A;NFE2L2
desipramine PC3 UP	0.007611966	0.140581839	0	0	4.370758929	21.32070959	CCNG2;MT1F;WIPI1;CALR;GTPBP2
Angiotensin II, human BOSS	0.007747612	0.141381092	0	0	2.751146645	13.37159244	MAP3K1;TRPC6;EGF;LEP;FN1;ADM;ANG;EPHB2;SIRT1
ouabain PC3 UP	0.007762309	0.141381092	0	0	2.117206983	10.2863981	HIST1H4K;TSC22D1;EGF;NEDD9;ADM;PPM1D;SIRT1;SNRK;HIST1H1D;PLAGL2;HIST1H1E;HIST1H4J;HIST1H4C;KCNJ2;HIST1H2AB
paclitaxel PC3 DOWN	0.007926135	0.142757573	0	0	2.111830553	10.21616997	CTSA;GADD45GIP1;MRPS12;NUDT2;CNPY2;MRPL23;PSMD8;ZNHIT1;MRPL40;NT5DC2;ID1;DYNLRB1;SLIRP;GLUL;ALDH7A1
proscillaridin MCF7 UP	0.007961266	0.142757573	0	0	2.174712384	10.51074879	KDM3A;HIST1H4K;TSC22D1;ADM;ZBTB11;SIRT1;SGPP1;CCNG2;ID1;PLAGL2;HBP1;HIST1H4J;HIST1H4C;HIST1H2AB
scriptaid PC3 UP	0.008000046	0.142757573	0	0	1.858066138	8.97131564	GUCY1B3;WDR47;CADM1;TSC22D1;MMD;KLHL26;PIK3R4;NEDD9;PIK3CD;ADM;WIPI1;PRKAR2B;CCNG2;ZNF217;EPHB2;ULBP2;ATP7A;ABCG1;KCNJ2;LGMN;HSPA1A
ionomycin MCF7 UP	0.008200381	0.145276493	0	0	5.448961156	26.17449196	FKBP11;SDF2L1;WIPI1;SEC24D
pergolide HL60 DOWN	0.008251221	0.145276493	0	0	2.238633932	10.73960927	SDF2L1;MRPS12;DHCR24;KBTBD11;EBP;PRDX4;CCDC85B;MRTO4;IRF8;PSMG1;SLIRP;HSPA1A;ISOC2
Enterolactone CTD 00001393	0.008320262	0.14536098	0	0	1.696301767	8.123693574	FKBP11;ZFAND2A;NUDT1;NEDD9;TUBD1;CKS1B;RECQL4;RGS2;EBP;LGALS1;PRDX4;FAM43A;S100A10;E2F8;RPL39L;RANBP1;CADM1;GINS3;MTUS1;WIPI1;ELOVL7;WDR34;SULF2;APITD1;MAP1B;RPA3;TMEM106C;ABCG1
alsterpaullone PC3 DOWN	0.0083661	0.14536098	0	0	1.637105305	7.831203738	WDR47;KDM3A;MAML1;RNF38;NEDD9;ADM;ASAP2;PPM1D;GTF2E1;RGS2;SH3TC2;BNIP1;RNF111;SAC3D1;ZNF200;ZNF189;E2F8;SMAD4;TSC22D1;YTHDF3;GINS3;VEGFC;GTPBP2;CASD1;SIRT1;MED23;SNRK;CCNG2;ID1;HBP1;HSPA1A;NFE2L2
niclosamide HL60 DOWN	0.008458498	0.146005842	0	0	2.421863645	11.55854679	CCR1;TMEM168;PRDX4;NT5DC2;ADM;DHCR24;NDUFC1;CBFA2T3;HSPA1A;ZNF200;E2F8
benzocaine PC3 UP	0.008858307	0.149966594	0	0	5.318952652	25.13949581	ACOXL;COL4A3;CALR;LILRP2
Salicylate, sodium BOSS	0.008858307	0.149966594	0	0	5.318952652	25.13949581	EGF;PIK3CD;EPHB2;MRPL23
Diquat dication CTD 00005858	0.008858307	0.149966594	0	0	5.318952652	25.13949581	ZFAND2A;ADM;HSPA1A;NFE2L2
emetine PC3 UP	0.009005176	0.151481977	0	0	1.760711078	8.292871235	HIST1H4K;TSC22D1;KLHL26;EGF;MTUS1;ZNF10;NEDD9;ADM;AMPD3;PPM1D;SIRT1;RGS2;BBS10;CCNG2;ID1;MT1F;HIST1H1D;BNIP1;HIST1H4J;HIST1H4C;RNF111;KCNJ2;HIST1H2AB;ZNF200
chlorpromazine PC3 UP	0.009079085	0.151758637	0	0	4.174413646	19.62718216	SDF2L1;CCNG2;WIPI1;HBP1;SEC24D
Tetradioxin CTD 00006848	0.009337843	0.155102158	0	0	1.363941167	6.374624562	GALNT12;IFI27L2;ZNF132;GUCY1B3;WDR47;ABCD2;MAML2;NUDT1;TNFAIP2;CCNC;ADM;ETFB;CXCL5;CKS1B;RGS2;SPRED1;LGALS1;SEC61G;TUBB1;FDXR;HIST1H1D;CTSD;HIST1H1B;CHST6;S100A2;MTUS1;TBC1D9;NDUFC1;AMPD3;AVPR1A;CASD1;TRAIP;MZT2B;MYL6;PLSCR1;MAP1B;MRTO4;COL4A3;MT1F;ZNF799;ANG;DSG2;DNA2;PIF1;PLEKHH3;DERL3;LPAR1;CXCR5;NEDD9;RPS27L;ASAP2;PLA2G7;LMAN1;HCAR3;TMEM168;PARD6B;PRDX4;PRKAR2B;NT5DC2;NHS;E2F1;SH2B3;KCNJ2;E2F…
2-Acetamidofluorene CTD 00007023	0.009547609	0.155684579	0	0	7.601885331	35.35989956	RRM2B;ID1;NFE2L2
betulinic acid HL60 DOWN	0.009549755	0.155684579	0	0	5.194991055	24.16314928	HCAR3;KDM3A;NEDD9;ADM
TETRACHLOROETHYLENE BOSS	0.009549755	0.155684579	0	0	5.194991055	24.16314928	MAP3K1;EGF;ETFB;EPHB2
gabexate PC3 DOWN	0.00975186	0.15773666	0	0	2.843468427	13.1661039	RANBP1;HIST1H4K;CCNG2;MRPS12;RNF38;HIST1H4J;HIST1H4C;ZNF200
piroxicam CTD 00006571	0.009795082	0.15773666	0	0	1.918933089	8.876744282	NPDC1;RANBP1;DTYMK;CADM1;TSC22D1;GINS3;PIK3R4;CCNC;ADM;CCND3;EBP;SNRPD1;CCDC85B;FDXR;MT1F;HIST1H4C;SH2B3;HSPA1A
gossypol MCF7 UP	0.010275354	0.164467934	0	0	5.076664077	23.24100416	KDM3A;CCNG2;MAP1B;GTPBP2
2-Nonenal, 4-hydroxy-, (2E,4R)- CTD 00001295	0.010407024	0.165571983	0	0	2.347504845	10.71700368	CCR1;ID1;CFL1;TNFAIP2;E2F1;ITGA7;AMPH;ALDH7A1;CXCL5;MYLK;HSPA1A
trichostatin A CTD 00000660	0.010806211	0.169901946	0	0	1.361760699	6.165554297	GALNT12;N6AMT1;GUCY1B3;WDR47;DOCK9;PIK3CD;ADM;ARHGAP6;CXCL5;MYLK;CKS1B;RGS2;CCND3;LGALS1;FAM174B;HIST1H1D;HIST1H1E;EPHB2;PF4V1;CHST6;ZNF284;TRPC6;TIGD7;TMOD2;KREMEN1;ZNF10;TBC1D9;CNPY2;ELOVL7;GTPBP2;CASD1;ADRA2A;NME1;PLSCR1;BBS10;THAP9;CNKSR3;COL4A3;ITGA7;IRF8;AMPH;ANG;DSG2;ADCYAP1R1;RNASEL;RTN1;KCNA2;NEDD9;ASAP2;PLA2G7;LMAN1;PARD6B;CNR2;PRKAR2B;NHS;PLAGL2;FAM43A;GPC6;KCNJ2;S100A10;MPZL2;ANKRD28;…
dihydroergotamine HL60 UP	0.010872181	0.169901946	0	0	3.043125724	13.75963901	RGS2;PLSCR1;MAFB;CCNG2;MT1F;HBP1;WIPI1
isotretinoin HL60 UP	0.010872181	0.169901946	0	0	3.043125724	13.75963901	CCR1;RGS2;MAFB;CCNG2;ID1;SEC24D;SH2B3
atovaquone MCF7 DOWN	0.011049783	0.171661622	0	0	2.151840991	9.694785038	FZD6;RNF38;TBC1D9;SIRT1;PRKAR2B;CCNG2;MFAP3;DSG2;CRLF3;SEC24D;RNF111;NFE2L2;E2F8
podophyllotoxin HL60 DOWN	0.011288783	0.172387082	0	0	3.019562334	13.53955362	SDF2L1;MRTO4;MRPS12;IRF8;NPM3;KBTBD11;ISOC2
pyrvinium HL60 UP	0.011288783	0.172387082	0	0	3.019562334	13.53955362	HIST1H4K;WIPI1;HIST1H4J;HIST1H4C;SH2B3;HIST1H2AB;HSPA1A
helveticoside MCF7 UP	0.0112923	0.172387082	0	0	2.145437913	9.619358733	KDM3A;HIST1H4K;ADM;ZBTB11;SGPP1;PARD6B;CCNG2;ID1;PLAGL2;HBP1;HIST1H4J;HIST1H4C;HIST1H2AB
scriptaid MCF7 UP	0.011628185	0.176494466	0	0	1.788946844	7.968547731	WDR47;KDM3A;HIST1H4K;MMD;KLHL26;FN1;ZNF10;NEDD9;PIK3CD;WIPI1;RGS2;PRKAR2B;MAP1B;CCNG2;ZNF217;HIST1H4J;HIST1H4C;ULBP2;SH2B3;LGMN;HSPA1A
alexidine HL60 DOWN	0.011829878	0.178529761	0	0	6.967684659	30.91650103	SDF2L1;FN1;ADM
epinephrine BOSS	0.011913151	0.17876496	0	0	2.554781923	11.31797088	EGF;LEP;MZB1;ADM;ANG;AVPR1A;ETFB;EPHB2;NFE2L2
NICKEL CHLORIDE CTD 00001064	0.012620876	0.186349862	0	0	2.048425083	8.956539968	KDM3A;EGF;TNFAIP2;VEGFC;ADM;DHCR24;SIRT1;CXCL5;CCNG2;LEP;HIST1H4C;ABCG1;HSPA1A;NFE2L2
methylbenzethonium chloride PC3 UP	0.012634487	0.186349862	0	0	3.293949098	14.39892244	SDF2L1;CCNG2;MT1F;HBP1;WIPI1;SEC24D
cholesterol CTD 00005658	0.012662999	0.186349862	0	0	4.751894284	20.7613637	HCAR2;DHCR24;ABCG1;NFE2L2
COBALT CTD 00005696	0.012700861	0.186349862	0	0	2.705322732	11.81167023	ZFAND2A;FDXR;FN1;PLA2G7;SIRT1;NFE2L2;E2F8;HSPA1A
Arsenenous acid CTD 00000922	0.01296398	0.188111802	0	0	1.55870405	6.773473993	UFD1L;TNFAIP2;MYLK;HIST2H2AC;CCND3;LGALS1;ZNF607;CNR2;ZNF624;CTSD;HIST1H1B;S100A10;MPZL2;HIST1H2AB;CTSA;RANBP1;SMAD4;TSC22D1;EGF;SIRT1;BMP6;NME1;SULF2;FABP5;RRM2B;DAD1;CCNG2;KCNQ2;ID1;CALR;HIST1H4C;ALDH7A1;HSPA1A;NFE2L2
flumetasone HL60 UP	0.013078263	0.188111802	0	0	6.688636364	29.00730342	MAFB;PRKAR2B;GLUL
8-Bromo-cAMP, Na CTD 00007044	0.013158823	0.188111802	0	0	1.79311971	7.765396771	GALNT12;ABCD2;CADM1;FN1;ZBTB32;VEGFC;DHCR24;SIRT1;BMP6;ADRA2A;TTC9;EBP;LGALS1;PRKAR2B;LEP;ID1;CALR;FAM19A5;ABCG1;HSPA1A
clonidine HL60 DOWN	0.013177086	0.188111802	0	0	3.261802098	14.12124118	CCDC85B;MRTO4;IRF8;PSMG1;ISOC2;HSPA1A
celecoxib BOSS	0.013177086	0.188111802	0	0	3.261802098	14.12124118	EGF;LEP;VEGFC;EPHB2;PLA2G7;NFE2L2
Methaneseleninic acid CTD 00000412	0.013393217	0.190169277	0	0	2.032310835	8.765370674	DTYMK;CADM1;FN1;VEGFC;CNPY2;DHCR24;NME1;PRKAR2B;MAP1B;ID1;E2F1;ZNF217;HIST1H4J;SEC24D
isoetarine HL60 UP	0.013531019	0.191024828	0	0	4.652659069	20.01932426	PLSCR1;MAFB;CCNG2;PLA2G7
sertraline CTD 00007358	0.013735793	0.191024828	0	0	3.230273308	13.85060516	SEC61G;CFL1;WIPI1;NFE2L2;SLC6A4;HSPA1A
geldanamycin HL60 UP	0.013919244	0.191024828	0	0	3.727619048	15.93364411	RGS2;PLSCR1;CCNG2;SEC24D;HSPA1A
lycorine MCF7 UP	0.013919244	0.191024828	0	0	3.727619048	15.93364411	HIST1H4K;NEDD9;ADM;HIST1H4J;HIST1H4C
wortmannin MCF7 UP	0.013919244	0.191024828	0	0	3.727619048	15.93364411	KDM3A;FAM174B;CCNG2;HBP1;ABCG1
lanatoside C MCF7 UP	0.013928112	0.191024828	0	0	2.02170538	8.640457506	KDM3A;HIST1H4K;ADM;ZBTB11;PPM1D;SGPP1;PARD6B;CCNG2;ID1;PLAGL2;HBP1;HIST1H4J;HIST1H4C;HIST1H2AB
ciclopirox HL60 UP	0.013959785	0.191024828	0	0	2.656889995	11.3491038	HCAR3;RGS2;KDM3A;MAFB;MT1F;ZNF10;ADM;SEC24D
deferoxamine MCF7 UP	0.014398982	0.196019132	0	0	6.431053322	27.27151034	KDM3A;CCNG2;ADM
ethaverine HL60 DOWN	0.01537835	0.207215417	0	0	4.466096866	18.64503715	HCAR3;KDM3A;NEDD9;ADM
trimipramine PC3 UP	0.01537835	0.207215417	0	0	4.466096866	18.64503715	SDF2L1;CCNG2;WIPI1;HBP1
butein CTD 00001872	0.015543706	0.20732792	0	0	12.36134718	51.47387919	SIRT1;NFE2L2
Pyruvic acid CTD 00007265	0.015543706	0.20732792	0	0	12.36134718	51.47387919	SIRT1;NFE2L2
dequalinium chloride MCF7 UP	0.01579253	0.208540362	0	0	6.192550505	25.68805082	CCNG2;ID1;GTPBP2
tanespimycin ssMCF7 UP	0.01579253	0.208540362	0	0	6.192550505	25.68805082	SDF2L1;CALR;HSPA1A
ellagic acid CTD 00005891	0.016111818	0.21169807	0	0	2.802442529	11.56904948	MAP3K1;MMD;CALR;PLA2G7;BMP6;NFE2L2;HSPA1A
(-)-isoprenaline HL60 UP	0.016256669	0.212543879	0	0	2.579880089	10.62717631	RGS2;PLSCR1;MAFB;CCNG2;MTUS1;WIPI1;PLA2G7;BMP6
fenoterol HL60 UP	0.016887799	0.218630775	0	0	3.538155515	14.43979238	CCND3;RGS2;PLSCR1;MAFB;CCNG2
172889-27-9 BOSS	0.016887799	0.218630775	0	0	3.538155515	14.43979238	MAP3K1;EGF;FN1;VEGFC;EPHB2
5707885 MCF7 UP	0.017377155	0.223394455	0	0	4.293885602	17.40139583	HIST1H4K;MT1F;HIST1H4J;HIST1H4C
3-(1-methylpyrrolidin-2-yl)pyridine CTD 00006393	0.017424937	0.223394455	0	0	1.868499963	7.567150099	PNMT;CCDC167;DTYMK;S100A2;FN1;NFATC2;LYSMD3;CKS1B;MYL6;LGALS1;PRKAR2B;SEC61G;CCNG2;E2F1;CALR;S100A10
SILVER CTD 00006742	0.017690566	0.224373713	0	0	3.49375	14.09631628	MAP3K1;FN1;ATP7A;HSPA1A;NFE2L2
15-delta prostaglandin J2 HL60 UP	0.017759301	0.224373713	0	0	2.535762549	10.22126808	HIST1H4K;ZNF10;ADM;HIST1H4J;HIST1H4C;SEC24D;HIST1H2AB;HSPA1A
OCHRATOXIN A CTD 00001202	0.017948181	0.224373713	0	0	2.156814683	8.670969841	AOC3;RGS2;UQCRQ;CCNG2;ATP5D;TUBB1;NDUFA1;NDUFC1;ABCG1;UQCRH;HSPA1A
cicloheximide PC3 UP	0.018097349	0.224373713	0	0	2.007850677	8.055476419	HIST1H4K;TSC22D1;NEDD9;ADM;SIRT1;RGS2;SNRK;MT1F;BNIP1;HIST1H4J;HIST1H4C;HIST1H2AB;NFE2L2
fendiline MCF7 UP	0.018116392	0.224373713	0	0	3.0254782	12.13500589	HIST1H4K;CCNG2;MT1F;HIST1H4J;HIST1H4C;HIST1H2AB
anisomycin PC3 UP	0.01826653	0.224373713	0	0	1.627054296	6.512585607	WDR47;NEDD9;PIK3CD;ADM;PPM1D;RGS2;HLX;HIST1H1D;BNIP1;PLAGL2;HIST1H1E;KCNJ2;HIST1H2AB;ZNF200;HIST1H4K;TSC22D1;SIRT1;SNRK;MT1F;ZNF217;HBP1;HIST1H4J;HIST1H4C;ULBP2;NFE2L2
Propyl 4-hydroxybenzoate CTD 00000273	0.018435856	0.224373713	0	0	11.12464589	44.42580405	LEP;NFE2L2
ammonia CTD 00005384	0.018435856	0.224373713	0	0	11.12464589	44.42580405	AOC3;GLUL
Triflumizole CTD 00002280	0.018435856	0.224373713	0	0	11.12464589	44.42580405	LEP;NFE2L2
AM 404 CTD 00003486	0.018435856	0.224373713	0	0	11.12464589	44.42580405	NFATC2;PLA2G7
AM 404 TTD 00001939	0.018435856	0.224373713	0	0	11.12464589	44.42580405	CNR2;PLA2G7
Fulvestrant BOSS	0.018799589	0.226711023	0	0	5.764890282	22.90921442	EGF;EPHB2;NFE2L2
Indeno[1,2,3-cd]pyrene CTD 00001895	0.018799589	0.226711023	0	0	5.764890282	22.90921442	LGALS1;CADM1;MYLK
635-65-4 CTD 00005510	0.019003548	0.22812896	0	0	2.705112961	10.72071314	PRDX4;ZFAND2A;HIST1H1E;UQCRH;SGPP1;S100A10;MPZL2
adenine CTD 00005317	0.019370889	0.23148651	0	0	3.408188153	13.44183916	FDXR;E2F1;PPM1D;SAC3D1;ZNF200
5'-adenylic acid BOSS	0.019530791	0.232346032	0	0	4.134430727	16.27213961	LEP;MZB1;AMPD3;EPHB2
lycorine HL60 UP	0.02024599	0.239341456	0	0	1.627266762	6.346012546	HIST1H4K;TSC22D1;MAML1;LPAR1;ZNF10;PPM1D;PLA2G7;SIRT1;BMP6;HCAR3;PLSCR1;RGS2;BBS10;MAFB;HLX;BNIP1;HIST1H1E;HBP1;HIST1H4J;HIST1H4C;RNF111;ABCG1;HIST1H2AB;ZNF200
ketoconazole	0.020413601	0.239341456	0	0	5.572443182	21.68546294	ADRA2A;SLC6A4;NFE2L2
sertraline	0.020413601	0.239341456	0	0	5.572443182	21.68546294	CFL1;ADRA2A;SLC6A4
D-Norepinephrine d-bitartrate BOSS	0.020481321	0.239341456	0	0	2.46546537	9.586325937	EGF;LEP;ADM;ANG;AVPR1A;EPHB2;MRPL23;ADRA2A
anisomycin HL60 UP	0.020939235	0.243014236	0	0	1.538433868	5.947786272	WDR47;LPAR1;PPM1D;PLA2G7;HCAR3;RGS2;HLX;BNIP1;HIST1H1E;RNF111;HIST1H2AB;ZNF200;ANKRD28;HIST1H4K;TSC22D1;YTHDF3;ZNF10;ZBTB11;SIRT1;BMP6;PLSCR1;SNRK;BBS10;MAFB;MFAP3;ZNF217;HBP1;HIST1H4J;HIST1H4C;NFE2L2
chlorzoxazone HL60 DOWN	0.02147863	0.243014236	0	0	1.504305195	5.777580106	DTYMK;KDM3A;MRPS12;PIK3R4;PIK3CD;ADM;MYL6B;MED12;APOO;LMAN1;TMEM168;RGS2;MRPL40;PRKAR2B;ICT1;HLX;NT5DC2;TMEM208;GLUL;RNF111;NDUFA6;CADM1;MRPL23;KBTBD11;MRPL22;SNRK;DAD1;CLPP;CCNG2;HBP1;SNRPF;SLIRP;CRLF3
Gambierol CTD 00003965	0.021535209	0.243014236	0	0	10.11279938	38.81359185	ATP5D;NME1
dopamine TTD 00007706	0.021535209	0.243014236	0	0	10.11279938	38.81359185	ADRA2A;NFE2L2
celastrol MCF7 UP	0.021553595	0.243014236	0	0	2.296702575	8.812936133	RGS2;KDM3A;MAFB;MAP1B;ID1;ADM;GTPBP2;ULBP2;HSPA1A
progesterone CTD 00006624	0.021564322	0.243014236	0	0	1.415035564	5.429088286	ADCYAP1R1;EBI3;F13A1;ADM;MYL6B;ASAP2;NALCN;CXCL5;MYLK;CKS1B;HCAR3;RGS2;EBP;ADAMTS2;FAM43A;CTSD;S100A10;MPZL2;E2F8;SDF2L1;TRPC6;CADM1;S100A2;MMD;EGF;FN1;AVPR1A;DNAJC15;BMP6;KBTBD11;SULF2;SNRK;BBS10;PER3;MAFB;LEP;ID1;MRTO4;MT1F;ITGA7;LRRN1;HBP1;ANG;CALR;ABCG1;NFE2L2
dirithromycin HL60 DOWN	0.021568548	0.243014236	0	0	1.78284353	6.839913308	DTYMK;MRPS12;MYL6B;CNPY2;MRPL23;MRPL22;NME1;APITD1;SNRPD1;ICT1;NT5DC2;ATP5D;TCEB2;TMEM208;DYNLRB1;SLIRP;AURKAIP1
dihydroergocristine HL60 DOWN	0.021648942	0.243014236	0	0	2.438416239	9.345958575	RANBP1;SNRPD1;CCDC85B;MRTO4;IRF8;PSMG1;KBTBD11;NME1
parathion CTD 00006472	0.021661476	0.243014236	0	0	1.652964223	6.334522352	ZNF132;CHST6;CD70;LPAR1;ZBTB32;VEGFC;PIK3CD;CCNC;PLA2G7;CKS1B;HCAR3;CCND3;FABP5;HLX;LEP;COL4A3;MT1F;NHS;IRF8;AMPH;LPA;LGMN
diethylstilbestrol	0.021842211	0.243014236	0	0	3.986365486	15.24350651	AVPR1A;ADRA2A;SLC6A4;NFE2L2
terfenadine HL60 UP	0.021842211	0.243014236	0	0	3.986365486	15.24350651	RGS2;PLSCR1;CCNG2;SEC24D
POTASSIUM DICHROMATE CTD 00006598	0.021899806	0.243014236	0	0	1.779448828	6.799767755	TSC22D1;FN1;ADM;MYL6B;DHCR24;AMPD3;EBP;RRM2B;RPA3;LEP;FDXR;ROMO1;CALR;HIST1H4C;GLUL;HSPA1A;NFE2L2
phenylephrine CTD 00006521	0.022101454	0.243827655	0	0	5.392412023	20.55647797	FN1;ADM;ADRA2A
cerivastatin BOSS	0.022250081	0.243827655	0	0	2.42511099	9.228540675	EGF;LEP;FN1;NHS;EPHB2;LPA;PLA2G7;ABCG1
Simvastatin and niacin BOSS	0.022250081	0.243827655	0	0	2.42511099	9.228540675	LEP;FN1;NHS;EPHB2;LPA;PLA2G7;SH2B3;ABCG1
niclosamide MCF7 UP	0.022563281	0.245548073	0	0	2.869443832	10.87929954	MAP1B;CCNG2;NEDD9;HBP1;WIPI1;GTPBP2
Vitinoin CTD 00007069	0.022790713	0.245548073	0	0	1.643904774	6.216265022	CHST6;RTN1;SDF2L1;MTX1;RNF38;FN1;NEDD9;VEGFC;COX7A2;DHCR24;DNAJC15;PLA2G7;ADRA2A;ATP5J2;EBP;FABP5;C14ORF2;UQCRQ;TMEM208;GLUL;PTRF;E2F8
hydrogen peroxide CTD 00006118	0.022796712	0.245548073	0	0	1.352411152	5.113654524	IFI27L1;DPYS;NUDT2;ADM;MYLK;SLC6A4;RGS2;SPRED1;FCGR3B;SNRPD1;C14ORF2;ZNF41;CFL1;HCFC1R1;FDXR;ATP7A;CTSD;PTRF;TSC22D1;MMD;TTC7B;USMG5;SIRT1;NME1;BOLA3;CNKSR3;ITGA7;AMPH;ALDH7A1;KDM3A;C5ORF45;TUBD1;ATP5I;PPM1D;UQCRH;PRDX4;ICT1;ZNF627;CD300LF;CCR1;AOC3;SDF2L1;GINS3;FZD6;FN1;LYSMD3;DNAJC15;KBTBD11;MRPL22;APITD1;FABP5;LEP;ID1;ZNF217;HBP1;PSMG1;CALR;DYNLRB1;HIST1H4C;HSPA1A;NFE2L2
Tamibarotene CTD 00002527	0.022916896	0.245548073	0	0	1.769339741	6.680816033	CCR1;CTSA;SMAD4;CADM1;RHBDD3;CXCR5;TNFAIP2;PIK3CD;PLSCR1;LGALS1;HLX;MFAP3;HIST1H1D;TNFRSF17;HIST1H4C;CTSD;NFE2L2
tamoxifen MCF7 UP	0.023057903	0.245548073	0	0	3.91622932	14.76319255	HIST1H4K;CCNG2;HIST1H4J;HIST1H4C
vanoxerine MCF7 UP	0.023057903	0.245548073	0	0	3.91622932	14.76319255	HIST1H4K;ID1;HIST1H4J;HIST1H4C
scriptaid CTD 00003819	0.023057903	0.245548073	0	0	3.91622932	14.76319255	CTSO;RGS2;CTSD;CKS1B
TERT-BUTYL HYDROPEROXIDE CTD 00007349	0.023297523	0.247103443	0	0	1.484890489	5.582309556	KDM3A;RPS27L;ADM;ETFB;PPM1D;PLA2G7;MYLK;RGS2;ZNHIT1;FDXR;E2F1;TCEB2;EPHB2;SH2B3;CADM1;FN1;VEGFC;WIPI1;AMPD3;SIRT1;CCNG2;ID1;TMEM106C;ZNF217;ITGA7;HBP1;AMPH;CALR;DYNLRB1;HIST1H4C;ALDH7A1;CD320;HSPA1A;NFE2L2
METHYL METHANESULFONATE CTD 00006307	0.023660507	0.249949593	0	0	1.300516957	4.869067861	GALNT12;UFD1L;ZNF132;WDR47;MAML2;SLC35F3;ZFAND2A;MRPS12;STMN3;PIK3CD;RGS2;CCND3;ACOXL;SNRPD2;SNRPD1;SPATA24;FDXR;ATP7A;ZNF200;TSC22D1;TIGD7;MMD;SACM1L;TRPC1;MTUS1;ZBTB32;WDR34;C1ORF122;TRAIP;ATP5J2;MED23;RRM2B;THAP9;MRTO4;MZB1;TMEM106C;ANG;PHLDB3;PIF1;C17ORF53;RTN1;RPS27L;PPM1D;LMAN1;HCAR3;EBP;PRDX4;CCDC85B;ATP5D;BNIP1;TNFRSF17;ZNF624;SMYD4;SH2B3;SAC3D1;KCNJ2;E2F8;CCR1;RPL39L;AOC3;TIMM8B;HACE1;SD…
haloperidol	0.023863181	0.25008993	0	0	5.223632813	19.51245481	EBP;ADRA2A;SLC6A4
heptachlor CTD 00006083	0.023863181	0.25008993	0	0	5.223632813	19.51245481	MAP3K1;FN1;NFE2L2
clotrimazole PC3 UP	0.024020323	0.250741788	0	0	3.211494253	11.97519649	SDF2L1;HIST1H4K;HIST1H4J;HIST1H4C;HSPA1A
baclofen HL60 DOWN	0.024358512	0.253225429	0	0	2.245086705	8.340214009	RPS26;MZT2B;CCND3;CADM1;C14ORF2;NUDT1;RPS27L;NDUFB1;NME1
5-Fluorouracil BOSS	0.024772649	0.253225429	0	0	2.373297958	8.7764917	MTX1;EGF;DPYS;FN1;PIK3CD;ADM;EPHB2;SIRT1
cinnarizine CTD 00005673	0.024833543	0.253225429	0	0	9.269593957	34.25634077	CFL1;NFE2L2
methanol CTD 00005338	0.024833543	0.253225429	0	0	9.269593957	34.25634077	NFATC2;NFE2L2
A-987306 TTD 00001415	0.024833543	0.253225429	0	0	9.269593957	34.25634077	CCR1;AVPR1A
cinnarizine TTD 00007193	0.024833543	0.253225429	0	0	9.269593957	34.25634077	CFL1;NFE2L2
azacyclonol MCF7 UP	0.025040126	0.2543499	0	0	2.797277937	10.31433492	HIST1H4K;CCNG2;MT1F;HIST1H4J;HIST1H4C;HIST1H2AB
benzethonium chloride HL60 DOWN	0.025698738	0.256114588	0	0	5.065082645	18.54485501	HCAR3;FN1;ADM
candesartan BOSS	0.025698738	0.256114588	0	0	5.065082645	18.54485501	LEP;FN1;ANG
calcium folinate BOSS	0.025698738	0.256114588	0	0	5.065082645	18.54485501	MTX1;EGF;DPYS
Fenbuconazole CTD 00004512	0.025698738	0.256114588	0	0	5.065082645	18.54485501	CALR;HSPA1A;NFE2L2
Vandetanib CTD 00004046	0.025698738	0.256114588	0	0	5.065082645	18.54485501	KDM3A;COL4A3;ADM
valinomycin MCF7 UP	0.026064612	0.258784366	0	0	3.139004815	11.44850533	HIST1H4K;MAP1B;HIST1H4J;GTPBP2;HIST1H4C
digoxin PC3 UP	0.026408186	0.26121356	0	0	1.807786576	6.569643252	WDR47;HIST1H4K;TSC22D1;EGF;NEDD9;ADM;PPM1D;SIRT1;MT1F;PLAGL2;HBP1;HIST1H4J;HIST1H4C;KCNJ2;HIST1H2AB
dopamine BOSS	0.026791372	0.264014978	0	0	2.335854947	8.455036634	EGF;LEP;MZB1;AMPH;EPHB2;MRPL23;ADRA2A;NFE2L2
L-thyroxine BOSS	0.027488965	0.266915504	0	0	2.323632617	8.351067364	EGF;LEP;FN1;PIK3CD;ETFB;EPHB2;PLA2G7;NFE2L2
GW-8510 PC3 DOWN	0.027582143	0.266915504	0	0	1.471641762	5.28405733	WDR47;KDM3A;MAML1;PIK3R4;LPAR1;NEDD9;TUBD1;PPM1D;GTF2E1;RGS2;BNIP1;PLAGL2;RNF111;SAC3D1;ZNF200;ZNF189;E2F8;SMAD4;TSC22D1;YTHDF3;KLHL26;GINS3;VEGFC;ZBTB11;SIRT1;MED23;SNRK;BBS10;ID1;ZNF217;HBP1;HSPA1A;NFE2L2
celecoxib	0.027608	0.266915504	0	0	4.915858957	17.64621159	PLA2G7;SLC6A4;NFE2L2
beclometasone HL60 UP	0.027608	0.266915504	0	0	4.915858957	17.64621159	MAFB;PRKAR2B;VSIG4
IBMX BOSS	0.027608	0.266915504	0	0	4.915858957	17.64621159	EGF;EPHB2;ALDH7A1
cantharidin HL60 UP	0.027692105	0.266915504	0	0	2.728632329	9.786534377	ANKRD28;FKBP11;HIST1H4K;LEP;HIST1H4J;HIST1H4C
ZINEB CTD 00000447	0.028322857	0.271016906	0	0	8.556112443	30.49472161	SIRT1;NFE2L2
celecoxib TTD 00002754	0.028322857	0.271016906	0	0	8.556112443	30.49472161	PLA2G7;NFE2L2
hydroxyurea CTD 00006132	0.029334063	0.279679641	0	0	3.036180124	10.7146975	CCND3;RRM2B;E2F1;HBP1;PPM1D
Erlotinib BOSS	0.030478763	0.286165022	0	0	3.003379416	10.48397206	MAP3K1;EGF;PIK3CD;EPHB2;NFE2L2
prednisolone BOSS	0.030478763	0.286165022	0	0	3.003379416	10.48397206	MTX1;LEP;NHS;ETFB;NFE2L2
co-dergocrine mesilate HL60 UP	0.030523407	0.286165022	0	0	2.66325556	9.292794959	PLSCR1;MAFB;CCNG2;MTUS1;MT1F;WIPI1
MERCURY CTD 00006274	0.030567344	0.286165022	0	0	1.912007863	6.668745034	CADM1;COL4A3;PIK3R4;FN1;ZNF10;ADM;ETFB;HIST1H4C;ABCG1;SLC6A4;HSPA1A;NFE2L2
thapsigargin MCF7 UP	0.03062738	0.286165022	0	0	1.857266898	6.474174031	FKBP11;SDF2L1;HIST1H4K;WIPI1;GTPBP2;MAP1B;CCNG2;MT1F;ANG;HIST1H4J;HIST1H4C;ULBP2;SEC24D
forskolin BOSS	0.030664408	0.286165022	0	0	2.434282859	8.482630215	MAP3K1;EGF;LEP;MZB1;AVPR1A;EPHB2;ALDH7A1
alsterpaullone MCF7 DOWN	0.030775106	0.286186809	0	0	1.43424475	4.992676509	WDR47;KDM3A;MAML1;MRPS12;RNF38;PIK3R4;TUBD1;GTF2E1;BNIP1;PLAGL2;RNF111;ZNF200;ZNF189;E2F8;SMAD4;TSC22D1;YTHDF3;SACM1L;GINS3;MTUS1;WIPI1;ZBTB11;CASD1;SIRT1;CBFA2T3;MED23;SNRK;BBS10;CCNG2;MFAP3;ID1;ZNF217;HBP1;CRLF3;HSPA1A;NFE2L2
ciclopirox MCF7 DOWN	0.031208076	0.289194841	0	0	3.542169764	12.28098014	HIST1H4K;HIST1H4J;HIST1H4C;HSPA1A
paclitaxel CTD 00007144	0.031330134	0.289310778	0	0	1.765258504	6.113398965	MRPS15;MAP3K1;EGF;NDUFA1;DHCR24;SIRT1;CXCL5;TMEM168;MRPL40;APITD1;RRM2B;E2F1;ATP7A;MPZL2;NFE2L2
methylergometrine HL60 DOWN	0.031523151	0.290078887	0	0	2.419132255	8.363020196	SDF2L1;SNRPD1;CCDC85B;MRTO4;MRPS12;IRF8;PSMG1
suramin BOSS	0.031646798	0.290205532	0	0	4.642282197	16.03034965	EGF;EPHB2;SIRT1
lysophosphatidic acid CTD 00001576	0.031995375	0.291378569	0	0	7.94455686	27.34646701	LPAR1;MYLK
amodiaquine CTD 00005388	0.031995375	0.291378569	0	0	7.94455686	27.34646701	E2F1;CTSD
danazol HL60 DOWN	0.032307061	0.293206006	0	0	1.468059921	5.039070857	FKBP11;KDM3A;MRPS12;PIK3R4;ADM;MYL6B;MRPL11;RECQL4;RGS2;ZNHIT1;MRPL40;C14ORF2;NT5DC2;TMEM208;GLUL;RNF111;RANBP1;SDF2L1;CADM1;CNPY2;MRPL23;MRPL22;FABP5;CLPP;MFAP3;MRTO4;ZNF217;HBP1;SLIRP;AURKAIP1;CRLF3
deptropine PC3 UP	0.032710955	0.295854903	0	0	3.486645299	11.92448468	SDF2L1;CCNG2;WIPI1;SEC24D
fisetin PC3 DOWN	0.032916086	0.296694139	0	0	1.718893103	5.867946634	WDR47;KDM3A;TSC22D1;YTHDF3;ZBTB11;SIRT1;GTF2E1;RGS2;SNRK;CCNG2;ID1;ZNF217;RNF111;SAC3D1;HSPA1A;NFE2L2
H-7 MCF7 DOWN	0.033138038	0.297678769	0	0	1.447405792	4.931417885	WDR47;KDM3A;MAML1;NEDD9;TUBD1;PPM1D;GTF2E1;PLAGL2;ZNF721;RNF111;SAC3D1;ZNF200;ZNF189;E2F8;SMAD4;TSC22D1;YTHDF3;KLHL26;GINS3;ZBTB11;SIRT1;CBFA2T3;MZT2B;MED23;SNRK;BBS10;MAFB;CCNG2;ID1;ZNF217;ZNF710;HSPA1A;NFE2L2
rosiglitazone CTD 00003139	0.033302978	0.29814632	0	0	1.83351654	6.237822135	FN1;NFATC2;CCNC;ADM;CCND3;LGALS1;FABP5;HLX;LEP;TUBB1;CD300LF;PTRF;NFE2L2
rapamycin CTD 00007350	0.033577863	0.298931599	0	0	2.11205166	7.168067378	CCND3;EGF;CCNG2;ID1;E2F1;RPS27L;SIRT1;MYLK;NME1
Zinc sulfate CTD 00007264	0.033617071	0.298931599	0	0	2.019288917	6.850884461	BLK;SNRK;CADM1;TSC22D1;FABP5;MT1F;ADM;CRLF3;CXCL5;HSPA1A
puromycin PC3 DOWN	0.033767769	0.299264023	0	0	1.611004805	5.458484617	RPL39L;GADD45GIP1;MRPS12;LPAR1;NUDT2;CNPY2;WIPI1;MRPL23;MRPL11;COX6B1;MYL6;ZNHIT1;DAD1;NT5DC2;ID1;MRTO4;DYNLRB1;GLUL;ALDH7A1;ISOC2
disulfiram MCF7 UP	0.03425551	0.300931672	0	0	3.432829279	11.58204964	RGS2;ID1;MT1F;HSPA1A
spiperone PC3 DOWN	0.03425551	0.300931672	0	0	3.432829279	11.58204964	GUCY1B3;DNA2;E2F8;HSPA1A
valproic acid HL60 UP	0.034297779	0.300931672	0	0	2.011947431	6.785644179	WDR47;RGS2;TSC22D1;PRKAR2B;MMD;CCNG2;PIK3R4;WIPI1;SAC3D1;HSPA1A
14-Deoxy-11,12-didehydroandrographolide CTD 00004394	0.035119007	0.30356493	0	0	2.360355214	7.904859805	UFD1L;CCND3;APITD1;CCNG2;CFL1;ATP5D;HBP1
astemizole PC3 UP	0.035336288	0.30356493	0	0	2.878939617	9.623848509	SDF2L1;CCNG2;MT1F;WIPI1;SEC24D
Phenethyl isothiocyanate CTD 00002443	0.035336288	0.30356493	0	0	2.878939617	9.623848509	RANBP1;MYL6;TUBB1;ATP5I;S100A10
MeIQx CTD 00001739	0.035650905	0.30356493	0	0	2.560948402	8.538152666	VIL1;S100A2;ZNF799;COL9A2;HIPK3;NFE2L2
fluspirilene MCF7 UP	0.035841836	0.30356493	0	0	3.380644047	11.25294524	CCNG2;MT1F;WIPI1;SEC24D
mephentermine HL60 UP	0.035841836	0.30356493	0	0	3.380644047	11.25294524	HCAR3;RGS2;NEDD9;ADM
Brucinum CTD 00003015	0.035843531	0.30356493	0	0	7.414542021	24.67998651	FN1;CTSD
Calpain inhibitor I CTD 00002578	0.035843531	0.30356493	0	0	7.414542021	24.67998651	CCND3;CFL1
doxorubicin MCF7 DOWN	0.035931167	0.30356493	0	0	1.505148564	5.006350207	KDM3A;RNF38;NEDD9;PPM1D;GTF2E1;PLAGL2;RNF111;ZNF200;ZNF189;E2F8;SMAD4;HIST1H4K;TSC22D1;ZBTB11;GTPBP2;SIRT1;CBFA2T3;MED23;SNRK;CCNG2;ID1;ZNF217;HIST1H4J;HIST1H4C;HSPA1A;NFE2L2
quinisocaine MCF7 UP	0.035977214	0.30356493	0	0	4.39750299	14.62112347	HIST1H4K;HIST1H4J;HIST1H4C
cilostazol CTD 00002032	0.035977214	0.30356493	0	0	4.39750299	14.62112347	E2F1;SIRT1;NFE2L2
THIOACETAMIDE CTD 00006870	0.035977214	0.30356493	0	0	4.39750299	14.62112347	DAD1;ANG;ATP5J2
ciclopirox MCF7 UP	0.036621049	0.308013345	0	0	2.84941691	9.423398114	KDM3A;CCNG2;MT1F;ADM;MPZL2
sanguinarine MCF7 DOWN	0.037057129	0.310125162	0	0	1.853170153	6.106741486	MED23;SMAD4;PER3;MAML1;CCNG2;MFAP3;RNF38;MTUS1;NEDD9;PLAGL2;CASD1;SGPP1
testosterone CTD 00006844	0.037106986	0.310125162	0	0	1.448786228	4.772229416	PIF1;RNASEL;DTYMK;C17ORF53;C5ORF45;NUDT1;DYSF;MYLK;CKS1B;PSMD8;RECQL4;E2F1;GPC6;PTRF;HIST1H1B;S100A10;E2F8;EGF;GINS3;KREMEN1;WIPI1;WDR34;SLC16A14;SULF2;TRAIP;LRRN1;HBP1;DNA2;CALR;HIST1H4C;NFE2L2
GW-8510 MCF7 UP	0.037470002	0.311189543	0	0	3.330016584	10.93648914	FKBP11;FN1;NPM3;CD320
chlorprothixene PC3 UP	0.037470002	0.311189543	0	0	3.330016584	10.93648914	CCNG2;MT1F;WIPI1;CALR
ALDOSTERONE BOSS	0.037987579	0.313922001	0	0	2.318098347	7.581331479	EGF;LEP;FN1;ADM;ANG;AVPR1A;EPHB2
camptothecin PC3 DOWN	0.038036744	0.313922001	0	0	1.407717017	4.602112193	WDR47;KDM3A;MAML1;RNF38;PIK3R4;LPAR1;NEDD9;ASAP2;PPM1D;GTF2E1;TMEM168;SNRPD1;RNF111;ZNF200;ZNF189;ANKRD28;SMAD4;YTHDF3;KLHL26;MTUS1;VEGFC;ZBTB11;GTPBP2;CASD1;SIRT1;MED23;PLSCR1;SNRK;BBS10;CCNG2;ZNF217;HBP1;DNA2;CRLF3;SEC24D;NFE2L2
lycorine PC3 UP	0.038529556	0.316998618	0	0	1.713876626	5.580947278	WDR47;HIST1H4K;TSC22D1;KLHL26;ADM;PPM1D;SIRT1;RGS2;HLX;MT1F;BNIP1;HIST1H1E;HIST1H4J;HIST1H4C;HIST1H2AB
fluoxetine CTD 00005988	0.039140058	0.31916174	0	0	3.280878163	10.63204278	CCNG2;WIPI1;CKS1B;SLC6A4
bromocriptine HL60 DOWN	0.039275867	0.31916174	0	0	2.792142857	9.038571329	SDF2L1;CCDC85B;MRTO4;MRPS12;IRF8
Decabromodiphenyl oxide CTD 00000574	0.039275867	0.31916174	0	0	2.792142857	9.038571329	LGALS1;TCTEX1D2;NOXA1;TMEM106C;HIST1H4J
3,3'-Diindolylmethane CTD 00000841	0.039275867	0.31916174	0	0	2.792142857	9.038571329	CCND3;MYL6;FAU;NFE2L2;CKS1B
trichostatin A MCF7 UP	0.039452338	0.319612343	0	0	1.529957669	4.945835982	WDR47;MMD;KLHL26;FN1;ZNF10;NEDD9;PIK3CD;ADM;WIPI1;SGPP1;RGS2;CCND3;LGALS1;PRKAR2B;MAP1B;CCNG2;ZNF217;ANG;ULBP2;PTRF;SH2B3;LGMN;HSPA1A
niclosamide HL60 UP	0.039983077	0.320224046	0	0	2.290750823	7.374611806	ANKRD28;CCNG2;TNFAIP2;HBP1;SIRT1;SH2B3;NFE2L2
suloctidil HL60 UP	0.040129346	0.320224046	0	0	2.484559058	7.989465881	CCR1;PLSCR1;MAFB;MT1F;TNFAIP2;GTPBP2
colchicine CTD 00005701	0.040129346	0.320224046	0	0	2.484559058	7.989465881	FDXR;E2F1;PPM1D;SAC3D1;ZNF200;NFE2L2
daunorubicin PC3 DOWN	0.040307999	0.320224046	0	0	1.82758539	5.868751958	RGS2;SMAD4;SH3TC2;FZD6;ID1;LPAR1;HIST1H1D;BNIP1;NEDD9;HIST1H1E;ASAP2;CRLF3
benzethonium chloride MCF7 UP	0.040595894	0.320224046	0	0	4.177201705	13.38412331	CCNG2;MT1F;HBP1
monensin MCF7 UP	0.040595894	0.320224046	0	0	4.177201705	13.38412331	KDM3A;CCNG2;WIPI1
124020-07-1 CTD 00007038	0.040595894	0.320224046	0	0	4.177201705	13.38412331	LEP;ABCG1;NFE2L2
colforsin MCF7 UP	0.040646125	0.320224046	0	0	2.764356436	8.853823926	CCNG2;NEDD9;HBP1;ADM;MPZL2
nitric oxide CTD 00006402	0.040646125	0.320224046	0	0	2.764356436	8.853823926	GUCY1B3;KDM3A;LEP;PPM1D;SIRT1
Demecolcine CTD 00005762	0.040740356	0.320224046	0	0	1.524339748	4.878704448	ANKRD28;SMAD4;TSC22D1;YTHDF3;S100A2;FN1;RPS27L;PPM1D;SLC16A14;SULF2;SPRED1;RRM2B;CCNG2;FDXR;MT1F;MZB1;TMEM106C;TNFRSF17;HBP1;DNA2;HIST1H4C;KCNJ2;E2F8
resveratrol CTD 00002483	0.041086125	0.321983548	0	0	1.385830234	4.423687637	FKBP11;NUDT1;NEDD9;ADM;CKS1B;RECQL4;CCND3;EBP;LGALS1;BNIP1;E2F1;FAM43A;CTSD;SAC3D1;E2F8;SMAD4;TSC22D1;MMD;EGF;GINS3;FN1;ELOVL7;SIRT1;BMP6;TTC9;APITD1;KATNAL1;RRM2B;MAP1B;RPA3;LEP;ID1;TMEM106C;DNA2;CALR;ABCG1;HSPA1A;NFE2L2
bisacodyl MCF7 UP	0.041333068	0.322960454	0	0	2.133662687	6.798046501	ID1;TCEB2;PLAGL2;HBP1;ADM;ZBTB11;SGPP1;HIST1H2AB
Vorinostat CTD 00003560	0.041685303	0.324751876	0	0	1.770074905	5.624601789	RANBP1;GUCY1B3;WDR47;CADM1;LPAR1;NEDD9;CNPY2;RGS2;PRDX4;CALR;CTSD;S100A10;NFE2L2
Bisphenol A CTD 00000312	0.042430395	0.326151457	0	0	1.429981862	4.518585827	MESP1;MRPS15;RNASEL;DTYMK;NUDT2;NEDD9;RPS27L;ETFB;SLC6A4;CKS1B;CCND3;EBP;LGALS1;BNIP1;E2F1;CTSD;SCARF1;SAC3D1;ANKRD28;MAP3K1;TSC22D1;FN1;TTC7B;NDUFC1;GTPBP2;TPPP3;DAD1;BOLA3;LEP;CRLF3;NFE2L2
mefloquine MCF7 UP	0.0424963	0.326151457	0	0	2.448037145	7.731729413	HIST1H4K;CCNG2;MT1F;HIST1H4J;HIST1H4C;HIST1H2AB
Deacetylchitin BOSS	0.0424963	0.326151457	0	0	2.448037145	7.731729413	EGF;LEP;FN1;NHS;ETFB;BMP6
genistein BOSS	0.0424963	0.326151457	0	0	2.448037145	7.731729413	MAP3K1;EGF;LEP;FN1;EPHB2;NFE2L2
perhexiline HL60 UP	0.042605927	0.326151457	0	0	3.186813187	10.05682366	CCNG2;MT1F;WIPI1;HBP1
carbachol BOSS	0.042605927	0.326151457	0	0	3.186813187	10.05682366	TRPC6;EGF;MZB1;EPHB2
idarubicin hydrochloride	0.043012037	0.326421809	0	0	4.075110865	12.82142055	AVPR1A;PLA2G7;NFE2L2
deferoxamine PC3 UP	0.043012037	0.326421809	0	0	4.075110865	12.82142055	KDM3A;CCNG2;ADM
oxolinic acid HL60 DOWN	0.043012037	0.326421809	0	0	4.075110865	12.82142055	NT5DC2;ATP5D;TMEM160
(2E,4E,6E,8E)-3,7-DIMETHYL-9-(2,6,6-TRIMETHYL-3-OXO-1-CYCLOHEXENYL)NONA-2,4,6,8-TETRAENOIC ACID CTD 00000070	0.043472765	0.328648128	0	0	2.710402219	8.498793116	FABP5;E2F1;NEDD9;VEGFC;GLUL
calcitriol CTD 00005558	0.043572438	0.328648128	0	0	1.344751744	4.213551642	PIF1;RNASEL;DTYMK;C17ORF53;C5ORF45;MRPS12;NUDT1;DYSF;TNFAIP2;CCNC;CMIP;MYLK;CKS1B;RECQL4;HCAR3;NHS;E2F1;GLUL;GPC6;PTRF;SH2B3;HIST1H1B;S100A10;E2F8;MMD;EGF;GINS3;MTUS1;KREMEN1;NFATC2;WIPI1;WDR34;SLC16A14;BMP6;SULF2;TRAIP;SNRK;BBS10;MAFB;CCNG2;ITGA7;LRRN1;HBP1;DNA2;HIST1H4C
troglitazone CTD 00002415	0.04371309	0.328648128	0	0	1.601615666	5.013229483	RANBP1;DTYMK;TSC22D1;NUDT1;FN1;VEGFC;ADM;CKS1B;RECQL4;VIL1;CCND3;APITD1;RPA3;LEP;E2F1;HIST1H4C;HSPA1A;NFE2L2
prazosin CTD 00006604	0.044037547	0.328648128	0	0	6.541576404	20.42746354	FN1;ADRA2A
wortmannin TTD 00011856	0.044037547	0.328648128	0	0	6.541576404	20.42746354	PIK3CD;NFE2L2
cyclopenthiazide PC3 DOWN	0.044078519	0.328648128	0	0	2.001754748	6.249043389	LMAN1;HIST1H4K;MRPS12;RNF38;TMEM208;HIST1H4J;HIST1H4C;SGPP1;ZNF200
L-leucine BOSS	0.044176481	0.328648128	0	0	2.237931034	6.981366274	EGF;LEP;FN1;ANG;EPHB2;MRPL23;SIRT1
Benzo[k]fluoranthene CTD 00001069	0.044401731	0.329395985	0	0	3.141767987	9.784963609	LGALS1;CADM1;MYLK;NFE2L2
camptothecin MCF7 UP	0.045159885	0.334081947	0	0	2.093350211	6.484248775	RGS2;MAFB;ID1;MT1F;ADM;ULBP2;PTRF;HIST1H2AB
vitamin B12 BOSS	0.045498587	0.334712448	0	0	3.977881494	12.29194819	LEP;SIRT1;CD320
Rhein CTD 00001002	0.045498587	0.334712448	0	0	3.977881494	12.29194819	EGF;PLA2G7;NFE2L2
mebendazole HL60 UP	0.045690583	0.335191194	0	0	1.843196807	5.687852943	PLSCR1;CCND3;RGS2;LGALS1;MAFB;CCNG2;MT1F;TNFAIP2;HBP1;SH2B3;S100A10
parthenolide MCF7 UP	0.046151742	0.33618363	0	0	2.083506467	6.408492035	KDM3A;HIST1H4K;ID1;ZNF10;ADM;HIST1H4J;HIST1H4C;HSPA1A
withaferin A MCF7 UP	0.046239407	0.33618363	0	0	3.097974042	9.522933317	MAP1B;PIK3CD;ULBP2;HSPA1A
epoprostenol BOSS	0.046239407	0.33618363	0	0	3.097974042	9.522933317	FN1;ADM;ANG;EPHB2
Irinotecan hydrochloride CTD 00002224	0.04633504	0.33618363	0	0	1.638616251	5.033594467	CCR1;ANKRD28;IFI27L2;PLEKHH3;CD70;FN1;ATP5O;PPM1D;SPIB;HCAR3;CCNG2;SNRPF;HIST1H4C;ULBP2;ATP7A;C16ORF87
EINECS 250-892-2 CTD 00001193	0.047157777	0.341215588	0	0	2.073753869	6.333775899	RECQL4;RANBP1;MAP3K1;ID1;MT1F;ADM;DHCR24;ETFB
daunorubicin CTD 00005752	0.047488999	0.34247543	0	0	2.378101567	7.246687091	CCND3;EGF;MAP1B;CCNG2;FDXR;CMIP
amiodarone	0.048054889	0.34247543	0	0	3.885174419	11.79310271	EBP;ADRA2A;SLC6A4
cloperastine PC3 UP	0.048054889	0.34247543	0	0	3.885174419	11.79310271	SDF2L1;MT1F;WIPI1
pyrvinium HL60 DOWN	0.048118899	0.34247543	0	0	3.055379932	9.270267969	HCAR3;KDM3A;ADM;AMPD3
diflorasone PC3 UP	0.048369305	0.34247543	0	0	6.17784073	18.7119991	ID1;MT1F
HYPOCHLOROUS ACID CTD 00006135	0.048369305	0.34247543	0	0	6.17784073	18.7119991	HSPA1A;NFE2L2
Dutasteride CTD 00003505	0.048369305	0.34247543	0	0	6.17784073	18.7119991	DHCR24;CALR
Lopinavir CTD 00007472	0.048369305	0.34247543	0	0	6.17784073	18.7119991	LEP;NFE2L2
sodium chloride BOSS	0.049803571	0.351478694	0	0	2.175207535	6.524901721	EGF;LEP;FN1;NHS;ANG;AVPR1A;EPHB2
primidone PC3 DOWN	0.050040132	0.351478694	0	0	3.013937014	9.026530239	LMAN1;MRPS12;ID1;GLUL
mifepristone BOSS	0.050040132	0.351478694	0	0	3.013937014	9.026530239	EGF;LEP;EPHB2;NFE2L2
glibenclamide HL60 DOWN	0.050828486	0.356069047	0	0	1.39689641	4.161771152	DTYMK;KDM3A;MRPS12;NUDT1;MYL6B;ATP5O;MRPL11;CKS1B;TMEM168;EBP;ZNHIT1;SNRPD1;NT5DC2;TCEB2;GLUL;RNF111;SDF2L1;NDUFA6;NDUFA1;CNPY2;MRPL23;KBTBD11;MRPL22;SNRK;DAD1;CLPP;CCNG2;MRTO4;TMEM106C;ZNF217;DYNLRB1;SLIRP
17-Hydroxyandrostan-3-one CTD 00006776	0.050980979	0.356192503	0	0	2.163078682	6.437976858	ADCYAP1R1;SMAD4;LEP;ID1;E2F1;DHCR24;NFE2L2
apigenin HL60 DOWN	0.051249409	0.357123189	0	0	1.754828717	5.21368596	HCAR3;MAFB;CCDC85B;TBC1D9;IRF8;PSMG1;AMPD3;CRLF3;CASD1;GLUL;CBFA2T3;KBTBD11
thioguanosine MCF7 DOWN	0.051462052	0.357661259	0	0	2.328199618	6.907560133	PIK3R4;TUBD1;DNA2;CASD1;GLUL;HSPA1A
rotenone BOSS	0.052003011	0.358576642	0	0	2.97359924	8.791308343	CFL1;EPHB2;MRPL23;NFE2L2
Prestwick-983 HL60 UP	0.05217584	0.358576642	0	0	2.151083112	6.352440383	PLSCR1;TSC22D1;CCNG2;MTUS1;WIPI1;PLA2G7;BMP6
GW559768X GSK	0.052848492	0.358576642	0	0	5.852393022	17.20794396	BLK;EPHB2
cloperastine MCF7 UP	0.052848492	0.358576642	0	0	5.852393022	17.20794396	CCNG2;MT1F
clotrimazole MCF7 UP	0.052848492	0.358576642	0	0	5.852393022	17.20794396	WIPI1;SEC24D
AlphaRedisol BOSS	0.052848492	0.358576642	0	0	5.852393022	17.20794396	EGF;CD320
Anandamide CTD 00002912	0.052848492	0.358576642	0	0	5.852393022	17.20794396	CNR2;LEP
Nobiletin CTD 00000424	0.052848492	0.358576642	0	0	5.852393022	17.20794396	HIST1H1B;E2F8
dimethyloxalylglycine PC3 UP	0.053373905	0.358576642	0	0	3.712121212	10.87812369	KDM3A;CCNG2;ADM
gossypol HL60 DOWN	0.053373905	0.358576642	0	0	3.712121212	10.87812369	SDF2L1;NT5DC2;CBFA2T3
syrosingopine MCF7 UP	0.053373905	0.358576642	0	0	3.712121212	10.87812369	KDM3A;CCNG2;GTPBP2
daidzein BOSS	0.053373905	0.358576642	0	0	3.712121212	10.87812369	LEP;EPHB2;NFE2L2
GW-8510 MCF7 DOWN	0.053426549	0.358576642	0	0	1.397263162	4.093209045	WDR47;KDM3A;MAML1;RNF38;TUBD1;PPM1D;GTF2E1;PLAGL2;RNF111;ZNF200;ZNF189;E2F8;SMAD4;TSC22D1;YTHDF3;GINS3;MTUS1;ZBTB11;GTPBP2;CASD1;SIRT1;CBFA2T3;MED23;SNRK;BBS10;CCNG2;ZNF217;HBP1;DNA2;HSPA1A;NFE2L2
SARIN CTD 00006722	0.053494584	0.358576642	0	0	2.017083366	5.9063728	PSMD8;CCR1;RANBP1;CNR2;ETFB;ATP5O;GLUL;CTSD
ellipticine PC3 DOWN	0.053658784	0.358766708	0	0	1.740954189	5.092482659	RGS2;SMAD4;SNRK;ID1;PLAGL2;ZNF217;DNA2;SIRT1;GTF2E1;HSPA1A;ZNF200;E2F8
CARBON TETRACHLORIDE BOSS	0.054007422	0.360185863	0	0	2.934322987	8.564214238	EGF;LEP;FN1;EPHB2
Healon BOSS	0.054276258	0.361066994	0	0	2.537012987	7.392014549	ADAMTS2;EGF;FN1;COL9A2;EPHB2
nitric oxide BOSS	0.054618101	0.361519812	0	0	2.127483133	6.185423038	EGF;LEP;FN1;ADM;ANG;EPHB2;SIRT1
actinomycin D CTD 00005748	0.054618101	0.361519812	0	0	2.127483133	6.185423038	CNR2;ID1;FN1;STMN3;NEDD9;MYLK;NFE2L2
chlorhexidine PC3 DOWN	0.054930442	0.36267824	0	0	1.625807548	4.717585593	FKBP11;DTYMK;KDM3A;MRPS12;PIK3R4;NDUFA1;CNPY2;MRPL22;TRAIP;RECQL4;NT5DC2;MRTO4;ZNF217;TMEM208;HBP1
1-Phosphatidyl-myo-inositol BOSS	0.055865584	0.366962342	0	0	2.115874495	6.103889055	EGF;SACM1L;LEP;FN1;MZB1;PIK3CD;EPHB2
Isoguanine BOSS	0.055865584	0.366962342	0	0	2.115874495	6.103889055	EGF;LEP;FN1;CXCR5;ETFB;MRPL23;PF4V1
biotin BOSS	0.056053232	0.366962342	0	0	2.896066896	8.344881985	EGF;NHS;FN1;HIST2H2AC
etoposide HL60 DOWN	0.056135095	0.366962342	0	0	3.631237648	10.45794294	IRF8;ADM;KBTBD11
ethisterone BOSS	0.057130684	0.368384505	0	0	2.104390681	6.023637198	EGF;LEP;FN1;EPHB2;MRPL23;PLA2G7;SIRT1
A-769662 MRC	0.057468541	0.368384505	0	0	5.559490085	15.88078126	MAP3K1;EPHB2
labetalol HL60 UP	0.057468541	0.368384505	0	0	5.559490085	15.88078126	HCAR3;MT1F
oxyphenbutazone MCF7 UP	0.057468541	0.368384505	0	0	5.559490085	15.88078126	MAP1B;HSPA1A
Crizotinib BOSS	0.057468541	0.368384505	0	0	5.559490085	15.88078126	EGF;PIK3CD
Aripiprazole CTD 00003220	0.057468541	0.368384505	0	0	5.559490085	15.88078126	PLA2G7;SLC6A4
1-Naphthyl isothiocyanate CTD 00007020	0.057468541	0.368384505	0	0	5.559490085	15.88078126	WIPI1;NFE2L2
4-aminophenol TTD 00000939	0.057468541	0.368384505	0	0	5.559490085	15.88078126	PLA2G7;NFE2L2
PIPERONYL BUTOXIDE BOSS	0.058413436	0.373534828	0	0	2.093029688	5.944642489	CNR2;EGF;LEP;FN1;NHS;EPHB2;SIRT1
perphenazine PC3 UP	0.058962993	0.375231965	0	0	3.553795938	10.0602464	SDF2L1;CCNG2;WIPI1
CAPECITABINE BOSS	0.058962993	0.375231965	0	0	3.553795938	10.0602464	EGF;DPYS;PIK3CD
Ethylene dimethacrylate BOSS	0.059341317	0.37647795	0	0	2.469279393	6.974354878	MMD;EGF;FN1;NHS;COL9A2
4-Hydroxytamoxifen CTD 00000850	0.060290656	0.37647795	0	0	1.57661609	4.428049487	BLK;SDF2L1;TSC22D1;EGF;GINS3;FN1;PPM1D;SNRPD1;CCNG2;COL4A3;MT1F;TCEB2;ZNF217;FAM43A;CTSD;ABCG1
gemcitabine CTD 00002382	0.060353598	0.37647795	0	0	1.963395521	5.512301085	RGS2;CNR2;EGF;CCNG2;LEP;NEDD9;HIST1H4C;NFE2L2
thioridazine PC3 UP	0.061032009	0.37647795	0	0	2.07066837	5.790327596	SDF2L1;CCNG2;HBP1;ADM;WIPI1;SEC24D;CXCL5
2-Butanone BOSS	0.061032009	0.37647795	0	0	2.07066837	5.790327596	MAP3K1;EGF;LEP;FN1;PIK3CD;EPHB2;MRPL23
diltiazem PC3 DOWN	0.061203732	0.37647795	0	0	1.747578892	4.881943978	ZNHIT1;HIST1H4K;ID1;MRPS12;TMEM208;CNPY2;HIST1H4J;DYNLRB1;MRPL23;HIST1H4C;GLUL
astemizole HL60 UP	0.061856746	0.37647795	0	0	3.479580966	9.683444569	RGS2;MT1F;SEC24D
Elesclomol CTD 00004602	0.061856746	0.37647795	0	0	3.479580966	9.683444569	ZFAND2A;MT1F;HSPA1A
propranolol CTD 00006636	0.061856746	0.37647795	0	0	3.479580966	9.683444569	LEP;FN1;KCNJ2
clioquinol HL60 UP	0.062223072	0.37647795	0	0	5.294482666	14.70293414	HCAR3;MT1F
cytochalasin B MCF7 UP	0.062223072	0.37647795	0	0	5.294482666	14.70293414	CCNG2;NEDD9
ethaverine PC3 UP	0.062223072	0.37647795	0	0	5.294482666	14.70293414	CCNG2;ID1
sulindac BOSS	0.062223072	0.37647795	0	0	5.294482666	14.70293414	EPHB2;NFE2L2
PAPAVERINE HYDROCHLORIDE BOSS	0.062223072	0.37647795	0	0	5.294482666	14.70293414	ALDH7A1;NFE2L2
flufenamic acid BOSS	0.062223072	0.37647795	0	0	5.294482666	14.70293414	TRPC6;NFE2L2
4-aminophenol CTD 00001254	0.062223072	0.37647795	0	0	5.294482666	14.70293414	PLA2G7;NFE2L2
Octreotide CTD 00007059	0.062223072	0.37647795	0	0	5.294482666	14.70293414	ID1;BMP6
Butyl 4-hydroxybenzoate CTD 00001781	0.062223072	0.37647795	0	0	5.294482666	14.70293414	LEP;NFE2L2
pyrogallol TTD 00010426	0.062223072	0.37647795	0	0	5.294482666	14.70293414	PLA2G7;NFE2L2
ketoconazole TTD 00008781	0.062223072	0.37647795	0	0	5.294482666	14.70293414	PLA2G7;NFE2L2
LAMININ BOSS	0.062367881	0.37647795	0	0	2.059664247	5.714960389	SMAD4;EGF;LEP;COL4A3;FN1;ETFB;EPHB2
tamoxifen BOSS	0.062367881	0.37647795	0	0	2.059664247	5.714960389	MAP3K1;EGF;LEP;FN1;NEDD9;ETFB;EPHB2
staurosporine MCF7 UP	0.062437464	0.37647795	0	0	2.787037037	7.730097499	KDM3A;CCNG2;NPM3;MPZL2
dmnq CTD 00002569	0.063024172	0.37914997	0	0	2.204757955	6.094473408	LGALS1;NEDD9;ADM;CALR;HIST1H4C;NFE2L2
8-azaguanine PC3 UP	0.063467112	0.380743203	0	0	1.790248646	4.936133414	RGS2;SNRK;HIST1H4K;TSC22D1;NEDD9;ADM;HIST1H4J;HIST1H4C;CXCL5;HIST1H2AB
Acetylcholine bromide BOSS	0.063721505	0.380743203	0	0	2.048775351	5.640756253	EGF;LEP;FN1;MZB1;ANG;EPHB2;ALDH7A1
rapamycin BOSS	0.063721505	0.380743203	0	0	2.048775351	5.640756253	MAP3K1;EGF;LEP;FN1;PIK3CD;EPHB2;SIRT1
NSC94017 CTD 00005320	0.064647189	0.382769735	0	0	2.752488481	7.538544765	HCAR2;HCAR3;CNR2;LEP
PP-242 Kinome Scan	0.06466701	0.382769735	0	0	2.405049261	6.586237262	BLK;PIK3CD;EPHB2;HIPK3;MYLK
ciclosporin PC3 UP	0.064815467	0.382769735	0	0	3.408395176	9.326088413	SDF2L1;WIPI1;SEC24D
pararosaniline MCF7 UP	0.064815467	0.382769735	0	0	3.408395176	9.326088413	CCNG2;ID1;GTPBP2
ethopropazine BOSS	0.064815467	0.382769735	0	0	3.408395176	9.326088413	MED12;MRPL23;SIRT1
0175029-0000 MCF7 UP	0.065069744	0.382769735	0	0	1.727639893	4.720422872	PARD6B;HIST1H4K;CCNG2;FZD6;FDXR;TMEM160;HIST1H4J;HIST1H4C;PPM1D;SGPP1;HIST1H2AB
puromycin HL60 DOWN	0.065220137	0.382769735	0	0	1.929146378	5.26654456	PRDX4;CCDC85B;MRTO4;ADM;DHCR24;CBFA2T3;SAC3D1;KBTBD11
8-HYDROXYQUINOLINE CTD 00007045	0.065220137	0.382769735	0	0	1.929146378	5.26654456	APITD1;SDF2L1;TUBB1;MT1F;ADM;HSPA1A;NFE2L2;E2F8
cycloheximide BOSS	0.066499969	0.387793921	0	0	2.384371184	6.462966374	MAP3K1;EGF;LEP;EPHB2;NFE2L2
haloprogin	0.067105885	0.387793921	0	0	5.05356683	13.65212757	ADRA2A;SLC6A4
minocycline HL60 DOWN	0.067105885	0.387793921	0	0	5.05356683	13.65212757	DHCR24;HSPA1A
protriptyline MCF7 UP	0.067105885	0.387793921	0	0	5.05356683	13.65212757	CCNG2;WIPI1
6-Thioguanine BOSS	0.067105885	0.387793921	0	0	5.05356683	13.65212757	CNPY2;NFE2L2
rolipram BOSS	0.067105885	0.387793921	0	0	5.05356683	13.65212757	EPHB2;ALDH7A1
orlistat BOSS	0.067105885	0.387793921	0	0	5.05356683	13.65212757	LEP;PLA2G7
prochlorperazine	0.06783824	0.387793921	0	0	3.340056818	8.986854516	PLA2G7;ADRA2A;SLC6A4
LY-294002 HL60 DOWN	0.06783824	0.387793921	0	0	3.340056818	8.986854516	PRDX4;FABP5;PLA2G7
mometasone HL60 UP	0.06783824	0.387793921	0	0	3.340056818	8.986854516	MAFB;MT1F;GLUL
O-Phospho-L-tyrosine BOSS	0.06783824	0.387793921	0	0	3.340056818	8.986854516	EGF;FN1;EPHB2
norepinephrine CTD 00006417	0.06783824	0.387793921	0	0	3.340056818	8.986854516	FN1;ADRA2A;SLC6A4
clotrimazole	0.069187823	0.392948897	0	0	2.685888855	7.173822192	CFL1;ADRA2A;SLC6A4;NFE2L2
felodipine MCF7 UP	0.069187823	0.392948897	0	0	2.685888855	7.173822192	HIST1H4K;HIST1H4J;HIST1H4C;HIST1H2AB
Capsaicin BOSS	0.069313812	0.392948897	0	0	2.006336575	5.3551352	CNR2;EGF;LEP;EPHB2;MRPL23;PLA2G7;NFE2L2
eugenol CTD 00005949	0.069335171	0.392948897	0	0	2.14778488	5.732014704	RRM2B;E2F1;F13A1;BMP6;KCNJ2;NFE2L2
etoposide CTD 00005948	0.069800808	0.394740755	0	0	1.625105823	4.326209975	ANKRD28;EGF;MTUS1;NEDD9;RPS27L;WIPI1;RRM2B;CCNG2;FDXR;E2F1;HBP1;ATP7A;ZNF200
deferoxamine CTD 00005759	0.070252115	0.396444095	0	0	2.344057623	6.225031461	CCND3;KDM3A;LEP;ADM;SIRT1
co-dergocrine mesilate HL60 DOWN	0.070756386	0.396760503	0	0	1.995997537	5.286424393	CCDC85B;MRTO4;IRF8;PSMG1;CBFA2T3;KBTBD11;NME1
propofol MCF7 UP	0.070924119	0.396760503	0	0	3.274398396	8.664532036	HIST1H4K;HIST1H4J;HIST1H4C
(+)-isoprenaline HL60 UP	0.072110959	0.396760503	0	0	4.833600197	12.71018979	PLSCR1;MAFB
disulfiram PC3 UP	0.072110959	0.396760503	0	0	4.833600197	12.71018979	MT1F;HSPA1A
letrozole HL60 UP	0.072110959	0.396760503	0	0	4.833600197	12.71018979	MAFB;PRKAR2B
DEMECLOCYCLINE HYDROCHLORIDE BOSS	0.072110959	0.396760503	0	0	4.833600197	12.71018979	AVPR1A;PLA2G7
irbesartan BOSS	0.072110959	0.396760503	0	0	4.833600197	12.71018979	LEP;ANG
cytochalasin D BOSS	0.072110959	0.396760503	0	0	4.833600197	12.71018979	FN1;EPHB2
pantothenic acid CTD 00006468	0.072110959	0.396760503	0	0	4.833600197	12.71018979	ID1;FAM43A
doxazosin CTD 00007158	0.072110959	0.396760503	0	0	4.833600197	12.71018979	SMAD4;ADRA2A
Everolimus CTD 00003479	0.072110959	0.396760503	0	0	4.833600197	12.71018979	CCND3;SIRT1
LY-367,265 TTD 00009067	0.072110959	0.396760503	0	0	4.833600197	12.71018979	SLC6A4;NFE2L2
microcystin RR CTD 00002594	0.073888389	0.405019673	0	0	2.622423328	6.831936172	UFD1L;LGALS1;FABP5;ATP5H
sulfamonomethoxine HL60 DOWN	0.074072133	0.405019673	0	0	3.211265297	8.358011238	RHBDD3;MTUS1;CD101
2,4-Dinitrofluorobenzene CTD 00005849	0.074072133	0.405019673	0	0	3.211265297	8.358011238	ADM;HSPA1A;NFE2L2
0297417-0002B PC3 UP	0.076094712	0.410404183	0	0	2.286065574	5.888393977	SMAD4;CCNG2;ID1;WIPI1;SGPP1
N-NITROSODIMETHYLAMINE CTD 00005845	0.076094712	0.410404183	0	0	2.286065574	5.888393977	EBP;LGALS1;RRM2B;ID1;PIK3CD
Heparitin BOSS	0.076297972	0.410404183	0	0	2.591797522	6.668977329	EGF;FN1;EPHB2;SULF2
gedunin CTD 00003449	0.076297972	0.410404183	0	0	2.591797522	6.668977329	MAFB;PIK3CD;GTPBP2;HSPA1A
Capsaicin CTD 00005570	0.076704703	0.410404183	0	0	1.955675287	5.021767851	LGALS1;FABP5;EGF;CFL1;E2F1;PLA2G7;NFE2L2
nortriptyline	0.077232442	0.410404183	0	0	4.631964117	11.86216217	ADRA2A;SLC6A4
promethazine	0.077232442	0.410404183	0	0	4.631964117	11.86216217	ADRA2A;SLC6A4
terconazole	0.077232442	0.410404183	0	0	4.631964117	11.86216217	ADRA2A;SLC6A4
tetrandrine MCF7 UP	0.077232442	0.410404183	0	0	4.631964117	11.86216217	CCNG2;MT1F
ACRYLIC ACID BOSS	0.077232442	0.410404183	0	0	4.631964117	11.86216217	NHS;FN1
pyrogallol BOSS	0.077232442	0.410404183	0	0	4.631964117	11.86216217	PLA2G7;NFE2L2
4-aminophenol BOSS	0.077232442	0.410404183	0	0	4.631964117	11.86216217	PLA2G7;NFE2L2
carnosol CTD 00002718	0.077232442	0.410404183	0	0	4.631964117	11.86216217	PLA2G7;NFE2L2
CHRYSENE CTD 00001482	0.077232442	0.410404183	0	0	4.631964117	11.86216217	LGALS1;NFE2L2
alpha-GalNAc BOSS	0.078099036	0.414175812	0	0	2.267363531	5.781272661	CTSA;EGF;FN1;ETFB;EPHB2
Eicosapentaenoic acid BOSS	0.0787467	0.416773618	0	0	2.561875757	6.511055668	CNR2;LEP;EPHB2;PLA2G7
niclosamide PC3 UP	0.07946273	0.41972214	0	0	2.067600552	5.236130524	SDF2L1;CCNG2;HBP1;WIPI1;GTPBP2;SEC24D
sanguinarine HL60 UP	0.082101653	0.429101391	0	0	1.652160359	4.130065726	HIST1H4K;ID1;MTUS1;MT1F;ZNF10;HIST1H1E;HIST1H4J;HIST1H4C;ULBP2;HSPA1A;HIST1H2AB
promazine	0.082464653	0.429101391	0	0	4.446458924	11.09562926	ADRA2A;SLC6A4
risperidone	0.082464653	0.429101391	0	0	4.446458924	11.09562926	ADRA2A;SLC6A4
epinephrine	0.082464653	0.429101391	0	0	4.446458924	11.09562926	ADRA2A;NFE2L2
mometasone MCF7 UP	0.082464653	0.429101391	0	0	4.446458924	11.09562926	MAFB;MT1F
2,4-DIHYDROXYBENZOPHENONE CTD 00003724	0.082464653	0.429101391	0	0	4.446458924	11.09562926	AVPR1A;NFE2L2
Tryptanthrin CTD 00002057	0.082464653	0.429101391	0	0	4.446458924	11.09562926	CCND3;NFE2L2
Decitabine CTD 00000750	0.082538246	0.429101391	0	0	1.289599164	3.216896744	CCDC167;IFI27L2;EBI3;LPAR1;RPS27L;PIK3CD;ADM;MYL6B;PPM1D;CXCL5;MYLK;CKS1B;RGS2;LGALS1;CNR2;HCFC1R1;TMEM208;GPC6;S100A10;MPZL2;CPA3;CADM1;S100A2;MMD;CD70;DHCR24;GTPBP2;DNAJC15;BMP6;ADRA2A;SULF2;FABP5;RRM2B;LEP;ID1;MT1F;IRF8;ANG;ULBP2;ABCG1
pyrvinium MCF7 UP	0.083013824	0.430725953	0	0	2.042176253	5.082462325	MAP1B;CCNG2;ID1;FDXR;MT1F;GTPBP2
ARSENIC CTD 00005442	0.083251805	0.431113758	0	0	1.41991647	3.52974972	CCR1;N6AMT1;BLK;MAP3K1;CADM1;CXCR5;PIK3CD;CCNC;ADM;WDR34;CXCL5;SPIB;EDAR;LEP;CFL1;E2F1;TNFRSF17;ITGA7;KCNJ2;NFE2L2;E2F8
strophanthidin HL60 DOWN	0.083951419	0.433885903	0	0	1.691317483	4.190267813	ICT1;PSMG1;ADM;CNPY2;GLUL;CBFA2T3;GTF2E1;SAC3D1;KBTBD11;HSPA1A
Docosahexaenoic acid BOSS	0.084280811	0.434477494	0	0	2.213038549	5.474174506	CNR2;LEP;FFAR1;EPHB2;MRPL23
(-)-Epigallocatechin gallate BOSS	0.084539879	0.434477494	0	0	1.907485282	4.712503266	MAP3K1;EGF;LEP;FN1;EPHB2;MRPL23;SIRT1
cimetidine PC3 DOWN	0.084559421	0.434477494	0	0	1.394108693	3.443867792	DTYMK;KDM3A;DOCK9;MRPS12;PIK3R4;ADM;ASAP2;MRPL22;TRAIP;CKS1B;RECQL4;TMEM168;APITD1;HLX;NT5DC2;MFAP3;ZNF217;TMEM208;HBP1;CALR;SLIRP;GLUL;RNF111
5109870 MCF7 UP	0.084822012	0.434980452	0	0	2.029695233	5.00766448	KDM3A;CCNG2;FDXR;MT1F;ADM;MPZL2
minoxidil PC3 DOWN	0.085585161	0.437702128	0	0	1.810591653	4.450874924	TMEM168;NEDD9;TMEM208;WIPI1;DNA2;CXCL5;SGPP1;ZNF200
Caspan CTD 00000180	0.085843042	0.437702128	0	0	1.426782438	3.503085814	FKBP11;ANKRD28;DOCK9;MTUS1;FN1;TTC7B;NEDD9;ADM;WIPI1;SGPP1;SULF2;PLSCR1;PARD6B;MAFB;MAP1B;HCFC1R1;DSG2;SEC24D;S100A10;NFE2L2
Fonofos CTD 00005884	0.085849944	0.437702128	0	0	1.456354204	3.575574351	ZNF132;CD70;LPAR1;ZBTB32;VEGFC;PIK3CD;PLA2G7;HCAR3;FABP5;HLX;LEP;COL4A3;MT1F;NHS;IRF8;AMPH;LPA;LGMN
Alitretinoin CTD 00003402	0.086160029	0.438436681	0	0	1.898127999	4.653353621	CCND3;FABP5;FN1;NEDD9;VEGFC;GLUL;ABCG1
lovastatin BOSS	0.087265288	0.439887681	0	0	2.981280438	7.270754231	LEP;EPHB2;NFE2L2
Tyrphostin B42 CTD 00003234	0.087265288	0.439887681	0	0	2.981280438	7.270754231	CCND3;LEP;PLA2G7
PARAQUAT CTD 00006471	0.08779782	0.439887681	0	0	1.888861125	4.595067597	CD70;NUDT1;BNIP1;CCNC;DHCR24;HSPA1A;NFE2L2
ALW-II-38-3 LINCS	0.087802073	0.439887681	0	0	4.27522336	10.40020834	BLK;EPHB2
chlorpromazine MCF7 DOWN	0.087802073	0.439887681	0	0	4.27522336	10.40020834	YTHDF3;ZNF217
fluphenazine PC3 UP	0.087802073	0.439887681	0	0	4.27522336	10.40020834	SDF2L1;CCNG2
isotretinoin MCF7 UP	0.087802073	0.439887681	0	0	4.27522336	10.40020834	FAM174B;ID1
Ademetionine CTD 00006715	0.087802073	0.439887681	0	0	4.27522336	10.40020834	LEP;NFE2L2
piperlongumine HL60 DOWN	0.087944224	0.439887681	0	0	1.629883413	3.962332119	CCR1;TMEM168;RGS2;CCND3;HLX;NEDD9;ZNF217;IRF8;CRLF3;CASD1;KBTBD11
TERBUFOS CTD 00000658	0.088437102	0.440030359	0	0	1.449865236	3.516595494	ZNF132;CD70;LPAR1;ZBTB32;VEGFC;PIK3CD;PLA2G7;HCAR3;FABP5;HLX;LEP;COL4A3;MT1F;NHS;IRF8;AMPH;LPA;LGMN
lindane CTD 00001115	0.08854137	0.440030359	0	0	2.178236607	5.280667147	RGS2;CCNG2;ID1;ABCG1;HSPA1A
1-Methyl-3-nitro-1-nitrosoguanidine CTD 00006318	0.08854137	0.440030359	0	0	2.178236607	5.280667147	TSC22D1;RRM2B;EGF;ID1;MYLK
emetine HL60 DOWN	0.088639209	0.440030359	0	0	1.589810392	3.852398303	LMAN1;PRDX4;CADM1;MMD;NT5DC2;FN1;TMEM106C;ADM;DHCR24;VSIG4;GLUL;KBTBD11
curcumin CTD 00000663	0.090428108	0.446905821	0	0	1.525040572	3.664977693	MAP3K1;EGF;LPAR1;FN1;AVPR1A;MYLK;NME1;SPIB;CCND3;ID1;HIST1H4J;ABCG1;HSPA1A;NFE2L2
mometasone PC3 UP	0.09070861	0.446905821	0	0	2.928827751	7.029488256	SDF2L1;MT1F;HSPA1A
niclosamide CTD 00006390	0.090713035	0.446905821	0	0	2.16124031	5.187093924	CCND3;ATP5D;NDUFC1;ATP5J2;NFE2L2
digitoxigenin PC3 UP	0.090897199	0.446905821	0	0	1.550796317	3.718850027	HIST1H4K;TSC22D1;ADM;SIRT1;PARD6B;LEP;PLAGL2;HBP1;HIST1H4J;CALR;HIST1H4C;LILRP2;HIST1H2AB
camptothecin PC3 UP	0.090919246	0.446905821	0	0	1.582164294	3.793687552	GADD45GIP1;HIST1H4K;HCFC1R1;TCEB2;ADM;HIST1H4J;HIST1H4C;ULBP2;CTSD;CXCL5;MRPL11;HIST1H2AB
5224221 MCF7 UP	0.091566243	0.446905821	0	0	2.422024031	5.790314937	MAP1B;MT1F;GTPBP2;HSPA1A
Gefitinib CTD 00003879	0.091566243	0.446905821	0	0	2.422024031	5.790314937	CCND3;EGF;E2F1;NFE2L2
camptothecin MCF7 DOWN	0.092309286	0.446905821	0	0	1.300963226	3.099688688	WDR47;KDM3A;MAML1;RNF38;PIK3R4;NEDD9;TUBD1;PPM1D;GTF2E1;FAM174B;PLAGL2;RNF111;ZNF200;ZNF189;E2F8;SMAD4;YTHDF3;SACM1L;MTUS1;TBC1D9;ZBTB11;GTPBP2;CASD1;SIRT1;CBFA2T3;MED23;SNRK;BBS10;CCNG2;ZNF217;HBP1;DNA2;CRLF3;NFE2L2
tetryzoline HL60 DOWN	0.092912082	0.446905821	0	0	2.144505495	5.09556291	CCDC85B;MRTO4;KBTBD11;ISOC2;HSPA1A
carvedilol	0.093239344	0.446905821	0	0	4.116671913	9.767156092	ADRA2A;SLC6A4
olanzapine	0.093239344	0.446905821	0	0	4.116671913	9.767156092	ADRA2A;SLC6A4
mefloquine HL60 UP	0.093239344	0.446905821	0	0	4.116671913	9.767156092	MT1F;SEC24D
monensin HL60 UP	0.093239344	0.446905821	0	0	4.116671913	9.767156092	HCAR3;RGS2
naloxone PC3 DOWN	0.093239344	0.446905821	0	0	4.116671913	9.767156092	SMAD4;SGPP1
norcyclobenzaprine PC3 UP	0.093239344	0.446905821	0	0	4.116671913	9.767156092	CCNG2;WIPI1
ribavirin HL60 UP	0.093239344	0.446905821	0	0	4.116671913	9.767156092	MAFB;PRKAR2B
pyridoxal phosphate BOSS	0.093239344	0.446905821	0	0	4.116671913	9.767156092	VSIG2;ALDH7A1
Phenazopyridine hydrochloride BOSS	0.093239344	0.446905821	0	0	4.116671913	9.767156092	LEP;NFE2L2
MANEB CTD 00006239	0.093239344	0.446905821	0	0	4.116671913	9.767156092	SIRT1;NFE2L2
taurine BOSS	0.094207787	0.450082264	0	0	2.878183777	6.798996626	LEP;EPHB2;NFE2L2
2-Naphthalenamine CTD 00007026	0.094242897	0.450082264	0	0	2.395858224	5.658729178	PRKAR2B;FN1;S100A10;CKS1B
simvastatin CTD 00007319	0.094953939	0.452659484	0	0	1.700330027	4.003194702	CCR1;RGS2;E2F1;DHCR24;LPA;PLA2G7;ABCG1;SLC6A4;NFE2L2
lovastatin CTD 00006225	0.096956267	0.461372072	0	0	2.370249136	5.530965131	CCND3;EGF;LPA;NFE2L2
alvespimycin MCF7 UP	0.097761713	0.461690104	0	0	2.829256549	6.578650309	RGS2;CCNG2;HSPA1A
danazol	0.098771264	0.461690104	0	0	3.969445569	9.18906232	ADRA2A;SLC6A4
bepridil PC3 UP	0.098771264	0.461690104	0	0	3.969445569	9.18906232	SDF2L1;MT1F
colforsin MCF7 DOWN	0.098771264	0.461690104	0	0	3.969445569	9.18906232	ID1;ZNF200
homochlorcyclizine PC3 UP	0.098771264	0.461690104	0	0	3.969445569	9.18906232	SDF2L1;WIPI1
mepacrine MCF7 UP	0.098771264	0.461690104	0	0	3.969445569	9.18906232	CCNG2;FDXR
primaquine HL60 UP	0.098771264	0.461690104	0	0	3.969445569	9.18906232	HCAR3;SDF2L1
Pyrogastrone BOSS	0.098771264	0.461690104	0	0	3.969445569	9.18906232	LEP;NFE2L2
2-methoxy-13-methyl-6,7,8,9,11,12,14,15,16,17-decahydrocyclopenta[a]phenanthrene-3,17-diol CTD 00001063	0.098771264	0.461690104	0	0	3.969445569	9.18906232	PRDX4;NFE2L2
LY 294002 TTD 00009057	0.098771264	0.461690104	0	0	3.969445569	9.18906232	PIK3CD;NFE2L2
chlorprothixene MCF7 UP	0.101369268	0.470503052	0	0	2.781960227	6.367866098	HIST1H4K;HIST1H4J;HIST1H4C
resveratrol MCF7 UP	0.101369268	0.470503052	0	0	2.781960227	6.367866098	FDXR;WIPI1;PPM1D
Androstanolone BOSS	0.101369268	0.470503052	0	0	2.781960227	6.367866098	EGF;LEP;NFE2L2
dopamine CTD 00005870	0.101369268	0.470503052	0	0	2.781960227	6.367866098	ADRA2A;SLC6A4;NFE2L2
ursodiol CTD 00006973	0.101978713	0.470613617	0	0	2.080063966	4.748767689	ANKRD28;RPL39L;CCND3;RPS27L;NFE2L2
CORTICOSTERONE BOSS	0.102062433	0.470613617	0	0	1.923821757	4.390489388	LEP;MZB1;AVPR1A;EPHB2;PLA2G7;NFE2L2
PhIP CTD 00002156	0.102062433	0.470613617	0	0	1.923821757	4.390489388	RRM2B;PRKAR2B;EGF;ZNF624;CTSD;NFE2L2
Hydroxyzine dihydrochloride BOSS	0.10249156	0.470613617	0	0	2.320631529	5.286340194	EGF;LEP;NHS;PF4V1
Calcimycin CTD 00005287	0.10249156	0.470613617	0	0	2.320631529	5.286340194	NFATC2;AVPR1A;PLA2G7;NFE2L2
okadaic acid CTD 00007275	0.10249156	0.470613617	0	0	2.320631529	5.286340194	CFL1;ATP5D;NFE2L2;NME1
Premarin CTD 00005926	0.102640456	0.470613617	0	0	1.73241293	3.943878089	SDF2L1;TSC22D1;SNRPD1;GINS3;CCNG2;FAM43A;ATP7A;ABCG1
dopamine	0.104392784	0.472208402	0	0	3.832372765	8.659609291	ADRA2A;NFE2L2
carmustine PC3 DOWN	0.104392784	0.472208402	0	0	3.832372765	8.659609291	SH3TC2;CCNG2
cyproheptadine PC3 UP	0.104392784	0.472208402	0	0	3.832372765	8.659609291	SDF2L1;WIPI1
methylbenzethonium chloride MCF7 UP	0.104392784	0.472208402	0	0	3.832372765	8.659609291	CCNG2;MT1F
RHODAMINE B BOSS	0.104392784	0.472208402	0	0	3.832372765	8.659609291	FN1;NFE2L2
pyrogallol CTD 00006673	0.104392784	0.472208402	0	0	3.832372765	8.659609291	PLA2G7;NFE2L2
CYPROTERONE ACETATE CTD 00007179	0.104392784	0.472208402	0	0	3.832372765	8.659609291	CCR1;NFE2L2
alexidine PC3 UP	0.105029321	0.472208402	0	0	2.736214605	6.166102614	TSC22D1;MT1F;HBP1
thiostrepton MCF7 UP	0.105029321	0.472208402	0	0	2.736214605	6.166102614	SEC24D;ULBP2;HSPA1A
ionomycin BOSS	0.105029321	0.472208402	0	0	2.736214605	6.166102614	EGF;EPHB2;MRPL23
Dibenziodolium CTD 00000351	0.105029321	0.472208402	0	0	2.736214605	6.166102614	TRPC6;LEP;FN1
MG-262 MCF7 UP	0.105311376	0.472208402	0	0	1.660447548	3.737391514	RGS2;MAP1B;ID1;FDXR;GTPBP2;ULBP2;SH2B3;HSPA1A;ZNF189
K252a MRC	0.105312665	0.472208402	0	0	2.296590008	5.169214374	MAP3K1;EPHB2;HIPK3;MYLK
ajmaline HL60 DOWN	0.10575309	0.47337951	0	0	1.508033368	3.388020513	MRPS12;FN1;ADM;MYL6B;PRDX4;FABP5;UQCRQ;NT5DC2;ATP5D;TMEM208;SLIRP;AURKAIP1;RNF111
losartan BOSS	0.108168845	0.483373808	0	0	2.27303913	5.055379703	LEP;FN1;ANG;EPHB2
docetaxel BOSS	0.109057491	0.485384242	0	0	2.034202294	4.507548372	EGF;DPYS;PIK3CD;ETFB;EPHB2
0175029-0000 MCF7 DOWN	0.109368888	0.485384242	0	0	1.281231991	2.835403322	WDR47;KDM3A;MAML1;RNF38;NEDD9;TUBD1;ASAP2;PPM1D;GTF2E1;PLAGL2;GLUL;RNF111;SAC3D1;ZNF200;ZNF189;E2F8;SMAD4;TSC22D1;YTHDF3;MMD;KLHL26;GINS3;ZBTB11;SIRT1;CBFA2T3;SNRK;BBS10;MAFB;CCNG2;ID1;ZNF217;HSPA1A;NFE2L2
amitriptyline	0.110099001	0.485384242	0	0	3.704438149	8.173380852	ADRA2A;SLC6A4
bepridil MCF7 UP	0.110099001	0.485384242	0	0	3.704438149	8.173380852	CCNG2;MT1F
lithocholic acid HL60 UP	0.110099001	0.485384242	0	0	3.704438149	8.173380852	MAFB;PRKAR2B
sirolimus MCF7 UP	0.110099001	0.485384242	0	0	3.704438149	8.173380852	CCNG2;HBP1
TIRON CTD 00006898	0.110099001	0.485384242	0	0	3.704438149	8.173380852	FN1;NFE2L2
amlodipine CTD 00007164	0.110099001	0.485384242	0	0	3.704438149	8.173380852	SMAD4;LEP
Melatonin BOSS	0.11027283	0.485384242	0	0	1.880203471	4.145468302	PER3;EGF;LEP;EPHB2;MRPL23;SIRT1
alprostadil HL60 DOWN	0.110600942	0.48601845	0	0	1.495334846	3.292468147	ANKRD28;SDF2L1;MRPS12;FN1;DHCR24;CBFA2T3;HCAR3;SNRPD1;CCDC85B;MRTO4;IRF8;PSMG1;ISOC2
celastrol CTD 00002186	0.111059667	0.487223556	0	0	2.249964028	4.944718228	MAFB;PIK3CD;GTPBP2;HSPA1A
CROTONALDEHYDE CTD 00000669	0.112376918	0.491105314	0	0	1.869603496	4.086760148	ZNF284;ZFAND2A;ID1;NFE2L2;E2F8;HSPA1A
ZEARALENONE CTD 00007008	0.112376918	0.491105314	0	0	1.869603496	4.086760148	LGALS1;TSC22D1;GINS3;BNIP1;CBFA2T3;HSPA1A
corbadrine HL60 UP	0.112502353	0.491105314	0	0	2.649080087	5.78766021	PLSCR1;CCNG2;WIPI1
alprostadil HL60 UP	0.113799667	0.495936669	0	0	1.546372853	3.360756378	PLSCR1;HIST1H4K;TSC22D1;CCNG2;MTUS1;HBP1;WIPI1;HIST1H4J;HIST1H4C;PLA2G7;BMP6
phenol CTD 00007305	0.113984687	0.495936669	0	0	2.227350427	4.837117245	PIK3CD;PPM1D;SIRT1;NFE2L2
L-cysteine BOSS	0.114501364	0.497299412	0	0	1.859121299	4.029029199	VSIG2;EGF;LEP;FN1;EPHB2;LGMN
trichostatin A ssMCF7 UP	0.115885161	0.497299412	0	0	3.584757379	7.725709842	WDR47;MMD
Triton X-100 BOSS	0.115885161	0.497299412	0	0	3.584757379	7.725709842	FN1;NFE2L2
6-Deoxy-D-galactose BOSS	0.115885161	0.497299412	0	0	3.584757379	7.725709842	EGF;FN1
METHOXYACETIC ACID CTD 00000714	0.115885161	0.497299412	0	0	3.584757379	7.725709842	EGF;GLUL
1-Methyl-4-phenyl-2,3-dihydropyridinium CTD 00002003	0.115885161	0.497299412	0	0	3.584757379	7.725709842	NDUFB9;NDUFA6
27-hydroxycholesterol CTD 00002877	0.115885161	0.497299412	0	0	3.584757379	7.725709842	E2F1;ABCG1
pentetrazol HL60 DOWN	0.116313025	0.497299412	0	0	2.607555043	5.610077055	NPDC1;NT5DC2;ATP5D
Melatonin CTD 00006260	0.116313025	0.497299412	0	0	2.607555043	5.610077055	LEP;CTSD;SIRT1
h-89 CTD 00002586	0.116313025	0.497299412	0	0	2.607555043	5.610077055	LEP;ID1;KCNJ2
Cadmium sulfate CTD 00001745	0.116369192	0.497299412	0	0	1.990306122	4.281123493	RGS2;ID1;MT1F;PPM1D;HSPA1A
TITANIUM DIOXIDE CTD 00000489	0.118857168	0.507111117	0	0	1.976089159	4.208739454	ID1;FN1;CALR;EPHB2;SCARF1
hycanthone MCF7 UP	0.120171584	0.509560845	0	0	2.567307692	5.4397006	MAFB;CCNG2;FDXR
LITHIUM CHLORIDE CTD 00007226	0.120241878	0.509560845	0	0	1.73614304	3.677584842	RTN1;CCNG2;FZD6;ATP5I;KBTBD11;S100A10;HSPA1A
metformin BOSS	0.120995581	0.509560845	0	0	1.828362065	3.861502981	LEP;PIK3CD;FFAR1;EPHB2;SIRT1;SH2B3
Superoxide BOSS	0.120995581	0.509560845	0	0	1.828362065	3.861502981	LEP;NOXA1;FN1;ANG;EPHB2;SIRT1
etoposide HL60 UP	0.121370133	0.509560845	0	0	1.962072435	4.137835065	HCAR3;PLSCR1;MAFB;TNFAIP2;AMPD3
alclometasone HL60 UP	0.121746646	0.509560845	0	0	3.472556657	7.312555166	MAFB;PRKAR2B
alexidine PC3 DOWN	0.121746646	0.509560845	0	0	3.472556657	7.312555166	DNA2;E2F8
etoposide MCF7 UP	0.121746646	0.509560845	0	0	3.472556657	7.312555166	CCNG2;FDXR
Inositol 1,4,5-triphosphate BOSS	0.121746646	0.509560845	0	0	3.472556657	7.312555166	TRPC6;EPHB2
flufenamic acid CTD 00005976	0.121746646	0.509560845	0	0	3.472556657	7.312555166	TRPC6;NFE2L2
EGTA CTD 00005889	0.121746646	0.509560845	0	0	3.472556657	7.312555166	CFL1;NFE2L2
dobutamine CTD 00005866	0.121746646	0.509560845	0	0	3.472556657	7.312555166	LEP;ADRA2A
HEXACHLOROETHANE BOSS	0.12320017	0.513861884	0	0	1.81833188	3.807486672	EGF;LEP;FN1;EPHB2;PLA2G7;PF4V1
tamoxifen	0.124076862	0.513861884	0	0	2.528279959	5.276151268	EBP;ADRA2A;SLC6A4
securinine HL60 DOWN	0.124076862	0.513861884	0	0	2.528279959	5.276151268	TBC1D9;IRF8;CBFA2T3
OXYTOCIN BOSS	0.124076862	0.513861884	0	0	2.528279959	5.276151268	EGF;LEP;AVPR1A
Mehp CTD 00000849	0.124076862	0.513861884	0	0	2.528279959	5.276151268	ID1;DHCR24;NFE2L2
diethylstilbestrol CTD 00005818	0.124184712	0.513861884	0	0	1.720669401	3.589290925	BFSP2;DAD1;RPA3;CBFA2T3;NME1;NFE2L2;CKS1B
AGN-PC-0JHFVD BOSS	0.125424454	0.513861884	0	0	1.808410129	3.754352853	CNR2;FN1;CXCR5;EPHB2;MRPL23;PF4V1
formaldehyde BOSS	0.125424454	0.513861884	0	0	1.808410129	3.754352853	CNR2;EGF;FN1;PIK3CD;EPHB2;ALDH7A1
Insulin BOSS	0.125424454	0.513861884	0	0	1.808410129	3.754352853	EGF;LEP;FFAR1;EPHB2;SIRT1;SH2B3
SODIUM BICARBONATE BOSS	0.126017597	0.513861884	0	0	2.141244795	4.435232548	EGF;LEP;SLC4A10;EPHB2
2-Methylcholine CTD 00002006	0.127391527	0.513861884	0	0	1.246430349	2.568257329	PIF1;RTN1;LPAR1;RPS27L;CCNC;ADM;PPM1D;GTF2E1;MRPL54;UQCRH;ANAPC11;APOO;ICT1;TCTEX1D2;PLAGL2;TMEM208;CTSF;SH2B3;ZNF585A;ZNF189;MAP3K1;TSC22D1;GINS3;MTUS1;SIRT1;KBTBD11;MRPL22;SULF2;BOLA3;MAP1B;KCNQ2;TMEM106C;HIST1H4C;CRLF3;HSPA1A;NFE2L2
cyclosporin A BOSS	0.127668289	0.513861884	0	0	1.798595064	3.702083955	MTX1;EGF;FN1;NFATC2;VEGFC;EPHB2
amoxapine	0.127678982	0.513861884	0	0	3.367155979	6.930402061	ADRA2A;SLC6A4
Guanidine hydrochloride	0.127678982	0.513861884	0	0	3.367155979	6.930402061	KCNA2;KCNQ2
pyrantel HL60 DOWN	0.127678982	0.513861884	0	0	3.367155979	6.930402061	NT5DC2;ATP5D
resveratrol PC3 UP	0.127678982	0.513861884	0	0	3.367155979	6.930402061	CCDC85B;HIST1H2AB
tanespimycin SKMEL5 UP	0.127678982	0.513861884	0	0	3.367155979	6.930402061	RGS2;HSPA1A
leflunomide BOSS	0.127678982	0.513861884	0	0	3.367155979	6.930402061	MTX1;NFE2L2
1,2-Benzisothiazol-3(2H)-one CTD 00000812	0.127678982	0.513861884	0	0	3.367155979	6.930402061	E2F1;NFE2L2
MANCOZEB CTD 00000687	0.127678982	0.513861884	0	0	3.367155979	6.930402061	SIRT1;NFE2L2
chelerythrine CTD 00000834	0.127678982	0.513861884	0	0	3.367155979	6.930402061	EGF;FN1
dexverapamil MCF7 DOWN	0.127861401	0.513861884	0	0	1.585966704	3.262029652	WDR47;PLSCR1;YTHDF3;ZNF217;TBC1D9;CCNC;ZBTB11;SAC3D1;HSPA1A
tretinoin HL60 DOWN	0.128027686	0.513861884	0	0	2.490417232	5.119074383	ANKRD28;CCDC85B;MRTO4
136572-09-3 BOSS	0.128027686	0.513861884	0	0	2.490417232	5.119074383	EGF;DPYS;PIK3CD
brefeldin A BOSS	0.128027686	0.513861884	0	0	2.490417232	5.119074383	LEP;KCNJ2;NFE2L2
triclosan CTD 00006933	0.128027686	0.513861884	0	0	2.490417232	5.119074383	CD70;BMP6;NFE2L2
Benz[a]anthracene CTD 00001470	0.128027686	0.513861884	0	0	2.490417232	5.119074383	LGALS1;NEDD9;NFE2L2
thioguanosine PC3 DOWN	0.129056557	0.517205414	0	0	1.921182266	3.933629415	ID1;MRPS12;PIK3R4;CASD1;CRLF3
diazepam BOSS	0.129931529	0.519148613	0	0	1.788884973	3.650662838	EGF;LEP;FN1;ETFB;EPHB2;MRPL23
lanatoside C HL60 DOWN	0.129934583	0.519148613	0	0	1.428051002	2.914258186	TBC1D9;ADM;CNPY2;AMPD3;CBFA2T3;GTF2E1;KBTBD11;BBS10;ICT1;IRF8;PSMG1;ZNF780A;GLUL;ZNF200
mebendazole HL60 DOWN	0.13166705	0.525130604	0	0	1.907925636	3.86827896	TIMM8B;IRF8;SLIRP;ISOC2;HSPA1A
furosemide BOSS	0.132214022	0.525130604	0	0	1.779278181	3.600072777	EGF;LEP;FN1;ANG;AVPR1A;EPHB2
butyric acid BOSS	0.13222713	0.525130604	0	0	2.100628931	4.250064188	HCAR3;EGF;LEP;EPHB2
phenytoin CTD 00006527	0.13222713	0.525130604	0	0	2.100628931	4.250064188	MAP1B;FN1;S100A10;NFE2L2
4-aminopyridine	0.133677823	0.528507682	0	0	3.267955341	6.576180641	KCNA2;KCNQ2
BIRB-796 Kinome Scan	0.133677823	0.528507682	0	0	3.267955341	6.576180641	BLK;EPHB2
primaquine MCF7 UP	0.133677823	0.528507682	0	0	3.267955341	6.576180641	RGS2;ADM
folic acid CTD 00005997	0.134515615	0.531025021	0	0	1.769773048	3.55029745	CCND3;MAP1B;RPA3;ID1;S100A10;TRAIP
hexachlorophene	0.135378463	0.532838331	0	0	2.08089038	4.161116947	PLA2G7;ADRA2A;NFE2L2;SLC6A4
thymidine BOSS	0.135378463	0.532838331	0	0	2.08089038	4.161116947	DTYMK;EGF;FN1;EPHB2
0297417-0002B PC3 DOWN	0.136061266	0.534081899	0	0	2.41798419	4.82303219	E2F1;DNA2;HSPA1A
sanguinarine MCF7 UP	0.136836151	0.534081899	0	0	1.760367969	3.501320927	RGS2;HIST1H1D;ADM;ZNF721;HIST1H1B;HSPA1A
water BOSS	0.136836151	0.534081899	0	0	1.760367969	3.501320927	MAP3K1;EGF;LEP;FN1;PIK3CD;EPHB2
sulforaphane CTD 00000857	0.138560172	0.534081899	0	0	2.061517358	4.074487197	LGALS1;TUBB1;NFE2L2;NME1
11-cis-Retinal BOSS	0.139175469	0.534081899	0	0	1.751061372	3.453127658	MED12;EGF;FN1;MZB1;EPHB2;SIRT1
phenoxybenzamine PC3 UP	0.139639974	0.534081899	0	0	1.869223394	3.679917258	MT1F;HBP1;ADM;ULBP2;HSPA1A
Epirubicin hydrochloride	0.13973896	0.534081899	0	0	3.17442331	6.247198954	PLA2G7;NFE2L2
Dasatinib RBC	0.13973896	0.534081899	0	0	3.17442331	6.247198954	BLK;EPHB2
IKK Inhibitor VII MRC	0.13973896	0.534081899	0	0	3.17442331	6.247198954	EPHB2;HIPK3
ivermectin MCF7 UP	0.13973896	0.534081899	0	0	3.17442331	6.247198954	NEDD9;GTPBP2
trifluoperazine PC3 UP	0.13973896	0.534081899	0	0	3.17442331	6.247198954	SDF2L1;WIPI1
cilostazol BOSS	0.13973896	0.534081899	0	0	3.17442331	6.247198954	ALDH7A1;NFE2L2
chlorpyrifos BOSS	0.13973896	0.534081899	0	0	3.17442331	6.247198954	NHS;NFE2L2
MALEIC HYDRAZIDE BOSS	0.13973896	0.534081899	0	0	3.17442331	6.247198954	FN1;SIRT1
hydrochloric acid CTD 00006115	0.13973896	0.534081899	0	0	3.17442331	6.247198954	VEGFC;GTPBP2
TAXIFOLIN CTD 00000115	0.13973896	0.534081899	0	0	3.17442331	6.247198954	EGF;NFE2L2
Linalool CTD 00000957	0.13973896	0.534081899	0	0	3.17442331	6.247198954	FN1;CTSD
palmitic acid CTD 00007272	0.13973896	0.534081899	0	0	3.17442331	6.247198954	MT1F;ABCG1
emodin TTD 00007826	0.13973896	0.534081899	0	0	3.17442331	6.247198954	PLA2G7;NFE2L2
Rhein TTD 00010611	0.13973896	0.534081899	0	0	3.17442331	6.247198954	PLA2G7;NFE2L2
emodin CTD 00005893	0.141771753	0.540986336	0	0	2.042499804	3.990098705	PPM1D;PLA2G7;CTSD;NFE2L2
0175029-0000 PC3 DOWN	0.141955142	0.540986336	0	0	1.169690345	2.283521156	WDR47;MAML1;TNFAIP2;ADM;RGS2;SNRPD1;FAM174B;HIST1H1D;GLUL;RNF111;ZNF200;TSC22D1;MTUS1;TBC1D9;WIPI1;AMPD3;GTPBP2;CASD1;SIRT1;TRAIP;MZT2B;MED23;PLSCR1;BBS10;DNA2;ZNF710;C17ORF53;KDM3A;RNF38;PIK3R4;LPAR1;NEDD9;TUBD1;ASAP2;ATP5O;PPM1D;GTF2E1;TMEM168;SH3TC2;ICT1;HLX;BNIP1;PLAGL2;SAC3D1;ZNF189;E2F8;SMAD4;HIST1H4K;YTHDF3;KLHL26;GINS3;VEGFC;ZBTB11;SGPP1;SNRK;CCNG2;MFAP3;ID1;ZNF217;HBP1;PSMG1;HIST1H4J;HIS…
1-chloro-2,4-dinitrobenzene CTD 00005848	0.142724337	0.54313397	0	0	1.654283557	3.220625764	RGS2;EGF;F13A1;BMP6;KCNJ2;S100A10;NFE2L2
irinotecan MCF7 UP	0.143431668	0.544156676	0	0	1.368371276	2.657235444	AOC3;TSC22D1;S100A2;MRPS12;ADM;RGS2;PARD6B;MAFB;FDXR;MT1F;PLXNB3;TCEB2;ULBP2;SAC3D1;LGMN;CD320
amikacin PC3 DOWN	0.143611209	0.544156676	0	0	1.541464236	2.991435738	GADD45GIP1;ZNHIT1;HIST1H4K;ID1;MRPS12;HIST1H4J;MRPL23;HIST1H4C;GLUL
mifepristone CTD 00007083	0.143611209	0.544156676	0	0	1.541464236	2.991435738	TSC22D1;MMD;EGF;MAP1B;FZD6;E2F1;F13A1;CXCL5;NFE2L2
digoxigenin HL60 UP	0.144862757	0.546399699	0	0	1.647218585	3.1823744	RGS2;PLAGL2;HIST1H1E;HBP1;HIST1H4J;CALR;ZBTB11
Uranium acetate CTD 00000229	0.144862757	0.546399699	0	0	1.647218585	3.1823744	DTYMK;YTHDF3;FBXL3;HBP1;PSMG1;ASAP2;GLUL
carmustine CTD 00005595	0.145148235	0.546399699	0	0	1.467267026	2.83182499	BLK;CADM1;ATP5D;MT1F;FN1;E2F1;PIK3CD;NDUFC1;DNA2;AVPR1A;NFE2L2
Nilotinib Kinome Scan	0.145858307	0.546399699	0	0	3.086087504	5.941087637	BLK;EPHB2
clenbuterol HL60 UP	0.145858307	0.546399699	0	0	3.086087504	5.941087637	PLSCR1;MAFB
spiperone BOSS	0.145858307	0.546399699	0	0	3.086087504	5.941087637	AVPR1A;NFE2L2
dioxidanide CTD 00006819	0.145858307	0.546399699	0	0	3.086087504	5.941087637	LEP;LPA
EXEMESTANE CTD 00002383	0.145858307	0.546399699	0	0	3.086087504	5.941087637	ADCYAP1R1;NFE2L2
doxorubicin BOSS	0.146304468	0.547294758	0	0	1.723717248	3.313097339	EGF;FN1;ADM;ETFB;EPHB2;SIRT1
ketoconazole CTD 00006190	0.148423777	0.552873336	0	0	2.316879735	4.419873794	WIPI1;PLA2G7;NFE2L2
rottlerin CTD 00003057	0.148423777	0.552873336	0	0	2.316879735	4.419873794	CCND3;PLSCR1;NFE2L2
DMBA CTD 00007046	0.148423777	0.552873336	0	0	2.316879735	4.419873794	RRM2B;STMN3;NFE2L2
URANIUM CTD 00006964	0.151369303	0.555347525	0	0	1.626376916	3.070652822	DTYMK;YTHDF3;FBXL3;HBP1;PSMG1;ASAP2;GLUL
ETHYLENE GLYCOL BOSS	0.15158058	0.555347525	0	0	1.987484737	3.749664062	EGF;FN1;NHS;ETFB
AM580 CTD 00002706	0.15158058	0.555347525	0	0	1.987484737	3.749664062	HLX;FN1;CD300LF;NFE2L2
caffeine CTD 00005556	0.15158058	0.555347525	0	0	1.987484737	3.749664062	DAD1;ANG;ATP5J2;NFE2L2
dihydroergotamine HL60 DOWN	0.151825848	0.555347525	0	0	1.566105465	2.95214193	PRDX4;SDF2L1;SNRPD1;CCDC85B;MRTO4;IRF8;PSMG1;KBTBD11
colchicine	0.152031905	0.555347525	0	0	3.002526606	5.655753918	TUBB1;NFE2L2
Nilotinib FDA	0.152031905	0.555347525	0	0	3.002526606	5.655753918	BLK;EPHB2
hesperidin HL60 UP	0.152031905	0.555347525	0	0	3.002526606	5.655753918	LMAN1;CCNG2
spermidine BOSS	0.152031905	0.555347525	0	0	3.002526606	5.655753918	PLA2G7;SIRT1
geldanamycin BOSS	0.152031905	0.555347525	0	0	3.002526606	5.655753918	EGF;EPHB2
TTNPB CTD 00001809	0.152031905	0.555347525	0	0	3.002526606	5.655753918	CCND3;NFE2L2
usnic acid CTD 00002807	0.152031905	0.555347525	0	0	3.002526606	5.655753918	CCNC;HSPA1A
nevirapine CTD 00007321	0.152031905	0.555347525	0	0	3.002526606	5.655753918	EGF;LEP
CHEMBL332826 TTD 00004878	0.152031905	0.555347525	0	0	3.002526606	5.655753918	PLA2G7;NFE2L2
tanespimycin HL60 UP	0.152623136	0.556737159	0	0	2.285024907	4.295352247	CCNG2;MT1F;HSPA1A
parthenolide PC3 UP	0.153596444	0.559514771	0	0	1.69720594	3.179590769	WDR47;KDM3A;HBP1;ADM;PPM1D;HSPA1A
Bortezomib CTD 00003736	0.154063714	0.560443895	0	0	1.305648706	2.442071027	PNMT;BLK;UFD1L;EGF;ZFAND2A;MRPS12;TUBD1;TBC1D9;ADM;SGPP1;ANAPC11;RECQL4;KATNAL1;RRM2B;RPA3;FAM43A;EPHB2;CTSD;HSPA1A;NFE2L2
monobenzone PC3 DOWN	0.156062496	0.566346501	0	0	1.688547365	3.136474601	GADD45GIP1;LMAN1;CCNG2;ID1;MRPS12;GLUL
Pyrrolidine dithiocarbamate CTD 00001021	0.156197881	0.566346501	0	0	1.796313364	3.335092167	CNR2;EGF;MT1F;FN1;NFE2L2
Panobinostat CTD 00004412	0.156859796	0.566346501	0	0	2.25403102	4.175373576	PNMT;SNRK;SULF2
thioridazine	0.158255916	0.566346501	0	0	2.92336365	5.389343178	ADRA2A;SLC6A4
doxorubicin MCF7 UP	0.158255916	0.566346501	0	0	2.92336365	5.389343178	ULBP2;CD320
Calycosin CTD 00003727	0.158255916	0.566346501	0	0	2.92336365	5.389343178	CCND3;NME1
chlorambucil CTD 00005626	0.158255916	0.566346501	0	0	2.92336365	5.389343178	HIST1H4C;NFE2L2
spiperone CTD 00006773	0.158255916	0.566346501	0	0	2.92336365	5.389343178	AVPR1A;NFE2L2
1,6,7,8,9,11a,12,13,14,14a-Decahydro-1,13-dihydroxy-6-methyl-4H-cyclopent [f]oxacyclotridecin-4-one CTD 00007351	0.158255916	0.566346501	0	0	2.92336365	5.389343178	ATP7A;NFE2L2
oxidopamine CTD 00007130	0.158255916	0.566346501	0	0	2.92336365	5.389343178	SIRT1;NFE2L2
erythromycin CTD 00005916	0.158255916	0.566346501	0	0	2.92336365	5.389343178	WIPI1;NFE2L2
camptothecin CTD 00005566	0.158259643	0.566346501	0	0	1.952416654	3.599315797	LGALS1;FDXR;SIRT1;NFE2L2
temozolomide CTD 00002088	0.15854594	0.566603284	0	0	1.67997581	3.09402974	CADM1;MT1F;FN1;PIK3CD;DNA2;HSPA1A
topotecan CTD 00007293	0.160253242	0.571930826	0	0	1.599385246	2.928474312	RANBP1;CCNG2;TRPC1;MTUS1;ZNF710;PTRF;MPZL2
mesalazine MCF7 DOWN	0.161132584	0.572815128	0	0	2.223863636	4.059724776	ZNF217;ZBTB11;HSPA1A
nitroglycerin BOSS	0.161890212	0.572815128	0	0	1.773248408	3.228796097	MED12;TPPP3;LEP;MZB1;ETFB
clopamide HL60 DOWN	0.162207569	0.572815128	0	0	1.494813171	2.718883495	SDF2L1;NT5DC2;MRPS12;NUDT1;MYL6B;DYNLRB1;SLIRP;RNF111;MRPL22
8-azaguanine PC3 DOWN	0.163564259	0.572815128	0	0	1.663088569	3.011103913	ID1;PIK3R4;DNA2;ASAP2;HSPA1A;E2F8
F0447-0125 PC3 UP	0.164526622	0.572815128	0	0	2.848260333	5.140206679	ADM;HSPA1A
LY-294002 PC3 DOWN	0.164526622	0.572815128	0	0	2.848260333	5.140206679	MRPS12;HSPA1A
asparagine BOSS	0.164526622	0.572815128	0	0	2.848260333	5.140206679	EGF;LGMN
PRAVASTATIN SODIUM BOSS	0.164526622	0.572815128	0	0	2.848260333	5.140206679	LEP;PLA2G7
arsenite BOSS	0.164526622	0.572815128	0	0	2.848260333	5.140206679	MMD;EPHB2
riboflavin BOSS	0.164526622	0.572815128	0	0	2.848260333	5.140206679	ETFB;RNASE1
Dehydroepiandrosterone CTD 00005761	0.164526622	0.572815128	0	0	2.848260333	5.140206679	DHCR24;SIRT1
linolenic acid CTD 00007213	0.164526622	0.572815128	0	0	2.848260333	5.140206679	FFAR1;NFE2L2
spiperone TTD 00011044	0.164526622	0.572815128	0	0	2.848260333	5.140206679	AVPR1A;NFE2L2
CP466722 LINCS	0.165045633	0.572815128	0	0	1.918557815	3.456345753	BLK;PIK3CD;HIPK3;MYLK
dimethyl sulfoxide CTD 00005842	0.166098755	0.572815128	0	0	1.654770348	2.970598647	LGALS1;NUDT1;HIST1H1D;AURKAIP1;ATP5J2;NFE2L2
Pirinixic acid CTD 00000280	0.166783544	0.572815128	0	0	1.228438568	2.200205282	WDR47;RNASEL;ABCD2;RTN1;MAML2;SLC35F3;MAML1;ZFAND2A;STMN3;CXCL5;PRKAR2B;HLX;ZNF624;SH2B3;TRPC6;CD70;TTC7B;RNASE1;CBFA2T3;TPPP3;MAFB;ARMC3;ID1;ZNF615;IRF8;HBP1;ZNF710;SEC24D;ALDH7A1;ABCG1
arsenite CTD 00000779	0.16835058	0.572815128	0	0	1.235771889	2.201783043	ZNF132;SLC35F3;PLAGL2;FAM43A;EPHB2;GPC6;SH2B3;PF4V1;S100A10;ZNF781;HIST1H4K;TSC22D1;BTN1A1;ZBTB32;NFATC2;AVPR1A;BMP6;EDAR;MAFB;BOLA3;LEP;KCNQ2;NOXA1;LRRN1;COL9A2;CD320;HSPA1A;NFE2L2
2,2',4,4',5,5'-Hexachlorobiphenyl CTD 00000731	0.168649885	0.572815128	0	0	1.64653408	2.930716068	MESP1;DTYMK;MT1F;CXCL5;HIST1H1B;SLC6A4
lobeline HL60 DOWN	0.169620861	0.572815128	0	0	1.217744672	2.160509884	KDM3A;MRPS12;PIK3R4;ADM;CKS1B;LMAN1;TMEM168;PRDX4;SNRPD1;SEC61G;NT5DC2;GLUL;RNF111;SMAD4;NDUFA6;CADM1;TSC22D1;YTHDF3;FN1;CNPY2;GTPBP2;MRPL23;MRPL22;SNRK;APITD1;UQCRQ;CCNG2;CALR;DYNLRB1;SLIRP;CRLF3;NFE2L2
dinoprost HL60 UP	0.169781875	0.572815128	0	0	2.165879575	3.840625926	PLSCR1;WIPI1;GLUL
withaferin A PC3 UP	0.169781875	0.572815128	0	0	2.165879575	3.840625926	ADM;ULBP2;HSPA1A
haloperidol BOSS	0.169781875	0.572815128	0	0	2.165879575	3.840625926	EGF;ANG;EPHB2
STOCK1N-35215 MCF7 DOWN	0.170840417	0.572815128	0	0	2.776912181	4.906874331	DNA2;E2F8
Aziridine BOSS	0.170840417	0.572815128	0	0	2.776912181	4.906874331	EGF;RNASE1
Enalapril maleate BOSS	0.170840417	0.572815128	0	0	2.776912181	4.906874331	LEP;FN1
benzethonium chloride CTD 00005485	0.170840417	0.572815128	0	0	2.776912181	4.906874331	PLA2G7;NFE2L2
alsterpaullone MCF7 UP	0.171681988	0.572815128	0	0	1.566865162	2.760991	S100A2;HCFC1R1;FDXR;FN1;TCEB2;NPM3;HIST1H2AB
curcumin BOSS	0.174009592	0.572815128	0	0	1.560517241	2.728790449	EGF;LEP;FN1;AVPR1A;EPHB2;SIRT1;NFE2L2
hyoscyamine HL60 DOWN	0.174156055	0.572815128	0	0	2.138002622	3.736808493	NT5DC2;ATP5D;PIK3R4
nicotinamide BOSS	0.174156055	0.572815128	0	0	2.138002622	3.736808493	EGF;LEP;SIRT1
2'-Deoxy cyclic AMP BOSS	0.174156055	0.572815128	0	0	2.138002622	3.736808493	EGF;LEP;ALDH7A1
Bathocuproine disulfonate CTD 00001350	0.174156055	0.572815128	0	0	2.138002622	3.736808493	MT1F;ATP7A;NFE2L2
mitoxantrone MCF7 DOWN	0.175634576	0.572815128	0	0	1.382104535	2.403963134	MED23;SNRK;TSC22D1;HIST1H1D;TUBD1;PLAGL2;ZNF217;HIST1H1E;SIRT1;HSPA1A;ZNF200;E2F8
DL-METHIONINE BOSS	0.176476958	0.572815128	0	0	1.718077601	2.980117207	VSIG2;LEP;CNPY2;MRPL23;SIRT1
FLUPHENAZINE	0.177193811	0.572815128	0	0	2.709044428	4.688031635	ADRA2A;SLC6A4
clioquinol BOSS	0.177193811	0.572815128	0	0	2.709044428	4.688031635	PLA2G7;NFE2L2
GNF-Pf-4325 BOSS	0.177193811	0.572815128	0	0	2.709044428	4.688031635	EPHB2;NFE2L2
Acteoside CTD 00002463	0.177193811	0.572815128	0	0	2.709044428	4.688031635	CCND3;E2F1
clomipramine CTD 00005687	0.177193811	0.572815128	0	0	2.709044428	4.688031635	WIPI1;SLC6A4
PURPURIN CTD 00003820	0.177193811	0.572815128	0	0	2.709044428	4.688031635	PLA2G7;NFE2L2
Telmisartan CTD 00003021	0.177193811	0.572815128	0	0	2.709044428	4.688031635	ABCG1;NFE2L2
astemizole CTD 00007123	0.177193811	0.572815128	0	0	2.709044428	4.688031635	KCNQ2;AVPR1A
clioquinol TTD 00007229	0.177193811	0.572815128	0	0	2.709044428	4.688031635	PLA2G7;NFE2L2
Silica CTD 00006678	0.177949591	0.572815128	0	0	1.274582718	2.200254743	CCR1;AOC3;GALNT12;CD70;EBI3;TNFAIP2;NFATC2;VEGFC;DHCR24;ELOVL7;HIPK3;CXCL5;VIL1;LEP;E2F1;HIST1H1E;FAM19A5;HIST1H2AB;NFE2L2;E2F8
(5-methyl-3-(morpholinomethyl)-2,3-dihydro-[1,4]oxazino[2,3,4-hi]indol-6-yl)(naphthalen-1-yl)methanone CTD 00002747	0.178852765	0.572815128	0	0	5.546610169	9.546783018	CNR2
octopamine CTD 00006425	0.178852765	0.572815128	0	0	5.546610169	9.546783018	SLC6A4
5-Amino-2-methylphenol CTD 00004911	0.178852765	0.572815128	0	0	5.546610169	9.546783018	NFE2L2
phosalone CTD 00000106	0.178852765	0.572815128	0	0	5.546610169	9.546783018	NFE2L2
brimonidine CTD 00000810	0.178852765	0.572815128	0	0	5.546610169	9.546783018	ADRA2A
glutaraldehyde CTD 00006033	0.178852765	0.572815128	0	0	5.546610169	9.546783018	NFE2L2
Cadmium telluride CTD 00001337	0.178852765	0.572815128	0	0	5.546610169	9.546783018	NFE2L2
streptonigrin CTD 00006785	0.178852765	0.572815128	0	0	5.546610169	9.546783018	NFE2L2
Cortisol succinate CTD 00000336	0.178852765	0.572815128	0	0	5.546610169	9.546783018	NFE2L2
2,4-dinitrophenol CTD 00007267	0.178852765	0.572815128	0	0	5.546610169	9.546783018	NFE2L2
Triciribine CTD 00001109	0.178852765	0.572815128	0	0	5.546610169	9.546783018	NFE2L2
TRIPHENYL PHOSPHATE CTD 00000228	0.178852765	0.572815128	0	0	5.546610169	9.546783018	NFE2L2
ML-9 CTD 00002377	0.178852765	0.572815128	0	0	5.546610169	9.546783018	MYLK
buspirone CTD 00005542	0.178852765	0.572815128	0	0	5.546610169	9.546783018	NFE2L2
Bisphenol AF CTD 00005240	0.178852765	0.572815128	0	0	5.546610169	9.546783018	NFE2L2
2-Ethylhexyl 2-cyano-3,3-diphenylacrylate CTD 00003128	0.178852765	0.572815128	0	0	5.546610169	9.546783018	NFE2L2
2-Propenamide, 2-cyano-3-(3,4-dihydroxy-5-nitrophenyl)-N,N-diethyl- CTD 00002756	0.178852765	0.572815128	0	0	5.546610169	9.546783018	NFE2L2
Fingolimod CTD 00003287	0.178852765	0.572815128	0	0	5.546610169	9.546783018	CCNG2
ramipril CTD 00007148	0.178852765	0.572815128	0	0	5.546610169	9.546783018	LEP
Bosentan CTD 00003071	0.178852765	0.572815128	0	0	5.546610169	9.546783018	FN1
propyl gallate CTD 00006637	0.178852765	0.572815128	0	0	5.546610169	9.546783018	NFE2L2
phenoxybenzamine CTD 00006514	0.178852765	0.572815128	0	0	5.546610169	9.546783018	NFE2L2
Cyprodinil CTD 00003503	0.178852765	0.572815128	0	0	5.546610169	9.546783018	NFE2L2
15(S)-HETE-d8 CTD 00001221	0.178852765	0.572815128	0	0	5.546610169	9.546783018	EGF
DAZOMET CTD 00000672	0.178852765	0.572815128	0	0	5.546610169	9.546783018	NFE2L2
Vatalanib succinate TTD 00011775	0.178852765	0.572815128	0	0	5.546610169	9.546783018	NFE2L2
BP 897 TTD 00002536	0.178852765	0.572815128	0	0	5.546610169	9.546783018	ADRA2A
Honokiol TTD 00008450	0.178852765	0.572815128	0	0	5.546610169	9.546783018	CNR2
mebendazole TTD 00009145	0.178852765	0.572815128	0	0	5.546610169	9.546783018	NFE2L2
formononetin TTD 00008100	0.178852765	0.572815128	0	0	5.546610169	9.546783018	NFE2L2
2'-Hydroxychalcone TTD 00000428	0.178852765	0.572815128	0	0	5.546610169	9.546783018	NFE2L2
testosterone TTD 00011400	0.178852765	0.572815128	0	0	5.546610169	9.546783018	NFE2L2
Medroxyprogesterone acetate TTD 00009170	0.178852765	0.572815128	0	0	5.546610169	9.546783018	NFE2L2
Acitretin TTD 00001573	0.178852765	0.572815128	0	0	5.546610169	9.546783018	PLA2G7
ergocalciferol TTD 00007877	0.178852765	0.572815128	0	0	5.546610169	9.546783018	NFE2L2
Gefitinib TTD 00008188	0.178852765	0.572815128	0	0	5.546610169	9.546783018	NFE2L2
orlistat TTD 00009937	0.178852765	0.572815128	0	0	5.546610169	9.546783018	PLA2G7
p-benzoquinone TTD 00009995	0.178852765	0.572815128	0	0	5.546610169	9.546783018	NFE2L2
nilutamide TTD 00009675	0.178852765	0.572815128	0	0	5.546610169	9.546783018	NFE2L2
METOPRINE TTD 00009281	0.178852765	0.572815128	0	0	5.546610169	9.546783018	NFE2L2
podophyllotoxin HL60 UP	0.178936948	0.572815128	0	0	1.496779684	2.5755414	PLSCR1;RGS2;CCNG2;RNF38;TBC1D9;HBP1;WIPI1;SH2B3
benserazide PC3 DOWN	0.182450054	0.576596857	0	0	1.838807657	3.128324526	LMAN1;ID1;MRPS12;GLUL
Staurosporine MRC	0.182997718	0.576596857	0	0	2.084339489	3.539795395	EPHB2;HIPK3;MYLK
Vorinostat BOSS	0.182997718	0.576596857	0	0	2.084339489	3.539795395	EGF;EPHB2;NFE2L2
clioquinol CTD 00006162	0.182997718	0.576596857	0	0	2.084339489	3.539795395	FN1;PLA2G7;NFE2L2
2-deoxy-D-glucose MCF7 UP	0.183583422	0.576596857	0	0	2.644408472	4.482500045	CALR;SEC24D
isoflupredone PC3 UP	0.183583422	0.576596857	0	0	2.644408472	4.482500045	MT1F;CXCL5
mepacrine HL60 UP	0.183583422	0.576596857	0	0	2.644408472	4.482500045	KDM3A;RGS2
mycophenolic acid MCF7 UP	0.183583422	0.576596857	0	0	2.644408472	4.482500045	FDXR;ULBP2
atenolol CTD 00005448	0.183583422	0.576596857	0	0	2.644408472	4.482500045	KCNJ2;ADRA2A
mitomycin C CTD 00007136	0.185480006	0.576596857	0	0	1.481631832	2.496265439	EGF;E2F1;NEDD9;HBP1;WIPI1;CXCL5;S100A10;ZNF200
ascorbic acid CTD 00005445	0.185849253	0.576596857	0	0	1.529524453	2.573913424	CTSO;LGALS1;FN1;CXCR5;NME1;HSPA1A;NFE2L2
pregnenolone PC3 UP	0.189538236	0.576596857	0	0	1.37967076	2.294619432	BLK;BFSP2;ACOXL;PARD6B;MAP3K1;LEP;COL4A3;STMN3;F13A1;CALR;LILRP2
caffeine BOSS	0.18957612	0.576596857	0	0	1.808723044	3.007842482	LEP;EPHB2;ALDH7A1;NFE2L2
Fulvestrant CTD 00002740	0.189898658	0.576596857	0	0	1.471699908	2.444883145	EGF;E2F1;TCEB2;ZNF217;PPM1D;CTSD;NME1;NFE2L2
Vinblastine sulfate	0.190005974	0.576596857	0	0	2.582778839	4.289220209	TUBB1;NFE2L2
AS601245 LINCS	0.190005974	0.576596857	0	0	2.582778839	4.289220209	SNRK;HIPK3
GSK461364 LINCS	0.190005974	0.576596857	0	0	2.582778839	4.289220209	MAP3K1;PIK3CD
5707885 PC3 UP	0.190005974	0.576596857	0	0	2.582778839	4.289220209	CCNG2;WIPI1
LY-294002 PC3 UP	0.190005974	0.576596857	0	0	2.582778839	4.289220209	CCNG2;HBP1
metoprolol HL60 UP	0.190005974	0.576596857	0	0	2.582778839	4.289220209	FN1;VSIG4
promethazine PC3 DOWN	0.190005974	0.576596857	0	0	2.582778839	4.289220209	MRPS12;ID1
strophanthidin MCF7 UP	0.190005974	0.576596857	0	0	2.582778839	4.289220209	ADM;SGPP1
thiostrepton PC3 UP	0.190005974	0.576596857	0	0	2.582778839	4.289220209	ADM;HSPA1A
Toluidine Blue O BOSS	0.190005974	0.576596857	0	0	2.582778839	4.289220209	FN1;NFE2L2
Acridine orange BOSS	0.190005974	0.576596857	0	0	2.582778839	4.289220209	EGF;EPHB2
Tarichatoxin BOSS	0.190005974	0.576596857	0	0	2.582778839	4.289220209	COL9A2;MYLK
nelfinavir CTD 00007329	0.190005974	0.576596857	0	0	2.582778839	4.289220209	CCND3;LEP
STYRENE CTD 00001125	0.190005974	0.576596857	0	0	2.582778839	4.289220209	CCR1;HSPA1A
resveratrol TTD 00010551	0.190005974	0.576596857	0	0	2.582778839	4.289220209	SIRT1;NFE2L2
Idocyklin BOSS	0.191956173	0.576596857	0	0	2.033294069	3.355927867	EGF;FN1;EPHB2
Isoflavone BOSS	0.191956173	0.576596857	0	0	2.033294069	3.355927867	EGF;LEP;EPHB2
0179445-0000 MCF7 DOWN	0.193160934	0.576596857	0	0	1.25661256	2.066162056	KLHL26;MRPS12;MTUS1;NEDD9;TUBD1;WIPI1;ASAP2;GTPBP2;SIRT1;CBFA2T3;BBS10;PER3;HBP1;DNA2;CRLF3;ABCG1;HSPA1A;ZNF200;ZNF189;E2F8
Dinoprostone CTD 00007049	0.193172155	0.576596857	0	0	1.794044665	2.949720681	EGF;VEGFC;ADM;SIRT1
2-Aminobiphenyl CTD 00000776	0.193436128	0.576596857	0	0	5.042116076	8.283228157	NFE2L2
4-Cumylphenol CTD 00004651	0.193436128	0.576596857	0	0	5.042116076	8.283228157	NFE2L2
Difenoconazole CTD 00003609	0.193436128	0.576596857	0	0	5.042116076	8.283228157	NFE2L2
pepstatin CTD 00001504	0.193436128	0.576596857	0	0	5.042116076	8.283228157	CTSD
BAPTA CTD 00001204	0.193436128	0.576596857	0	0	5.042116076	8.283228157	NFE2L2
Thymoquinone CTD 00000119	0.193436128	0.576596857	0	0	5.042116076	8.283228157	NFE2L2
mycophenolate mofetil CTD 00002572	0.193436128	0.576596857	0	0	5.042116076	8.283228157	NFE2L2
Cerebrosterol CTD 00001995	0.193436128	0.576596857	0	0	5.042116076	8.283228157	ABCG1
metolachlor CTD 00002221	0.193436128	0.576596857	0	0	5.042116076	8.283228157	NFE2L2
MIGLITOL CTD 00002031	0.193436128	0.576596857	0	0	5.042116076	8.283228157	S100A10
diflunisal CTD 00005819	0.193436128	0.576596857	0	0	5.042116076	8.283228157	NFE2L2
nilutamide CTD 00001040	0.193436128	0.576596857	0	0	5.042116076	8.283228157	NFE2L2
dioxocerium CTD 00001451	0.193436128	0.576596857	0	0	5.042116076	8.283228157	NFE2L2
2-NAPHTHOL CTD 00001340	0.193436128	0.576596857	0	0	5.042116076	8.283228157	NFE2L2
2'-Hydroxychalcone CTD 00000681	0.193436128	0.576596857	0	0	5.042116076	8.283228157	NFE2L2
BENZIDINE CTD 00001406	0.193436128	0.576596857	0	0	5.042116076	8.283228157	NFE2L2
Oxibendazole CTD 00000598	0.193436128	0.576596857	0	0	5.042116076	8.283228157	NFE2L2
126643-37-6 CTD 00002813	0.193436128	0.576596857	0	0	5.042116076	8.283228157	TRPC6
Carbendazim CTD 00000305	0.193436128	0.576596857	0	0	5.042116076	8.283228157	NFE2L2
Cladribine TTD 00007218	0.193436128	0.576596857	0	0	5.042116076	8.283228157	NFE2L2
Erlotinib TTD 00007882	0.193436128	0.576596857	0	0	5.042116076	8.283228157	NFE2L2
{5-fluoro-2-methyl-1-[4-(methylsulfinyl)benzylidene]-1h-inden-3-yl}acetic acid TTD 00011971	0.193436128	0.576596857	0	0	5.042116076	8.283228157	NFE2L2
beclomethasone TTD 00002323	0.193436128	0.576596857	0	0	5.042116076	8.283228157	NFE2L2
dienestrol TTD 00007567	0.193436128	0.576596857	0	0	5.042116076	8.283228157	NFE2L2
Ro-4396686 TTD 00010666	0.193436128	0.576596857	0	0	5.042116076	8.283228157	PRKAR2B
1,4-Dimethoxyanthracene TTD 00000189	0.193436128	0.576596857	0	0	5.042116076	8.283228157	NFE2L2
mestranol TTD 00009212	0.193436128	0.576596857	0	0	5.042116076	8.283228157	NFE2L2
troglitazone TTD 00011580	0.193436128	0.576596857	0	0	5.042116076	8.283228157	NFE2L2
lycorine HL60 DOWN	0.196029716	0.579399051	0	0	1.26121985	2.055143899	FKBP11;CADM1;PIK3CD;TBC1D9;ADM;DHCR24;AMPD3;CBFA2T3;KBTBD11;RECQL4;CCND3;PRKAR2B;CCDC85B;NT5DC2;TMEM106C;IRF8;SNRPF;SAC3D1;HSPA1A
colchicine SKMEL5 UP	0.196458298	0.579399051	0	0	2.523950554	4.107237591	RANBP1;RGS2
geldanamycin PC3 UP	0.196458298	0.579399051	0	0	2.523950554	4.107237591	SDF2L1;HSPA1A
ETHACRYNIC ACID CTD 00005929	0.196458298	0.579399051	0	0	2.523950554	4.107237591	FN1;NFE2L2
clotrimazole TTD 00007242	0.196458298	0.579399051	0	0	2.523950554	4.107237591	CFL1;NFE2L2
GSK1059615 LINCS	0.196476371	0.579399051	0	0	2.008693866	3.268572983	PIK3CD;HIPK3;MYLK
rifabutin PC3 DOWN	0.196476371	0.579399051	0	0	2.008693866	3.268572983	LPAR1;VEGFC;CASD1
Vincristine sulfate BOSS	0.196476371	0.579399051	0	0	2.008693866	3.268572983	MTX1;ADM;ETFB
NADP(+) BOSS	0.196476371	0.579399051	0	0	2.008693866	3.268572983	LEP;FN1;SIRT1
rosiglitazone BOSS	0.196789454	0.579399051	0	0	1.77960114	2.892956772	LEP;FN1;ETFB;EPHB2
trichostatin A BOSS	0.196789454	0.579399051	0	0	1.77960114	2.892956772	EGF;FN1;EPHB2;SIRT1
parthenolide PC3 DOWN	0.197691434	0.580749415	0	0	1.646322908	2.668768258	RGS2;TMEM168;TSC22D1;MT1F;E2F8
MG-132 CTD 00002789	0.197691434	0.580749415	0	0	1.646322908	2.668768258	CNR2;CFL1;FN1;E2F1;NFE2L2
progesterone BOSS	0.20048749	0.580749415	0	0	1.553674952	2.496760971	EGF;LEP;FN1;ETFB;EPHB2;NFE2L2
Pioglitazone BOSS	0.201022391	0.580749415	0	0	1.984679383	3.184098492	LEP;FN1;EPHB2
clozapine	0.202937325	0.580749415	0	0	2.467736859	3.935690101	ADRA2A;SLC6A4
benzbromarone HL60 UP	0.202937325	0.580749415	0	0	2.467736859	3.935690101	LMAN1;CCNG2
FURA-2 BOSS	0.202937325	0.580749415	0	0	2.467736859	3.935690101	TRPC6;EPHB2
tetracycline CTD 00006851	0.202937325	0.580749415	0	0	2.467736859	3.935690101	WIPI1;PLA2G7
Erlotinib CTD 00003738	0.202937325	0.580749415	0	0	2.467736859	3.935690101	EGF;NFE2L2
NSC25485 CTD 00006443	0.204085626	0.580749415	0	0	1.75139646	2.783346646	LGALS1;RPA3;CNPY2;NFE2L2
GW-8510 PC3 UP	0.205593127	0.580749415	0	0	1.961229947	3.102383704	HCFC1R1;TCEB2;HIST1H2AB
ANTIMONY POTASSIUM TARTRATE CTD 00005425	0.205593127	0.580749415	0	0	1.961229947	3.102383704	ADM;HIST1H4C;NFE2L2
palmitic acid BOSS	0.207042444	0.580749415	0	0	1.617358804	2.547067534	EGF;LEP;FFAR1;EPHB2;SIRT1
Quinizarin CTD 00001664	0.207761212	0.580749415	0	0	4.621704331	7.262388488	NFE2L2
Diacerein CTD 00001185	0.207761212	0.580749415	0	0	4.621704331	7.262388488	NFE2L2
roxarsone CTD 00006708	0.207761212	0.580749415	0	0	4.621704331	7.262388488	LEP
nabumetone CTD 00001691	0.207761212	0.580749415	0	0	4.621704331	7.262388488	NFE2L2
3,3'-DICHLOROBENZIDINE CTD 00007031	0.207761212	0.580749415	0	0	4.621704331	7.262388488	NFE2L2
diarylpropionitrile CTD 00004308	0.207761212	0.580749415	0	0	4.621704331	7.262388488	DHCR24
Valstar CTD 00000829	0.207761212	0.580749415	0	0	4.621704331	7.262388488	NFE2L2
ADAPALENE CTD 00002588	0.207761212	0.580749415	0	0	4.621704331	7.262388488	NFE2L2
cccp CTD 00005589	0.207761212	0.580749415	0	0	4.621704331	7.262388488	LEP
dextroamphetamine CTD 00005780	0.207761212	0.580749415	0	0	4.621704331	7.262388488	SLC6A4
DMAT CTD 00004349	0.207761212	0.580749415	0	0	4.621704331	7.262388488	NFE2L2
Trabectedin CTD 00003298	0.207761212	0.580749415	0	0	4.621704331	7.262388488	E2F1
2,4,6-tribromophenol CTD 00000150	0.207761212	0.580749415	0	0	4.621704331	7.262388488	NFE2L2
GOLD CTD 00006047	0.207761212	0.580749415	0	0	4.621704331	7.262388488	NFE2L2
meloxicam CTD 00002644	0.207761212	0.580749415	0	0	4.621704331	7.262388488	NFE2L2
IMD-0354 CTD 00004363	0.207761212	0.580749415	0	0	4.621704331	7.262388488	ZFAND2A
amlexanox CTD 00002035	0.207761212	0.580749415	0	0	4.621704331	7.262388488	NFE2L2
N,N-Dimethyl-4-nitrosoaniline CTD 00000422	0.207761212	0.580749415	0	0	4.621704331	7.262388488	NFE2L2
2-Phenylphenol CTD 00000139	0.207761212	0.580749415	0	0	4.621704331	7.262388488	NFE2L2
Penconazole CTD 00003093	0.207761212	0.580749415	0	0	4.621704331	7.262388488	NFE2L2
8-HYDROXYQUINOLINE TTD 00001331	0.207761212	0.580749415	0	0	4.621704331	7.262388488	NFE2L2
fenofibrate TTD 00008002	0.207761212	0.580749415	0	0	4.621704331	7.262388488	CFL1
Dexbudesonide TTD 00007528	0.207761212	0.580749415	0	0	4.621704331	7.262388488	NFE2L2
flutamide TTD 00008081	0.207761212	0.580749415	0	0	4.621704331	7.262388488	NFE2L2
4-Hexylresorcinol TTD 00000977	0.207761212	0.580749415	0	0	4.621704331	7.262388488	NFE2L2
Cytomel TTD 00007391	0.207761212	0.580749415	0	0	4.621704331	7.262388488	NFE2L2
Verbascoside TTD 00011792	0.207761212	0.580749415	0	0	4.621704331	7.262388488	PLA2G7
PD 169316 TTD 00010067	0.207761212	0.580749415	0	0	4.621704331	7.262388488	NFE2L2
GBR 12909 dihydrochloride TTD 00008176	0.207761212	0.580749415	0	0	4.621704331	7.262388488	SLC6A4
FLAVONE TTD 00008046	0.207761212	0.580749415	0	0	4.621704331	7.262388488	NFE2L2
thiostrepton HL60 UP	0.207763388	0.580749415	0	0	1.737624644	2.730425875	SDF2L1;ZNF10;SEC24D;HSPA1A
thimerosal CTD 00006868	0.207763388	0.580749415	0	0	1.737624644	2.730425875	MAFB;TMOD2;NFE2L2;HSPA1A
Crystal violet	0.209440084	0.580749415	0	0	2.413967237	3.773797414	ADRA2A;NFE2L2
AZD-9291 LINCS	0.209440084	0.580749415	0	0	2.413967237	3.773797414	BLK;MYLK
RO-3306 LINCS	0.209440084	0.580749415	0	0	2.413967237	3.773797414	HIPK3;MYLK
diltiazem PC3 UP	0.209440084	0.580749415	0	0	2.413967237	3.773797414	EBP;CALR
pizotifen PC3 UP	0.209440084	0.580749415	0	0	2.413967237	3.773797414	SDF2L1;WIPI1
thioguanosine PC3 UP	0.209440084	0.580749415	0	0	2.413967237	3.773797414	AOC3;PLAGL2
Sildenafil citrate BOSS	0.209440084	0.580749415	0	0	2.413967237	3.773797414	TRPC6;ALDH7A1
AMILORIDE CTD 00005369	0.209440084	0.580749415	0	0	2.413967237	3.773797414	TRPC1;DYSF
prednisolone CTD 00006605	0.209440084	0.580749415	0	0	2.413967237	3.773797414	CCNG2;NFE2L2
2-Mercaptobenzothiazole CTD 00000240	0.209440084	0.580749415	0	0	2.413967237	3.773797414	AMPD3;NFE2L2
sulpiride PC3 DOWN	0.20956236	0.580749415	0	0	1.296489206	2.026067663	WDR47;SMAD4;HIST1H4K;FZD6;TBC1D9;CASD1;SGPP1;TMEM168;EBP;SNRPD1;DSG2;HIST1H4J;HIST1H4C;E2F8
metoclopramide HL60 DOWN	0.210187479	0.581261918	0	0	1.938325846	3.023314186	SDF2L1;ZNF721;GLUL
Pingyangmycin CTD 00001211	0.210187479	0.581261918	0	0	1.938325846	3.023314186	TSC22D1;DHCR24;CASD1
tacrolimus BOSS	0.211460195	0.583236745	0	0	1.724066344	2.678713775	MTX1;EGF;NFATC2;EPHB2
isoproterenol BOSS	0.211460195	0.583236745	0	0	1.724066344	2.678713775	LEP;EPHB2;ALDH7A1;KCNJ2
resveratrol BOSS	0.211564105	0.583236745	0	0	1.524983318	2.368645613	EGF;LEP;FN1;EPHB2;SIRT1;NFE2L2
dUTP BOSS	0.213356227	0.586341097	0	0	1.598604269	2.469511222	EGF;LEP;FN1;MZB1;EPHB2
GEMCITABINE HYDROCHLORIDE BOSS	0.213356227	0.586341097	0	0	1.598604269	2.469511222	SMAD4;EGF;DPYS;ETFB;EPHB2
O,P'-DDT CTD 00000838	0.213356227	0.586341097	0	0	1.598604269	2.469511222	TSC22D1;BNIP1;CTSD;NFE2L2;NME1
vorinostat HL60 DOWN	0.213630688	0.586485081	0	0	1.305045437	2.014346128	CCR1;NDUFA6;GINS3;PIK3CD;ADM;AMPD3;CASD1;CBFA2T3;KBTBD11;MED12;HLX;ZNF217;E2F8
LY-333531 Kinome Scan	0.215963702	0.586869591	0	0	2.362485685	3.620851716	HIPK3;MYLK
Platelet activating factor BOSS	0.215963702	0.586869591	0	0	2.362485685	3.620851716	EGF;PLA2G7
Zebularine CTD 00000459	0.215963702	0.586869591	0	0	2.362485685	3.620851716	WDR47;RRM2B
epinephrine CTD 00005907	0.215963702	0.586869591	0	0	2.362485685	3.620851716	ADRA2A;NFE2L2
Resveratrol-13C6 TTD 00010554	0.215963702	0.586869591	0	0	2.362485685	3.620851716	SIRT1;NFE2L2
9001-31-4 BOSS	0.218908727	0.586869591	0	0	1.697570736	2.578780395	EGF;FN1;EPHB2;PF4V1
L-carnitine BOSS	0.219442689	0.586869591	0	0	1.894079287	2.872682206	LEP;ETFB;SIRT1
Chlorophenothane CTD 00005755	0.219442689	0.586869591	0	0	1.894079287	2.872682206	FN1;CTSD;NFE2L2
fenofibrate CTD 00006620	0.219442689	0.586869591	0	0	1.894079287	2.872682206	SMAD4;CFL1;PLA2G7
folic acid BOSS	0.219730713	0.586869591	0	0	1.580275974	2.394675172	MTX1;MMD;EGF;LEP;SIRT1
hydrogen sulfide BOSS	0.219730713	0.586869591	0	0	1.580275974	2.394675172	VSIG2;LEP;FN1;EPHB2;SIRT1
nocodazole HL60 UP	0.219830292	0.586869591	0	0	1.377826653	2.087268815	PLSCR1;RGS2;SMAD4;MAFB;CCNG2;RNF38;WIPI1;SH2B3;E2F8
ILOPROST CTD 00007112	0.221832577	0.586869591	0	0	4.265971317	6.423837572	ID1
chlorcyclizine CTD 00003029	0.221832577	0.586869591	0	0	4.265971317	6.423837572	WIPI1
methylglyoxal CTD 00006677	0.221832577	0.586869591	0	0	4.265971317	6.423837572	NFE2L2
benzyl isothiocyanate CTD 00001509	0.221832577	0.586869591	0	0	4.265971317	6.423837572	NFE2L2
5630-53-5 CTD 00001286	0.221832577	0.586869591	0	0	4.265971317	6.423837572	NFE2L2
mestranol CTD 00006278	0.221832577	0.586869591	0	0	4.265971317	6.423837572	NFE2L2
Alternariol CTD 00000202	0.221832577	0.586869591	0	0	4.265971317	6.423837572	NFE2L2
indinavir CTD 00007291	0.221832577	0.586869591	0	0	4.265971317	6.423837572	LEP
NS 1619 CTD 00003078	0.221832577	0.586869591	0	0	4.265971317	6.423837572	NFE2L2
alachlor CTD 00000004	0.221832577	0.586869591	0	0	4.265971317	6.423837572	NFE2L2
NSC267099 CTD 00001568	0.221832577	0.586869591	0	0	4.265971317	6.423837572	NFE2L2
bumetanide CTD 00005535	0.221832577	0.586869591	0	0	4.265971317	6.423837572	NFE2L2
THALLIUM CTD 00006859	0.221832577	0.586869591	0	0	4.265971317	6.423837572	KCNQ2
oxymetazoline CTD 00006455	0.221832577	0.586869591	0	0	4.265971317	6.423837572	ADRA2A
7-ACA CTD 00001461	0.221832577	0.586869591	0	0	4.265971317	6.423837572	AMPD3
papaverine TTD 00010035	0.221832577	0.586869591	0	0	4.265971317	6.423837572	NFE2L2
Lithocholate TTD 00009000	0.221832577	0.586869591	0	0	4.265971317	6.423837572	NFE2L2
Valstar TTD 00011761	0.221832577	0.586869591	0	0	4.265971317	6.423837572	NFE2L2
Flufenamic acid-(benzoic ring-13C6) TTD 00008058	0.221832577	0.586869591	0	0	4.265971317	6.423837572	NFE2L2
chlorpromazine	0.222505399	0.586869591	0	0	2.313149197	3.476209664	ADRA2A;SLC6A4
Cabozantinib FDA	0.222505399	0.586869591	0	0	2.313149197	3.476209664	BLK;EPHB2
PNU-0293363 MCF7 DOWN	0.222505399	0.586869591	0	0	2.313149197	3.476209664	MZT2B;HIST1H1D
STOCK1N-35696 MCF7 UP	0.222505399	0.586869591	0	0	2.313149197	3.476209664	FDXR;HSPA1A
methacholine BOSS	0.222505399	0.586869591	0	0	2.313149197	3.476209664	LEP;FN1
D-Penicillamine CTD 00006475	0.222505399	0.586869591	0	0	2.313149197	3.476209664	ATP7A;HSPA1A
Dasatinib TTD 00007441	0.222505399	0.586869591	0	0	2.313149197	3.476209664	BLK;EPHB2
methylergometrine HL60 UP	0.222659345	0.586869591	0	0	1.684624018	2.530494418	PLSCR1;MAFB;CCNG2;WIPI1
3,4-DICHLOROANILINE CTD 00000754	0.222659345	0.586869591	0	0	1.684624018	2.530494418	HCAR3;NEDD9;BMP6;KCNJ2
maltotriose BOSS	0.22293988	0.587023153	0	0	1.571267151	2.35824124	CTSA;EGF;FN1;ETFB;EPHB2
CADMIUM CTD 00005555	0.224794771	0.59131772	0	0	1.200424419	1.791714379	NPDC1;MESP1;YTHDF3;ZFAND2A;NUDT1;ADM;CBFA2T3;SGPP1;SLC6A4;CKS1B;RGS2;EBP;MT1F;E2F1;TCEB2;CALR;SNRPF;EPHB2;ULBP2;ATP7A;GLUL;SAC3D1;HSPA1A;NFE2L2
oxygen CTD 00006454	0.225031029	0.591350198	0	0	1.304758495	1.946069447	HCAR3;KDM3A;ZNF607;GINS3;CCNG2;LEP;VEGFC;ADM;ANG;SIRT1;KCNJ2;HSPA1A
glycerol BOSS	0.226163213	0.592163724	0	0	1.562359551	2.322444908	NPDC1;EGF;LEP;FN1;EPHB2
Sunitinib BOSS	0.228779436	0.592163724	0	0	1.851799242	2.731398141	EGF;VEGFC;EPHB2
Levorphanol tartrate BOSS	0.228779436	0.592163724	0	0	1.851799242	2.731398141	CNR2;EGF;EPHB2
hexachlorophene CTD 00006092	0.228779436	0.592163724	0	0	1.851799242	2.731398141	PLA2G7;HSPA1A;NFE2L2
cefotiam PC3 DOWN	0.229062488	0.592163724	0	0	2.265826444	3.339285375	CALR;GLUL
FLAVONE BOSS	0.229062488	0.592163724	0	0	2.265826444	3.339285375	EPHB2;NFE2L2
piperlongumine HL60 UP	0.229400375	0.592163724	0	0	1.553551476	2.287272774	WDR47;ZBTB11;PPM1D;SEC24D;HSPA1A
PHA-00665752 MCF7 DOWN	0.231006903	0.592163724	0	0	1.427350427	2.091507551	EBP;ID1;MRPS12;RNF38;TUBD1;GLUL;SGPP1
melphalan CTD 00006262	0.231006903	0.592163724	0	0	1.427350427	2.091507551	ANKRD28;RGS2;SPRED1;FABP5;CNKSR3;NHS;NFE2L2
ethanol CTD 00005337	0.231441747	0.592163724	0	0	1.477216827	2.161799094	FN1;KREMEN1;AMPH;MYLK;NME1;NFE2L2
Copper(II) chloride CTD 00001408	0.232651026	0.592163724	0	0	1.54484127	2.252711776	UFD1L;KDM3A;MT1F;GTPBP2;ATP7A
meprobamate BOSS	0.23347575	0.592163724	0	0	1.831356144	2.664031773	NPDC1;PER3;LEP
cyclophosphamide CTD 00005734	0.233620024	0.592163724	0	0	1.422067707	2.067770794	LGALS1;RRM2B;STMN3;ADM;COX7A2;KBTBD11;HSPA1A
suloctidil PC3 UP	0.23563237	0.592163724	0	0	2.220396601	3.209544303	SDF2L1;MT1F
oleic acid CTD 00007269	0.23563237	0.592163724	0	0	2.220396601	3.209544303	E2F1;ABCG1
5H-quinolino[8,7-c][1,2]benzothiazine 6,6-dioxide TTD 00001179	0.23563237	0.592163724	0	0	2.220396601	3.209544303	PLA2G7;NFE2L2
CORTICOSTERONE CTD 00005708	0.235654704	0.592163724	0	0	3.961057304	5.72526336	NFE2L2
49843-98-3 CTD 00005030	0.235654704	0.592163724	0	0	3.961057304	5.72526336	SIRT1
dienestrol CTD 00005809	0.235654704	0.592163724	0	0	3.961057304	5.72526336	NFE2L2
Metrifonate CTD 00006928	0.235654704	0.592163724	0	0	3.961057304	5.72526336	NFE2L2
Calcipotriol hydrate CTD 00002337	0.235654704	0.592163724	0	0	3.961057304	5.72526336	NFE2L2
acetochlor CTD 00001969	0.235654704	0.592163724	0	0	3.961057304	5.72526336	NFE2L2
Dibenzoylmethane CTD 00002537	0.235654704	0.592163724	0	0	3.961057304	5.72526336	NFE2L2
GW0742 CTD 00004254	0.235654704	0.592163724	0	0	3.961057304	5.72526336	NFE2L2
oxymetholone CTD 00006456	0.235654704	0.592163724	0	0	3.961057304	5.72526336	NFE2L2
MELAMINE CTD 00000625	0.235654704	0.592163724	0	0	3.961057304	5.72526336	FN1
4-Hexylresorcinol CTD 00006098	0.235654704	0.592163724	0	0	3.961057304	5.72526336	NFE2L2
Surfactin CTD 00000478	0.235654704	0.592163724	0	0	3.961057304	5.72526336	NFE2L2
NITROFEN CTD 00000346	0.235654704	0.592163724	0	0	3.961057304	5.72526336	NFE2L2
sildenafil CTD 00003367	0.235654704	0.592163724	0	0	3.961057304	5.72526336	TRPC1
tazarotene CTD 00003089	0.235654704	0.592163724	0	0	3.961057304	5.72526336	NFE2L2
Benzo[e]pyrene CTD 00001247	0.235654704	0.592163724	0	0	3.961057304	5.72526336	NFE2L2
Tetrachlorodian CTD 00001882	0.235654704	0.592163724	0	0	3.961057304	5.72526336	NFE2L2
Pregn-5-en-20-one, 3-hydroxy- CTD 00006610	0.235654704	0.592163724	0	0	3.961057304	5.72526336	NFE2L2
azathioprine TTD 00002239	0.235654704	0.592163724	0	0	3.961057304	5.72526336	NFE2L2
Rocaglamide TTD 00010671	0.235654704	0.592163724	0	0	3.961057304	5.72526336	NFE2L2
Cgs 15943 TTD 00002791	0.235654704	0.592163724	0	0	3.961057304	5.72526336	NFE2L2
MLS002320748 TTD 00009362	0.235654704	0.592163724	0	0	3.961057304	5.72526336	NFE2L2
coumarin TTD 00007292	0.235654704	0.592163724	0	0	3.961057304	5.72526336	NFE2L2
LITHOCHOLIC ACID TTD 00009001	0.235654704	0.592163724	0	0	3.961057304	5.72526336	NFE2L2
FLUOXETINE HYDROCHLORIDE TTD 00008072	0.235654704	0.592163724	0	0	3.961057304	5.72526336	SLC6A4
CP-55940 TTD 00007306	0.235654704	0.592163724	0	0	3.961057304	5.72526336	CNR2
3,5-dinitrocatechol TTD 00000700	0.235654704	0.592163724	0	0	3.961057304	5.72526336	PLA2G7
HARMINE TTD 00008398	0.235654704	0.592163724	0	0	3.961057304	5.72526336	NFE2L2
GW9662 TTD 00008381	0.235654704	0.592163724	0	0	3.961057304	5.72526336	NFE2L2
cilostazol TTD 00007184	0.235654704	0.592163724	0	0	3.961057304	5.72526336	NFE2L2
L-alanine BOSS	0.235914829	0.592253864	0	0	1.536227309	2.218749184	EGF;LEP;FN1;EPHB2;MRPL23
cicloheximide HL60 DOWN	0.236263628	0.59256623	0	0	1.251384859	1.805506874	FN1;TBC1D9;ADM;CNPY2;CBFA2T3;KBTBD11;RECQL4;PRKAR2B;CCDC85B;MRTO4;TMEM106C;E2F1;IRF8;GLUL;HSPA1A
D-Arginine BOSS	0.239191445	0.597639172	0	0	1.527708006	2.185372591	EGF;LEP;FN1;EPHB2;HIST2H2AC
liothyronine BOSS	0.239191445	0.597639172	0	0	1.527708006	2.185372591	EGF;LEP;EPHB2;PLA2G7;SIRT1
Imatinib mesylate BOSS	0.239191445	0.597639172	0	0	1.527708006	2.185372591	MAP3K1;EGF;FN1;EPHB2;SIRT1
Quercetin dihydrate BOSS	0.239191445	0.597639172	0	0	1.527708006	2.185372591	EGF;LEP;EPHB2;SIRT1;NFE2L2
verteporfin MCF7 DOWN	0.240137122	0.598868875	0	0	1.457639419	2.079388484	TMEM168;CADM1;MFAP3;FZD6;FN1;DSG2
Aflodac CTD 00006817	0.240137122	0.598868875	0	0	1.457639419	2.079388484	EGF;DPYS;E2F1;RNASE1;SIRT1;NFE2L2
helveticoside HL60 DOWN	0.242018089	0.599767282	0	0	1.281659462	1.818345145	BBS10;ICT1;CCDC85B;TBC1D9;PSMG1;ADM;CNPY2;GLUL;CBFA2T3;GTF2E1;KBTBD11;ZNF200
ellipticine MCF7 UP	0.242212533	0.599767282	0	0	2.17674832	3.086497868	MAFB;ADM
thioridazine PC3 DOWN	0.242212533	0.599767282	0	0	2.17674832	3.086497868	DNA2;E2F8
clotrimazole BOSS	0.242212533	0.599767282	0	0	2.17674832	3.086497868	CFL1;NFE2L2
(+)-MK-801 hydrogen maleate BOSS	0.242212533	0.599767282	0	0	2.17674832	3.086497868	EPHB2;ALDH7A1
D-glucose BOSS	0.242480533	0.599767282	0	0	1.519281811	2.152569897	LEP;FN1;FFAR1;EPHB2;SIRT1
DL-PHENYLALANINE BOSS	0.242919084	0.599767282	0	0	1.791788856	2.535429396	EGF;LEP;EPHB2
carbon monoxide BOSS	0.242919084	0.599767282	0	0	1.791788856	2.535429396	VSIG2;NHS;ETFB
primaquine PC3 DOWN	0.24393539	0.599767282	0	0	1.279141976	1.804679865	TMEM168;MRPS12;RNF38;PLAGL2;DNA2;CASD1;SGPP1;MPZL2;HSPA1A;ZNF200;ZNF189;E2F8
hydrogen peroxide BOSS	0.245781754	0.599767282	0	0	1.510947205	2.120329309	PRDX4;EGF;LEP;EPHB2;SIRT1
GLYCOPROTEIN BOSS	0.245781754	0.599767282	0	0	1.510947205	2.120329309	EGF;FN1;ETFB;EPHB2;PLA2G7
15-delta prostaglandin J2 HL60 DOWN	0.247664069	0.599767282	0	0	1.772636605	2.474037026	CCDC85B;IRF8;KBTBD11
phenylephrine BOSS	0.247664069	0.599767282	0	0	1.772636605	2.474037026	LEP;ANG;EPHB2
acetaminophen CTD 00005295	0.248483349	0.599767282	0	0	1.099773874	1.531302532	IFI27L1;UFD1L;WDR47;SLC35F3;ZFAND2A;NUDT1;DYSF;ADM;ETFB;MYLK;CKS1B;MED12;RGS2;FDXR;GLUL;ZNF200;CHST6;TRPC1;MTUS1;KREMEN1;TBC1D9;WIPI1;ELOVL7;AMPD3;SIRT1;ADRA2A;TRAIP;ATP5J2;PLSCR1;KATNAL1;HEATR5A;RRM2B;DAD1;MAP1B;KCNQ2;TMEM106C;ANG;BLK;DTYMK;C17ORF53;C5ORF45;RTN1;RNF38;RPS27L;PPM1D;HCAR3;NT5DC2;ZNF627;ATP5D;E2F1;SMYD4;GPC6;S100A10;ZNF189;CCR1;ANKRD28;GINS3;FN1;SLC4A10;ZBTB11;MRPL23;BMP6;MRPL22;SU…
RO-31-8220 MRC	0.248800549	0.599767282	0	0	2.134778819	2.969698735	HIPK3;MYLK
GW-5074 LINCS	0.248800549	0.599767282	0	0	2.134778819	2.969698735	HIPK3;MYLK
L-glutamine BOSS	0.24909477	0.599767282	0	0	1.502702703	2.088639324	EGF;LEP;FN1;EPHB2;SIRT1
cholesterol BOSS	0.24909477	0.599767282	0	0	1.502702703	2.088639324	LEP;EPHB2;PLA2G7;ABCG1;NFE2L2
2-AMINOANTHRAQUINONE CTD 00001072	0.249231997	0.599767282	0	0	3.696798493	5.136225002	NFE2L2
papaverine CTD 00006469	0.249231997	0.599767282	0	0	3.696798493	5.136225002	NFE2L2
2-Aminophenol CTD 00001297	0.249231997	0.599767282	0	0	3.696798493	5.136225002	NFE2L2
Methacholine chloride CTD 00007107	0.249231997	0.599767282	0	0	3.696798493	5.136225002	NFE2L2
fipexide CTD 00001801	0.249231997	0.599767282	0	0	3.696798493	5.136225002	NFE2L2
Zimelidine CTD 00007010	0.249231997	0.599767282	0	0	3.696798493	5.136225002	WIPI1
Isorhamnetin CTD 00002092	0.249231997	0.599767282	0	0	3.696798493	5.136225002	NFE2L2
PYRENE CTD 00001472	0.249231997	0.599767282	0	0	3.696798493	5.136225002	HSPA1A
NVP-AEW541 CTD 00004462	0.249231997	0.599767282	0	0	3.696798493	5.136225002	EGF
2-Propenoicacid, 3-phenyl- CTD 00001365	0.249231997	0.599767282	0	0	3.696798493	5.136225002	HCAR2
terbinafine CTD 00001890	0.249231997	0.599767282	0	0	3.696798493	5.136225002	NFE2L2
dydrogesterone CTD 00005882	0.249231997	0.599767282	0	0	3.696798493	5.136225002	NFE2L2
HARMINE CTD 00006075	0.249231997	0.599767282	0	0	3.696798493	5.136225002	NFE2L2
Lapatinib CTD 00004348	0.249231997	0.599767282	0	0	3.696798493	5.136225002	NFE2L2
1,1-Bis(4-hydroxyphenyl)cyclohexane CTD 00004659	0.249231997	0.599767282	0	0	3.696798493	5.136225002	NFE2L2
3,5-dinitrocatechol CTD 00002416	0.249231997	0.599767282	0	0	3.696798493	5.136225002	PLA2G7
hydroquinone TTD 00008479	0.249231997	0.599767282	0	0	3.696798493	5.136225002	NFE2L2
triamcinolone TTD 00011538	0.249231997	0.599767282	0	0	3.696798493	5.136225002	NFE2L2
Canertinib dihydrochloride TTD 00002663	0.249231997	0.599767282	0	0	3.696798493	5.136225002	NFE2L2
R-atenolol PC3 DOWN	0.249354213	0.599767282	0	0	1.599212937	2.221116228	TRPC1;CCNG2;MRPS12;ZNF200
atorvastatin BOSS	0.249354213	0.599767282	0	0	1.599212937	2.221116228	LEP;EPHB2;PLA2G7;ABCG1
streptozocin BOSS	0.252419241	0.604945405	0	0	1.494546851	2.057488725	EGF;LEP;FN1;EPHB2;SIRT1
serine BOSS	0.252419241	0.604945405	0	0	1.494546851	2.057488725	MAP3K1;EGF;LEP;FN1;EPHB2
ciclopirox PC3 UP	0.252423263	0.604945405	0	0	1.75388756	2.414485779	KDM3A;CCNG2;ADM
Omega-3 Fatty Acids BOSS	0.252423263	0.604945405	0	0	1.75388756	2.414485779	LEP;EPHB2;PLA2G7
diuron CTD 00005864	0.253224149	0.606314577	0	0	1.587708588	2.180686336	HCAR3;NEDD9;BMP6;KCNJ2
tolnaftate PC3 DOWN	0.254841474	0.607653831	0	0	1.426125928	1.949676145	SDF2L1;HIST1H4K;MRPS12;HIST1H4J;HIST1H4C;ZNF200
Vandetanib Kinome Scan	0.255394075	0.607653831	0	0	2.094393073	2.85873666	BLK;EPHB2
Vandetanib FDA	0.255394075	0.607653831	0	0	2.094393073	2.85873666	BLK;EPHB2
H-7 PC3 UP	0.255394075	0.607653831	0	0	2.094393073	2.85873666	FKBP11;HIST1H2AB
Rosuvastatin BOSS	0.255394075	0.607653831	0	0	2.094393073	2.85873666	LEP;PLA2G7
cadmium acetate CTD 00001325	0.255394075	0.607653831	0	0	2.094393073	2.85873666	RGS2;E2F1
Indole-3-carbinol CTD 00000845	0.255394075	0.607653831	0	0	2.094393073	2.85873666	CTSD;NFE2L2
Phetharbital BOSS	0.255754828	0.607964447	0	0	1.486478228	2.026866572	EGF;LEP;FN1;ETFB;EPHB2
33258 Hoechst BOSS	0.257195679	0.610839737	0	0	1.735529119	2.356706385	EGF;EPHB2;SIRT1
Medroxyprogesterone acetate CTD 00006623	0.258199382	0.612583166	0	0	1.315188203	1.780795329	DTYMK;FN1;F13A1;VSIG4;RNASE1;CTSD;SIRT1;MYLK;NFE2L2
DICHLOROMETHANE BOSS	0.259101192	0.612583166	0	0	1.478495441	1.996762191	EGF;FN1;NHS;ETFB;SH2B3
alexidine HL60 UP	0.261980342	0.612583166	0	0	1.717549203	2.300632783	CCNG2;MT1F;SIRT1
mefloquine PC3 UP	0.261980342	0.612583166	0	0	1.717549203	2.300632783	CCNG2;MT1F;HBP1
AZ-628 LINCS	0.261990846	0.612583166	0	0	2.055503095	2.753234816	BLK;EPHB2
Methyl viologen BOSS	0.261990846	0.612583166	0	0	2.055503095	2.753234816	EPHB2;MRPL23
PLATINUM BOSS	0.262457996	0.612583166	0	0	1.470597128	1.967165169	EGF;PIK3CD;ETFB;EPHB2;SIRT1
calphostin C CTD 00002460	0.262568778	0.612583166	0	0	3.465572034	4.634309233	FN1
NVP-TAE684 CTD 00004657	0.262568778	0.612583166	0	0	3.465572034	4.634309233	EGF
pyrilamine CTD 00006669	0.262568778	0.612583166	0	0	3.465572034	4.634309233	SLC6A4
Solvent Yellow-?14 CTD 00001132	0.262568778	0.612583166	0	0	3.465572034	4.634309233	NFE2L2
methadone CTD 00006284	0.262568778	0.612583166	0	0	3.465572034	4.634309233	LEP
betamethasone CTD 00005504	0.262568778	0.612583166	0	0	3.465572034	4.634309233	NFE2L2
bupropion CTD 00007131	0.262568778	0.612583166	0	0	3.465572034	4.634309233	SLC6A4
Stilonium iodide CTD 00003659	0.262568778	0.612583166	0	0	3.465572034	4.634309233	NFE2L2
Fenhexamid CTD 00004037	0.262568778	0.612583166	0	0	3.465572034	4.634309233	NFE2L2
floxuridine TTD 00008052	0.262568778	0.612583166	0	0	3.465572034	4.634309233	NFE2L2
Arachidonic Acid (d8) TTD 00002121	0.262568778	0.612583166	0	0	3.465572034	4.634309233	PLA2G7
alsterpaullone TTD 00001927	0.262568778	0.612583166	0	0	3.465572034	4.634309233	NFE2L2
arachidonic acid TTD 00002120	0.262568778	0.612583166	0	0	3.465572034	4.634309233	PLA2G7
wortmannin CTD 00000504	0.264906664	0.616641891	0	0	1.554160939	2.064512772	PPM1D;SIRT1;NFE2L2;HSPA1A
myo-inositol BOSS	0.266776291	0.616641891	0	0	1.699936224	2.246201944	EGF;LEP;EPHB2
myricetin CTD 00001847	0.266776291	0.616641891	0	0	1.699936224	2.246201944	PLA2G7;SIRT1;NFE2L2
miconazole	0.268588675	0.616641891	0	0	2.018027298	2.652846542	ADRA2A;SLC6A4
Fisetin CTD 00000919	0.268588675	0.616641891	0	0	2.018027298	2.652846542	NFATC2;NFE2L2
nifedipine BOSS	0.268823298	0.616641891	0	0	1.543289016	2.027420323	DPYS;FN1;EPHB2;NFE2L2
quinpirole HL60 DOWN	0.269785571	0.616641891	0	0	1.395930992	1.828848025	HCAR3;CCDC85B;MRTO4;IRF8;CBFA2T3;KBTBD11
amantadine HL60 DOWN	0.271582578	0.616641891	0	0	1.682679063	2.193353704	LMAN1;CCNG2;GLUL
CHROMIUM CTD 00005668	0.272750284	0.616641891	0	0	1.53256705	1.991108988	ADM;CALR;ELOVL7;HIST1H4C
gossypol PC3 UP	0.275185452	0.616641891	0	0	1.981889923	2.557252461	CCNG2;ADM
prochlorperazine MCF7 UP	0.275185452	0.616641891	0	0	1.981889923	2.557252461	CCNG2;WIPI1
105156-22-7 CTD 00005867	0.275185452	0.616641891	0	0	1.981889923	2.557252461	LEP;NFE2L2
orlistat CTD 00002339	0.275185452	0.616641891	0	0	1.981889923	2.557252461	SEC24D;PLA2G7
taurine CTD 00006829	0.275185452	0.616641891	0	0	1.981889923	2.557252461	PRKAR2B;NFE2L2
fenoterol CTD 00005963	0.275669299	0.616641891	0	0	3.261548687	4.202679405	LEP
7-DIETHYLAMINO-4-METHYLCOUMARIN CTD 00000069	0.275669299	0.616641891	0	0	3.261548687	4.202679405	NFE2L2
Isopentenyladenine CTD 00000045	0.275669299	0.616641891	0	0	3.261548687	4.202679405	TNFAIP2
paroxetine CTD 00007180	0.275669299	0.616641891	0	0	3.261548687	4.202679405	SLC6A4
Anethole trithione CTD 00005404	0.275669299	0.616641891	0	0	3.261548687	4.202679405	NFE2L2
selenium(6+) CTD 00002696	0.275669299	0.616641891	0	0	3.261548687	4.202679405	NFE2L2
candesartan CTD 00002974	0.275669299	0.616641891	0	0	3.261548687	4.202679405	LEP
PHENOTHIAZINE CTD 00001521	0.275669299	0.616641891	0	0	3.261548687	4.202679405	NFE2L2
phentolamine CTD 00006516	0.275669299	0.616641891	0	0	3.261548687	4.202679405	ADRA2A
Tylophorine CTD 00000134	0.275669299	0.616641891	0	0	3.261548687	4.202679405	PIK3CD
NPPB CTD 00002434	0.275669299	0.616641891	0	0	3.261548687	4.202679405	PLA2G7
Ro 41-5253 CTD 00003040	0.275669299	0.616641891	0	0	3.261548687	4.202679405	CCND3
AC1L1WKQ CTD 00007050	0.275669299	0.616641891	0	0	3.261548687	4.202679405	SIRT1
Oligomycin CTD 00006434	0.275669299	0.616641891	0	0	3.261548687	4.202679405	E2F1
2-arachidonoylglycerol CTD 00003218	0.275669299	0.616641891	0	0	3.261548687	4.202679405	CNR2
EPICHLOROHYDRIN CTD 00005906	0.275669299	0.616641891	0	0	3.261548687	4.202679405	AMPD3
Nebivolol CTD 00002249	0.275669299	0.616641891	0	0	3.261548687	4.202679405	DHCR24
3-METHOXYCATECHOL CTD 00002662	0.275669299	0.616641891	0	0	3.261548687	4.202679405	NFE2L2
76180-96-6 CTD 00001374	0.275669299	0.616641891	0	0	3.261548687	4.202679405	RRM2B
1-Methyl-5-(3-pyridinyl)-2-pyrrolidinone CTD 00005713	0.275669299	0.616641891	0	0	3.261548687	4.202679405	TTC7B
Yohimbine CTD 00007005	0.275669299	0.616641891	0	0	3.261548687	4.202679405	ADRA2A
CHLOROPICRIN CTD 00003338	0.275669299	0.616641891	0	0	3.261548687	4.202679405	AMPD3
A-443654 TTD 00001407	0.275669299	0.616641891	0	0	3.261548687	4.202679405	NFE2L2
yc-1 TTD 00011881	0.275669299	0.616641891	0	0	3.261548687	4.202679405	GUCY1B3
simvastatin TTD 00010956	0.275669299	0.616641891	0	0	3.261548687	4.202679405	NFE2L2
piperine TTD 00010245	0.275669299	0.616641891	0	0	3.261548687	4.202679405	NFE2L2
retinol TTD 00010558	0.275669299	0.616641891	0	0	3.261548687	4.202679405	NFE2L2
loratadine TTD 00009025	0.275669299	0.616641891	0	0	3.261548687	4.202679405	NFE2L2
Vorinostat TTD 00011826	0.275669299	0.616641891	0	0	3.261548687	4.202679405	NFE2L2
Aripiprazole TTD 00002132	0.275669299	0.616641891	0	0	3.261548687	4.202679405	PLA2G7
apomorphine TTD 00002109	0.275669299	0.616641891	0	0	3.261548687	4.202679405	NFE2L2
suramin TTD 00011143	0.275669299	0.616641891	0	0	3.261548687	4.202679405	SIRT1
pyrimethamine TTD 00010423	0.275669299	0.616641891	0	0	3.261548687	4.202679405	NFE2L2
cyclophosphamide BOSS	0.275982853	0.616641891	0	0	1.439822354	1.853651114	MTX1;EGF;ETFB;EPHB2;MRPL23
Acid red 87 BOSS	0.275982853	0.616641891	0	0	1.439822354	1.853651114	SMAD4;EGF;LEP;FN1;ETFB
Bisulfite BOSS	0.275982853	0.616641891	0	0	1.439822354	1.853651114	CADM1;CD70;EGF;EPHB2;SH2B3
azacitidine MCF7 UP	0.276398265	0.616650317	0	0	1.665767045	2.142030607	TRPC1;NEDD9;ADM
ibuprofen CTD 00006137	0.276687098	0.616650317	0	0	1.52199196	1.9555588	LGALS1;CNR2;EGF;HSPA1A
VANADIUM CTD 00006979	0.276687098	0.616650317	0	0	1.52199196	1.9555588	AOC3;NEDD9;ATP5O;ATP5J2
Bosutinib	0.279386798	0.618113796	0	0	1.432326951	1.826443292	BLK;MAP3K1;EPHB2;HIPK3;MYLK
Andriol CTD 00000567	0.279386798	0.618113796	0	0	1.432326951	1.826443292	PARD6B;KATNAL1;TMOD2;AMPD3;CRLF3
Doxorubicin Hydrochloride	0.281222431	0.618113796	0	0	1.649189919	2.09217776	AVPR1A;PLA2G7;NFE2L2
Everolimus BOSS	0.281779142	0.618113796	0	0	1.947020526	2.466157917	EGF;PIK3CD
ATROPINE BOSS	0.281779142	0.618113796	0	0	1.947020526	2.466157917	EPHB2;MYLK
3-methyladenine BOSS	0.281779142	0.618113796	0	0	1.947020526	2.466157917	EPHB2;SIRT1
3-Butylidenephthalide CTD 00001227	0.281779142	0.618113796	0	0	1.947020526	2.466157917	CALR;NME1
GW9662 CTD 00004071	0.281779142	0.618113796	0	0	1.947020526	2.466157917	FN1;NFE2L2
nocodazole CTD 00007087	0.281779142	0.618113796	0	0	1.947020526	2.466157917	EGF;NFE2L2
alpha-Tocopherol CTD 00007387	0.281779142	0.618113796	0	0	1.947020526	2.466157917	SMAD4;FN1
Salazinic acid TTD 00010778	0.281779142	0.618113796	0	0	1.947020526	2.466157917	PLA2G7;NFE2L2
MAGNESIUM BOSS	0.286054165	0.618113796	0	0	1.632937834	2.043742697	EGF;LEP;EPHB2
cholecalciferol CTD 00005655	0.286054165	0.618113796	0	0	1.632937834	2.043742697	F13A1;NFE2L2;SULF2
HEMATOXYLIN BOSS	0.287993598	0.618113796	0	0	1.361323899	1.694599168	SMAD4;EGF;LEP;FN1;ETFB;NFE2L2
zardaverine HL60 DOWN	0.288367781	0.618113796	0	0	1.913353522	2.379290685	FN1;KBTBD11
chlorophyll a BOSS	0.288367781	0.618113796	0	0	1.913353522	2.379290685	SMAD4;BFSP2
DL-Homocysteine CTD 00006102	0.288367781	0.618113796	0	0	1.913353522	2.379290685	SSR4;NFE2L2
PONATINIB CTD 00004976	0.288367781	0.618113796	0	0	1.913353522	2.379290685	BLK;EPHB2
4-Aminodiphenylamine CTD 00001515	0.288537731	0.618113796	0	0	3.080194601	3.828464485	NFE2L2
5-Nitroso-8-quinolinol CTD 00004584	0.288537731	0.618113796	0	0	3.080194601	3.828464485	E2F1
ERIODICTYOL CTD 00000357	0.288537731	0.618113796	0	0	3.080194601	3.828464485	NFE2L2
DIAMIDE CTD 00005785	0.288537731	0.618113796	0	0	3.080194601	3.828464485	ATP7A
Hydroxychlor CTD 00003776	0.288537731	0.618113796	0	0	3.080194601	3.828464485	NFE2L2
finasteride CTD 00007232	0.288537731	0.618113796	0	0	3.080194601	3.828464485	NFE2L2
tryptamine CTD 00001466	0.288537731	0.618113796	0	0	3.080194601	3.828464485	SLC6A4
p,p'-DDD CTD 00005753	0.288537731	0.618113796	0	0	3.080194601	3.828464485	NFE2L2
mometasone furoate CTD 00002293	0.288537731	0.618113796	0	0	3.080194601	3.828464485	NFE2L2
heme CTD 00006078	0.288537731	0.618113796	0	0	3.080194601	3.828464485	NFE2L2
alsterpaullone CTD 00003709	0.288537731	0.618113796	0	0	3.080194601	3.828464485	NFE2L2
cannabidiol CTD 00005567	0.288537731	0.618113796	0	0	3.080194601	3.828464485	CNR2
RH 1 CTD 00003644	0.288537731	0.618113796	0	0	3.080194601	3.828464485	NFE2L2
AC1LEORR TTD 00001514	0.288537731	0.618113796	0	0	3.080194601	3.828464485	NFE2L2
U 0126 TTD 00011612	0.288537731	0.618113796	0	0	3.080194601	3.828464485	MAP3K1
norepinephrine TTD 00009720	0.288537731	0.618113796	0	0	3.080194601	3.828464485	ADRA2A
HTS-05058 TTD 00008459	0.288537731	0.618113796	0	0	3.080194601	3.828464485	NFE2L2
Pinaflavol TTD 00010236	0.288537731	0.618113796	0	0	3.080194601	3.828464485	NFE2L2
digoxigenin HL60 DOWN	0.289017158	0.618113796	0	0	1.203604142	1.493996779	TBC1D9;ADM;CNPY2;AMPD3;CBFA2T3;GTF2E1;KBTBD11;PLSCR1;TMEM168;ICT1;PSMG1;GLUL;HSPA1A;ZNF200
dexamethasone BOSS	0.289647836	0.618113796	0	0	1.410297317	1.747484529	EGF;LEP;FN1;EPHB2;NFE2L2
buflomedil PC3 DOWN	0.290892572	0.618113796	0	0	1.617001324	1.996675252	EGF;SGPP1;ZNF200
Dasatinib BOSS	0.290892572	0.618113796	0	0	1.617001324	1.996675252	BLK;EGF;EPHB2
5-azacytidine CTD 00005455	0.291424171	0.618113796	0	0	1.289729775	1.590205139	BLK;WDR47;RRM2B;CCNG2;ID1;E2F1;NFE2L2;ZNF189
F0447-0125 MCF7 UP	0.294949476	0.618113796	0	0	1.880827772	2.296398937	ADM;HSPA1A
ciclopirox HL60 DOWN	0.294949476	0.618113796	0	0	1.880827772	2.296398937	IRF8;CBFA2T3
fluticasone HL60 UP	0.294949476	0.618113796	0	0	1.880827772	2.296398937	PRKAR2B;MT1F
MPTP BOSS	0.294949476	0.618113796	0	0	1.880827772	2.296398937	EPHB2;MRPL23
indocyanine green BOSS	0.294949476	0.618113796	0	0	1.880827772	2.296398937	ALDH7A1;PLA2G7
azathioprine BOSS	0.294949476	0.618113796	0	0	1.880827772	2.296398937	MTX1;NFE2L2
ouabain BOSS	0.294949476	0.618113796	0	0	1.880827772	2.296398937	EGF;EPHB2
Propranolol hydrochloride BOSS	0.294949476	0.618113796	0	0	1.880827772	2.296398937	LEP;EPHB2
endosulfan CTD 00005896	0.294949476	0.618113796	0	0	1.880827772	2.296398937	FN1;NFE2L2
Cephalochromin TTD 00002771	0.294949476	0.618113796	0	0	1.880827772	2.296398937	PLA2G7;NFE2L2
aspirin CTD 00005447	0.29767436	0.618113796	0	0	1.214630268	1.471834472	CCND3;APITD1;SPAG6;E2F1;FBXL3;GTPBP2;LPA;RNASE1;SIRT1;PF4V1;HSPA1A;CKS1B
carisoprodol BOSS	0.300485543	0.618113796	0	0	1.461463488	1.75719886	FN1;EPHB2;PLA2G7;SIRT1
OTSSP167 MRC	0.300585889	0.618113796	0	0	1.586038961	1.906453322	EPHB2;HIPK3;MYLK
Medroxyprogesterone acetate	0.301178175	0.618113796	0	0	2.917930419	3.501671869	NFE2L2
doxorubicin	0.301178175	0.618113796	0	0	2.917930419	3.501671869	EBP
Kinome 511 Roche	0.301178175	0.618113796	0	0	2.917930419	3.501671869	BLK
GW5074 (Raf1 Kinase Inhibitor I) MRC	0.301178175	0.618113796	0	0	2.917930419	3.501671869	HIPK3
AB-1010 Kinome Scan	0.301178175	0.618113796	0	0	2.917930419	3.501671869	BLK
0317956-0000 MCF7 DOWN	0.301178175	0.618113796	0	0	2.917930419	3.501671869	FAM174B
ethaverine HL60 UP	0.301178175	0.618113796	0	0	2.917930419	3.501671869	PLSCR1
monensin PC3 UP	0.301178175	0.618113796	0	0	2.917930419	3.501671869	CCNG2
mycophenolic acid MCF7 DOWN	0.301178175	0.618113796	0	0	2.917930419	3.501671869	CBFA2T3
myricetin HL60 UP	0.301178175	0.618113796	0	0	2.917930419	3.501671869	TNFAIP2
tetrandrine PC3 UP	0.301178175	0.618113796	0	0	2.917930419	3.501671869	CCNG2
HYDROXYCHLOROQUINE SULFATE BOSS	0.301178175	0.618113796	0	0	2.917930419	3.501671869	MTX1
tolfenamic acid BOSS	0.301178175	0.618113796	0	0	2.917930419	3.501671869	NFE2L2
Indoxyl sulfate BOSS	0.301178175	0.618113796	0	0	2.917930419	3.501671869	EPHB2
letrozole BOSS	0.301178175	0.618113796	0	0	2.917930419	3.501671869	EGF
cytidine BOSS	0.301178175	0.618113796	0	0	2.917930419	3.501671869	APOBEC3H
Monobenzone BOSS	0.301178175	0.618113796	0	0	2.917930419	3.501671869	NFE2L2
Focalin BOSS	0.301178175	0.618113796	0	0	2.917930419	3.501671869	ADRA2A
coumarin CTD 00001428	0.301178175	0.618113796	0	0	2.917930419	3.501671869	NFE2L2
1,3-Diphenylguanidine CTD 00001305	0.301178175	0.618113796	0	0	2.917930419	3.501671869	NFE2L2
methylprednisolone CTD 00006322	0.301178175	0.618113796	0	0	2.917930419	3.501671869	NFE2L2
Rosuvastatin CTD 00003899	0.301178175	0.618113796	0	0	2.917930419	3.501671869	ABCG1
DIBUTYLTIN DICHLORIDE CTD 00001008	0.301178175	0.618113796	0	0	2.917930419	3.501671869	NFE2L2
mezerein CTD 00000596	0.301178175	0.618113796	0	0	2.917930419	3.501671869	NFE2L2
chlordane CTD 00005630	0.301178175	0.618113796	0	0	2.917930419	3.501671869	NFE2L2
Isatin CTD 00006168	0.301178175	0.618113796	0	0	2.917930419	3.501671869	NFE2L2
TRIAMCINOLONE ACETONIDE CTD 00006922	0.301178175	0.618113796	0	0	2.917930419	3.501671869	NFE2L2
PROPICONAZOLE CTD 00002045	0.301178175	0.618113796	0	0	2.917930419	3.501671869	NFE2L2
aminoguanidine CTD 00000144	0.301178175	0.618113796	0	0	2.917930419	3.501671869	LPA
Pyridaben CTD 00003936	0.301178175	0.618113796	0	0	2.917930419	3.501671869	NFE2L2
NVP-BEZ235 CTD 00004861	0.301178175	0.618113796	0	0	2.917930419	3.501671869	NFE2L2
felodipine CTD 00007084	0.301178175	0.618113796	0	0	2.917930419	3.501671869	NFE2L2
5-Aminosalicylic acid TTD 00001112	0.301178175	0.618113796	0	0	2.917930419	3.501671869	PLA2G7
Molephantinin TTD 00009374	0.301178175	0.618113796	0	0	2.917930419	3.501671869	NFE2L2
leflunomide TTD 00008927	0.301178175	0.618113796	0	0	2.917930419	3.501671869	NFE2L2
vinblastine TTD 00011808	0.301178175	0.618113796	0	0	2.917930419	3.501671869	TUBB1
emodin BOSS	0.301522401	0.618113796	0	0	1.849386213	2.217249415	PLA2G7;NFE2L2
Ademetionine BOSS	0.301522401	0.618113796	0	0	1.849386213	2.217249415	CNPY2;SIRT1
Iniprol BOSS	0.301522401	0.618113796	0	0	1.849386213	2.217249415	LEP;ETFB
Nickelous acetate CTD 00003684	0.301522401	0.618113796	0	0	1.849386213	2.217249415	MAP1B;HIST2H2AC
1h-pyrazolo[3,4-d]pyrimidine CTD 00000742	0.301522401	0.618113796	0	0	1.849386213	2.217249415	E2F1;FN1
DEOXYCHOLIC ACID CTD 00005765	0.301522401	0.618113796	0	0	1.849386213	2.217249415	PRDX4;NFE2L2
Electrocorundum CTD 00005364	0.301522401	0.618113796	0	0	1.849386213	2.217249415	FN1;BMP6
4-PHENYLBUTYRIC ACID CTD 00002847	0.305439074	0.618113796	0	0	1.570995926	1.863208948	ID1;MT1F;HSPA1A
tyrphostin AG-825 MCF7 DOWN	0.306393221	0.618113796	0	0	1.230793895	1.455888824	MED23;SNRK;RNF38;TUBD1;ZNF217;ZBTB11;CBFA2T3;GTF2E1;RNF111;HSPA1A
H-7 MCF7 UP	0.308084798	0.618113796	0	0	1.818975526	2.141625796	PRKAR2B;HCFC1R1
orciprenaline PC3 UP	0.308084798	0.618113796	0	0	1.818975526	2.141625796	ID1;MPZL2
Telmisartan BOSS	0.308084798	0.618113796	0	0	1.818975526	2.141625796	LEP;NFE2L2
cephaeline HL60 DOWN	0.308241788	0.618113796	0	0	1.245125528	1.465351849	MZT2B;CADM1;MMD;FN1;TMEM106C;ADM;DHCR24;VSIG4;KBTBD11
Pyruvic acid BOSS	0.30847386	0.618113796	0	0	1.442335442	1.696356923	EGF;LEP;SIRT1;NFE2L2
N-NITROSODIETHYLAMINE CTD 00005817	0.30847386	0.618113796	0	0	1.442335442	1.696356923	CHST6;S100A2;HIST1H4K;HSPA1A
proscillaridin HL60 DOWN	0.309085306	0.618113796	0	0	1.192202087	1.399809737	TBC1D9;ADM;CNPY2;CBFA2T3;GTF2E1;KBTBD11;BBS10;ICT1;CCDC85B;PSMG1;ZNF780A;GLUL;SAC3D1
zalcitabine PC3 DOWN	0.310155593	0.618113796	0	0	1.174857285	1.375383331	SMAD4;HIST1H4K;MRPS12;RNF38;CXCL5;TMEM168;CCNG2;MFAP3;TMEM208;DNA2;HIST1H4J;EPHB2;HIST1H4C;MPZL2;ZNF200
luteolin HL60 UP	0.312476193	0.618113796	0	0	1.43295653	1.666853716	MFAP3;MT1F;SEC24D;SH2B3
flumazenil	0.31359466	0.618113796	0	0	2.771892655	3.21443646	NFE2L2
fluoxetine	0.31359466	0.618113796	0	0	2.771892655	3.21443646	SLC6A4
loperamide	0.31359466	0.618113796	0	0	2.771892655	3.21443646	SLC6A4
apomorphine	0.31359466	0.618113796	0	0	2.771892655	3.21443646	NFE2L2
Paroxetine hydrochloride	0.31359466	0.618113796	0	0	2.771892655	3.21443646	SLC6A4
Dasatinib MRC	0.31359466	0.618113796	0	0	2.771892655	3.21443646	EPHB2
Lenvatinib FDA	0.31359466	0.618113796	0	0	2.771892655	3.21443646	EPHB2
CHEMBL1967116 Roche	0.31359466	0.618113796	0	0	2.771892655	3.21443646	BLK
STOCK1N-35215 PC3 DOWN	0.31359466	0.618113796	0	0	2.771892655	3.21443646	E2F8
clomifene HL60 UP	0.31359466	0.618113796	0	0	2.771892655	3.21443646	LMAN1
flumequine HL60 DOWN	0.31359466	0.618113796	0	0	2.771892655	3.21443646	ZNF217
metixene MCF7 UP	0.31359466	0.618113796	0	0	2.771892655	3.21443646	CCNG2
metoclopramide HL60 UP	0.31359466	0.618113796	0	0	2.771892655	3.21443646	NPM3
monobenzone MCF7 DOWN	0.31359466	0.618113796	0	0	2.771892655	3.21443646	HIST1H1D
phthalylsulfathiazole PC3 DOWN	0.31359466	0.618113796	0	0	2.771892655	3.21443646	SGPP1
securinine MCF7 UP	0.31359466	0.618113796	0	0	2.771892655	3.21443646	HSPA1A
TEPROTIDE BOSS	0.31359466	0.618113796	0	0	2.771892655	3.21443646	ANG
dacarbazine BOSS	0.31359466	0.618113796	0	0	2.771892655	3.21443646	MRPL23
Azinphos-methyl BOSS	0.31359466	0.618113796	0	0	2.771892655	3.21443646	NFE2L2
3-methylcholanthrene BOSS	0.31359466	0.618113796	0	0	2.771892655	3.21443646	NFE2L2
Axitinib BOSS	0.31359466	0.618113796	0	0	2.771892655	3.21443646	NFE2L2
1,3,5-Tris(4-hydroxyphenyl)-4-propyl-1H-pyrazole CTD 00003875	0.31359466	0.618113796	0	0	2.771892655	3.21443646	PLA2G7
PREGNENOLONE CARBONITRILE CTD 00006611	0.31359466	0.618113796	0	0	2.771892655	3.21443646	NFE2L2
nitrofurantoin CTD 00006406	0.31359466	0.618113796	0	0	2.771892655	3.21443646	NFE2L2
ethoxyquin CTD 00005936	0.31359466	0.618113796	0	0	2.771892655	3.21443646	NFE2L2
Ezetimibe CTD 00003509	0.31359466	0.618113796	0	0	2.771892655	3.21443646	PLA2G7
phenolphthalein CTD 00007346	0.31359466	0.618113796	0	0	2.771892655	3.21443646	NFE2L2
Dihydrorotenone CTD 00002010	0.31359466	0.618113796	0	0	2.771892655	3.21443646	NFE2L2
84625-61-6 CTD 00007215	0.31359466	0.618113796	0	0	2.771892655	3.21443646	NFE2L2
formoterol CTD 00000665	0.31359466	0.618113796	0	0	2.771892655	3.21443646	FN1
propachlor CTD 00000586	0.31359466	0.618113796	0	0	2.771892655	3.21443646	NFE2L2
Ketanserin CTD 00006189	0.31359466	0.618113796	0	0	2.771892655	3.21443646	NFE2L2
Shogaol CTD 00001852	0.31359466	0.618113796	0	0	2.771892655	3.21443646	NFE2L2
etodolac CTD 00007163	0.31359466	0.618113796	0	0	2.771892655	3.21443646	NFE2L2
tolfenamic acid CTD 00000491	0.31359466	0.618113796	0	0	2.771892655	3.21443646	NFE2L2
Azinphos-methyl CTD 00005460	0.31359466	0.618113796	0	0	2.771892655	3.21443646	NFE2L2
Dihydrocapsaicin CTD 00000675	0.31359466	0.618113796	0	0	2.771892655	3.21443646	PLA2G7
daidzein TTD 00007423	0.31359466	0.618113796	0	0	2.771892655	3.21443646	NFE2L2
Cdk9 Inhibitor II TTD 00002745	0.31359466	0.618113796	0	0	2.771892655	3.21443646	PRKAR2B
TTNPB TTD 00011595	0.31359466	0.618113796	0	0	2.771892655	3.21443646	NFE2L2
2-Methoxy-1,4-naphthoquinone TTD 00000605	0.31359466	0.618113796	0	0	2.771892655	3.21443646	NFE2L2
Gallic acid TTD 00008156	0.31359466	0.618113796	0	0	2.771892655	3.21443646	NFE2L2
bisindolylmaleimide IX TTD 00002468	0.31359466	0.618113796	0	0	2.771892655	3.21443646	SIRT1
JWE-035 LINCS	0.314634974	0.618113796	0	0	1.789545828	2.069327223	BLK;PIK3CD
mycophenolate mofetil BOSS	0.314634974	0.618113796	0	0	1.789545828	2.069327223	MTX1;NFE2L2
Orphenadrine hydrochloride BOSS	0.314634974	0.618113796	0	0	1.789545828	2.069327223	FN1;COL9A2
T0901317 CTD 00003912	0.314634974	0.618113796	0	0	1.789545828	2.069327223	ABCG1;NFE2L2
epivincamine HL60 DOWN	0.316483329	0.618113796	0	0	1.42369786	1.637942621	TMEM168;CCNG2;ADM;GLUL
raloxifene HL60 DOWN	0.316483329	0.618113796	0	0	1.42369786	1.637942621	RHBDD3;PRKAR2B;MRPS12;GLUL
Sorafenib tosylate BOSS	0.316483329	0.618113796	0	0	1.42369786	1.637942621	MAP3K1;EGF;EPHB2;NFE2L2
Pentabromodiphenyl ether CTD 00003077	0.320486078	0.618113796	0	0	1.229509594	1.399079182	FKBP11;MYL6;ZFAND2A;NT5DC2;BNIP1;HBP1;DHCR24;ZNF780A;ADRA2A
15-delta prostaglandin J2 PC3 UP	0.321171299	0.618113796	0	0	1.761050407	2.000166988	ADM;HSPA1A
thioridazine HL60 UP	0.321171299	0.618113796	0	0	1.761050407	2.000166988	RGS2;WIPI1
gentamicin BOSS	0.321171299	0.618113796	0	0	1.761050407	2.000166988	EGF;FN1
Calcium phosphate BOSS	0.321171299	0.618113796	0	0	1.761050407	2.000166988	LEP;FN1
FCCP CTD 00005590	0.321171299	0.618113796	0	0	1.761050407	2.000166988	CCNC;HSPA1A
QUINOLINE CTD 00001749	0.321171299	0.618113796	0	0	1.761050407	2.000166988	RANBP1;E2F1
enoxaparin CTD 00006081	0.321171299	0.618113796	0	0	1.761050407	2.000166988	EGF;E2F1
ionomycin CTD 00007090	0.324875846	0.618113796	0	0	1.513558884	1.70171269	EGF;CFL1;ADM
PD 98059 CTD 00003206	0.32511604	0.618113796	0	0	1.296957399	1.457226463	HCAR2;EGF;LEP;PLA2G7;MYLK;NFE2L2
leflunomide	0.325791141	0.618113796	0	0	2.63976325	2.960491247	NFE2L2
prazosin	0.325791141	0.618113796	0	0	2.63976325	2.960491247	ADRA2A
troglitazone	0.325791141	0.618113796	0	0	2.63976325	2.960491247	NFE2L2
ERGOTAMINE	0.325791141	0.618113796	0	0	2.63976325	2.960491247	ADRA2A
methysergide	0.325791141	0.618113796	0	0	2.63976325	2.960491247	ADRA2A
dihydroergotamine	0.325791141	0.618113796	0	0	2.63976325	2.960491247	ADRA2A
docetaxel	0.325791141	0.618113796	0	0	2.63976325	2.960491247	TUBB1
Isotretinoin	0.325791141	0.618113796	0	0	2.63976325	2.960491247	PLA2G7
Dovitinib RBC	0.325791141	0.618113796	0	0	2.63976325	2.960491247	BLK
CHEMBL1241473 Roche	0.325791141	0.618113796	0	0	2.63976325	2.960491247	BLK
cinchocaine PC3 UP	0.325791141	0.618113796	0	0	2.63976325	2.960491247	RNASE1
lasalocid HL60 DOWN	0.325791141	0.618113796	0	0	2.63976325	2.960491247	TMEM106C
lomustine MCF7 DOWN	0.325791141	0.618113796	0	0	2.63976325	2.960491247	MAFB
loperamide MCF7 UP	0.325791141	0.618113796	0	0	2.63976325	2.960491247	CCNG2
salbutamol HL60 UP	0.325791141	0.618113796	0	0	2.63976325	2.960491247	PLSCR1
thiamine BOSS	0.325791141	0.618113796	0	0	2.63976325	2.960491247	NFE2L2
naringin BOSS	0.325791141	0.618113796	0	0	2.63976325	2.960491247	EPHB2
cabergoline BOSS	0.325791141	0.618113796	0	0	2.63976325	2.960491247	CNR2
cannabidiol BOSS	0.325791141	0.618113796	0	0	2.63976325	2.960491247	CNR2
Isotretinoin BOSS	0.325791141	0.618113796	0	0	2.63976325	2.960491247	PLA2G7
triamcinolone BOSS	0.325791141	0.618113796	0	0	2.63976325	2.960491247	NFE2L2
iodoacetamide CTD 00006160	0.325791141	0.618113796	0	0	2.63976325	2.960491247	F13A1
aldrin CTD 00005348	0.325791141	0.618113796	0	0	2.63976325	2.960491247	NFE2L2
citric acid CTD 00007282	0.325791141	0.618113796	0	0	2.63976325	2.960491247	NFE2L2
BIFENTHRIN CTD 00003314	0.325791141	0.618113796	0	0	2.63976325	2.960491247	HSPA1A
Amentoflavone CTD 00000591	0.325791141	0.618113796	0	0	2.63976325	2.960491247	PLA2G7
Sirtinol CTD 00003986	0.325791141	0.618113796	0	0	2.63976325	2.960491247	SIRT1
CAPTAN CTD 00005571	0.325791141	0.618113796	0	0	2.63976325	2.960491247	NFE2L2
triamcinolone CTD 00006921	0.325791141	0.618113796	0	0	2.63976325	2.960491247	NFE2L2
chloramphenicol CTD 00005627	0.325791141	0.618113796	0	0	2.63976325	2.960491247	RRM2B
triamterene CTD 00006923	0.325791141	0.618113796	0	0	2.63976325	2.960491247	NFE2L2
Quinomycin A CTD 00005885	0.325791141	0.618113796	0	0	2.63976325	2.960491247	NFE2L2
3-aminobenzamide CTD 00001175	0.325791141	0.618113796	0	0	2.63976325	2.960491247	E2F1
Poriol TTD 00010293	0.325791141	0.618113796	0	0	2.63976325	2.960491247	PLA2G7
mifepristone TTD 00009307	0.325791141	0.618113796	0	0	2.63976325	2.960491247	NFE2L2
cholecalciferol TTD 00007153	0.325791141	0.618113796	0	0	2.63976325	2.960491247	NFE2L2
TRYPAN BLUE TTD 00011589	0.325791141	0.618113796	0	0	2.63976325	2.960491247	PLA2G7
Agroclavine TTD 00001847	0.325791141	0.618113796	0	0	2.63976325	2.960491247	NFE2L2
Tozasertib TTD 00011505	0.325791141	0.618113796	0	0	2.63976325	2.960491247	MYLK
Nilotinib	0.327692203	0.619495424	0	0	1.733445467	1.933971336	BLK;EPHB2
BAS-012416453 PC3 UP	0.327692203	0.619495424	0	0	1.733445467	1.933971336	CCNG2;HIST1H1D
pempidine PC3 DOWN	0.327692203	0.619495424	0	0	1.733445467	1.933971336	MAP1B;ZNF721
syrosingopine PC3 UP	0.327692203	0.619495424	0	0	1.733445467	1.933971336	GALNT12;CCNG2
VANADIUM PENTOXIDE CTD 00002655	0.327692203	0.619495424	0	0	1.733445467	1.933971336	CCNG2;NEDD9
Sorafenib CTD 00004146	0.329737012	0.619515229	0	0	1.499846437	1.664019442	CCND3;EGF;FN1
chlorpromazine CTD 00005648	0.329737012	0.619515229	0	0	1.499846437	1.664019442	CCND3;E2F1;WIPI1
N-Acetyl-L-cysteine CTD 00005305	0.330079453	0.619515229	0	0	1.258713685	1.395185799	ZFAND2A;MT1F;E2F1;NEDD9;ABCG1;HSPA1A;NFE2L2
digitoxigenin HL60 UP	0.332828282	0.619515229	0	0	1.214272686	1.335856101	AOC3;WDR47;ZNF10;HBP1;CALR;ZBTB11;PPM1D;SIRT1;HIST1H2AB
raloxifene CTD 00007367	0.336767612	0.619515229	0	0	1.157368634	1.259636233	ANKRD28;DOCK9;FZD6;F13A1;DHCR24;PPM1D;PLA2G7;CCNG2;ID1;TCEB2;HBP1;ANG;ABCG1;HSPA1A
loratadine	0.337771508	0.619515229	0	0	2.519645609	2.734787124	NFE2L2
5-Aminosalicylic acid	0.337771508	0.619515229	0	0	2.519645609	2.734787124	PLA2G7
bromocriptine	0.337771508	0.619515229	0	0	2.519645609	2.734787124	ADRA2A
Aripiprazole	0.337771508	0.619515229	0	0	2.519645609	2.734787124	PLA2G7
6-Thioguanine	0.337771508	0.619515229	0	0	2.519645609	2.734787124	NFE2L2
MLN-8054 Kinome Scan	0.337771508	0.619515229	0	0	2.519645609	2.734787124	BLK
BI-2536 LINCS	0.337771508	0.619515229	0	0	2.519645609	2.734787124	MYLK
acetohexamide PC3 UP	0.337771508	0.619515229	0	0	2.519645609	2.734787124	PLSCR1
alvespimycin MCF7 DOWN	0.337771508	0.619515229	0	0	2.519645609	2.734787124	ID1
carmustine MCF7 UP	0.337771508	0.619515229	0	0	2.519645609	2.734787124	HSPA1A
pivampicillin PC3 DOWN	0.337771508	0.619515229	0	0	2.519645609	2.734787124	ADAMTS2
rimexolone HL60 UP	0.337771508	0.619515229	0	0	2.519645609	2.734787124	MAFB
PHALLOIDIN BOSS	0.337771508	0.619515229	0	0	2.519645609	2.734787124	FN1
4-aminopyridine BOSS	0.337771508	0.619515229	0	0	2.519645609	2.734787124	EPHB2
Cladribine BOSS	0.337771508	0.619515229	0	0	2.519645609	2.734787124	NFE2L2
triamterene BOSS	0.337771508	0.619515229	0	0	2.519645609	2.734787124	NFE2L2
Guanosine 5'-monophosphate disodium salt BOSS	0.337771508	0.619515229	0	0	2.519645609	2.734787124	ALDH7A1
FLAVONE CTD 00001977	0.337771508	0.619515229	0	0	2.519645609	2.734787124	NFE2L2
PHENANTHRENE CTD 00001483	0.337771508	0.619515229	0	0	2.519645609	2.734787124	LGALS1
AY 9944 CTD 00005454	0.337771508	0.619515229	0	0	2.519645609	2.734787124	WIPI1
6-Thioguanine CTD 00006874	0.337771508	0.619515229	0	0	2.519645609	2.734787124	NFE2L2
CUMENE HYDROPEROXIDE CTD 00000338	0.337771508	0.619515229	0	0	2.519645609	2.734787124	NFE2L2
nadide CTD 00006363	0.337771508	0.619515229	0	0	2.519645609	2.734787124	SIRT1
sotalol CTD 00006767	0.337771508	0.619515229	0	0	2.519645609	2.734787124	WIPI1
Acitretin CTD 00007146	0.337771508	0.619515229	0	0	2.519645609	2.734787124	PLA2G7
4,5,6,7-tetrabromobenzotriazole CTD 00003398	0.337771508	0.619515229	0	0	2.519645609	2.734787124	NFE2L2
Clofarabine CTD 00002713	0.337771508	0.619515229	0	0	2.519645609	2.734787124	NFE2L2
U-73122 CTD 00002498	0.337771508	0.619515229	0	0	2.519645609	2.734787124	ADRA2A
nortriptyline CTD 00006426	0.337771508	0.619515229	0	0	2.519645609	2.734787124	SLC6A4
lonidamine CTD 00000839	0.337771508	0.619515229	0	0	2.519645609	2.734787124	NFE2L2
Linsidomine CTD 00000073	0.337771508	0.619515229	0	0	2.519645609	2.734787124	NFE2L2
apomorphine CTD 00005433	0.337771508	0.619515229	0	0	2.519645609	2.734787124	NFE2L2
lansoprazole TTD 00008902	0.337771508	0.619515229	0	0	2.519645609	2.734787124	NFE2L2
Tyrphostin B42 TTD 00011609	0.337771508	0.619515229	0	0	2.519645609	2.734787124	PLA2G7
diethylstilbestrol TTD 00007572	0.337771508	0.619515229	0	0	2.519645609	2.734787124	NFE2L2
triamterene TTD 00011539	0.337771508	0.619515229	0	0	2.519645609	2.734787124	NFE2L2
camptothecin TTD 00002656	0.337771508	0.619515229	0	0	2.519645609	2.734787124	NFE2L2
proscillaridin MCF7 DOWN	0.337789447	0.619515229	0	0	1.208280975	1.31138663	ICT1;NUDT2;NEDD9;PSMG1;CNPY2;GTF2E1;SAC3D1;HSPA1A;ZNF200
Sorafenib	0.339456254	0.62127787	0	0	1.473149638	1.591605889	BLK;EPHB2;HIPK3
PD-173955 Kinome Scan	0.339456254	0.62127787	0	0	1.473149638	1.591605889	BLK;EPHB2;MYLK
LITHOCHOLIC ACID CTD 00006221	0.339456254	0.62127787	0	0	1.473149638	1.591605889	EGF;CFL1;NFE2L2
cinnamaldehyde CTD 00000671	0.340600433	0.621797203	0	0	1.370546235	1.476140296	ADM;DYNLRB1;AMPD3;NFE2L2
5-azacytidine BOSS	0.34068177	0.621797203	0	0	1.680745128	1.809837219	EPHB2;NFE2L2
beclomethasone CTD 00005468	0.34068177	0.621797203	0	0	1.680745128	1.809837219	FN1;NFE2L2
UNII-9XX54M675G CTD 00004634	0.34068177	0.621797203	0	0	1.680745128	1.809837219	ADM;HSPA1A
MG-262 PC3 UP	0.341541096	0.622511545	0	0	1.242370827	1.334663161	GINS3;ADM;ULBP2;SEC24D;KCNJ2;HSPA1A;NFE2L2
oxyphenbutazone BOSS	0.341780288	0.622511545	0	0	1.309501348	1.405863862	EGF;LEP;EPHB2;SIRT1;NFE2L2
Periodate-oxidized adenosine CTD 00001296	0.341780288	0.622511545	0	0	1.309501348	1.405863862	VIL1;EBP;FDXR;ADM;MYLK
bisacodyl MCF7 DOWN	0.343904261	0.624359347	0	0	1.217796376	1.299866073	BBS10;ICT1;PSMG1;CNPY2;GTF2E1;SAC3D1;ZNF200;ZNF189
SKI-606 Kinome Scan	0.344312826	0.624359347	0	0	1.460152512	1.556821409	BLK;EPHB2;MYLK
CYPROHEPTADINE	0.349539577	0.624359347	0	0	2.40997298	2.533215345	ADRA2A
felodipine	0.349539577	0.624359347	0	0	2.40997298	2.533215345	NFE2L2
prazepam	0.349539577	0.624359347	0	0	2.40997298	2.533215345	NFE2L2
trifluoperazine	0.349539577	0.624359347	0	0	2.40997298	2.533215345	EBP
Ziprasidone	0.349539577	0.624359347	0	0	2.40997298	2.533215345	SLC6A4
Acamprosate calcium	0.349539577	0.624359347	0	0	2.40997298	2.533215345	NFE2L2
ritonavir	0.349539577	0.624359347	0	0	2.40997298	2.533215345	AVPR1A
Carfilzomib	0.349539577	0.624359347	0	0	2.40997298	2.533215345	NFE2L2
DEMECLOCYCLINE HYDROCHLORIDE	0.349539577	0.624359347	0	0	2.40997298	2.533215345	PLA2G7
JAK Inhibitor I RBC	0.349539577	0.624359347	0	0	2.40997298	2.533215345	MYLK
Go 7874 MRC	0.349539577	0.624359347	0	0	2.40997298	2.533215345	MYLK
LY-294002 MCF7 DOWN	0.349539577	0.624359347	0	0	2.40997298	2.533215345	MRPS12
STOCK1N-35874 PC3 UP	0.349539577	0.624359347	0	0	2.40997298	2.533215345	HSPA1A
acepromazine HL60 DOWN	0.349539577	0.624359347	0	0	2.40997298	2.533215345	GLUL
luteolin MCF7 DOWN	0.349539577	0.624359347	0	0	2.40997298	2.533215345	ID1
papaverine HL60 UP	0.349539577	0.624359347	0	0	2.40997298	2.533215345	WIPI1
rescinnamine MCF7 UP	0.349539577	0.624359347	0	0	2.40997298	2.533215345	CCNG2
ritodrine HL60 UP	0.349539577	0.624359347	0	0	2.40997298	2.533215345	LMAN1
tanespimycin ssMCF7 DOWN	0.349539577	0.624359347	0	0	2.40997298	2.533215345	ID1
tolazamide MCF7 UP	0.349539577	0.624359347	0	0	2.40997298	2.533215345	MTUS1
yohimbic acid PC3 UP	0.349539577	0.624359347	0	0	2.40997298	2.533215345	MZT2B
inositol 1-phosphate BOSS	0.349539577	0.624359347	0	0	2.40997298	2.533215345	EPHB2
Chlormethine hydrochloride BOSS	0.349539577	0.624359347	0	0	2.40997298	2.533215345	NFE2L2
Quinomycin A BOSS	0.349539577	0.624359347	0	0	2.40997298	2.533215345	NFE2L2
arachidonic acid CTD 00007139	0.352685976	0.624359347	0	0	1.345420012	1.402166068	EBP;CNR2;PLA2G7;ABCG1
digoxigenin PC3 DOWN	0.353592289	0.624359347	0	0	1.631144809	1.69575569	ICT1;CNPY2
quercetin HL60 UP	0.353592289	0.624359347	0	0	1.631144809	1.69575569	ANKRD28;SEC24D
1,4-chrysenequinone PC3 UP	0.354016218	0.624359347	0	0	1.434830525	1.489946031	ADM;KCNJ2;HSPA1A
tetryzoline HL60 UP	0.354016218	0.624359347	0	0	1.434830525	1.489946031	PLSCR1;MAFB;CCNG2
pregnenolone PC3 DOWN	0.355937125	0.624359347	0	0	1.222520422	1.262865036	MFAP3;MRPS12;RNF38;NEDD9;DNA2;EPHB2;ZNF200
sanguinarine HL60 DOWN	0.357750571	0.624359347	0	0	1.184882064	1.2179631	FKBP11;LMAN1;TMEM168;KDM3A;PRKAR2B;DHCR24;DNA2;KBTBD11;E2F8
nitrofural PC3 UP	0.360014589	0.624359347	0	0	1.607422917	1.642160489	RANBP1;EBP
pipemidic acid PC3 DOWN	0.360014589	0.624359347	0	0	1.607422917	1.642160489	LMAN1;GLUL
sphingosine BOSS	0.360014589	0.624359347	0	0	1.607422917	1.642160489	CTSA;EPHB2
clotrimazole CTD 00005691	0.360014589	0.624359347	0	0	1.607422917	1.642160489	CFL1;NFE2L2
170449-18-0 CTD 00003361	0.360014589	0.624359347	0	0	1.607422917	1.642160489	EGF;NFE2L2
ritonavir CTD 00007290	0.360014589	0.624359347	0	0	1.607422917	1.642160489	LEP;E2F1
Fludarabine CTD 00001135	0.360014589	0.624359347	0	0	1.607422917	1.642160489	EPHB2;NFE2L2
staurosporine CTD 00007273	0.360744806	0.624359347	0	0	1.329170718	1.355201836	EGF;ADM;PLA2G7;NFE2L2
lansoprazole	0.361099102	0.624359347	0	0	2.309439736	2.352401871	NFE2L2
quetiapine	0.361099102	0.624359347	0	0	2.309439736	2.352401871	ADRA2A
NITAZOXANIDE	0.361099102	0.624359347	0	0	2.309439736	2.352401871	NFE2L2
Dyclonine hydrochloride	0.361099102	0.624359347	0	0	2.309439736	2.352401871	NFE2L2
Desloratadine	0.361099102	0.624359347	0	0	2.309439736	2.352401871	SLC6A4
GW768505A GSK	0.361099102	0.624359347	0	0	2.309439736	2.352401871	EPHB2
ALW-II-49-7 LINCS	0.361099102	0.624359347	0	0	2.309439736	2.352401871	EPHB2
5194442 MCF7 UP	0.361099102	0.624359347	0	0	2.309439736	2.352401871	HSPA1A
5253409 MCF7 UP	0.361099102	0.624359347	0	0	2.309439736	2.352401871	HSPA1A
aztreonam HL60 DOWN	0.361099102	0.624359347	0	0	2.309439736	2.352401871	ZNF217
fluvastatin PC3 UP	0.361099102	0.624359347	0	0	2.309439736	2.352401871	CCNG2
lasalocid PC3 UP	0.361099102	0.624359347	0	0	2.309439736	2.352401871	SEC24D
latamoxef PC3 DOWN	0.361099102	0.624359347	0	0	2.309439736	2.352401871	SMAD4
lycorine MCF7 DOWN	0.361099102	0.624359347	0	0	2.309439736	2.352401871	HSPA1A
nifuroxazide HL60 DOWN	0.361099102	0.624359347	0	0	2.309439736	2.352401871	ADM
Aliskiren BOSS	0.361099102	0.624359347	0	0	2.309439736	2.352401871	ANG
ALENDRONATE SODIUM BOSS	0.361099102	0.624359347	0	0	2.309439736	2.352401871	LEP
Cyperquat chloride BOSS	0.361099102	0.624359347	0	0	2.309439736	2.352401871	MRPL23
jasplakinolide CTD 00002409	0.361099102	0.624359347	0	0	2.309439736	2.352401871	NFE2L2
carbon monoxide CTD 00005586	0.361099102	0.624359347	0	0	2.309439736	2.352401871	PLA2G7
L-methionine CTD 00006293	0.361099102	0.624359347	0	0	2.309439736	2.352401871	SSR4
ETYA CTD 00007037	0.361099102	0.624359347	0	0	2.309439736	2.352401871	PLA2G7
2H-1-Benzopyran-2-one, 7-[(3,7-dimethyl-2,6-octadienyl)oxy]- CTD 00003446	0.361099102	0.624359347	0	0	2.309439736	2.352401871	E2F1
fipronil CTD 00002993	0.361099102	0.624359347	0	0	2.309439736	2.352401871	NFE2L2
Mitonafide CTD 00000974	0.361099102	0.624359347	0	0	2.309439736	2.352401871	NFE2L2
stavudine CTD 00007231	0.361099102	0.624359347	0	0	2.309439736	2.352401871	LEP
Perfluoroheptanoic acid CTD 00003374	0.361099102	0.624359347	0	0	2.309439736	2.352401871	NFE2L2
Tozasertib CTD 00004298	0.361099102	0.624359347	0	0	2.309439736	2.352401871	MYLK
2,6-DICHLOROINDOPHENOL CTD 00007030	0.361099102	0.624359347	0	0	2.309439736	2.352401871	HSPA1A
Bonuten CTD 00005895	0.361099102	0.624359347	0	0	2.309439736	2.352401871	ANG
CI-1040 TTD 00007168	0.361099102	0.624359347	0	0	2.309439736	2.352401871	MAP3K1
GNF-Pf-3464 TTD 00008265	0.361099102	0.624359347	0	0	2.309439736	2.352401871	PLA2G7
Amentoflavone TTD 00001953	0.361099102	0.624359347	0	0	2.309439736	2.352401871	PLA2G7
5-Amino-2-naphthalenesulfonic acid TTD 00001108	0.361099102	0.624359347	0	0	2.309439736	2.352401871	NFE2L2
GNF-PF-2893 TTD 00008262	0.361099102	0.624359347	0	0	2.309439736	2.352401871	PLA2G7
gossypol HL60 UP	0.366413254	0.624359347	0	0	1.584378794	1.590705967	WIPI1;GTPBP2
profenamine PC3 UP	0.366413254	0.624359347	0	0	1.584378794	1.590705967	WIPI1;CALR
15-delta prostaglandin J2 MCF7 UP	0.36853637	0.624359347	0	0	1.398443468	1.39594847	MAP1B;ADM;HSPA1A
[6-[6-(butanoylamino)purin-9-yl]-2-hydroxy-2-oxo-4a,6,7,7a-tetrahydro-4H-furo[3,2-d][1,3,2]dioxaphosphinin-7-yl] butanoate CTD 00005796	0.369895801	0.624359347	0	0	1.261363636	1.254468938	DTYMK;ID1;FN1;ADM;MYLK
trichostatin A HL60 DOWN	0.370725686	0.624359347	0	0	1.148818631	1.139964547	CCR1;NDUFA6;HLX;GINS3;PIK3CD;VSIG4;AMPD3;CASD1;CBFA2T3;KBTBD11;E2F8
estradiol	0.372453766	0.624359347	0	0	2.216949153	2.189552906	SLC6A4
dobutamine	0.372453766	0.624359347	0	0	2.216949153	2.189552906	SLC6A4
XMD-12 LINCS	0.372453766	0.624359347	0	0	2.216949153	2.189552906	BLK
ILORASERTIB Roche	0.372453766	0.624359347	0	0	2.216949153	2.189552906	BLK
KIN001-123/WZ-1-84 LINCS	0.372453766	0.624359347	0	0	2.216949153	2.189552906	BLK
benfluorex MCF7 DOWN	0.372453766	0.624359347	0	0	2.216949153	2.189552906	NPM3
celastrol MCF7 DOWN	0.372453766	0.624359347	0	0	2.216949153	2.189552906	TMEM168
ebselen MCF7 UP	0.372453766	0.624359347	0	0	2.216949153	2.189552906	HSPA1A
flunisolide HL60 UP	0.372453766	0.624359347	0	0	2.216949153	2.189552906	MAFB
ionomycin MCF7 DOWN	0.372453766	0.624359347	0	0	2.216949153	2.189552906	HSPA1A
maprotiline MCF7 UP	0.372453766	0.624359347	0	0	2.216949153	2.189552906	CCNG2
trihexyphenidyl PC3 UP	0.372453766	0.624359347	0	0	2.216949153	2.189552906	SEC24D
COUMESTROL BOSS	0.372453766	0.624359347	0	0	2.216949153	2.189552906	NFE2L2
LITHOCHOLIC ACID BOSS	0.372453766	0.624359347	0	0	2.216949153	2.189552906	NFE2L2
ranitidine BOSS	0.372453766	0.624359347	0	0	2.216949153	2.189552906	NHS
Olmesartan BOSS	0.372453766	0.624359347	0	0	2.216949153	2.189552906	ANG
PYRIDOXINE HYDROCHLORIDE BOSS	0.372453766	0.624359347	0	0	2.216949153	2.189552906	ALDH7A1
Temsirolimus BOSS	0.372453766	0.624359347	0	0	2.216949153	2.189552906	PIK3CD
Salbutamol sulfate BOSS	0.372453766	0.624359347	0	0	2.216949153	2.189552906	EPHB2
Pomalidomide CTD 00004109	0.372453766	0.624359347	0	0	2.216949153	2.189552906	ID1
PERHEXILINE CTD 00006493	0.372453766	0.624359347	0	0	2.216949153	2.189552906	WIPI1
clonidine CTD 00005689	0.372453766	0.624359347	0	0	2.216949153	2.189552906	ADRA2A
1,4-NAPHTHOQUINONE CTD 00001683	0.372453766	0.624359347	0	0	2.216949153	2.189552906	NFE2L2
norethindrone CTD 00006418	0.372453766	0.624359347	0	0	2.216949153	2.189552906	NFE2L2
mebendazole CTD 00006249	0.372453766	0.624359347	0	0	2.216949153	2.189552906	NFE2L2
leflunomide CTD 00002026	0.372453766	0.624359347	0	0	2.216949153	2.189552906	NFE2L2
MDMA CTD 00007244	0.372453766	0.624359347	0	0	2.216949153	2.189552906	SLC6A4
Ergocryptine CTD 00003346	0.372453766	0.624359347	0	0	2.216949153	2.189552906	NFE2L2
ALLETHRIN CTD 00000946	0.372453766	0.624359347	0	0	2.216949153	2.189552906	NFE2L2
pentamidine CTD 00006482	0.372453766	0.624359347	0	0	2.216949153	2.189552906	WIPI1
nitroglycerin CTD 00006039	0.372453766	0.624359347	0	0	2.216949153	2.189552906	GUCY1B3
flecainide CTD 00005972	0.372453766	0.624359347	0	0	2.216949153	2.189552906	WIPI1
Lu 19005 CTD 00003866	0.372453766	0.624359347	0	0	2.216949153	2.189552906	SLC6A4
Hydroxytyrosol CTD 00000267	0.372453766	0.624359347	0	0	2.216949153	2.189552906	RPA3
Crystal violet CTD 00006023	0.372453766	0.624359347	0	0	2.216949153	2.189552906	NFE2L2
5-hydroxy-1-(4-hydroxy-3-methoxyphenyl)decan-3-one CTD 00000374	0.372453766	0.624359347	0	0	2.216949153	2.189552906	FN1
CARBARYL CTD 00006737	0.372453766	0.624359347	0	0	2.216949153	2.189552906	NFE2L2
ETHACRYNIC ACID TTD 00007910	0.372453766	0.624359347	0	0	2.216949153	2.189552906	NFE2L2
biochanin A TTD 00002445	0.372453766	0.624359347	0	0	2.216949153	2.189552906	NFE2L2
lovastatin TTD 00009034	0.372453766	0.624359347	0	0	2.216949153	2.189552906	NFE2L2
Digitoxigenin TTD 00007578	0.372453766	0.624359347	0	0	2.216949153	2.189552906	NFE2L2
dl-Thioctic acid TTD 00007649	0.372453766	0.624359347	0	0	2.216949153	2.189552906	NFE2L2
PHA-00767505E MCF7 DOWN	0.372787101	0.624359347	0	0	1.561983801	1.541284076	MRPS12;TUBD1
TBTO CTD 00000264	0.372787101	0.624359347	0	0	1.561983801	1.541284076	ABCG1;NFE2L2
PARAOXON CTD 00006470	0.372787101	0.624359347	0	0	1.561983801	1.541284076	CXCL5;HIST1H2AB
carbamazepine CTD 00005574	0.372818891	0.624359347	0	0	1.16790692	1.152329991	DTYMK;CCND3;SMAD4;FZD6;E2F1;PIK3CD;DNAJC15;HSPA1A;NFE2L2
SELENIUM BOSS	0.378185292	0.632006609	0	0	1.375187829	1.337192781	EGF;LEP;AMPD3
anisomycin HL60 DOWN	0.378527789	0.632006609	0	0	1.096941329	1.065640976	FKBP11;CADM1;MMD;FN1;PIK3CD;ADM;DHCR24;AMPD3;CBFA2T3;KBTBD11;CCND3;CCDC85B;CLPP;NT5DC2;MT1F;TMEM106C;PSMG1;VSIG4;SAC3D1;E2F8
1,5-isoquinolinediol HL60 DOWN	0.379134994	0.632006609	0	0	1.540210891	1.493793483	NPM3;HSPA1A
nimesulide CTD 00000666	0.379134994	0.632006609	0	0	1.540210891	1.493793483	VEGFC;NFE2L2
oxiglutatione BOSS	0.382998453	0.632006609	0	0	1.363845939	1.308916129	ETFB;EPHB2;SIRT1
Bosutinib MRC	0.383607192	0.632006609	0	0	2.131573229	2.042337448	EPHB2
halcinonide HL60 UP	0.383607192	0.632006609	0	0	2.131573229	2.042337448	MAFB
ifenprodil PC3 DOWN	0.383607192	0.632006609	0	0	2.131573229	2.042337448	MPZL2
lynestrenol MCF7 UP	0.383607192	0.632006609	0	0	2.131573229	2.042337448	ABCG1
niclosamide MCF7 DOWN	0.383607192	0.632006609	0	0	2.131573229	2.042337448	HSPA1A
propantheline bromide PC3 DOWN	0.383607192	0.632006609	0	0	2.131573229	2.042337448	RANBP1
84625-61-6 BOSS	0.383607192	0.632006609	0	0	2.131573229	2.042337448	NFE2L2
L-cystathionine BOSS	0.383607192	0.632006609	0	0	2.131573229	2.042337448	VSIG2
5-Aminosalicylic acid BOSS	0.383607192	0.632006609	0	0	2.131573229	2.042337448	PLA2G7
sulfasalazine BOSS	0.383607192	0.632006609	0	0	2.131573229	2.042337448	MTX1
Anacardic acid C15:3 CTD 00003117	0.383607192	0.632006609	0	0	2.131573229	2.042337448	EGF
nicotinamide CTD 00006391	0.383607192	0.632006609	0	0	2.131573229	2.042337448	SIRT1
Aristolochic acid CTD 00000005	0.383607192	0.632006609	0	0	2.131573229	2.042337448	NFE2L2
desipramine CTD 00005772	0.383607192	0.632006609	0	0	2.131573229	2.042337448	NFE2L2
Antimycin A CTD 00005427	0.383607192	0.632006609	0	0	2.131573229	2.042337448	NFE2L2
ipriflavone CTD 00000966	0.383607192	0.632006609	0	0	2.131573229	2.042337448	NFE2L2
1-NAPHTHOL CTD 00001379	0.383607192	0.632006609	0	0	2.131573229	2.042337448	NFE2L2
Prochloraz CTD 00002021	0.383607192	0.632006609	0	0	2.131573229	2.042337448	NFE2L2
MLS000766263 CTD 00004623	0.383607192	0.632006609	0	0	2.131573229	2.042337448	NFE2L2
aa-861 TTD 00001419	0.383607192	0.632006609	0	0	2.131573229	2.042337448	NFE2L2
COUMESTROL TTD 00007296	0.383607192	0.632006609	0	0	2.131573229	2.042337448	NFE2L2
ouabain HL60 DOWN	0.384280509	0.632418016	0	0	1.135649909	1.086115699	TMEM168;BBS10;ICT1;MRPS12;TBC1D9;PSMG1;ADM;CNPY2;GLUL;GTF2E1;KBTBD11
dimethyl sulfoxide BOSS	0.384892498	0.632418016	0	0	1.282677075	1.224688795	EGF;FN1;EPHB2;NFE2L2
methylprednisolone BOSS	0.385455848	0.632418016	0	0	1.519034499	1.448139071	MTX1;NFE2L2
lamivudine CTD 00007258	0.385455848	0.632418016	0	0	1.519034499	1.448139071	CCNC;SLC6A4
FLUOXETINE HYDROCHLORIDE BOSS	0.387803246	0.632418016	0	0	1.35268847	1.281343848	EGF;EPHB2;MRPL23
digoxigenin MCF7 DOWN	0.388153747	0.632418016	0	0	1.202072968	1.137586277	ICT1;NUDT2;NEDD9;CNPY2;GTF2E1;ZNF200
verteporfin HL60 DOWN	0.388153747	0.632418016	0	0	1.202072968	1.137586277	CTSA;LMAN1;CADM1;MFAP3;FN1;DHCR24
nitrofural PC3 DOWN	0.39100272	0.632418016	0	0	1.227496839	1.152669567	ZNHIT1;ID1;MRPS12;DYNLRB1;GLUL
TOSYLPHENYLALANYL CHLOROMETHYL KETONE CTD 00006910	0.391748622	0.632418016	0	0	1.498430442	1.404231485	CTSD;NFE2L2
solanine HL60 UP	0.392599062	0.632418016	0	0	1.34171096	1.254454648	MZT2B;ZNF721;HIPK3
daunorubicin MCF7 UP	0.394517278	0.632418016	0	0	1.222026432	1.136597426	MAFB;FDXR;NPM3;PPM1D;CD320
Retinoic acid BOSS	0.394517278	0.632418016	0	0	1.222026432	1.136597426	FABP5;EGF;FN1;EPHB2;NFE2L2
omeprazole	0.394562935	0.632418016	0	0	2.052521448	1.908796961	NFE2L2
Vorinostat	0.394562935	0.632418016	0	0	2.052521448	1.908796961	NFE2L2
5155877 PC3 UP	0.394562935	0.632418016	0	0	2.052521448	1.908796961	HSPA1A
fludroxycortide HL60 UP	0.394562935	0.632418016	0	0	2.052521448	1.908796961	MAFB
Ezetimibe BOSS	0.394562935	0.632418016	0	0	2.052521448	1.908796961	LEP
SU 5416 BOSS	0.394562935	0.632418016	0	0	2.052521448	1.908796961	AVPR1A
hexadecanal BOSS	0.394562935	0.632418016	0	0	2.052521448	1.908796961	LEP
Betaine hydrochloride BOSS	0.394562935	0.632418016	0	0	2.052521448	1.908796961	ALDH7A1
ETHACRYNIC ACID BOSS	0.394562935	0.632418016	0	0	2.052521448	1.908796961	NFE2L2
malathion BOSS	0.394562935	0.632418016	0	0	2.052521448	1.908796961	NFE2L2
Dynorphin A porcine BOSS	0.394562935	0.632418016	0	0	2.052521448	1.908796961	LEP
uracil BOSS	0.394562935	0.632418016	0	0	2.052521448	1.908796961	DPYS
iodoquinol CTD 00005833	0.394562935	0.632418016	0	0	2.052521448	1.908796961	PLA2G7
CI-1040 CTD 00003697	0.394562935	0.632418016	0	0	2.052521448	1.908796961	NFE2L2
CP-55940 CTD 00002329	0.394562935	0.632418016	0	0	2.052521448	1.908796961	CNR2
pyrimethamine CTD 00006670	0.394562935	0.632418016	0	0	2.052521448	1.908796961	NFE2L2
60282-87-3 CTD 00001598	0.394562935	0.632418016	0	0	2.052521448	1.908796961	FN1
Carfilzomib CTD 00004787	0.394562935	0.632418016	0	0	2.052521448	1.908796961	NFE2L2
AC1L1KON CTD 00000061	0.394562935	0.632418016	0	0	2.052521448	1.908796961	HSPA1A
DL-Thyroxine CTD 00006892	0.394562935	0.632418016	0	0	2.052521448	1.908796961	SIRT1
dacarbazine CTD 00005747	0.394562935	0.632418016	0	0	2.052521448	1.908796961	MAP3K1
alpha-D-Mannose TTD 00001913	0.394562935	0.632418016	0	0	2.052521448	1.908796961	CTSD
cyclosporin A TTD 00007372	0.394562935	0.632418016	0	0	2.052521448	1.908796961	NFE2L2
omeprazole TTD 00009921	0.394562935	0.632418016	0	0	2.052521448	1.908796961	NFE2L2
Chloranil TTD 00007128	0.394562935	0.632418016	0	0	2.052521448	1.908796961	NFE2L2
catechol TTD 00002709	0.394562935	0.632418016	0	0	2.052521448	1.908796961	NFE2L2
chrysin TTD 00007164	0.394562935	0.632418016	0	0	2.052521448	1.908796961	NFE2L2
4-aminobutyric acid BOSS	0.396929988	0.632418016	0	0	1.260619011	1.164806124	EGF;LEP;MZB1;PLA2G7
Oxotremorine BOSS	0.397385306	0.632418016	0	0	1.330909091	1.228228022	LEP;FN1;EPHB2
A-674563 Kinome Scan	0.398012322	0.632418016	0	0	1.478375826	1.361986718	HIPK3;MYLK
STOCK1N-35215 PC3 UP	0.398012322	0.632418016	0	0	1.478375826	1.361986718	SNRK;HSPA1A
thiram CTD 00006883	0.398012322	0.632418016	0	0	1.478375826	1.361986718	AMPD3;NFE2L2
3H-Xanthen-3-one, 2,6,7-trihydroxy-9-methyl- TTD 00000850	0.398012322	0.632418016	0	0	1.478375826	1.361986718	PLA2G7;NFE2L2
hemin BOSS	0.400934491	0.632418016	0	0	1.253432485	1.145583682	DPYS;FDXR;FN1;EPHB2
Dasatinib CTD 00004330	0.402889681	0.632418016	0	0	1.126025223	1.023661084	BLK;CCND3;EGF;HIST1H1E;DNA2;EPHB2;HIST1H1B;MYLK;SULF2;CKS1B
digoxin MCF7 DOWN	0.403104014	0.632418016	0	0	1.135345507	1.031530254	PLSCR1;BBS10;ICT1;NUDT2;CNPY2;GTF2E1;SAC3D1;HSPA1A;ZNF200
3,4-Dihydro-2-phenyl-2H-1-benzopyran-3,4-diol BOSS	0.404245998	0.632418016	0	0	1.458848964	1.321325724	LEP;EPHB2
ellagic acid TTD 00007809	0.404245998	0.632418016	0	0	1.458848964	1.321325724	PLA2G7;HSPA1A
methotrexate BOSS	0.404934368	0.632418016	0	0	1.246326707	1.12671708	MTX1;EGF;ETFB;NFE2L2
triamterene	0.405324489	0.632418016	0	0	1.979116223	1.787275194	NFE2L2
5-azacytidine	0.405324489	0.632418016	0	0	1.979116223	1.787275194	NFE2L2
clemastine	0.405324489	0.632418016	0	0	1.979116223	1.787275194	ADRA2A
Kinome 635 Roche	0.405324489	0.632418016	0	0	1.979116223	1.787275194	BLK
XMD8-85 LINCS	0.405324489	0.632418016	0	0	1.979116223	1.787275194	MYLK
NG-25 MRC	0.405324489	0.632418016	0	0	1.979116223	1.787275194	EPHB2
Compound C (Dorsomorphin) MRC	0.405324489	0.632418016	0	0	1.979116223	1.787275194	EPHB2
cefalexin HL60 DOWN	0.405324489	0.632418016	0	0	1.979116223	1.787275194	LMAN1
diflorasone HL60 UP	0.405324489	0.632418016	0	0	1.979116223	1.787275194	GLUL
hydrocotarnine HL60 DOWN	0.405324489	0.632418016	0	0	1.979116223	1.787275194	GLUL
isoxsuprine PC3 UP	0.405324489	0.632418016	0	0	1.979116223	1.787275194	MT1F
niclosamide PC3 DOWN	0.405324489	0.632418016	0	0	1.979116223	1.787275194	E2F8
prochlorperazine PC3 UP	0.405324489	0.632418016	0	0	1.979116223	1.787275194	WIPI1
tanespimycin HL60 DOWN	0.405324489	0.632418016	0	0	1.979116223	1.787275194	CCDC85B
withaferin A PC3 DOWN	0.405324489	0.632418016	0	0	1.979116223	1.787275194	E2F8
SODIUM HYDROXIDE BOSS	0.405324489	0.632418016	0	0	1.979116223	1.787275194	FN1
zafirlukast BOSS	0.405324489	0.632418016	0	0	1.979116223	1.787275194	NFE2L2
Pemetrexed disodium BOSS	0.405324489	0.632418016	0	0	1.979116223	1.787275194	EGF
parathion BOSS	0.405324489	0.632418016	0	0	1.979116223	1.787275194	RRM2B
lansoprazole BOSS	0.405324489	0.632418016	0	0	1.979116223	1.787275194	NFE2L2
OLEANOLIC ACID BOSS	0.405324489	0.632418016	0	0	1.979116223	1.787275194	EPHB2
diazoxide BOSS	0.405324489	0.632418016	0	0	1.979116223	1.787275194	EPHB2
Digoxigenin CTD 00005824	0.405324489	0.632418016	0	0	1.979116223	1.787275194	NFE2L2
retinal CTD 00006694	0.405324489	0.632418016	0	0	1.979116223	1.787275194	NFE2L2
formononetin CTD 00000369	0.405324489	0.632418016	0	0	1.979116223	1.787275194	NFE2L2
venlafaxine CTD 00002095	0.405324489	0.632418016	0	0	1.979116223	1.787275194	SLC6A4
Aurin CTD 00000867	0.405324489	0.632418016	0	0	1.979116223	1.787275194	NFE2L2
Benzamide CTD 00001769	0.405324489	0.632418016	0	0	1.979116223	1.787275194	SIRT1
STREPTOZOTOCIN CTD 00006786	0.405324489	0.632418016	0	0	1.979116223	1.787275194	PRDX4
2,3-diformyloxypropyl formate CTD 00006941	0.405324489	0.632418016	0	0	1.979116223	1.787275194	SIRT1
NITAZOXANIDE CTD 00001911	0.405324489	0.632418016	0	0	1.979116223	1.787275194	NFE2L2
methotrexate TTD 00009239	0.405324489	0.632418016	0	0	1.979116223	1.787275194	NFE2L2
acetaldehyde CTD 00005293	0.406926764	0.632418016	0	0	1.309815676	1.177684157	SMAD4;EGF;FN1
Velcade(Bortezomib) BOSS	0.408929253	0.632418016	0	0	1.239300323	1.108198599	EGF;FN1;EPHB2;NFE2L2
disulfiram	0.410448741	0.632418016	0	0	1.439829293	1.282174073	ADRA2A;NFE2L2
clonidine HL60 UP	0.410448741	0.632418016	0	0	1.439829293	1.282174073	PLSCR1;MAFB
gefitinib HL60 DOWN	0.410448741	0.632418016	0	0	1.439829293	1.282174073	ZNF217;HSPA1A
temozolomide BOSS	0.410448741	0.632418016	0	0	1.439829293	1.282174073	ETFB;EPHB2
berberine BOSS	0.410448741	0.632418016	0	0	1.439829293	1.282174073	FN1;EPHB2
2-Fluoroadenosine BOSS	0.410448741	0.632418016	0	0	1.439829293	1.282174073	MTX1;NFE2L2
Dibenz[a,h]anthracene CTD 00001246	0.410448741	0.632418016	0	0	1.439829293	1.282174073	LGALS1;NFE2L2
digoxin HL60 DOWN	0.410689383	0.632418016	0	0	1.127480787	1.003365569	ICT1;PSMG1;ADM;CNPY2;GLUL;CBFA2T3;GTF2E1;KBTBD11;ZNF200
Oxazolone CTD 00006449	0.411680852	0.632418016	0	0	1.299516158	1.153329506	F13A1;ADM;KCNJ2
ellagic acid BOSS	0.412918783	0.632418016	0	0	1.23235201	1.090020722	EPHB2;PLA2G7;SIRT1;HSPA1A
dorzolamide HL60 DOWN	0.415560538	0.632418016	0	0	1.190190067	1.045138006	LMAN1;EBP;CCNG2;CALR;GLUL
ETHACRYNIC ACID	0.415895287	0.632418016	0	0	1.910773427	1.676363114	NFE2L2
perphenazine	0.415895287	0.632418016	0	0	1.910773427	1.676363114	PLA2G7
indocyanine green	0.415895287	0.632418016	0	0	1.910773427	1.676363114	PLA2G7
PP242 MRC	0.415895287	0.632418016	0	0	1.910773427	1.676363114	MYLK
BI-2536 Kinome Scan	0.415895287	0.632418016	0	0	1.910773427	1.676363114	MYLK
GW843682 LINCS	0.415895287	0.632418016	0	0	1.910773427	1.676363114	MAP3K1
amantadine PC3 UP	0.415895287	0.632418016	0	0	1.910773427	1.676363114	CALR
atovaquone MCF7 UP	0.415895287	0.632418016	0	0	1.910773427	1.676363114	MT1F
gabexate HL60 UP	0.415895287	0.632418016	0	0	1.910773427	1.676363114	PRKAR2B
monorden PC3 UP	0.415895287	0.632418016	0	0	1.910773427	1.676363114	HSPA1A
succinylsulfathiazole PC3 DOWN	0.415895287	0.632418016	0	0	1.910773427	1.676363114	ZNF200
succinylsulfathiazole PC3 UP	0.415895287	0.632418016	0	0	1.910773427	1.676363114	CALR
fumaric acid BOSS	0.415895287	0.632418016	0	0	1.910773427	1.676363114	NFE2L2
Aripiprazole BOSS	0.415895287	0.632418016	0	0	1.910773427	1.676363114	PLA2G7
Carfilzomib BOSS	0.415895287	0.632418016	0	0	1.910773427	1.676363114	NFE2L2
stearic acid BOSS	0.415895287	0.632418016	0	0	1.910773427	1.676363114	LEP
phloretin BOSS	0.415895287	0.632418016	0	0	1.910773427	1.676363114	NFE2L2
monocrotaline BOSS	0.415895287	0.632418016	0	0	1.910773427	1.676363114	EGF
perphenazine BOSS	0.415895287	0.632418016	0	0	1.910773427	1.676363114	PLA2G7
aa-861 CTD 00001735	0.415895287	0.632418016	0	0	1.910773427	1.676363114	NFE2L2
CARBON TETRACHLORIDE CTD 00005587	0.415895287	0.632418016	0	0	1.910773427	1.676363114	FN1
Triclocarban CTD 00000497	0.415895287	0.632418016	0	0	1.910773427	1.676363114	NFE2L2
Perfluorononanoic acid CTD 00003375	0.415895287	0.632418016	0	0	1.910773427	1.676363114	NFE2L2
Honokiol CTD 00000234	0.415895287	0.632418016	0	0	1.910773427	1.676363114	CNR2
Alizarin CTD 00000524	0.415895287	0.632418016	0	0	1.910773427	1.676363114	NFE2L2
ICN 1229 CTD 00006697	0.415895287	0.632418016	0	0	1.910773427	1.676363114	SLC6A4
lanatoside C CTD 00000952	0.415895287	0.632418016	0	0	1.910773427	1.676363114	NFE2L2
Cladribine CTD 00007175	0.415895287	0.632418016	0	0	1.910773427	1.676363114	NFE2L2
dichlorvos CTD 00004426	0.415895287	0.632418016	0	0	1.910773427	1.676363114	NFE2L2
Pararosaniline CTD 00000224	0.415895287	0.632418016	0	0	1.910773427	1.676363114	NFE2L2
perphenazine TTD 00010127	0.415895287	0.632418016	0	0	1.910773427	1.676363114	PLA2G7
bisindolylmaleimide iv TTD 00002467	0.415895287	0.632418016	0	0	1.910773427	1.676363114	SIRT1
zafirlukast TTD 00011894	0.415895287	0.632418016	0	0	1.910773427	1.676363114	NFE2L2
4,5,6,7-tetrabromobenzotriazole TTD 00000863	0.415895287	0.632418016	0	0	1.910773427	1.676363114	NFE2L2
colchicine HL60 UP	0.416423117	0.632418016	0	0	1.289376321	1.129562546	PLSCR1;CCNG2;WIPI1
tanespimycin PC3 UP	0.416619684	0.632418016	0	0	1.421297305	1.244461629	SDF2L1;HSPA1A
Gallic acid BOSS	0.416619684	0.632418016	0	0	1.421297305	1.244461629	EPHB2;NFE2L2
mitomycin C BOSS	0.416619684	0.632418016	0	0	1.421297305	1.244461629	EGF;FN1
isoproterenol CTD 00006175	0.416619684	0.632418016	0	0	1.421297305	1.244461629	LEP;FN1
ANTIMONY CTD 00005424	0.416619684	0.632418016	0	0	1.421297305	1.244461629	ADM;HIST1H4C
Sunitinib Kinome Scan	0.4169026	0.632418016	0	0	1.225480474	1.072176125	BLK;SNRK;HIPK3;MYLK
IRON BOSS	0.4169026	0.632418016	0	0	1.225480474	1.072176125	LEP;EPHB2;MRPL23;BMP6
lactic acid BOSS	0.420880352	0.63532847	0	0	1.218684449	1.054657671	HCAR3;EGF;LEP;EPHB2
methane BOSS	0.420880352	0.63532847	0	0	1.218684449	1.054657671	EGF;LEP;NHS;S100A10
Ethylparaben BOSS	0.420880352	0.63532847	0	0	1.218684449	1.054657671	EGF;LEP;EPHB2;SIRT1
flunixin HL60 UP	0.421153029	0.63532847	0	0	1.279392483	1.106366192	ADAMTS2;WIPI1;RNASE1
Agarose BOSS	0.421153029	0.63532847	0	0	1.279392483	1.106366192	EGF;FN1;RNASE1
ACRYLAMIDE BOSS	0.421153029	0.63532847	0	0	1.279392483	1.106366192	EGF;FN1;PLA2G7
methotrexate CTD 00006299	0.421296681	0.63532847	0	0	1.095423508	0.946903786	PLSCR1;RGS2;FCGR3B;C14ORF2;ATP5D;LPAR1;FN1;ZNF10;ADM;CALR;COX6B1;NFE2L2
trans-Lutein BOSS	0.422758002	0.63532847	0	0	1.403234482	1.208122253	NPDC1;EPHB2
Sunitinib FDA	0.424851692	0.63532847	0	0	1.211962698	1.037458407	BLK;SNRK;HIPK3;MYLK
acetic acid BOSS	0.424851692	0.63532847	0	0	1.211962698	1.037458407	EGF;LEP;EPHB2;RNASE1
TG-101348 Kinome Scan	0.42587007	0.63532847	0	0	1.269561069	1.083723962	BLK;SNRK;MYLK
Rifampicin CTD 00006701	0.42587007	0.63532847	0	0	1.269561069	1.083723962	DHCR24;ABCG1;NFE2L2
mifepristone	0.426278701	0.63532847	0	0	1.846986817	1.574855324	NFE2L2
methotrexate	0.426278701	0.63532847	0	0	1.846986817	1.574855324	NFE2L2
AG1478 LINCS	0.426278701	0.63532847	0	0	1.846986817	1.574855324	BLK
CI-1033 Kinome Scan	0.426278701	0.63532847	0	0	1.846986817	1.574855324	BLK
lasalocid HL60 UP	0.426278701	0.63532847	0	0	1.846986817	1.574855324	MTUS1
nifuroxazide MCF7 UP	0.426278701	0.63532847	0	0	1.846986817	1.574855324	ID1
vigabatrin HL60 UP	0.426278701	0.63532847	0	0	1.846986817	1.574855324	PLSCR1
Menadione sodium bisulfite BOSS	0.426278701	0.63532847	0	0	1.846986817	1.574855324	EPHB2
captopril BOSS	0.426278701	0.63532847	0	0	1.846986817	1.574855324	ANG
cimetidine BOSS	0.426278701	0.63532847	0	0	1.846986817	1.574855324	LGMN
bromocriptine CTD 00005530	0.426278701	0.63532847	0	0	1.846986817	1.574855324	NFE2L2
Digitoxigenin CTD 00005821	0.426278701	0.63532847	0	0	1.846986817	1.574855324	NFE2L2
Chloranil CTD 00005628	0.426278701	0.63532847	0	0	1.846986817	1.574855324	NFE2L2
Perfluorodecanoic acid CTD 00001721	0.426278701	0.63532847	0	0	1.846986817	1.574855324	NFE2L2
dicumarol CTD 00005515	0.426278701	0.63532847	0	0	1.846986817	1.574855324	NFE2L2
OLEANOLIC ACID CTD 00006433	0.426278701	0.63532847	0	0	1.846986817	1.574855324	NFE2L2
PI-103 CTD 00004750	0.426278701	0.63532847	0	0	1.846986817	1.574855324	EGF
DESOGESTREL CTD 00007143	0.426278701	0.63532847	0	0	1.846986817	1.574855324	DHCR24
prochlorperazine TTD 00010335	0.426278701	0.63532847	0	0	1.846986817	1.574855324	PLA2G7
Dasatinib Kinome Scan	0.428862907	0.635825654	0	0	1.385623229	1.173093533	BLK;EPHB2
Dasatinib FDA	0.428862907	0.635825654	0	0	1.385623229	1.173093533	BLK;EPHB2
dihydroergocristine HL60 UP	0.428862907	0.635825654	0	0	1.385623229	1.173093533	PLSCR1;WIPI1
gabexate PC3 UP	0.428862907	0.635825654	0	0	1.385623229	1.173093533	BLK;CALR
strophanthidin MCF7 DOWN	0.428862907	0.635825654	0	0	1.385623229	1.173093533	CNPY2;GTF2E1
yohimbic acid PC3 DOWN	0.428862907	0.635825654	0	0	1.385623229	1.173093533	ADAMTS2;HIST1H1B
MANGANESE BOSS	0.428862907	0.635825654	0	0	1.385623229	1.173093533	EPHB2;MRPL23
retinol BOSS	0.430573736	0.635825654	0	0	1.259878616	1.061619947	LEP;EPHB2;NFE2L2
Coke BOSS	0.432773784	0.635825654	0	0	1.198737199	1.003990506	CNR2;EGF;LEP;EPHB2
Palbociclib FDA	0.43493365	0.635825654	0	0	1.368446823	1.139316533	HIPK3;MYLK
PD0332991 LINCS	0.43493365	0.635825654	0	0	1.368446823	1.139316533	HIPK3;MYLK
Apocarotenal CTD 00000185	0.43493365	0.635825654	0	0	1.368446823	1.139316533	PLSCR1;IRF8
MG-262 MCF7 DOWN	0.435269622	0.635825654	0	0	1.112059688	0.924999704	TMEM168;BBS10;HIST1H4K;RPA3;TUBD1;HIST1H4J;HIST1H4C;E2F8
RO-3306 MRC	0.436478043	0.635825654	0	0	1.787315473	1.481715283	MYLK
JW-7-24-1 LINCS	0.436478043	0.635825654	0	0	1.787315473	1.481715283	PIK3CD
Neratinib LINCS	0.436478043	0.635825654	0	0	1.787315473	1.481715283	BLK
etacrynic acid HL60 UP	0.436478043	0.635825654	0	0	1.787315473	1.481715283	CCNG2
hexylcaine HL60 DOWN	0.436478043	0.635825654	0	0	1.787315473	1.481715283	SDF2L1
simvastatin PC3 UP	0.436478043	0.635825654	0	0	1.787315473	1.481715283	MT1F
succinylsulfathiazole HL60 DOWN	0.436478043	0.635825654	0	0	1.787315473	1.481715283	LMAN1
prochlorperazine BOSS	0.436478043	0.635825654	0	0	1.787315473	1.481715283	PLA2G7
Nilotinib BOSS	0.436478043	0.635825654	0	0	1.787315473	1.481715283	EPHB2
Poloxalene BOSS	0.436478043	0.635825654	0	0	1.787315473	1.481715283	EGF
ritanserin CTD 00007138	0.436478043	0.635825654	0	0	1.787315473	1.481715283	NFE2L2
Plumbagin CTD 00000768	0.436478043	0.635825654	0	0	1.787315473	1.481715283	NFE2L2
Cryptotanshinone CTD 00001774	0.436478043	0.635825654	0	0	1.787315473	1.481715283	PLA2G7
citalopram CTD 00007060	0.436478043	0.635825654	0	0	1.787315473	1.481715283	SLC6A4
floxuridine CTD 00005984	0.436478043	0.635825654	0	0	1.787315473	1.481715283	NFE2L2
L 741211 CTD 00003280	0.436478043	0.635825654	0	0	1.787315473	1.481715283	LEP
patulin CTD 00006474	0.436478043	0.635825654	0	0	1.787315473	1.481715283	CFL1
HMN-176 CTD 00004250	0.436478043	0.635825654	0	0	1.787315473	1.481715283	CCNG2
2,4-Diisocyanato-1-methylbenzene CTD 00006908	0.436478043	0.635825654	0	0	1.787315473	1.481715283	NFE2L2
peptidoglycan CTD 00006490	0.436478043	0.635825654	0	0	1.787315473	1.481715283	CXCL5
Microcystin LR CTD 00002422	0.436478043	0.635825654	0	0	1.787315473	1.481715283	NFE2L2
GNF-Pf-78 TTD 00008278	0.436478043	0.635825654	0	0	1.787315473	1.481715283	NFE2L2
astemizole TTD 00002176	0.436478043	0.635825654	0	0	1.787315473	1.481715283	AVPR1A
menadione TTD 00009191	0.436478043	0.635825654	0	0	1.787315473	1.481715283	NFE2L2
ritanserin TTD 00010642	0.436478043	0.635825654	0	0	1.787315473	1.481715283	NFE2L2
SB 216763 TTD 00010836	0.436478043	0.635825654	0	0	1.787315473	1.481715283	AVPR1A
AC-42 TTD 00001459	0.436478043	0.635825654	0	0	1.787315473	1.481715283	ADRA2A
glutathione BOSS	0.436723869	0.635825654	0	0	1.192231106	0.987708823	EGF;LEP;EPHB2;SIRT1
NICKEL CTD 00006389	0.436723869	0.635825654	0	0	1.192231106	0.987708823	KDM3A;MAFB;TRPC6;HIST2H2AC
thapsigargin MCF7 DOWN	0.43993898	0.639890386	0	0	1.240947252	1.018965669	RNF38;E2F8;HSPA1A
N-Acetyl-L-cysteine BOSS	0.440666212	0.639890386	0	0	1.185794598	0.971720227	MAP3K1;EGF;FN1;EPHB2
ciglitazone CTD 00001835	0.440666212	0.639890386	0	0	1.185794598	0.971720227	HCAR3;SNRK;ANG;MPZL2
metformin CTD 00006282	0.44096952	0.639890386	0	0	1.351689353	1.106735562	SIRT1;NFE2L2
DL-Selenomethionine CTD 00006732	0.44096952	0.639890386	0	0	1.351689353	1.106735562	MRPL54;HSPA1A
biochanin A CTD 00000149	0.44096952	0.639890386	0	0	1.351689353	1.106735562	ALDH7A1;NFE2L2
GONADORELIN BOSS	0.444600496	0.641198993	0	0	1.179426562	0.956018595	EGF;LEP;MZB1;EPHB2
lovastatin	0.446496567	0.641198993	0	0	1.731373588	1.396047327	NFE2L2
digitoxin	0.446496567	0.641198993	0	0	1.731373588	1.396047327	NFE2L2
Regorafenib FDA	0.446496567	0.641198993	0	0	1.731373588	1.396047327	HIPK3
trifluridine MCF7 DOWN	0.446496567	0.641198993	0	0	1.731373588	1.396047327	HIST1H1D
zimeldine PC3 DOWN	0.446496567	0.641198993	0	0	1.731373588	1.396047327	CXCL5
TERT-BUTYL HYDROPEROXIDE BOSS	0.446496567	0.641198993	0	0	1.731373588	1.396047327	EPHB2
bafilomycin A1 BOSS	0.446496567	0.641198993	0	0	1.731373588	1.396047327	EPHB2
metergoline CTD 00006290	0.446496567	0.641198993	0	0	1.731373588	1.396047327	PLA2G7
indocyanine green CTD 00006145	0.446496567	0.641198993	0	0	1.731373588	1.396047327	PLA2G7
mefenamic acid CTD 00006256	0.446496567	0.641198993	0	0	1.731373588	1.396047327	NFE2L2
oxyphenbutazone CTD 00006457	0.446496567	0.641198993	0	0	1.731373588	1.396047327	NFE2L2
141-05-9 CTD 00000755	0.446496567	0.641198993	0	0	1.731373588	1.396047327	NFE2L2
1,6-Diisocyanatohexane CTD 00000793	0.446496567	0.641198993	0	0	1.731373588	1.396047327	AMPD3
minocycline CTD 00006338	0.446496567	0.641198993	0	0	1.731373588	1.396047327	VEGFC
chloroquine CTD 00005645	0.446496567	0.641198993	0	0	1.731373588	1.396047327	EGF
2-tert-Butyl-4-methoxyphenol CTD 00005547	0.446496567	0.641198993	0	0	1.731373588	1.396047327	NFE2L2
genistein TTD 00008196	0.446496567	0.641198993	0	0	1.731373588	1.396047327	NFE2L2
AFLATOXIN B1 CTD 00007128	0.446662406	0.641198993	0	0	1.028614881	0.829014439	WDR47;ABCD2;DPYS;NUDT1;DYSF;ADM;ETFB;MYLK;HIST2H2AC;RGS2;CCND3;SPRED1;LGALS1;FDXR;CHST6;S100A2;MMD;MTUS1;TTC7B;WIPI1;AMPD3;NME1;RRM2B;CNKSR3;IRF8;ANG;DSG2;PHLDB3;CD101;C17ORF53;EBI3;RPS27L;PPM1D;HCAR3;EBP;HLX;E2F1;PLAGL2;FAM43A;GPC6;SAC3D1;S100A10;ZNF189;E2F8;CD70;EGF;FZD6;VEGFC;SULF2;MAFB;FABP5;CCNG2;ID1;COL9A2;HIST1H4C;SEC24D
0179445-0000 PC3 DOWN	0.446969839	0.641198993	0	0	1.335335677	1.075297962	GTPBP2;E2F8
acetoacetic acid BOSS	0.446969839	0.641198993	0	0	1.335335677	1.075297962	LEP;EPHB2
lycorine PC3 DOWN	0.448042676	0.642389092	0	0	1.123809339	0.902269199	SH3TC2;ID1;DHCR24;SAC3D1;MPZL2;HSPA1A
trichostatin A PC3 DOWN	0.451051199	0.645175192	0	0	1.047885344	0.834299509	SMAD4;NDUFA6;GINS3;FZD6;LPAR1;NUDT2;VEGFC;AMPD3;CASD1;MED12;LMAN1;TMEM168;SH3TC2;SNRPD1;ICT1;BNIP1;DNA2;MPZL2;NFE2L2;ZNF189;E2F8
metronidazole PC3 DOWN	0.452179407	0.645175192	0	0	1.062281613	0.843107697	RANBP1;KDM3A;NDUFA6;ATP5I;ADM;ZBTB11;TMEM168;DAD1;MFAP3;ZNF217;HBP1;CALR;MPZL2;HSPA1A
ethosuximide HL60 DOWN	0.452443634	0.645175192	0	0	1.166891588	0.925452488	SACM1L;ZNF217;ZBTB11;SEC24D
WH-4-025 LINCS	0.452933967	0.645175192	0	0	1.319371375	1.044953913	BLK;EPHB2
Adenosine triphosphate CTD 00005324	0.452933967	0.645175192	0	0	1.319371375	1.044953913	ATP7A;HSPA1A
curcumin TTD 00007338	0.452933967	0.645175192	0	0	1.319371375	1.044953913	AVPR1A;NFE2L2
bisacodyl PC3 UP	0.45633747	0.645175192	0	0	1.67882212	1.317074023	ADM
geldanamycin MCF7 DOWN	0.45633747	0.645175192	0	0	1.67882212	1.317074023	ID1
perphenazine MCF7 UP	0.45633747	0.645175192	0	0	1.67882212	1.317074023	WIPI1
quercetin MCF7 UP	0.45633747	0.645175192	0	0	1.67882212	1.317074023	CALR
diethylstilbestrol BOSS	0.45633747	0.645175192	0	0	1.67882212	1.317074023	NFE2L2
BROMOCRIPTINE MESYLATE BOSS	0.45633747	0.645175192	0	0	1.67882212	1.317074023	NFE2L2
astemizole BOSS	0.45633747	0.645175192	0	0	1.67882212	1.317074023	AVPR1A
FENRETINIDE BOSS	0.45633747	0.645175192	0	0	1.67882212	1.317074023	PLA2G7
L-citrulline BOSS	0.45633747	0.645175192	0	0	1.67882212	1.317074023	FN1
uridine triphosphate BOSS	0.45633747	0.645175192	0	0	1.67882212	1.317074023	EGF
danthron CTD 00000135	0.45633747	0.645175192	0	0	1.67882212	1.317074023	NFE2L2
5-Aminosalicylic acid CTD 00007308	0.45633747	0.645175192	0	0	1.67882212	1.317074023	PLA2G7
flutamide CTD 00005995	0.45633747	0.645175192	0	0	1.67882212	1.317074023	NFE2L2
3-Aminofluoranthene CTD 00002071	0.45633747	0.645175192	0	0	1.67882212	1.317074023	NFE2L2
rosavin CTD 00004837	0.45633747	0.645175192	0	0	1.67882212	1.317074023	EGF
yc-1 CTD 00003160	0.45633747	0.645175192	0	0	1.67882212	1.317074023	GUCY1B3
CADMIUM SELENIDE CTD 00002452	0.45633747	0.645175192	0	0	1.67882212	1.317074023	FN1
N-Oleoyldopamine CTD 00004334	0.45633747	0.645175192	0	0	1.67882212	1.317074023	PLA2G7
Promegestone CTD 00006626	0.45633747	0.645175192	0	0	1.67882212	1.317074023	GLUL
SU 5416 CTD 00003630	0.45633747	0.645175192	0	0	1.67882212	1.317074023	AVPR1A
MG-262 PC3 DOWN	0.457175743	0.646014519	0	0	1.09931295	0.860418399	GALNT12;BBS10;CCDC85B;CCNG2;LPAR1;PLA2G7;SAC3D1
Bosutinib FDA	0.458488101	0.64666632	0	0	1.204730731	0.939474251	BLK;EPHB2;MYLK
alsterpaullone PC3 UP	0.458861296	0.64666632	0	0	1.303782703	1.015656245	CCDC85B;HIST1H2AB
ellipticine HL60 UP	0.458861296	0.64666632	0	0	1.303782703	1.015656245	PIK3R4;ZBTB11
calcitriol BOSS	0.458861296	0.64666632	0	0	1.303782703	1.015656245	FN1;EPHB2
retinol CTD 00006991	0.458861296	0.64666632	0	0	1.303782703	1.015656245	FN1;NFE2L2
apigenin HL60 UP	0.460250841	0.647064291	0	0	1.154617759	0.895964481	AOC3;MT1F;SEC24D;SH2B3
Dinoprostone BOSS	0.460250841	0.647064291	0	0	1.154617759	0.895964481	CNR2;EGF;FN1;EPHB2
Gefitinib	0.464751251	0.647064291	0	0	1.288556558	0.987360277	BLK;NFE2L2
menadione	0.466003893	0.647064291	0	0	1.629361914	1.244117688	NFE2L2
paclitaxel	0.466003893	0.647064291	0	0	1.629361914	1.244117688	TUBB1
Vincristine sulfate	0.466003893	0.647064291	0	0	1.629361914	1.244117688	TUBB1
Bortezomib	0.466003893	0.647064291	0	0	1.629361914	1.244117688	NFE2L2
Erlotinib FDA	0.466003893	0.647064291	0	0	1.629361914	1.244117688	BLK
TG-100-115 Kinome Scan	0.466003893	0.647064291	0	0	1.629361914	1.244117688	PIK3CD
Ki-20227 Kinome Scan	0.466003893	0.647064291	0	0	1.629361914	1.244117688	BLK
Erlotinib Kinome Scan	0.466003893	0.647064291	0	0	1.629361914	1.244117688	BLK
captopril PC3 UP	0.466003893	0.647064291	0	0	1.629361914	1.244117688	CALR
clonidine PC3 UP	0.466003893	0.647064291	0	0	1.629361914	1.244117688	ADAMTS2
diflorasone PC3 DOWN	0.466003893	0.647064291	0	0	1.629361914	1.244117688	HIST1H1B
dipivefrine HL60 UP	0.466003893	0.647064291	0	0	1.629361914	1.244117688	PLSCR1
nilutamide PC3 DOWN	0.466003893	0.647064291	0	0	1.629361914	1.244117688	CALR
tyrphostin AG-825 MCF7 UP	0.466003893	0.647064291	0	0	1.629361914	1.244117688	MT1F
Prazosin hydrochloride BOSS	0.466003893	0.647064291	0	0	1.629361914	1.244117688	EPHB2
estrone BOSS	0.466003893	0.647064291	0	0	1.629361914	1.244117688	LEP
phloretin CTD 00006528	0.466003893	0.647064291	0	0	1.629361914	1.244117688	NFE2L2
Xanthohumol CTD 00003425	0.466003893	0.647064291	0	0	1.629361914	1.244117688	NFE2L2
ML-7 CTD 00002750	0.466003893	0.647064291	0	0	1.629361914	1.244117688	MYLK
perphenazine CTD 00006495	0.466003893	0.647064291	0	0	1.629361914	1.244117688	PLA2G7
suramin CTD 00006822	0.466003893	0.647064291	0	0	1.629361914	1.244117688	SIRT1
BISPHENOL A DIGLYCIDYL ETHER CTD 00000976	0.466003893	0.647064291	0	0	1.629361914	1.244117688	NFE2L2
SU9516 TTD 00011110	0.466003893	0.647064291	0	0	1.629361914	1.244117688	NFE2L2
kaempferol TTD 00008767	0.466003893	0.647064291	0	0	1.629361914	1.244117688	NFE2L2
SU 5416 TTD 00011104	0.466003893	0.647064291	0	0	1.629361914	1.244117688	AVPR1A
hydrocortisone BOSS	0.468019764	0.649521911	0	0	1.142596998	0.867510776	EGF;LEP;AVPR1A;NFE2L2
AZD7762 LINCS	0.470970041	0.652263883	0	0	1.112794033	0.83789028	BLK;SNRK;EPHB2;HIPK3;MYLK
TPEN CTD 00001994	0.470970041	0.652263883	0	0	1.112794033	0.83789028	CCR1;PLSCR1;DAD1;HLX;HIST1H1D
cefadroxil HL60 DOWN	0.472227536	0.652263883	0	0	1.178916828	0.884534626	LMAN1;CCNG2;GLUL
R-406 MRC	0.475498919	0.652263883	0	0	1.582728006	1.176585232	EPHB2
BAS-012416453 PC3 DOWN	0.475498919	0.652263883	0	0	1.582728006	1.176585232	FDXR
fenbendazole MCF7 UP	0.475498919	0.652263883	0	0	1.582728006	1.176585232	MAP1B
sulconazole MCF7 UP	0.475498919	0.652263883	0	0	1.582728006	1.176585232	RGS2
ACROLEIN BOSS	0.475498919	0.652263883	0	0	1.582728006	1.176585232	NFE2L2
triclosan BOSS	0.475498919	0.652263883	0	0	1.582728006	1.176585232	NFE2L2
naringenin BOSS	0.475498919	0.652263883	0	0	1.582728006	1.176585232	EPHB2
amphotericin b BOSS	0.475498919	0.652263883	0	0	1.582728006	1.176585232	NFE2L2
AZOXYMETHANE BOSS	0.475498919	0.652263883	0	0	1.582728006	1.176585232	LEP
leucovorin CTD 00005678	0.475498919	0.652263883	0	0	1.582728006	1.176585232	ATP5O
Tributyltin CTD 00000610	0.475498919	0.652263883	0	0	1.582728006	1.176585232	ABCG1
Methylbenzethonium chloride CTD 00000197	0.475498919	0.652263883	0	0	1.582728006	1.176585232	AVPR1A
oxozinc CTD 00007012	0.475498919	0.652263883	0	0	1.582728006	1.176585232	HSPA1A
amsacrine CTD 00005396	0.475498919	0.652263883	0	0	1.582728006	1.176585232	EGF
progesterone TTD 00010337	0.475498919	0.652263883	0	0	1.582728006	1.176585232	NFE2L2
indirubin deriv. 7a TTD 00008589	0.475498919	0.652263883	0	0	1.582728006	1.176585232	NFE2L2
Velcade(Bortezomib) TTD 00011778	0.475498919	0.652263883	0	0	1.582728006	1.176585232	NFE2L2
SB 415286 TTD 00010844	0.475498919	0.652263883	0	0	1.582728006	1.176585232	PLA2G7
Ponatinib FDA	0.476416899	0.652263883	0	0	1.259142416	0.933606215	BLK;EPHB2
(+)-chelidonine HL60 UP	0.476416899	0.652263883	0	0	1.259142416	0.933606215	PLSCR1;WIPI1
dextroamphetamine BOSS	0.476416899	0.652263883	0	0	1.259142416	0.933606215	AMPH;EPHB2
Dichloromercury CTD 00006273	0.476416899	0.652263883	0	0	1.259142416	0.933606215	HSPA1A;NFE2L2
15-Acetyldeoxynivalenol CTD 00002073	0.476416899	0.652263883	0	0	1.259142416	0.933606215	FAM43A;KCNJ2
(-)-isoprenaline HL60 DOWN	0.476772343	0.65241231	0	0	1.170554577	0.867048703	MRTO4;PSMG1;KBTBD11
mitoxantrone CTD 00006345	0.477790744	0.653467299	0	0	1.103813318	0.815257108	GUCY1B3;RGS2;ATP7A;GLUL;UQCRH
(17S)-17-hydroxy-13,17-dimethyl-1,2,6,7,8,14,15,16-octahydrocyclopenta[a]phenanthren-3-one CTD 00007088	0.480011951	0.655283705	0	0	1.074505683	0.788627297	RPS26;UFD1L;KDM3A;RPS27L;MYL6B;GLUL;CTSD
SU-14813 Kinome Scan	0.481299015	0.655283705	0	0	1.162309282	0.849957898	BLK;HIPK3;MYLK
fulvestrant PC3 DOWN	0.481299015	0.655283705	0	0	1.162309282	0.849957898	LMAN1;EBP;SGPP1
pimozide MCF7 UP	0.482191598	0.655283705	0	0	1.244931088	0.908069838	CCNG2;GTPBP2
LITHIUM BOSS	0.482191598	0.655283705	0	0	1.244931088	0.908069838	PER3;AVPR1A
zafirlukast	0.484825581	0.655283705	0	0	1.538684871	1.113955654	NFE2L2
ethinyl estradiol	0.484825581	0.655283705	0	0	1.538684871	1.113955654	SLC6A4
progesterone	0.484825581	0.655283705	0	0	1.538684871	1.113955654	NFE2L2
Kinome 1194 Roche	0.484825581	0.655283705	0	0	1.538684871	1.113955654	BLK
STOCK1N-35696 PC3 UP	0.484825581	0.655283705	0	0	1.538684871	1.113955654	HSPA1A
cloperastine PC3 DOWN	0.484825581	0.655283705	0	0	1.538684871	1.113955654	HSPA1A
furazolidone HL60 DOWN	0.484825581	0.655283705	0	0	1.538684871	1.113955654	HCAR3
securinine PC3 DOWN	0.484825581	0.655283705	0	0	1.538684871	1.113955654	NEDD9
semustine MCF7 UP	0.484825581	0.655283705	0	0	1.538684871	1.113955654	HSPA1A
sodium benzoate BOSS	0.484825581	0.655283705	0	0	1.538684871	1.113955654	KCNQ2
Psoralen BOSS	0.484825581	0.655283705	0	0	1.538684871	1.113955654	SIRT1
Calcimycin BOSS	0.484825581	0.655283705	0	0	1.538684871	1.113955654	EPHB2
6-Mercaptopurine CTD 00007042	0.484825581	0.655283705	0	0	1.538684871	1.113955654	NFE2L2
trolox CTD 00000557	0.484825581	0.655283705	0	0	1.538684871	1.113955654	FN1
Destruxin B CTD 00001859	0.484825581	0.655283705	0	0	1.538684871	1.113955654	NFE2L2
nisoldipine CTD 00007085	0.484825581	0.655283705	0	0	1.538684871	1.113955654	NFE2L2
PD 98059 TTD 00010070	0.484825581	0.655283705	0	0	1.538684871	1.113955654	MAP3K1
su6656 TTD 00011109	0.484825581	0.655283705	0	0	1.538684871	1.113955654	AVPR1A
Vitamin D3 BOSS	0.487259906	0.657792256	0	0	1.113602199	0.800632775	LEP;FN1;EPHB2;NFE2L2
N-methyl-D-aspartic acid BOSS	0.487259906	0.657792256	0	0	1.113602199	0.800632775	LEP;MZB1;EPHB2;PLA2G7
PKR Inhibitor MRC	0.487926933	0.657792256	0	0	1.231035568	0.883378335	HIPK3;MYLK
pyrvinium MCF7 DOWN	0.487926933	0.657792256	0	0	1.231035568	0.883378335	E2F8;HSPA1A
ampicillin CTD 00005394	0.487926933	0.657792256	0	0	1.231035568	0.883378335	TUBB1;CALR
raloxifene HL60 UP	0.488511271	0.658244014	0	0	1.065484085	0.763305057	ADAMTS2;COL4A3;ANG;SEC24D;RNASE1;LILRP2;HIST1H1B
AST-487 Kinome Scan	0.490296507	0.660312633	0	0	1.146159875	0.816919668	BLK;EPHB2;HIPK3
diclofenac CTD 00005804	0.491216776	0.660901359	0	0	1.055303966	0.750183667	DTYMK;CCND3;SMAD4;FZD6;E2F1;PIK3CD;DNAJC15;NFE2L2
lanatoside C MCF7 DOWN	0.492641384	0.660901359	0	0	1.037227728	0.734330041	BBS10;ICT1;PIK3R4;NUDT2;NEDD9;PSMG1;CNPY2;WIPI1;GTF2E1;SAC3D1;HSPA1A;ZNF200
Diallyl trisulfide CTD 00001934	0.49362248	0.660901359	0	0	1.217445444	0.859497327	CFL1;ATP5H
Afatinib	0.493986855	0.660901359	0	0	1.497022446	1.05576965	BLK
15-delta prostaglandin J2 MCF7 DOWN	0.493986855	0.660901359	0	0	1.497022446	1.05576965	E2F8
prenylamine HL60 UP	0.493986855	0.660901359	0	0	1.497022446	1.05576965	MT1F
Coenzyme Q10 BOSS	0.493986855	0.660901359	0	0	1.497022446	1.05576965	ETFB
cantharidin BOSS	0.493986855	0.660901359	0	0	1.497022446	1.05576965	EPHB2
2-Naphthoxyacetic acid BOSS	0.493986855	0.660901359	0	0	1.497022446	1.05576965	EPHB2
amitriptyline CTD 00005382	0.493986855	0.660901359	0	0	1.497022446	1.05576965	WIPI1
PENTABROMOPHENOL CTD 00003276	0.493986855	0.660901359	0	0	1.497022446	1.05576965	PLA2G7
malathion CTD 00006233	0.493986855	0.660901359	0	0	1.497022446	1.05576965	NFE2L2
HELENALIN TTD 00008402	0.493986855	0.660901359	0	0	1.497022446	1.05576965	NFE2L2
EXEL-2880/GSK-1363089 Kinome Scan	0.494766633	0.661274634	0	0	1.13825109	0.800952094	BLK;EPHB2;HIPK3
lomustine PC3 UP	0.494766633	0.661274634	0	0	1.13825109	0.800952094	ZNF10;ADM;HSPA1A
levodopa BOSS	0.499277841	0.666966504	0	0	1.204150757	0.836394137	EPHB2;MRPL23
MG-132 MCF7 DOWN	0.502447357	0.668201781	0	0	1.091434747	0.751195688	RPA3;NUDT2;TUBD1;E2F8
Barasertib LINCS	0.502985665	0.668201781	0	0	1.45755278	1.001620955	BLK
GSK-1838705A Kinome Scan	0.502985665	0.668201781	0	0	1.45755278	1.001620955	MYLK
lidocaine PC3 DOWN	0.502985665	0.668201781	0	0	1.45755278	1.001620955	SGPP1
naringin HL60 DOWN	0.502985665	0.668201781	0	0	1.45755278	1.001620955	CCNG2
Tetradioxin BOSS	0.502985665	0.668201781	0	0	1.45755278	1.001620955	NFE2L2
DMBA BOSS	0.502985665	0.668201781	0	0	1.45755278	1.001620955	NFE2L2
OZONE CTD 00006460	0.502985665	0.668201781	0	0	1.45755278	1.001620955	PLA2G7
piperine CTD 00000442	0.502985665	0.668201781	0	0	1.45755278	1.001620955	NFE2L2
Ephedrone CTD 00002112	0.502985665	0.668201781	0	0	1.45755278	1.001620955	FABP5
Asterric acid TTD 00002177	0.502985665	0.668201781	0	0	1.45755278	1.001620955	PLA2G7
HC toxin MCF7 DOWN	0.503647988	0.668745267	0	0	1.122754146	0.770072022	GINS3;ZNF710;CBFA2T3
chlortetracycline PC3 DOWN	0.504892645	0.669724498	0	0	1.191141978	0.814037691	CALR;GLUL
UNII-768N7QO4KH BOSS	0.504892645	0.669724498	0	0	1.191141978	0.814037691	FN1;EPHB2
irinotecan PC3 DOWN	0.508493993	0.674162969	0	0	1.016197969	0.687256594	ANKRD28;KDM3A;DOCK9;MTUS1;PIK3R4;LPAR1;VEGFC;TBC1D9;AMPD3;ASAP2;CASD1;PLSCR1;SH3TC2;HIST1H1D;ZNF217;HIST1H1E;RNF111;NFE2L2
thapsigargin BOSS	0.510466548	0.674852482	0	0	1.178409981	0.792398426	TRPC6;EPHB2
guanine BOSS	0.510466548	0.674852482	0	0	1.178409981	0.792398426	EGF;EPHB2
tetracycline BOSS	0.510466548	0.674852482	0	0	1.178409981	0.792398426	EPHB2;PLA2G7
Dinaciclib LINCS	0.511824885	0.674852482	0	0	1.4201072	0.951149083	HIPK3
dexverapamil MCF7 UP	0.511824885	0.674852482	0	0	1.4201072	0.951149083	EBP
tacrine HL60 UP	0.511824885	0.674852482	0	0	1.4201072	0.951149083	LMAN1
hydroquinone BOSS	0.511824885	0.674852482	0	0	1.4201072	0.951149083	NFE2L2
[truncated: 642 more rows]
