# Supplementary material for: Gene crosstalk between COVID-19 and preeclampsia revealed by blood transcriptome analysis
Source: Front Immunol. 2024 Jan 8;14:1243450. doi: 10.3389/fimmu.2023.1243450 (PMC10800816; doi:10.3389/fimmu.2023.1243450)
Supplement: Supplementary Table 8 — Regulatory interaction between common DEGs and diseases. [file Table_8.xls]

Term	P-value	Adjusted P-value	Old P-value	Old Adjusted P-value	Odds Ratio	Combined Score	Genes
Renal fibrosis	1.52E-05	0.06203304	0	0	4.271990214	47.3952984	CCR1;SMAD4;RTN1;TRPC1;FN1;PIK3CD;ADM;SIRT1;BMP6;RGS2;LGALS1;COL4A3;LPA;NFE2L2
Ureteral obstruction	3.41E-05	0.06952649	0	0	4.953603728	50.95892333	CCR1;RGS2;EGF;ID1;FN1;PIK3CD;VEGFC;ADM;ATP7A;SIRT1;NFE2L2
Colonic Neoplasms	1.44E-04	0.186075206	0	0	2.24735491	19.88529802	GALNT12;ADCYAP1R1;DTYMK;LPAR1;PIK3CD;ADM;PPM1D;PLA2G7;CFL1;FDXR;E2F1;EPHB2;ATP7A;SMAD4;EGF;FN1;NFATC2;TBC1D9;AMPD3;RNASE1;NME1;PER3;LEP;MT1F;ITGA7;CALR;LPA;HSPA1A;NFE2L2
Idiopathic Nephrotic Syndrome	3.06E-04	0.186075206	0	0	14.91358025	120.6644002	TRPC6;TBC1D9;LPA;CMIP
IGA Glomerulonephritis	3.23E-04	0.186075206	0	0	3.310597121	26.60559974	BLK;SMAD4;EGF;FN1;PIK3CD;ADM;PLA2G7;LMAN1;ACOXL;FCGR3B;VSIG4;EPHB2;LPA
Burkitt Lymphoma	3.72E-04	0.186075206	0	0	2.650937624	20.93287854	HACE1;CD70;EGF;EBI3;FN1;NFATC2;PIK3CD;TBC1D9;BMP6;NME1;CKS1B;CCND3;EBP;LGALS1;FCGR3B;E2F1;FAU;EPHB2
Medullary Neoplasms	4.30E-04	0.186075206	0	0	27.89630682	216.2301467	SMAD4;ADM;PPM1D
Neuroblastoma	4.86E-04	0.186075206	0	0	1.748709071	13.34122367	PNMT;PIK3CD;ADM;SLC6A4;LGALS1;FCGR3B;CFL1;FFAR1;EPHB2;ATP7A;CTSD;TRPC1;TBC1D9;SIRT1;NME1;MAP1B;MZB1;ANG;BLK;ADCYAP1R1;DTYMK;KDM3A;EBI3;LPAR1;CXCR5;NEDD9;PPM1D;HCAR3;CNR2;E2F1;KCNJ2;SMAD4;HACE1;CADM1;EGF;FZD6;FN1;VEGFC;DHCR24;SULF2;TPPP3;PER3;CCNG2;LEP;LRRN1;PSMG1;CALR;HSPA1A;NFE2L2
Congenital aneurysm of ascending aorta	5.07E-04	0.186075206	0	0	6.605090174	50.107412	MED12;ADAMTS2;SMAD4;COL9A2;ATP7A;MYLK
Mitochondrial Diseases	5.31E-04	0.186075206	0	0	2.649327449	19.97881388	NDUFB9;NDUFA6;NDUFA4;NDUFA1;COX7A2;NDUFC1;COX6C;SIRT1;UQCRH;COX6B1;MRPL40;RRM2B;UQCRQ;BOLA3;CLPP;FDXR;DNA2
Hypertensive disease	5.66E-04	0.186075206	0	0	1.838818217	13.74866392	PNMT;ADCYAP1R1;SLC35F3;NUDT1;LPAR1;PIK3CD;ADM;PLA2G7;ARHGAP6;CXCL5;MYLK;SLC6A4;RGS2;EBP;LGALS1;TUBB1;BNIP1;ATP7A;SH2B3;CTSA;AOC3;SMAD4;TRPC6;MMD;EGF;FN1;AVPR1A;ADRA2A;NME1;MED23;BBS10;MAFB;LEP;ID1;COL4A3;PSMG1;CALR;LPA;ALDH7A1;NFE2L2
Primary malignant neoplasm of lung	6.01E-04	0.186075206	0	0	1.640206672	12.16503734	NUDT1;F13A1;PIK3CD;ADM;CXCL5;MYLK;CKS1B;PSMD8;MED12;CCND3;LGALS1;CFL1;VSIG4;EPHB2;CTSD;S100A2;TRPC1;MTUS1;TBC1D9;SIRT1;NME1;MED23;RRM2B;MAP1B;ARMC3;MZB1;ITGA7;ALDH7A1;ADCYAP1R1;RNASEL;DTYMK;KDM3A;EBI3;LPAR1;NEDD9;PPM1D;RECQL4;HCAR3;EBP;PRDX4;E2F1;PLAGL2;SH2B3;E2F8;SMAD4;MAP3K1;CADM1;APOBEC3H;EGF;FN1;NFATC2;VEGFC;DHCR24;BMP6;SULF2;LEP;ID1;HBP1;DYNLRB1;HSPA1A;NFE2L2
Nephrotic Syndrome, Minimal Change	6.77E-04	0.186075206	0	0	8.004081633	58.41792655	TRPC6;EGF;TBC1D9;LPA;CMIP
Multiple polyps	7.32E-04	0.186075206	0	0	6.123469654	44.21254674	GALNT12;RNASEL;SMAD4;EGF;CALR;EPHB2
Carcinoma of lung	7.38E-04	0.186075206	0	0	1.602911718	11.55861558	NUDT1;F13A1;PIK3CD;ADM;CXCL5;MYLK;CKS1B;PSMD8;MED12;CCND3;LGALS1;CFL1;VSIG4;EPHB2;CTSD;RNF111;S100A2;TRPC1;MTUS1;TBC1D9;SIRT1;NME1;MED23;RRM2B;MAP1B;ARMC3;MZB1;ITGA7;LPA;ALDH7A1;ADCYAP1R1;RNASEL;DTYMK;KDM3A;EBI3;LPAR1;NEDD9;PPM1D;RECQL4;HCAR3;EBP;PRDX4;E2F1;PLAGL2;SH2B3;MPZL2;E2F8;SMAD4;MAP3K1;CADM1;MTX1;APOBEC3H;EGF;FN1;NFATC2;VEGFC;DHCR24;BMP6;SULF2;LEP;ID1;HBP1;DYNLRB1;HSPA1A;NFE2L2
Pyruvate Carboxylase Deficiency Disease	8.50E-04	0.186075206	0	0	7.570656371	53.52965079	RNASEL;PRDX4;LEP;TBC1D9;EPHB2
Acute Promyelocytic Leukemia	8.78E-04	0.186075206	0	0	2.384942439	16.7856242	EGF;ZBTB32;TNFAIP2;F13A1;PIK3CD;TBC1D9;WIPI1;WDR34;BMP6;NME1;EBP;LGALS1;PRDX4;ID1;IRF8;EPHB2;LPA;S100A10;NFE2L2
Central neuroblastoma	8.98E-04	0.186075206	0	0	1.712851243	12.01706703	PNMT;BLK;ADCYAP1R1;DTYMK;KDM3A;EBI3;LPAR1;NEDD9;PIK3CD;ADM;PPM1D;SLC6A4;HCAR3;LGALS1;FCGR3B;CNR2;CFL1;E2F1;FFAR1;EPHB2;ATP7A;CTSD;KCNJ2;SMAD4;HACE1;CADM1;EGF;TRPC1;FZD6;FN1;TBC1D9;DHCR24;SIRT1;NME1;SULF2;TPPP3;PER3;MAP1B;CCNG2;LEP;MZB1;LRRN1;PSMG1;ANG;CALR;HSPA1A;NFE2L2
Stress, Psychological	9.45E-04	0.186075206	0	0	5.805849224	40.43384011	PNMT;ADCYAP1R1;LEP;PSMG1;AVPR1A;SLC6A4
Behavior Disorders	9.48E-04	0.186075206	0	0	7.371052632	51.31382562	TRPC6;LEP;NALCN;ADRA2A;SLC6A4
Lymphoma	0.001023263	0.186075206	0	0	1.790190123	12.32502773	MAML2;EBI3;CXCR5;NEDD9;PIK3CD;PLA2G7;SLC6A4;CKS1B;SPIB;RECQL4;CCND3;EBP;LGALS1;FCGR3B;E2F1;TNFRSF17;EPHB2;CADM1;TSC22D1;MTX1;MMD;CD70;EGF;FN1;NFATC2;VEGFC;TBC1D9;CBFA2T3;BMP6;NME1;MAFB;LEP;ID1;COL4A3;IRF8;FBXL3;ANG;FAU;HSPA1A
Mammary adenocarcinoma	0.001053781	0.186075206	0	0	7.181684982	49.23311103	LGALS1;EGF;FN1;PIK3CD;LGMN
Chondrodysplasia Punctata	0.001082999	0.186075206	0	0	18.59469697	126.9649908	EBP;DHCR24;LPA
Myocardial Infarction	0.001094024	0.186075206	0	0	1.916755889	13.0682363	PNMT;DERL3;CXCR5;F13A1;PIK3CD;ADM;PLA2G7;MYLK;SLC6A4;FCGR3B;CNR2;ZNF627;CFL1;E2F1;CTSD;SH2B3;KCNJ2;MPZL2;RANBP1;SMAD4;YTHDF3;FN1;AVPR1A;SIRT1;BMP6;PER3;ANG;CALR;LPA;ABCG1;NFE2L2
Refractory cancer	0.001229487	0.200750565	0	0	3.401257203	22.79236406	HIST1H4K;LEP;PIK3CD;TBC1D9;HIST1H4J;EPHB2;HIST1H4C;CTSD;SIRT1;NFE2L2
Traditional Serrated Adenoma	0.001341944	0.210685206	0	0	4.574746057	30.25570513	HIST1H4K;CD70;FN1;HIST1H4J;CALR;EPHB2;HIST1H4C
Gastric ulcer	0.001428278	0.215934493	0	0	4.521931563	29.62446544	LGALS1;EGF;LEP;FN1;F13A1;ADM;NFE2L2
Diffuse Large B-Cell Lymphoma	0.001506848	0.219676936	0	0	2.170696582	14.10461141	CCR1;MTX1;CD70;EBI3;CXCR5;PIK3CD;TBC1D9;NPM3;BMP6;NME1;SPIB;CCND3;LGALS1;PRDX4;FCGR3B;LEP;MZB1;E2F1;IRF8;VSIG4;ATP7A
Welts	0.001632056	0.229725904	0	0	8.943589744	57.39919803	FCGR3B;E2F1;PIK3CD;CTSD
Carcinoma of urinary bladder, invasive	0.001745259	0.237471533	0	0	15.21229339	96.61103125	PIK3CD;EPHB2;CXCL5
Kaposi Sarcoma	0.001950675	0.244131864	0	0	2.577579312	16.08301194	NFATC2;VEGFC;F13A1;PIK3CD;RNASE1;NME1;LGALS1;CNR2;ID1;MZB1;EPHB2;LPA;PF4V1;NFE2L2
Hyperactive behavior	0.001978426	0.244131864	0	0	2.009964488	12.51294133	SMAD4;HIST1H4K;APOBEC3H;CD70;EGF;DYSF;NFATC2;PIK3CD;TBC1D9;PPM1D;ADRA2A;SLC6A4;MED12;MED23;EBP;RRM2B;LEP;E2F1;HIST1H1E;HIST1H4J;EPHB2;HIST1H4C;LPA;NFE2L2
early pregnancy	0.002056141	0.244131864	0	0	3.751200768	23.20839501	EBP;FCGR3B;MAP3K1;HLX;EGF;TBC1D9;SLC6A4;NME1
Lip and Oral Cavity Carcinoma	0.002059688	0.244131864	0	0	2.25779422	13.96491053	CCR1;SMAD4;S100A2;EGF;FN1;VEGFC;PIK3CD;TBC1D9;ADM;SIRT1;SLC6A4;LGALS1;CCNG2;LEP;COL4A3;HBP1;EPHB2;NFE2L2
Decrease in appetite	0.002102709	0.244131864	0	0	8.280257465	51.04388455	SMAD4;RRM2B;LEP;SLC6A4
Anxiety and fear	0.002153049	0.244131864	0	0	13.94389205	85.62763086	ADCYAP1R1;RGS2;SLC6A4
Vascular Diseases	0.002240211	0.246188266	0	0	2.367379548	14.44382059	AOC3;SMAD4;MMD;ADM;PLA2G7;SIRT1;MYLK;SLC6A4;LEP;NOXA1;IRF8;LPA;PF4V1;ABCG1;HSPA1A;NFE2L2
Coronary Arteriosclerosis	0.002356234	0.246188266	0	0	1.951841301	11.8099879	DYSF;F13A1;PIK3CD;PLA2G7;CXCL5;SLC6A4;HCAR2;LMAN1;EBP;FCGR3B;GLUL;SH2B3;PF4V1;MPZL2;FN1;VEGFC;TBC1D9;SIRT1;ADRA2A;LEP;IRF8;LPA;ABCG1;HSPA1A;NFE2L2
Heartburn	0.002379154	0.246188266	0	0	3.33581153	20.15167175	ADAMTS2;SSR4;RRM2B;BTN1A1;PIK3CD;VEGFC;ATP7A;PPM1D;NALCN
Ehlers-Danlos Syndrome	0.002550994	0.246188266	0	0	4.053679346	24.20562338	MED12;SMAD4;ADAMTS2;FN1;COL9A2;ATP7A;MYLK
Idiopathic pulmonary arterial hypertension	0.002559682	0.246188266	0	0	2.600644721	15.52031526	CCR1;ADCYAP1R1;SMAD4;TRPC6;EGF;EBI3;NFATC2;SLC6A4;SPRED1;LEP;PSMG1;EPHB2;ALDH7A1
Leukemia, Myelocytic, Acute	0.002758578	0.246188266	0	0	1.617134124	9.529836093	MAML2;EBI3;LPAR1;PIK3CD;ADM;CXCL5;RGS2;CCND3;EBP;PRDX4;FCGR3B;CNR2;HLX;E2F1;PLAGL2;VSIG4;EPHB2;ATP7A;GLUL;SH2B3;S100A10;ANKRD28;GADD45GIP1;SMAD4;CADM1;TSC22D1;EGF;FN1;VEGFC;TBC1D9;WIPI1;SIRT1;CBFA2T3;BMP6;NME1;CD200R1;PLSCR1;MAFB;RRM2B;LEP;MZB1;IRF8;ANG;CALR;ULBP2;NFE2L2
Dementia, Vascular	0.002807172	0.246188266	0	0	4.609333909	27.0825003	EGF;FN1;LPA;CTSD;SLC6A4;HSPA1A
Dermatitis, Allergic Contact	0.002840045	0.246188266	0	0	3.971380471	23.28791878	PRDX4;FCGR3B;FN1;F13A1;EPHB2;BMP6;NFE2L2
Gastrointestinal Diseases	0.002880197	0.246188266	0	0	5.598571429	32.75106457	TBC1D9;TNFRSF17;SLC6A4;MYLK;NFE2L2
Symptoms of stress	0.003032394	0.246188266	0	0	37.09537299	215.0939218	ADCYAP1R1;SLC6A4
As If Personality	0.003032394	0.246188266	0	0	37.09537299	215.0939218	ABCG1;SLC6A4
ECTODERMAL DYSPLASIA 10B, HYPOHIDROTIC/HAIR/TOOTH TYPE, AUTOSOMAL RECESSIVE	0.00313426	0.246188266	0	0	11.95068994	68.90005578	EDAR;EGF;FN1
ECTODERMAL DYSPLASIA 11B, HYPOHIDROTIC/HAIR/TOOTH TYPE, AUTOSOMAL RECESSIVE	0.00313426	0.246188266	0	0	11.95068994	68.90005578	EDAR;EGF;FN1
Vitamin B 12 Deficiency	0.00313426	0.246188266	0	0	11.95068994	68.90005578	CFL1;CALR;CD320
Degeneration of lumbar intervertebral disc	0.00313426	0.246188266	0	0	11.95068994	68.90005578	COL9A2;SIRT1;GPC6
Malignant neoplasm of mouth	0.003136156	0.246188266	0	0	2.16495505	12.48044055	CCR1;SMAD4;S100A2;EGF;MTUS1;FN1;VEGFC;PIK3CD;TBC1D9;ADM;SIRT1;LGALS1;CCNG2;LEP;COL4A3;HBP1;EPHB2;NFE2L2
Cognition Disorders	0.003421833	0.263545679	0	0	2.75994832	15.66982463	SMAD4;FABP5;LEP;ZNF41;SLC4A10;AMPH;AVPR1A;EPHB2;GLUL;ADRA2A;SLC6A4
Cardiovascular Diseases	0.003708793	0.272098803	0	0	1.879902839	10.521908	DYSF;PIK3CD;ADM;PLA2G7;CXCL5;SLC6A4;RGS2;FCGR3B;CNR2;TUBB1;NHS;GLUL;SH2B3;FN1;TTC7B;RNASE1;SIRT1;ADRA2A;MED23;LEP;LPA;ABCG1;CD320;HSPA1A;NFE2L2
Hypercholesterolemia	0.003764237	0.272098803	0	0	2.723212464	15.20154377	SACM1L;ZNF627;LEP;EBI3;TBC1D9;CALR;LPA;DNAJC15;PLA2G7;ABCG1;MYLK
Malignant neoplasm of lung	0.00377052	0.272098803	0	0	1.500101172	8.371377935	NUDT1;F13A1;PIK3CD;ADM;CXCL5;MYLK;CKS1B;PSMD8;MED12;CCND3;LGALS1;CFL1;VSIG4;EPHB2;CTSD;S100A2;TRPC1;MTUS1;TBC1D9;SIRT1;NME1;MED23;RRM2B;MAP1B;ARMC3;MZB1;ITGA7;ALDH7A1;ADCYAP1R1;RNASEL;DTYMK;KDM3A;EBI3;LPAR1;NEDD9;PPM1D;RECQL4;HCAR3;EBP;PRDX4;E2F1;PLAGL2;SH2B3;E2F8;SMAD4;MAP3K1;CADM1;APOBEC3H;EGF;FN1;NFATC2;VEGFC;DHCR24;BMP6;SULF2;LEP;ID1;HBP1;DYNLRB1;HSPA1A;NFE2L2
Increase in blood pressure	0.003841789	0.272098803	0	0	3.089824475	17.18503845	SMAD4;MAFB;BBS10;COL4A3;FN1;CALR;SH2B3;MYLK;NME1
Neuronal Ceroid-Lipofuscinoses	0.004475672	0.272098803	0	0	6.573152338	35.55483056	LGALS1;FBXL3;CTSF;CTSD
Chondrodysplasia punctata, X-linked dominant type	0.004495306	0.272098803	0	0	27.82011331	150.359966	EBP;DHCR24
Abnormality of the wrist	0.004495306	0.272098803	0	0	27.82011331	150.359966	FN1;ATP7A
Venous Insufficiency	0.004495306	0.272098803	0	0	27.82011331	150.359966	F13A1;ATP7A
Increased megakaryocyte count	0.004495306	0.272098803	0	0	27.82011331	150.359966	CALR;SH2B3
Metastatic Endometrial Carcinoma	0.004495306	0.272098803	0	0	27.82011331	150.359966	EGF;PIK3CD
Pancreatic Intraepithelial Neoplasia-3	0.004495306	0.272098803	0	0	27.82011331	150.359966	SMAD4;CADM1
Blepharophimosis	0.004533587	0.272098803	0	0	4.152393081	22.40731677	MED12;RECQL4;SMAD4;MAFB;GPC6;KCNJ2
Retrusion of lower jaw	0.004790743	0.272098803	0	0	2.24266646	11.97823816	SSR4;DHCR24;WDR34;NALCN;TRAIP;MED12;RECQL4;ADAMTS2;SPRED1;MAFB;DNA2;COL9A2;ATP7A;SEC24D;GPC6
Decreased projection of lower jaw	0.004790743	0.272098803	0	0	2.24266646	11.97823816	SSR4;DHCR24;WDR34;NALCN;TRAIP;MED12;RECQL4;ADAMTS2;SPRED1;MAFB;DNA2;COL9A2;ATP7A;SEC24D;GPC6
Decreased projection of mandible	0.004790743	0.272098803	0	0	2.24266646	11.97823816	SSR4;DHCR24;WDR34;NALCN;TRAIP;MED12;RECQL4;ADAMTS2;SPRED1;MAFB;DNA2;COL9A2;ATP7A;SEC24D;GPC6
Hypoplastic mandible condyle	0.004790743	0.272098803	0	0	2.24266646	11.97823816	SSR4;DHCR24;WDR34;NALCN;TRAIP;MED12;RECQL4;ADAMTS2;SPRED1;MAFB;DNA2;COL9A2;ATP7A;SEC24D;GPC6
Thin face	0.004844979	0.272098803	0	0	4.909273183	26.16550485	MED12;NHS;ATP7A;NALCN;TRAIP
Brain Edema	0.004844979	0.272098803	0	0	4.909273183	26.16550485	NDUFB9;KCNQ2;NDUFA1;AVPR1A;MYLK
Narrow face	0.004844979	0.272098803	0	0	4.909273183	26.16550485	MED12;NHS;ATP7A;NALCN;TRAIP
Depression, Neurotic	0.004918537	0.272098803	0	0	6.385022385	33.93476047	CNR2;CADM1;SLC6A4;S100A10
Aplasia/Hypoplasia of the mandible	0.005015092	0.272098803	0	0	2.230662344	11.81203435	SSR4;DHCR24;WDR34;NALCN;TRAIP;MED12;RECQL4;ADAMTS2;SPRED1;MAFB;DNA2;COL9A2;ATP7A;SEC24D;GPC6
Short palm	0.005066024	0.272098803	0	0	4.051921152	21.41520976	RECQL4;SMAD4;COL9A2;ATP7A;WDR34;KCNJ2
Venous Thrombosis	0.005066024	0.272098803	0	0	4.051921152	21.41520976	CCR1;LEP;F13A1;CALR;LPA;SH2B3
Nephrotic Syndrome	0.005155039	0.272966624	0	0	2.944901869	15.51309674	TRPC6;LEP;CFL1;COL4A3;FN1;TBC1D9;LPA;PLA2G7;CMIP
Adenocarcinoma of prostate	0.00522506	0.272966624	0	0	2.748674443	14.44232981	MED12;ADCYAP1R1;SMAD4;KDM3A;EGF;PSMG1;ANG;EPHB2;CTSD;NME1
Micrognathism	0.00536754	0.272966624	0	0	2.212890625	11.56763251	SSR4;DHCR24;WDR34;NALCN;TRAIP;MED12;RECQL4;ADAMTS2;SPRED1;MAFB;DNA2;COL9A2;ATP7A;SEC24D;GPC6
Presenile dementia	0.005396508	0.272966624	0	0	2.283265865	11.92322181	EGF;FN1;ADM;DHCR24;PLA2G7;SLC6A4;EBP;LEP;E2F1;CTSF;LPA;ATP7A;CD320;MPZL2
Pulmonary Hypertension	0.005416535	0.272966624	0	0	3.166456955	16.52351896	SMAD4;TRPC6;ID1;NFATC2;ADM;ATP7A;PLA2G7;SLC6A4
Short humerus	0.005817099	0.277954441	0	0	9.293087121	47.83108797	RECQL4;ATP7A;GPC6
Short phalanx of finger	0.005890462	0.277954441	0	0	6.039270039	31.00815448	ADAMTS2;DPYS;NHS;KCNJ2
Cerebral Edema	0.005890462	0.277954441	0	0	6.039270039	31.00815448	NDUFB9;KCNQ2;NDUFA1;MYLK
Melancholia	0.005890462	0.277954441	0	0	6.039270039	31.00815448	CNR2;CADM1;SLC6A4;S100A10
Other ureteric obstruction	0.005890462	0.277954441	0	0	6.039270039	31.00815448	CFL1;FN1;ADM;ROMO1
Proliferative vitreoretinopathy	0.005924066	0.277954441	0	0	4.663095238	23.91576709	LGALS1;EGF;MAP1B;FN1;ADM
Multiple Myeloma	0.00622092	0.288565875	0	0	1.625963489	8.259630159	ADCYAP1R1;KDM3A;CXCR5;PIK3CD;ADM;CKS1B;HCAR3;CCND3;ACOXL;LGALS1;FCGR3B;CNR2;SEC61G;CFL1;E2F1;TNFRSF17;EPHB2;ATP7A;CCR1;CD70;EGF;FN1;KREMEN1;TBC1D9;SIRT1;BMP6;SULF2;MAFB;CCNG2;LEP;ID1;MZB1;PSMG1;ANG;ULBP2;HSPA1A
Encephalitis, St. Louis	0.00642007	0.291231371	0	0	3.386419937	17.09575248	LGALS1;CD70;FN1;TNFRSF17;ADM;CALR;EPHB2
Depressive Syndrome	0.006421074	0.291231371	0	0	5.880041985	29.68345103	CNR2;CADM1;SLC6A4;S100A10
Functional Gastrointestinal Disorders	0.006648072	0.298213496	0	0	8.803528708	44.13586133	SLC6A4;MYLK;NFE2L2
Muscular Dystrophy, Duchenne	0.006792385	0.301375169	0	0	2.812861272	14.04167168	TPPP3;LGALS1;LEP;FN1;DYSF;E2F1;ITGA7;ADM;NFE2L2
Steroid Sulfatase Deficiency Disease	0.006938659	0.303216735	0	0	3.777598918	18.77711003	LGALS1;EGF;FN1;TBC1D9;IRF8;VEGFC
HELLP Syndrome	0.006982453	0.303216735	0	0	5.728979473	28.44068785	LEP;EBI3;VEGFC;ADM
cervical cancer	0.007483554	0.315879734	0	0	1.711531927	8.378030098	RNASEL;MAML1;EBI3;TNFAIP2;PIK3CD;ADM;PPM1D;RECQL4;LGALS1;E2F1;EPHB2;SMAD4;CADM1;TSC22D1;EGF;FN1;VEGFC;TBC1D9;DHCR24;SIRT1;NME1;FABP5;RRM2B;ID1;ANG;CALR;LGMN;NFE2L2
Central Serous Chorioretinopathy	0.007661565	0.315879734	0	0	3.694196921	17.99642455	LGALS1;HIST1H4K;PIK3CD;ADM;HIST1H4J;HIST1H4C
Colon Carcinoma	0.007754845	0.315879734	0	0	1.482661122	7.204899097	MAML1;DPYS;NUDT1;PIK3CD;CCNC;ADM;MED12;LGALS1;CFL1;FDXR;EPHB2;ATP7A;CTSD;TRPC1;TBC1D9;AMPD3;SIRT1;NME1;RRM2B;COL4A3;MT1F;IRF8;ANG;DSG2;LPA;DTYMK;KDM3A;LPAR1;CXCR5;NEDD9;PLA2G7;HCAR2;EBP;E2F1;SAC3D1;CCR1;RANBP1;SMAD4;MTX1;EGF;FN1;NFATC2;VEGFC;SNRK;PER3;LEP;NOXA1;ZNF217;CALR;ULBP2;HSPA1A;NFE2L2
Saddle nose	0.008196209	0.315879734	0	0	18.54485364	89.09102571	RECQL4;EBP
Spontaneous hematomas	0.008196209	0.315879734	0	0	18.54485364	89.09102571	SMAD4;F13A1
Acrocyanosis	0.008196209	0.315879734	0	0	18.54485364	89.09102571	CALR;SH2B3
Blushing	0.008196209	0.315879734	0	0	18.54485364	89.09102571	KCNQ2;SLC6A4
Chronic acquired lymphedema	0.008196209	0.315879734	0	0	18.54485364	89.09102571	VEGFC;ADM
Experimental Autoimmune Encephalomyelitis	0.008196209	0.315879734	0	0	18.54485364	89.09102571	SIRT1;NFE2L2
Ovarian cancer stage III	0.008196209	0.315879734	0	0	18.54485364	89.09102571	CTSD;NME1
Obstructive nephropathy	0.008200381	0.315879734	0	0	5.448961156	26.17449196	EGF;ID1;FN1;NFE2L2
Solid Neoplasm	0.008293923	0.315879734	0	0	1.752568684	8.398716044	DTYMK;PIK3CD;ADM;PPM1D;RECQL4;EBP;EPHB2;SH2B3;SMAD4;TSC22D1;EGF;FN1;NFATC2;VEGFC;TBC1D9;DHCR24;WIPI1;SIRT1;NME1;SULF2;IRF8;ANG;ULBP2;LGMN;NFE2L2
Malignant neoplasm of kidney	0.008434227	0.315879734	0	0	2.095860566	10.00869248	RANBP1;SMAD4;MAML1;EGF;DERL3;FN1;PIK3CD;TBC1D9;MYLK;NME1;SULF2;PSMD8;CCNG2;LEP;EPHB2
Neuralgia	0.008437244	0.315879734	0	0	3.614382106	17.25903435	LGALS1;CNR2;KCNA2;LPAR1;CXCR5;LPA
Steroid resistant nephrotic syndrome of childhood	0.008512193	0.315879734	0	0	7.964285714	37.95982221	TRPC6;COL4A3;TBC1D9
Pendred's syndrome	0.008512193	0.315879734	0	0	7.964285714	37.95982221	CLPP;ALDH7A1;MPZL2
Hemangioma	0.008845508	0.325291556	0	0	3.575748339	16.90558585	CTSA;LEP;VEGFC;ANG;EPHB2;GPC6
Dysplastic Nevus	0.009079085	0.329451992	0	0	4.174413646	19.62718216	RECQL4;LGALS1;COL9A2;EPHB2;CTSD
melanoma	0.00919755	0.329451992	0	0	1.436317426	6.734631159	MAML2;MAML1;NUDT1;PIK3CD;CCNC;CMIP;CXCL5;CKS1B;CCND3;LGALS1;FCGR3B;SNRPD1;EPHB2;ATP7A;CTSD;S100A2;TRPC1;TBC1D9;RNASE1;SIRT1;NME1;MED23;RRM2B;CNKSR3;COL4A3;IRF8;ANG;DSG2;ALDH7A1;NDUFB9;EBI3;LPAR1;NEDD9;RECQL4;EBP;E2F1;SAC3D1;AOC3;RANBP1;SMAD4;MAP3K1;HIST1H4K;MTX1;CD70;EGF;FN1;NFATC2;VEGFC;DHCR24;DNAJC15;LEP;ID1;HIST1H4J;CALR;HIST1H4C;ULBP2;LGMN;HSPA1A;NFE2L2
Steroid-resistant nephrotic syndrome	0.009547609	0.329451992	0	0	7.601885331	35.35989956	TRPC6;COL4A3;TBC1D9
Chronic heart failure	0.00960856	0.329451992	0	0	4.112815126	19.10444134	PNMT;PIF1;ADM;VSIG4;SIRT1
Ichthyosis, X-Linked	0.009704136	0.329451992	0	0	3.500895415	16.22736116	LGALS1;EGF;FN1;TBC1D9;IRF8;VEGFC
Impaired exercise tolerance	0.01015889	0.329451992	0	0	4.05300207	18.60087251	NDUFB9;RRM2B;NDUFA1;DNA2;COX6B1
Proliferative diabetic retinopathy	0.01015889	0.329451992	0	0	4.05300207	18.60087251	AOC3;LGALS1;FN1;ADM;PPM1D
Endogenous depression	0.010275354	0.329451992	0	0	5.076664077	23.24100416	CNR2;CADM1;SLC6A4;S100A10
Thrombocytosis, Autosomal Dominant	0.010415071	0.329451992	0	0	15.89477944	72.55174259	CALR;SH2B3
Todd Paralysis	0.010415071	0.329451992	0	0	15.89477944	72.55174259	ATP7A;SIRT1
Cannabis use	0.010415071	0.329451992	0	0	15.89477944	72.55174259	CNR2;SLC6A4
Primary hypercholesterolemia	0.010415071	0.329451992	0	0	15.89477944	72.55174259	LPA;PLA2G7
Proximal tubulopathy	0.010415071	0.329451992	0	0	15.89477944	72.55174259	RRM2B;ETFB
Seizures	0.010585709	0.329451992	0	0	1.606672763	7.307549953	NDUFB9;DNAH7;DPYS;KCNA2;PIK3CD;ADM;NALCN;MED12;RECQL4;EBP;CTSF;EPHB2;ATP7A;GLUL;CTSD;CTSA;SMAD4;SSR4;EGF;FN1;NDUFA1;DHCR24;COX6B1;SEPSECS;RRM2B;BOLA3;MAP1B;LEP;KCNQ2;AMPH;SEC24D;ALDH7A1
Alzheimer's Disease	0.010769499	0.329451992	0	0	1.468113574	6.652077435	DYSF;F13A1;PIK3CD;CCNC;ADM;SLC6A4;MED12;RGS2;ADAMTS2;FCGR3B;EPHB2;ATP7A;GLUL;CTSD;TRPC6;SIRT1;ADRA2A;NME1;MED23;CD200R1;MAP1B;MZB1;AMPH;ANG;DSG2;LPA;ABCG1;NEDD9;PLA2G7;HCAR3;EBP;CNR2;E2F1;GPC6;SH2B3;AOC3;GADD45GIP1;NDUFA6;EGF;FN1;NFATC2;DHCR24;BMP6;PER3;LEP;CALR;CD320;HSPA1A;NFE2L2
Squamous cell carcinoma of skin	0.010904831	0.329451992	0	0	2.594486438	11.72331496	CD200R1;SMAD4;CADM1;EGF;VEGFC;PIK3CD;EPHB2;SIRT1;CKS1B
Epilepsy	0.010957009	0.329451992	0	0	1.602199658	7.231970205	NDUFB9;DPYS;KCNA2;PIK3CD;NALCN;MED12;RECQL4;EBP;CTSF;EPHB2;ATP7A;GLUL;CTSD;S100A10;CTSA;SMAD4;SSR4;EGF;FN1;SLC4A10;NDUFA1;TBC1D9;DHCR24;SIRT1;ADRA2A;COX6B1;SEPSECS;RRM2B;BOLA3;KCNQ2;ALDH7A1;NFE2L2
Dyspnea on exertion	0.01103571	0.329451992	0	0	4.963596075	22.3690357	DNA2;SH2B3;MYLK;COX6B1
Arteriosclerosis	0.011180993	0.329451992	0	0	1.624912587	7.301609661	EBI3;F13A1;PIK3CD;ADM;PLA2G7;MYLK;HCAR2;RGS2;EBP;FCGR3B;CNR2;EPHB2;ATP7A;MPZL2;AOC3;TRPC6;EGF;FN1;SIRT1;FABP5;LEP;NOXA1;MT1F;ITGA7;HBP1;LPA;ABCG1;LGMN;HSPA1A;NFE2L2
Mammary Neoplasms, Human	0.011223969	0.329451992	0	0	1.972840792	8.857470623	MAP3K1;CADM1;EGF;LPAR1;FN1;NUDT2;VEGFC;PPM1D;SIRT1;MED12;RGS2;PER3;CNR2;LEP;CFL1;E2F1
Leukemogenesis	0.011226664	0.329451992	0	0	1.769673492	7.944884701	SMAD4;HACE1;MAP3K1;TSC22D1;MAML1;EBI3;FZD6;CXCR5;PIK3CD;TBC1D9;PLA2G7;SIRT1;CBFA2T3;CKS1B;SPIB;EBP;HLX;ID1;E2F1;IRF8;EPHB2;SH2B3
Prostatic Neoplasms	0.011253751	0.329451992	0	0	1.521795235	6.82837703	ADCYAP1R1;RNASEL;NUDT1;LPAR1;PIK3CD;ADM;CXCL5;CKS1B;MED12;RECQL4;RGS2;CCND3;LGALS1;CNR2;E2F1;EPHB2;CTSD;CCR1;GADD45GIP1;SMAD4;MAP3K1;SDF2L1;CADM1;EGF;FN1;VEGFC;TBC1D9;DHCR24;SIRT1;HIPK3;BMP6;FABP5;LEP;ID1;ITGA7;HBP1;ANG;CALR;HSPA1A;NFE2L2
Colorectal Carcinoma	0.011346212	0.329451992	0	0	1.389398997	6.222939385	GALNT12;ABCD2;NUDT1;PIK3CD;CCNC;ADM;CXCL5;SLC6A4;CKS1B;MED12;CCND3;LGALS1;FCGR3B;CFL1;EPHB2;ATP7A;CTSD;MTUS1;TBC1D9;CNPY2;SIRT1;NME1;RRM2B;IRF8;ERH;ANG;LPA;ABCG1;RNASEL;KDM3A;RTN1;LPAR1;CXCR5;NEDD9;RPS27L;PPM1D;LMAN1;EBP;NHS;E2F1;TMEM208;GPC6;SH2B3;S100A10;CCR1;AOC3;SMAD4;MAP3K1;CADM1;EGF;FZD6;FN1;NFATC2;VEGFC;SGPP1;SULF2;PER3;CCNG2;MFAP3;LEP;ID1;ZNF217;FBXL3;CALR;LGMN;CD320;HSPA1A;NFE2L2
Diabetic Nephropathy	0.011619974	0.329451992	0	0	1.88254295	8.386784863	CCR1;AOC3;TRPC6;TSC22D1;EGF;TRPC1;EBI3;FN1;PIK3CD;ADM;SIRT1;LEP;CNKSR3;E2F1;ANG;LPA;HSPA1A;NFE2L2
Malignant neoplasm of prostate	0.011654778	0.329451992	0	0	1.371742153	6.10704969	ZNF132;F13A1;PIK3CD;ADM;CXCL5;MYLK;CKS1B;MED12;RGS2;CCND3;ACOXL;SPRED1;LGALS1;CFL1;EPHB2;CTSD;CPA3;TRPC6;TSC22D1;S100A2;TRPC1;MTUS1;TBC1D9;ELOVL7;SIRT1;NME1;CD200R1;RRM2B;COL4A3;MZB1;ANG;DSG2;LPA;ALDH7A1;ABCG1;PIF1;ADCYAP1R1;RNASEL;DTYMK;KDM3A;PLEKHH3;EBI3;LPAR1;CXCR5;NEDD9;PLA2G7;RECQL4;EBP;PRDX4;E2F1;CCR1;GADD45GIP1;SMAD4;MAP3K1;SDF2L1;HIST1H4K;CADM1;EGF;FN1;VEGFC;DHCR24;BMP6;SULF2;PER3;FABP5;L…
NONAKA MYOPATHY	0.011831406	0.329451992	0	0	4.855444073	21.54359432	EGF;LEP;ADM;ATP7A
Diabetes Mellitus, Insulin-Dependent	0.011908341	0.329451992	0	0	1.660267951	7.355844044	BLK;NUDT1;ADM;PLA2G7;RGS2;ACOXL;PRDX4;FCGR3B;E2F1;GLUL;SH2B3;CCR1;AOC3;MAP3K1;EGF;FCRL3;FN1;VEGFC;SIRT1;BMP6;RPS26;VIL1;LEP;IRF8;LPA;CD101;HSPA1A
Tumor Promotion	0.012107768	0.329451992	0	0	3.326732673	14.68389212	LGALS1;S100A2;EGF;PIK3CD;EPHB2;CTSD
Coronary heart disease	0.012212103	0.329451992	0	0	1.673221404	7.371088709	MESP1;DOCK9;F13A1;PLA2G7;CXCL5;SLC6A4;HCAR2;LMAN1;EBP;FCGR3B;ZNF627;NHS;GLUL;SH2B3;PF4V1;MPZL2;FN1;TBC1D9;SIRT1;ADRA2A;LEP;IRF8;LPA;ABCG1;HSPA1A;NFE2L2
Prostate carcinoma	0.012309163	0.329451992	0	0	1.372543065	6.035636383	ZNF132;F13A1;PIK3CD;ADM;CXCL5;MYLK;MED12;RGS2;CCND3;ACOXL;SPRED1;LGALS1;CFL1;EPHB2;CTSD;CPA3;TRPC6;TSC22D1;S100A2;TRPC1;MTUS1;TBC1D9;ELOVL7;SIRT1;NME1;CD200R1;RRM2B;COL4A3;MZB1;ANG;DSG2;LPA;ALDH7A1;ABCG1;PIF1;ADCYAP1R1;RNASEL;DTYMK;KDM3A;PLEKHH3;EBI3;LPAR1;CXCR5;NEDD9;PLA2G7;RECQL4;EBP;PRDX4;E2F1;CCR1;GADD45GIP1;SMAD4;MAP3K1;HIST1H4K;MTX1;EGF;FN1;VEGFC;DHCR24;BMP6;SULF2;PER3;FABP5;LEP;ID1;ZNF217;…
Colorectal Cancer	0.012319839	0.329451992	0	0	1.365306597	6.002631038	GALNT12;ABCD2;NUDT1;PIK3CD;CCNC;ADM;CXCL5;SLC6A4;MED12;CCND3;LGALS1;FCGR3B;CFL1;HIST1H1E;EPHB2;ATP7A;CTSD;HIST1H1B;MTUS1;TBC1D9;CNPY2;SIRT1;CBFA2T3;NME1;RRM2B;MAP1B;ERH;ANG;LPA;ABCG1;RNASEL;KDM3A;LPAR1;CXCR5;NEDD9;RPS27L;PPM1D;LMAN1;EBP;ZNHIT1;NHS;E2F1;TMEM208;ZNF624;GPC6;SH2B3;S100A10;CCR1;AOC3;SMAD4;HIST1H4K;CADM1;MTX1;EGF;FZD6;FN1;NDUFA1;VEGFC;BMP6;SGPP1;SULF2;PER3;CCNG2;MFAP3;LEP;ID1;ZNF217;F…
Malignant tumor of colon	0.012714807	0.329451992	0	0	1.452256761	6.339083463	GALNT12;DPYS;NUDT1;PIK3CD;CCNC;ADM;MED12;LGALS1;CFL1;FDXR;EPHB2;ATP7A;TRPC1;TBC1D9;AMPD3;SIRT1;NME1;RRM2B;MT1F;ITGA7;ANG;DSG2;LPA;RNASEL;DTYMK;LPAR1;CXCR5;NEDD9;PLA2G7;HCAR2;EBP;E2F1;SAC3D1;CCR1;SMAD4;MTX1;EGF;FN1;NFATC2;VEGFC;SNRK;PER3;LEP;NOXA1;ZNF217;HBP1;CALR;HSPA1A;NFE2L2
Diabetic Retinopathy	0.012826685	0.329451992	0	0	2.383812331	10.38442893	HCAR2;LGALS1;FN1;VEGFC;ROMO1;CTSF;GLUL;CTSD;SIRT1;NFE2L2
Depressive episode, unspecified	0.012867214	0.329451992	0	0	13.9072238	60.53915656	S100A10;SLC6A4
NEUROFIBROMATOSIS, TYPE 1-LIKE SYNDROME	0.012867214	0.329451992	0	0	13.9072238	60.53915656	SPRED1;EPHB2
Parkinson Disease, Secondary Vascular	0.012867214	0.329451992	0	0	13.9072238	60.53915656	RGS2;CNR2
Abnormal platelet morphology	0.012867214	0.329451992	0	0	13.9072238	60.53915656	CALR;SH2B3
Vascular System Injuries	0.012867214	0.329451992	0	0	13.9072238	60.53915656	ATP7A;NFE2L2
Adenolymphoma	0.012867214	0.329451992	0	0	13.9072238	60.53915656	MAML2;LEP
Arterial thrombosis	0.012867214	0.329451992	0	0	13.9072238	60.53915656	CALR;SH2B3
Atherosclerotic Parkinsonism	0.012867214	0.329451992	0	0	13.9072238	60.53915656	RGS2;CNR2
Diabetic macular edema	0.012867214	0.329451992	0	0	13.9072238	60.53915656	VEGFC;CTSD
Eating disorder symptom	0.012867214	0.329451992	0	0	13.9072238	60.53915656	AVPR1A;SLC6A4
Localized Carcinoma	0.012867214	0.329451992	0	0	13.9072238	60.53915656	BMP6;NME1
Miyoshi myopathy	0.012867214	0.329451992	0	0	13.9072238	60.53915656	MMD;DYSF
Multi-centric Castleman's Disease	0.012867214	0.329451992	0	0	13.9072238	60.53915656	EBP;MZB1
Lymphatic Metastasis	0.013071348	0.329451992	0	0	2.928825699	12.70329132	SMAD4;MAP3K1;CADM1;COL4A3;FN1;VEGFC;NME1
Community acquired pneumonia	0.013078263	0.329451992	0	0	6.688636364	29.00730342	ADM;MYLK;HSPA1A
Costello syndrome (disorder)	0.013078263	0.329451992	0	0	6.688636364	29.00730342	EGF;PIK3CD;EPHB2
LEOPARD Syndrome	0.013078263	0.329451992	0	0	6.688636364	29.00730342	EGF;PIK3CD;EPHB2
Post-Traumatic Stress Disorder	0.013177086	0.329451992	0	0	3.261802098	14.12124118	ADCYAP1R1;ADAMTS2;MZB1;PSMG1;S100A10;SLC6A4
Pain	0.013214462	0.329451992	0	0	1.933993899	8.367315211	EGF;EBI3;KCNA2;CXCR5;DYSF;TBC1D9;ADM;AVPR1A;ASAP2;ADRA2A;SLC6A4;CNR2;LEP;ANG;COL9A2;LPA
Abnormality of the metaphysis	0.01323619	0.329451992	0	0	3.778185328	16.33989798	SMAD4;ATP7A;WDR34;SEC24D;GPC6
Heart Diseases	0.013464846	0.332732652	0	0	2.167862749	9.338443761	LEP;PIK3CD;ADM;DSG2;EPHB2;LPA;SIRT1;PF4V1;ADRA2A;KCNJ2;MYLK;NFE2L2
Experimental Lung Inflammation	0.013531019	0.332732652	0	0	4.652659069	20.01932426	CCR1;SIRT1;CXCL5;MYLK
Amyloidosis	0.013815365	0.337690539	0	0	1.690377195	7.238151025	AOC3;GADD45GIP1;TRPC6;EGF;EBI3;FN1;DYSF;NFATC2;PIK3CD;DHCR24;PLA2G7;SIRT1;BMP6;SULF2;CNR2;LEP;E2F1;EPHB2;LPA;GLUL;CTSD;ABCG1;HSPA1A;NFE2L2
Stomach Neoplasms	0.014185373	0.342041484	0	0	1.686024393	7.174950889	SMAD4;TRPC6;CADM1;EGF;EBI3;FN1;VEGFC;PIK3CD;CNPY2;PPM1D;RNASE1;CXCL5;NME1;RPS26;RGS2;LEP;ID1;MZB1;E2F1;CALR;DYNLRB1;EPHB2;ULBP2;ALDH7A1
Polydipsia	0.014398982	0.342041484	0	0	6.431053322	27.27151034	LEP;TBC1D9;ADRA2A
Mental disorders	0.014700546	0.342041484	0	0	2.139978595	9.030432843	MED12;ADCYAP1R1;TRPC6;ZNF41;MZB1;PSMG1;CALR;EPHB2;ALDH7A1;NALCN;S100A10;SLC6A4
Osteopenia	0.014700546	0.342041484	0	0	2.139978595	9.030432843	CCR1;ADAMTS2;MAFB;LEP;EBI3;VSIG4;EPHB2;ATP7A;SEC24D;SIRT1;SLC6A4;HSPA1A
Endometriosis	0.014720632	0.342041484	0	0	1.721630722	7.262708241	CCR1;CADM1;EGF;FCRL3;FN1;VEGFC;PIK3CD;CXCL5;SGPP1;SLC6A4;NME1;SULF2;CKS1B;LGALS1;LEP;CFL1;ZNF217;ANG;EPHB2;LPA;PF4V1;NFE2L2
Hydrocephalus	0.014956968	0.342041484	0	0	2.323990897	9.766752946	MED12;RECQL4;ADCYAP1R1;EBP;SPAG6;E2F1;PSMG1;DHCR24;SEC24D;COX6B1
Malignant tumor of cervix	0.014971577	0.342041484	0	0	1.658808363	6.969652153	MAML1;EBI3;TNFAIP2;PIK3CD;ADM;PPM1D;RECQL4;LGALS1;E2F1;EPHB2;SMAD4;CADM1;TSC22D1;EGF;FN1;VEGFC;DHCR24;SIRT1;NME1;FABP5;RRM2B;ID1;CALR;LGMN;NFE2L2
Squamous cell carcinoma	0.015293208	0.342041484	0	0	1.450092982	6.061891121	RNASEL;MAML2;CXCR5;STMN3;NEDD9;PIK3CD;ADM;CXCL5;SLC6A4;CKS1B;RECQL4;HCAR2;HCAR3;CCND3;EBP;LGALS1;FCGR3B;E2F1;TNFRSF17;EPHB2;CTSD;CCR1;SMAD4;TRPC6;HIST1H4K;CADM1;S100A2;EGF;FN1;VEGFC;TBC1D9;SIRT1;NME1;SULF2;VIL1;FABP5;RRM2B;LEP;ID1;COL4A3;AMPH;DSG2;HIST1H4J;CALR;HIST1H4C;NFE2L2
insulinoma	0.015307386	0.342041484	0	0	2.610146773	10.90889916	CCND3;SMAD4;EGF;TRPC1;LEP;CCNC;FFAR1;NME1
Scoliosis, unspecified	0.01537835	0.342041484	0	0	4.466096866	18.64503715	SH3TC2;LEP;DYSF;KCNJ2
Aortic Aneurysm, Ruptured	0.015543706	0.342041484	0	0	12.36134718	51.47387919	AOC3;ATP7A
ARTHROGRYPOSIS, DISTAL, TYPE 2B	0.015543706	0.342041484	0	0	12.36134718	51.47387919	NALCN;SIRT1
Secondary Parkinson Disease	0.015543706	0.342041484	0	0	12.36134718	51.47387919	RGS2;CNR2
Social Anxiety	0.015543706	0.342041484	0	0	12.36134718	51.47387919	RGS2;SLC6A4
Amaurosis Fugax	0.015543706	0.342041484	0	0	12.36134718	51.47387919	CALR;SH2B3
Impaired platelet aggregation	0.015543706	0.342041484	0	0	12.36134718	51.47387919	CALR;SH2B3
Acute Coronary Syndrome	0.015722581	0.342041484	0	0	2.304704205	9.570646737	APOO;FCGR3B;CD70;LEP;TUBB1;LPA;PLA2G7;SIRT1;CXCL5;SLC6A4
Seasonal Affective Disorder	0.01579253	0.342041484	0	0	6.192550505	25.68805082	RGS2;PER3;SLC6A4
Major depression, single episode	0.01579253	0.342041484	0	0	6.192550505	25.68805082	SLC6A4;S100A10;HSPA1A
ESTROGEN RESISTANCE	0.01579253	0.342041484	0	0	6.192550505	25.68805082	RTN1;PIK3CD;NEDD9
Distal muscle weakness	0.016109584	0.342041484	0	0	3.583699634	14.79473378	RRM2B;SH3TC2;DYSF;ANG;ATP7A
Coronary Artery Disease	0.01616985	0.342041484	0	0	1.614554808	6.659403846	NEDD9;F13A1;ADM;PLA2G7;CXCL5;MYLK;SLC6A4;HCAR2;LMAN1;EBP;FCGR3B;CD300LF;GLUL;SH2B3;PF4V1;MPZL2;MMD;FN1;TBC1D9;SIRT1;ADRA2A;LEP;IRF8;LPA;ABCG1;HSPA1A;NFE2L2
Lymphoma, Non-Hodgkin	0.01623649	0.342041484	0	0	1.846176561	7.607159594	CADM1;MTX1;CD70;FN1;CXCR5;NEDD9;TBC1D9;NME1;CCND3;LGALS1;FCGR3B;LEP;E2F1;TNFRSF17;IRF8;ANG;EPHB2
Chronic Lymphocytic Leukemia	0.016332711	0.342041484	0	0	1.572875609	6.471730953	BLK;ADCYAP1R1;MAML2;DOCK9;CXCR5;PIK3CD;HIST2H2AC;MED12;ACOXL;FCGR3B;E2F1;TNFRSF17;EPHB2;HIST1H2AB;CD70;FCRL3;FZD6;FN1;TBC1D9;SIRT1;BMP6;MZB1;IRF8;PSMG1;ANG;CALR;FAU;LPA;ALDH7A1;NFE2L2
Carotid Stenosis	0.016358599	0.342041484	0	0	4.378302888	18.0079667	EGF;SACM1L;LPA;HSPA1A
Proteinuria	0.016746934	0.342041484	0	0	2.565006175	10.48969551	MAFB;TRPC6;SNRPD1;LEP;COL4A3;FN1;ADM;COX6B1
Pituitary Neoplasms	0.016783651	0.342041484	0	0	2.179935719	8.91016028	HCAR3;EGF;LEP;FZD6;E2F1;VEGFC;PIK3CD;DHCR24;EPHB2;S100A10;NME1
Convex nasal bridge	0.016887799	0.342041484	0	0	3.538155515	14.43979238	MED12;RECQL4;EBP;SMAD4;NHS
Prominent nasal bridge	0.016887799	0.342041484	0	0	3.538155515	14.43979238	MED12;RECQL4;EBP;SMAD4;NHS
Impaired cognition	0.016917728	0.342041484	0	0	1.744661309	7.117159509	EGF;NFATC2;PIK3CD;AVPR1A;SIRT1;ADRA2A;SLC6A4;TRAIP;BBS10;PER3;FABP5;LEP;KCNQ2;ZNF41;ITGA7;AMPH;EPHB2;GLUL;MPZL2;NFE2L2
Kidney Failure	0.017165358	0.342041484	0	0	2.172174623	8.829590118	CTSA;BBS10;MAFB;TRPC6;LEP;COL4A3;FN1;MZB1;ADM;LPA;HSPA1A
Cardiovascular morbidity	0.0172593	0.342041484	0	0	5.971083604	24.23904148	LEP;ADM;LPA
Hallopeau-Siemens Disease	0.0172593	0.342041484	0	0	5.971083604	24.23904148	EGF;FN1;PIK3CD
Fibrosarcoma	0.017553513	0.342041484	0	0	2.1644678	8.749863571	EBP;MAP3K1;EGF;FN1;E2F1;VEGFC;PIK3CD;TBC1D9;ANG;EPHB2;HSPA1A
Mammary Neoplasms	0.017557703	0.342041484	0	0	1.391821092	5.626106183	NUDT2;PIK3CD;ADM;CXCL5;MYLK;CKS1B;PSMD8;MED12;RGS2;CCND3;CFL1;FFAR1;EPHB2;CTSD;TSC22D1;S100A2;TBC1D9;SIRT1;CBFA2T3;NME1;CD200R1;RRM2B;MT1F;LPAR1;CXCR5;NEDD9;PPM1D;UQCRH;RECQL4;HCAR2;EBP;PRDX4;CNR2;E2F1;S100A10;NPDC1;SMAD4;MAP3K1;HIST1H4K;CADM1;EGF;FN1;NFATC2;VEGFC;BMP6;SULF2;SNRK;PER3;FABP5;LEP;ID1;ZNF217;HBP1;HIST1H4J;HIST1H4C;NFE2L2
Arthritis	0.017572109	0.342041484	0	0	1.764563817	7.131382945	CCR1;AOC3;FCRL3;LPAR1;FN1;NEDD9;PIK3CD;SIRT1;BMP6;HIST2H2AC;VIL1;LGALS1;FCGR3B;CNR2;LEP;ANG;VSIG4;CALR;EPHB2
Metastatic Neoplasm	0.017601884	0.342041484	0	0	1.828149256	7.385264714	CCR1;SMAD4;KDM3A;EGF;MTUS1;TNFAIP2;PIK3CD;SIRT1;CXCL5;NME1;CD200R1;LGALS1;RRM2B;ZNF217;CALR;EPHB2;LGMN
Distal limb muscle weakness due to peripheral neuropathy	0.017690566	0.342041484	0	0	3.49375	14.09631628	RRM2B;SH3TC2;DYSF;ANG;ATP7A
Diabetes	0.017738293	0.342041484	0	0	1.529045069	6.165154886	BLK;PIK3R4;PIK3CD;ADM;CXCL5;SLC6A4;HCAR2;HCAR3;LGALS1;PRDX4;NHS;FFAR1;GLUL;SH2B3;AOC3;TRPC6;SACM1L;FN1;NFATC2;VEGFC;AVPR1A;SIRT1;BMP6;ADRA2A;NME1;PER3;LEP;MZB1;LPA;CD101;ABCG1;HSPA1A;NFE2L2
Diabetes Mellitus	0.017966478	0.342041484	0	0	1.484295894	5.965752656	BLK;PIK3R4;PIK3CD;ADM;ASAP2;PLA2G7;CXCL5;SLC6A4;HCAR2;HCAR3;SPRED1;LGALS1;PRDX4;NHS;FFAR1;GLUL;CTSD;SH2B3;S100A10;AOC3;TRPC6;SACM1L;FN1;NFATC2;VEGFC;AVPR1A;SIRT1;BMP6;ADRA2A;NME1;PER3;LEP;MZB1;LPA;CD101;ABCG1;HSPA1A;NFE2L2
Benign Prostatic Hyperplasia	0.018148212	0.342041484	0	0	1.950400058	7.819511179	GADD45GIP1;ADCYAP1R1;RNASEL;SMAD4;S100A2;EGF;CXCR5;TBC1D9;ADM;BMP6;NME1;MZB1;PSMG1;HSPA1A
Pneumonitis	0.018166535	0.342041484	0	0	2.073261908	8.309994721	CCR1;AOC3;FCGR3B;CADM1;FABP5;NFATC2;ALDH7A1;SIRT1;CXCL5;MYLK;HSPA1A;NFE2L2
Vomiting	0.018281636	0.342041484	0	0	2.521387171	10.09023404	NDUFB9;SSR4;RRM2B;CNR2;BOLA3;NDUFA1;ETFB;PPM1D
Nerve Sheath Tumors	0.018434425	0.342041484	0	0	4.212653873	16.82338243	SPRED1;EGF;FN1;EPHB2
EPILEPSY, PYRIDOXINE-DEPENDENT	0.018435856	0.342041484	0	0	11.12464589	44.42580405	ALDH7A1;GLUL
stage, pancreatic cancer	0.018435856	0.342041484	0	0	11.12464589	44.42580405	PIK3CD;EPHB2
Tooth, Supernumerary	0.018435856	0.342041484	0	0	11.12464589	44.42580405	RECQL4;NHS
Cholera Infantum	0.018435856	0.342041484	0	0	11.12464589	44.42580405	NFE2L2;MYLK
Coffin-Lowry syndrome	0.018435856	0.342041484	0	0	11.12464589	44.42580405	EGF;EPHB2
Human Papillomavirus Positive Oropharyngeal Squamous Cell Carcinoma	0.018435856	0.342041484	0	0	11.12464589	44.42580405	CADM1;PIK3CD
Hypoplasia of teeth	0.018435856	0.342041484	0	0	11.12464589	44.42580405	RECQL4;EDAR
Lymphatic Abnormalities	0.018435856	0.342041484	0	0	11.12464589	44.42580405	PIK3CD;EPHB2
Neurologic Manifestations	0.018435856	0.342041484	0	0	11.12464589	44.42580405	KCNA2;ATP7A
Triangular face	0.01851817	0.342041484	0	0	3.450440917	13.7638188	SPRED1;MAFB;SEC24D;NALCN;KCNJ2
Hyperlipoproteinemia Type IIa	0.019003548	0.348298647	0	0	2.705112961	10.72071314	EGF;TBC1D9;VEGFC;COL9A2;LPA;PLA2G7;ABCG1
Atherosclerosis	0.019027584	0.348298647	0	0	1.55174001	6.147785298	EBI3;F13A1;PIK3CD;ADM;PLA2G7;MYLK;SLC6A4;HCAR2;RGS2;EBP;FCGR3B;CNR2;EPHB2;ATP7A;MPZL2;AOC3;TRPC6;EGF;FN1;SIRT1;FABP5;LEP;NOXA1;MT1F;HBP1;LPA;ABCG1;LGMN;HSPA1A;NFE2L2
Hypercholesterolemia, Familial	0.019622787	0.357590244	0	0	2.686447016	10.56059464	EGF;NHS;F13A1;TBC1D9;COL9A2;LPA;PLA2G7
Prolonged bleeding time	0.020413601	0.363250929	0	0	5.572443182	21.68546294	ADAMTS2;CALR;SH2B3
Oropharyngeal Carcinoma	0.020666609	0.363250929	0	0	4.059052059	15.7460208	RRM2B;ZBTB32;E2F1;PIK3CD
Adenocarcinoma of colon	0.020941634	0.363250929	0	0	2.1953125	8.487113395	SMAD4;RRM2B;EGF;E2F1;PIK3CD;TBC1D9;CCNC;ANG;EPHB2;NME1
Glioma	0.021004799	0.363250929	0	0	1.390671597	5.372170417	MAML2;TNFAIP2;STMN3;PIK3CD;ADM;MYLK;HIST2H2AC;CCND3;SPRED1;LGALS1;EPHB2;GLUL;CTSD;TRPC6;TRPC1;TBC1D9;SIRT1;NME1;MAP1B;COL4A3;MT1F;ADCYAP1R1;PIK3R4;NEDD9;PPM1D;E2F1;TNFRSF17;ROMO1;SMAD4;HIST1H4K;CADM1;CD70;EGF;FN1;NFATC2;VEGFC;SULF2;TPPP3;CCNG2;LEP;ID1;PLXNB3;ZNF217;HBP1;PSMG1;COL9A2;HIST1H4J;CALR;HIST1H4C;CRLF3;HSPA1A;NFE2L2
Gastrointestinal Neoplasms	0.021007109	0.363250929	0	0	2.919646194	11.27828487	SMAD4;LGALS1;EGF;ADM;CALR;EPHB2
Adenovirus Infections	0.021152744	0.363250929	0	0	3.32670068	12.82771008	EGF;CNKSR3;E2F1;FN1;DSG2
Micromelia	0.021152744	0.363250929	0	0	3.32670068	12.82771008	ADAMTS2;FN1;COL9A2;WDR34;GPC6
Diabetes Mellitus, Non-Insulin-Dependent	0.021534572	0.363250929	0	0	1.443114767	5.538812501	BLK;RTN1;EBI3;LPAR1;PIK3CD;ADM;CMIP;CXCL5;SLC6A4;HCAR2;EBP;CNR2;NHS;ROMO1;FFAR1;GLUL;CCR1;AOC3;GADD45GIP1;SMAD4;SDF2L1;TRPC6;TSC22D1;SACM1L;TRPC1;FN1;VEGFC;SIRT1;HIPK3;ADRA2A;SULF2;BBS10;MAFB;FABP5;LEP;ID1;LPA;ALDH7A1;ABCG1;HSPA1A;NFE2L2
ECTODERMAL DYSPLASIA 10A, HYPOHIDROTIC/HAIR/NAIL TYPE, AUTOSOMAL DOMINANT	0.021535209	0.363250929	0	0	10.11279938	38.81359185	EDAR;EGF
ECTODERMAL DYSPLASIA 11A, HYPOHIDROTIC/HAIR/TOOTH TYPE, AUTOSOMAL DOMINANT	0.021535209	0.363250929	0	0	10.11279938	38.81359185	EDAR;EGF
Anteriorly placed anus	0.021535209	0.363250929	0	0	10.11279938	38.81359185	MED12;RECQL4
Atherosclerotic occlusive disease	0.021535209	0.363250929	0	0	10.11279938	38.81359185	LPA;PLA2G7
Decreased number of large peripheral myelinated nerve fibers	0.021535209	0.363250929	0	0	10.11279938	38.81359185	RRM2B;SH3TC2
Depressed mood	0.021535209	0.363250929	0	0	10.11279938	38.81359185	SLC6A4;S100A10
Familial hypobetalipoproteinemia	0.021535209	0.363250929	0	0	10.11279938	38.81359185	LPA;PLA2G7
Gastroparesis	0.021535209	0.363250929	0	0	10.11279938	38.81359185	ATP7A;NFE2L2
Other specified iron deficiency anemias	0.021535209	0.363250929	0	0	10.11279938	38.81359185	FN1;ATP7A
Radiation Damage	0.021535209	0.363250929	0	0	10.11279938	38.81359185	EGF;SIRT1
Nasopharyngeal carcinoma	0.022790713	0.382846469	0	0	1.643904774	6.216265022	KDM3A;MAML2;CADM1;CD70;EGF;FN1;TNFAIP2;NEDD9;PIK3CD;TBC1D9;PPM1D;NME1;PSMD8;MAFB;CCNG2;RPA3;E2F1;IRF8;CALR;EPHB2;CTSD;HSPA1A
Systemic Scleroderma	0.023263787	0.389191709	0	0	1.765994822	6.641654608	BLK;SMAD4;HIST1H4K;CD70;EGF;EBI3;FN1;PIK3CD;SIRT1;SLC6A4;CNR2;IRF8;DSG2;HIST1H4J;EPHB2;HIST1H4C;NFE2L2
Plexiform Neurofibroma	0.023863181	0.396527127	0	0	5.223632813	19.51245481	SPRED1;FN1;ADM
Joint laxity	0.024020323	0.396527127	0	0	3.211494253	11.97519649	MED12;ADAMTS2;FN1;ATP7A;KCNJ2
Colitis	0.02408224	0.396527127	0	0	1.728060939	6.439240047	CCR1;SMAD4;EGF;FN1;NFATC2;PIK3CD;TBC1D9;ADM;SIRT1;CBFA2T3;BMP6;CXCL5;SLC6A4;LGALS1;CNR2;LEP;EPHB2;NFE2L2
Dementia	0.02409082	0.396527127	0	0	1.874715278	6.985047436	EGF;FN1;PIK3CD;ADM;PLA2G7;SLC6A4;EBP;LEP;E2F1;CTSF;LPA;ATP7A;CD320;MPZL2
Generalized seizures	0.02419527	0.396646954	0	0	2.820928945	10.49836387	SACM1L;LEP;KCNQ2;KCNA2;ATP7A;NFE2L2
Parkinson Disease	0.024446712	0.39916592	0	0	1.539629777	5.713965692	NUDT1;NEDD9;PIK3CD;UQCRH;SLC6A4;HCAR2;RGS2;CNR2;E2F1;EPHB2;ATP7A;GLUL;CTSD;S100A10;MTX1;EGF;TRPC1;KREMEN1;NDUFA1;TBC1D9;RNASE1;SIRT1;CD200R1;LEP;ANG;SNRPF;HSPA1A;NFE2L2
Saldino-Noonan Syndrome	0.024833543	0.400673996	0	0	9.269593957	34.25634077	TCTEX1D2;WDR34
Partial or complete agenesis of corpus callosum	0.024833543	0.400673996	0	0	9.269593957	34.25634077	MED12;DHCR24
Rapidly progressive glomerulonephritis	0.024833543	0.400673996	0	0	9.269593957	34.25634077	EGF;COL4A3
Uveal melanoma	0.024949254	0.400956127	0	0	2.235037598	8.249325622	S100A2;EGF;CNKSR3;E2F1;PIK3CD;TBC1D9;EPHB2;NME1;SULF2
Nephritis	0.025091518	0.401661081	0	0	2.545846395	9.382017864	CCR1;LGALS1;FCGR3B;SNRPD1;COL4A3;FN1;NFE2L2
Pancreatic Ductal Adenocarcinoma	0.025550473	0.402162385	0	0	1.665057068	6.105929825	ADCYAP1R1;SMAD4;ABCD2;CADM1;EGF;FN1;NFATC2;NEDD9;VEGFC;PIK3CD;SIRT1;CCND3;LGALS1;FABP5;E2F1;PSMG1;DSG2;EPHB2;ABCG1;NFE2L2
Congenital Camptodactyly	0.025610666	0.402162385	0	0	3.783089478	13.86406346	MED12;SMAD4;HIST1H1E;NALCN
Extrapyramidal sign	0.025610666	0.402162385	0	0	3.783089478	13.86406346	RGS2;UQCRQ;BOLA3;CTSF
Bipolar Disorder	0.025642588	0.402162385	0	0	1.604706649	5.878843939	ADCYAP1R1;NDUFA6;DOCK9;SLC4A10;ADM;AVPR1A;SIRT1;SLC6A4;HCAR2;HCAR3;PER3;FABP5;CNR2;LEP;KCNQ2;MZB1;FBXL3;PSMG1;CALR;EPHB2;GPC6;ABCG1;S100A10
Cone-shaped epiphysis	0.025698738	0.402162385	0	0	5.065082645	18.54485501	SMAD4;WDR34;TRAIP
androgen independent prostate cancer	0.025841496	0.402162385	0	0	2.529291806	9.246518514	RGS2;EGF;LEP;MZB1;PIK3CD;EPHB2;CXCL5
Congestive heart failure	0.025997808	0.402162385	0	0	1.585712326	5.787442556	PNMT;PIF1;TRPC6;CD70;DPYS;TRPC1;NFATC2;PIK3CD;ADM;AVPR1A;SIRT1;MYLK;SLC6A4;MED23;CNR2;PRKAR2B;LEP;ANG;VSIG4;CALR;LPA;RNF111;HSPA1A;NFE2L2
Fragile X Syndrome	0.026064612	0.402162385	0	0	3.139004815	11.44850533	NHS;PIK3CD;ANG;SIRT1;SLC6A4
leukemia	0.02610461	0.402162385	0	0	1.395218421	5.086468763	EBI3;NEDD9;PIK3CD;ADM;CKS1B;SPIB;CCND3;EBP;ADAMTS2;SPRED1;LGALS1;CNR2;PLAGL2;TNFRSF17;EPHB2;SH2B3;GADD45GIP1;SMAD4;TSC22D1;MTX1;CD70;SACM1L;FN1;NFATC2;VEGFC;TBC1D9;WDR34;SIRT1;CBFA2T3;BMP6;NME1;CD200R1;PLSCR1;MAFB;CCNG2;LEP;ID1;ZNF217;IRF8;ANG;DNA2;CALR;ULBP2;ALDH7A1;HSPA1A;NFE2L2
Sarcoma	0.026108043	0.402162385	0	0	1.684640431	6.141376649	SMAD4;CADM1;EGF;FN1;VEGFC;PIK3CD;TBC1D9;SIRT1;UQCRH;NME1;RECQL4;CCND3;LEP;E2F1;IRF8;COL9A2;FAU;EPHB2;NFE2L2
Carcinoma, Transitional Cell	0.026210643	0.402224973	0	0	1.901572112	6.924745506	MMD;EGF;TMOD2;FN1;PIK3CD;TBC1D9;DHCR24;NME1;LGALS1;E2F1;CRLF3;HSPA1A;NFE2L2
Rett Syndrome	0.026788386	0.409551282	0	0	2.751139086	9.958537051	RECQL4;HIST1H4K;LEP;ID1;HIST1H4J;HIST1H4C
Milroy Disease	0.027608	0.410223883	0	0	4.915858957	17.64621159	MAFB;VEGFC;CKS1B
Anaplastic astrocytoma	0.028183016	0.410223883	0	0	2.480885348	8.854368526	TSC22D1;EGF;CD70;FN1;PIK3CD;ADM;CTSD
Cystadenocarcinoma, Mucinous	0.028322857	0.410223883	0	0	8.556112443	30.49472161	SMAD4;EGF
Guillain-Barre Syndrome, Familial	0.028322857	0.410223883	0	0	8.556112443	30.49472161	CADM1;LEP
Phobia, Social	0.028322857	0.410223883	0	0	8.556112443	30.49472161	RGS2;SLC6A4
Thinking and speaking disturbances	0.028322857	0.410223883	0	0	8.556112443	30.49472161	LEP;SLC6A4
Adult Neuronal Ceroid Lipofuscinosis	0.028322857	0.410223883	0	0	8.556112443	30.49472161	CTSF;CTSD
Broad ribs	0.028322857	0.410223883	0	0	8.556112443	30.49472161	SMAD4;ATP7A
Cortical cataract	0.028322857	0.410223883	0	0	8.556112443	30.49472161	BFSP2;NFE2L2
Diverticulitis	0.028322857	0.410223883	0	0	8.556112443	30.49472161	LEP;SLC6A4
Group B Streptococcal Infection	0.028322857	0.410223883	0	0	8.556112443	30.49472161	CADM1;LEP
Increased number of platelets	0.028322857	0.410223883	0	0	8.556112443	30.49472161	CALR;SH2B3
Other anxiety states	0.028322857	0.410223883	0	0	8.556112443	30.49472161	ADRA2A;SLC6A4
Partial agenesis of corpus callosum	0.028322857	0.410223883	0	0	8.556112443	30.49472161	MED12;DHCR24
Poor school performance	0.02853331	0.410223883	0	0	1.541528387	5.482727987	DPYS;KCNA2;PPM1D;MED12;RECQL4;EBP;ZNF41;NHS;HIST1H1E;ATP7A;CTSA;SMAD4;HACE1;SSR4;DHCR24;TRAIP;COX6B1;MED23;BBS10;RRM2B;UQCRQ;KCNQ2;ITGA7;DNA2;SEC24D;ALDH7A1
Mental deficiency	0.028598587	0.410223883	0	0	1.528359124	5.432396584	DPYS;KCNA2;PPM1D;MED12;RECQL4;EBP;ZNF41;NHS;HIST1H1E;ATP7A;CTSA;SMAD4;HACE1;SSR4;SLC4A10;DHCR24;TRAIP;COX6B1;MED23;BBS10;RRM2B;UQCRQ;KCNQ2;ITGA7;DNA2;HIST1H4C;ALDH7A1
Strabismus	0.028602201	0.410223883	0	0	1.876705653	6.670321596	NDUFB9;SMAD4;HACE1;SSR4;NDUFA1;DHCR24;PPM1D;NALCN;MED12;RECQL4;MAFB;NHS;HIST1H1E
Ovarian Carcinoma	0.028694913	0.410223883	0	0	1.36441129	4.845072816	STMN3;PIK3CD;ADM;RGS2;ACOXL;LGALS1;SNRPD1;EPHB2;ATP7A;CTSD;TRPC6;TRPC1;MTUS1;TBC1D9;SIRT1;NME1;PLSCR1;DNA2;LPA;ADCYAP1R1;KDM3A;PIK3R4;LPAR1;NEDD9;PPM1D;E2F1;SH2B3;S100A10;E2F8;CCR1;RPL39L;SMAD4;MAP3K1;HIST1H4K;MTX1;EGF;FN1;VEGFC;MRPL23;DNAJC15;CCNG2;LEP;ID1;ZNF217;PSMG1;HIST1H4J;CALR;HIST1H4C;LGMN;HSPA1A;NFE2L2
Liver Cirrhosis, Experimental	0.028788262	0.410223883	0	0	1.602144561	5.684068507	NPDC1;RNASEL;SMAD4;TSC22D1;EGF;DPYS;DYSF;TBC1D9;ADM;SIRT1;PTRHD1;CD200R1;PLSCR1;RGS2;LGALS1;LEP;IRF8;FAM43A;ABCG1;S100A10;LGMN;NFE2L2
Osteogenesis Imperfecta	0.028921756	0.410223883	0	0	2.299564029	8.147725931	SMAD4;MAFB;FN1;DHCR24;COL9A2;SEC24D;RNASE1;GPC6
Irritable Bowel Syndrome	0.028994451	0.410223883	0	0	2.465155787	8.728255819	EBI3;FN1;TNFRSF17;GLUL;ADRA2A;S100A10;SLC6A4
Thrombosis	0.029334063	0.410223883	0	0	3.036180124	10.7146975	LEP;TUBB1;F13A1;LPA;SIRT1
Myelofibrosis	0.029334063	0.410223883	0	0	3.036180124	10.7146975	FN1;CALR;SH2B3;BMP6;NFE2L2
Breast Carcinoma	0.029492684	0.410223883	0	0	1.261194825	4.443962535	MAML1;NUDT2;STMN3;CCNC;MYLK;PSMD8;SPIB;RGS2;CCND3;LGALS1;CFL1;EPHB2;GLUL;S100A2;SACM1L;MTUS1;ZBTB32;CASD1;EDAR;MT1F;AMPH;LPA;ALDH7A1;ABCG1;PIF1;RTN1;EBI3;LPAR1;HCAR2;HCAR3;EBP;SMYD4;S100A10;IFITM10;SMAD4;CADM1;FN1;NFATC2;DHCR24;DNAJC15;BMP6;ID1;HBP1;CALR;LGMN;NFE2L2;ABCD2;TNFAIP2;PIK3CD;MRPL36;ADM;CXCL5;HIST2H2AC;SLC6A4;CKS1B;MED12;CTSO;ADAMTS2;FCGR3B;FFAR1;ATP7A;CTSD;TRPC1;KREMEN1;TBC1D9;SIRT1;C…
Autoimmune thyroid disease	0.029559471	0.410223883	0	0	2.68469914	9.453768172	LGALS1;FABP5;FCRL3;EBI3;IRF8;HSPA1A
Dislocations	0.029590775	0.410223883	0	0	4.775162338	16.80996882	RECQL4;EBP;SSR4
Growth Disorders	0.029590775	0.410223883	0	0	4.775162338	16.80996882	LPAR1;ATP7A;HIST1H4C
Cervical Adenocarcinoma	0.029746759	0.410223883	0	0	3.599485341	12.65231733	VIL1;EGF;FN1;NME1
neurofibroma	0.029746759	0.410223883	0	0	3.599485341	12.65231733	SPRED1;EGF;FN1;EPHB2
Lupus Vulgaris	0.030355232	0.413307342	0	0	2.0568031	7.188087461	CCR1;BLK;FCGR3B;TRPC6;CD70;LEP;TNFRSF17;CALR;EPHB2;SIRT1
Aortic Aneurysm, Thoracic	0.030478763	0.413307342	0	0	3.003379416	10.48397206	MED12;SMAD4;FN1;COL9A2;MYLK
PACHYONYCHIA CONGENITA 3	0.030523407	0.413307342	0	0	2.66325556	9.292794959	EGF;LPAR1;TBC1D9;ANG;EPHB2;SULF2
Huntington Disease	0.031324125	0.413307342	0	0	1.672389895	5.792099515	HACE1;MAP3K1;EGF;TRPC1;NDUFA1;F13A1;PIK3CD;TBC1D9;SIRT1;SLC6A4;RGS2;CNR2;LEP;MT1F;E2F1;EPHB2;ALDH7A1;NFE2L2
Dull intelligence	0.031327999	0.413307342	0	0	1.540157273	5.333938986	DPYS;KCNA2;PPM1D;MED12;RECQL4;EBP;ZNF41;NHS;HIST1H1E;ATP7A;CTSA;SMAD4;HACE1;SSR4;DHCR24;TRAIP;COX6B1;MED23;BBS10;RRM2B;UQCRQ;KCNQ2;ITGA7;DNA2;ALDH7A1
Low intelligence	0.031327999	0.413307342	0	0	1.540157273	5.333938986	DPYS;KCNA2;PPM1D;MED12;RECQL4;EBP;ZNF41;NHS;HIST1H1E;ATP7A;CTSA;SMAD4;HACE1;SSR4;DHCR24;TRAIP;COX6B1;MED23;BBS10;RRM2B;UQCRQ;KCNQ2;ITGA7;DNA2;ALDH7A1
Decreased motor nerve conduction velocity	0.031646798	0.413307342	0	0	4.642282197	16.03034965	SH3TC2;RRM2B;NALCN
Prostate cancer recurrent	0.031646798	0.413307342	0	0	4.642282197	16.03034965	EGF;E2F1;PIK3CD
Small cell carcinoma of lung	0.031816365	0.413307342	0	0	1.644643769	5.670360829	CADM1;EGF;NUDT1;FN1;CXCR5;VEGFC;PIK3CD;TBC1D9;AVPR1A;VIL1;DAD1;MZB1;E2F1;DYNLRB1;EPHB2;ATP7A;KCNJ2;HSPA1A;NFE2L2
Adenoid Cystic Carcinoma	0.031940347	0.413307342	0	0	2.252878224	7.758654118	ID1;MTUS1;FN1;VEGFC;HIST1H1E;EPHB2;PPM1D;CTSD
Epithelial ovarian cancer	0.031963109	0.413307342	0	0	1.452193098	5.000151897	ADCYAP1R1;KDM3A;PIK3R4;NEDD9;PIK3CD;ADM;PPM1D;RGS2;ACOXL;LGALS1;E2F1;EPHB2;GPC6;CCR1;SMAD4;MTX1;EGF;MTUS1;FN1;VEGFC;TBC1D9;DNAJC15;SIRT1;NME1;PLSCR1;CCNG2;LEP;ID1;PSMG1;ANG;CALR;LPA;NFE2L2
Relative short stature	0.031995375	0.413307342	0	0	7.94455686	27.34646701	FN1;COL9A2
Retinal damage	0.031995375	0.413307342	0	0	7.94455686	27.34646701	GTPBP2;NFE2L2
Aggressive natural killer-cell leukemia	0.031995375	0.413307342	0	0	7.94455686	27.34646701	FCGR3B;TBC1D9
Alagille Syndrome	0.031995375	0.413307342	0	0	7.94455686	27.34646701	EGF;SLC6A4
Mild short stature	0.031995375	0.413307342	0	0	7.94455686	27.34646701	FN1;COL9A2
Mucosal ulcer	0.031995375	0.413307342	0	0	7.94455686	27.34646701	EGF;NFE2L2
Overlapping fingers	0.031995375	0.413307342	0	0	7.94455686	27.34646701	EBP;NALCN
Overriding toe	0.031995375	0.413307342	0	0	7.94455686	27.34646701	SMAD4;EBP
Post-transplant lymphoproliferative disorder	0.031995375	0.413307342	0	0	7.94455686	27.34646701	FCGR3B;PIK3CD
Hypertrophic Cardiomyopathy	0.032495976	0.417345513	0	0	1.955944583	6.702316009	NDUFB9;BOLA3;FN1;NDUFA1;PIK3CD;ADM;EPHB2;MYLK;SLC6A4;NME1;COX6B1
Hormone refractory prostate cancer	0.032512463	0.417345513	0	0	2.621373567	8.98117132	HIST1H4K;FN1;PIK3CD;HIST1H4J;HIST1H4C;SIRT1
Diabetic Angiopathies	0.032710955	0.417828908	0	0	3.486645299	11.92448468	AOC3;E2F1;FN1;ADM
Attention deficit hyperactivity disorder	0.032754838	0.417828908	0	0	1.838218872	6.284327292	ZNF132;FN1;SLC4A10;PIK3CD;PPM1D;ADRA2A;SLC6A4;MED12;ACOXL;ADAMTS2;SPRED1;MAP1B;GPC6
Cerebrovascular accident	0.033507699	0.424245105	0	0	1.592842465	5.409261238	PNMT;AOC3;SLC35F3;MTX1;EGF;SACM1L;TTC7B;F13A1;PIK3CD;TBC1D9;ADM;PLA2G7;SIRT1;SLC6A4;LEP;TUBB1;LPA;ALDH7A1;SH2B3;HSPA1A;NFE2L2
Congenital deafness	0.033617071	0.424245105	0	0	2.019288917	6.850884461	CTSA;MED12;RECQL4;EBP;SMAD4;RRM2B;SH3TC2;KCNQ2;COL4A3;NALCN
Alcohol withdrawal syndrome	0.033775741	0.424245105	0	0	4.516584767	15.3022454	LEP;GLUL;SLC6A4
Hemophilia B	0.033775741	0.424245105	0	0	4.516584767	15.3022454	EBP;EGF;SACM1L
Renal carcinoma	0.033777477	0.424245105	0	0	1.746566602	5.917299659	SMAD4;MAML1;EGF;DERL3;FN1;VEGFC;PIK3CD;TBC1D9;MYLK;NME1;SULF2;PSMD8;CCNG2;LEP;EPHB2
Congenital contractural arachnodactyly	0.035167636	0.432879569	0	0	2.208032254	7.391672915	SMAD4;LGALS1;FCGR3B;MAML1;PRKAR2B;NUDT1;PIK3CD;PLA2G7
Sunken eyes	0.035336288	0.432879569	0	0	2.878939617	9.623848509	SMAD4;MAFB;SSR4;KCNQ2;NALCN
Crohn Disease	0.035533023	0.432879569	0	0	1.533367167	5.117295174	MAP3K1;TRPC6;MTX1;EGF;FCRL3;EBI3;FN1;NEDD9;TUBD1;F13A1;TBC1D9;ASAP2;CXCL5;TRAIP;VIL1;CCND3;PER3;FCGR3B;LEP;IRF8;PSMG1;CD300LF;SH2B3;HSPA1A
Rheumatoid Arthritis	0.035773844	0.432879569	0	0	1.375585845	4.581441287	BLK;EBI3;LPAR1;CXCR5;TNFAIP2;NEDD9;F13A1;PIK3CD;ADM;CCND3;EBP;ACOXL;LGALS1;FCGR3B;CNR2;NHS;E2F1;TNFRSF17;VSIG4;EPHB2;CTSD;SH2B3;CCR1;MTX1;CD70;EGF;SACM1L;FCRL3;TRPC1;FN1;NFATC2;VEGFC;TBC1D9;SIRT1;BMP6;NME1;VIL1;LEP;IRF8;ANG;CALR;LPA;NFE2L2
Neurofibromatoses	0.035841836	0.432879569	0	0	3.380644047	11.25294524	SPRED1;EGF;FN1;EPHB2
Pterygium	0.035841836	0.432879569	0	0	3.380644047	11.25294524	EGF;FN1;VEGFC;ANG
Retinal ischemia	0.035843531	0.432879569	0	0	7.414542021	24.67998651	LPAR1;LPA
Short Rib-Polydactyly Syndrome	0.035843531	0.432879569	0	0	7.414542021	24.67998651	TCTEX1D2;WDR34
Venous malformation	0.035843531	0.432879569	0	0	7.414542021	24.67998651	PIK3CD;ANG
Adult Burkitt Lymphoma	0.035843531	0.432879569	0	0	7.414542021	24.67998651	HACE1;PIK3CD
Compression of spinal cord	0.035843531	0.432879569	0	0	7.414542021	24.67998651	DNA2;NME1
Majewski Syndrome	0.035843531	0.432879569	0	0	7.414542021	24.67998651	TCTEX1D2;WDR34
Pancreatic carcinoma resectable	0.035843531	0.432879569	0	0	7.414542021	24.67998651	SMAD4;EGF
Epiretinal Membrane	0.035977214	0.433212357	0	0	4.39750299	14.62112347	MAP1B;FN1;PPM1D
Cystic Fibrosis	0.036605884	0.436159865	0	0	1.665089785	5.50736154	TRPC6;HIST1H4K;EGF;FN1;PIK3CD;TBC1D9;ASAP2;NME1;HCAR3;EBP;FCGR3B;LEP;NHS;HIST1H4J;EPHB2;HIST1H4C;NFE2L2
Enophthalmos	0.036621049	0.436159865	0	0	2.84941691	9.423398114	SMAD4;MAFB;SSR4;KCNQ2;NALCN
Kidney Diseases	0.036666884	0.436159865	0	0	1.638987269	5.418297331	AOC3;BLK;RTN1;TRPC6;EGF;SACM1L;FN1;ADM;SIRT1;RECQL4;MAFB;RRM2B;LEP;ID1;COL4A3;LPA;CTSD;NFE2L2
Ulcerative Colitis	0.036692707	0.436159865	0	0	1.527954106	5.050159183	MAML2;EGF;EBI3;NFATC2;NEDD9;TBC1D9;ASAP2;PLA2G7;CBFA2T3;CXCL5;ADRA2A;SLC6A4;TRAIP;PER3;FCGR3B;RRM2B;LEP;TNFRSF17;PSMG1;DSG2;EPHB2;SH2B3;HSPA1A;NFE2L2
B-Cell Lymphomas	0.036756245	0.436159865	0	0	1.59450982	5.267378882	ADCYAP1R1;TRPC6;CD70;EBI3;FN1;CXCR5;VEGFC;PIK3CD;TBC1D9;ASAP2;SIRT1;CBFA2T3;NME1;CCND3;LGALS1;LEP;PSMG1;DSG2;FAU;EPHB2
Mammary Tumorigenesis	0.037014851	0.436689662	0	0	2.332016284	7.687342569	HCAR2;FABP5;LEP;PIK3CD;LPA;PPM1D;CKS1B
Multiple malignancy	0.037014851	0.436689662	0	0	2.332016284	7.687342569	MED12;SMAD4;E2F1;NEDD9;LPA;NFE2L2;NME1
Genetic Diseases, Inborn	0.037434178	0.440364019	0	0	1.721037499	5.653902725	SMAD4;MAP3K1;KCNA2;FN1;NDUFA1;PPM1D;NALCN;RECQL4;SPRED1;BBS10;SH3TC2;ZNF627;KCNQ2;HIST1H1E;ALDH7A1
Lymphoproliferative Disorders	0.037728229	0.441413445	0	0	2.175540696	7.13000106	EBP;LGALS1;FCGR3B;MTX1;EBI3;PIK3CD;TBC1D9;IRF8
Thyroid Diseases	0.037847797	0.441413445	0	0	2.522179374	8.258075606	SPIB;LGALS1;FCRL3;TBC1D9;SH2B3;MPZL2
Acid reflux	0.037847797	0.441413445	0	0	2.522179374	8.258075606	ADAMTS2;SSR4;RRM2B;ATP7A;PPM1D;NALCN
Secondary malignant neoplasm of liver	0.037979017	0.441681904	0	0	1.717449785	5.617299849	CCR1;SMAD4;EGF;FN1;PIK3CD;TBC1D9;SIRT1;NME1;CCND3;LGALS1;RRM2B;E2F1;ZNF217;EPHB2;RNF111
Becker Muscular Dystrophy	0.038250767	0.442321901	0	0	4.284527972	13.98294978	DYSF;FN1;ALDH7A1
Primary Carcinoma	0.038250767	0.442321901	0	0	4.284527972	13.98294978	SMAD4;ZNF217;NME1
Dyslipidemias	0.038608862	0.445201621	0	0	2.164919461	7.045239922	SPIB;HCAR2;MAFB;LEP;TBC1D9;LPA;MYLK;SULF2
ECTRODACTYLY, ECTODERMAL DYSPLASIA, AND CLEFT LIP/PALATE SYNDROME 1	0.039140058	0.445981109	0	0	3.280878163	10.63204278	CCR1;CD200R1;PIK3CD;NFE2L2
Anti-Glomerular Basement Membrane Disease	0.039859972	0.445981109	0	0	6.950779037	22.39806991	FCGR3B;COL4A3
Bipolar II disorder	0.039859972	0.445981109	0	0	6.950779037	22.39806991	ADM;SLC6A4
CADASIL Syndrome	0.039859972	0.445981109	0	0	6.950779037	22.39806991	EGF;LPA
Congenital Hydrocephalus	0.039859972	0.445981109	0	0	6.950779037	22.39806991	ADCYAP1R1;PSMG1
Delayed closure of the soft spot on the skull	0.039859972	0.445981109	0	0	6.950779037	22.39806991	MED12;ADAMTS2
Hypertrophy	0.039859972	0.445981109	0	0	6.950779037	22.39806991	TRPC6;SIRT1
Late closure of anterior fontanel	0.039859972	0.445981109	0	0	6.950779037	22.39806991	MED12;ADAMTS2
Legg-Calve-Perthes Disease	0.039859972	0.445981109	0	0	6.950779037	22.39806991	ADAMTS2;LPA
Parathyroid hyperplasia	0.039859972	0.445981109	0	0	6.950779037	22.39806991	EGF;LEP
Myeloid Leukemia, Chronic	0.039878272	0.445981109	0	0	1.528080632	4.923359166	BLK;RNASEL;HIST1H4K;EGF;FN1;PIK3CD;TBC1D9;SIRT1;NME1;CCND3;EBP;PER3;FCGR3B;HLX;CCNG2;LEP;IRF8;HIST1H4J;EPHB2;HIST1H4C;ULBP2;SH2B3;NFE2L2
Age related macular degeneration	0.040307999	0.449478388	0	0	1.82758539	5.868751958	CCR1;AOC3;SMAD4;FCGR3B;FABP5;EGF;COL4A3;VEGFC;ADM;ABCG1;BMP6;NFE2L2
Invasive Ductal Breast Carcinoma	0.040411212	0.449478388	0	0	2.143981909	6.87928327	SMAD4;MT1F;FN1;NUDT2;CTSD;SIRT1;NME1;SULF2
Alcohol abuse	0.040646125	0.449640871	0	0	2.764356436	8.853823926	CNR2;LEP;FN1;SIRT1;SLC6A4
Microstomia	0.040646125	0.449640871	0	0	2.764356436	8.853823926	MED12;RECQL4;SMAD4;DHCR24;NALCN
Depressive disorder	0.041841617	0.455433146	0	0	1.569237148	4.980544978	ADCYAP1R1;CADM1;FZD6;SLC4A10;SIRT1;ADRA2A;SLC6A4;MED12;ADAMTS2;PER3;RRM2B;CNR2;LEP;ANG;CTSF;EPHB2;GLUL;ALDH7A1;KCNJ2;S100A10
Carcinoma, Lewis Lung	0.042045065	0.455433146	0	0	2.737114846	8.673953214	LGALS1;COL4A3;ADM;SIRT1;NME1
Squamous cell carcinoma of esophagus	0.042160222	0.455433146	0	0	1.479699955	4.685141589	MAML1;TNFAIP2;PIK3CD;CFL1;E2F1;EPHB2;S100A10;SMAD4;HIST1H4K;CADM1;S100A2;EGF;FN1;VEGFC;TBC1D9;RNASE1;SIRT1;BMP6;NME1;MED23;RRM2B;HIST1H4J;CALR;HIST1H4C;ALDH7A1;NFE2L2
Hearing Loss, Partial	0.042335467	0.455433146	0	0	2.017976879	6.381105389	CTSA;MED12;RECQL4;EBP;SMAD4;RRM2B;SH3TC2;COL4A3;NALCN
Invasive carcinoma of breast	0.042351877	0.455433146	0	0	1.812564657	5.730862774	EGF;MTUS1;LPAR1;FN1;NEDD9;PIK3CD;TBC1D9;HBP1;LPA;PPM1D;CTSD;NME1
Degenerative polyarthritis	0.042363044	0.455433146	0	0	1.490829346	4.713225521	LPAR1;CXCR5;PIK3CD;ADM;LGALS1;CNR2;PRKAR2B;TNFRSF17;EPHB2;CTSD;S100A10;ISOC2;EGF;FN1;VEGFC;SIRT1;BMP6;SULF2;RRM2B;LEP;HBP1;ANG;COL9A2;CALR;NFE2L2
Asthma	0.042583279	0.455433146	0	0	1.421439628	4.486480817	ADCYAP1R1;EBI3;F13A1;PIK3CD;ADM;PLA2G7;CXCL5;MYLK;SLC6A4;RGS2;EBP;LGALS1;FCGR3B;HLX;CFL1;EPHB2;CTSD;RNF111;CCR1;CPA3;HIST1H4K;EGF;FCRL3;FN1;SIRT1;LEP;COL4A3;ANG;HIST1H4J;HIST1H4C;ALDH7A1;NFE2L2
Angiogenic Switch	0.042605927	0.455433146	0	0	3.186813187	10.05682366	E2F1;PIK3CD;VEGFC;ADM
Inflammation	0.04299394	0.455433146	0	0	1.761361234	5.542468524	EGF;FN1;VEGFC;ADM;SIRT1;CD200R1;CNR2;LEP;TNFRSF17;ANG;DSG2;SH2B3;NFE2L2
HYDATIDIFORM MOLE, RECURRENT, 1	0.043012037	0.455433146	0	0	4.075110865	12.82142055	LGALS1;EGF;LEP
gallbladder neoplasm	0.043012037	0.455433146	0	0	4.075110865	12.82142055	EGF;VEGFC;NFE2L2
LATERAL MENINGOCELE SYNDROME	0.043012037	0.455433146	0	0	4.075110865	12.82142055	MED12;FZD6;MYLK
Pancreatitis, Chronic	0.043229314	0.455433146	0	0	1.927785248	6.055629284	SMAD4;LGALS1;EGF;LEP;MZB1;TBC1D9;ADM;ANG;SIRT1;HSPA1A
Mental Disorders, Severe	0.044037547	0.455433146	0	0	6.541576404	20.42746354	TRPC6;NALCN
Abnormal vertebral bodies	0.044037547	0.455433146	0	0	6.541576404	20.42746354	CTSA;RECQL4
Abnormal vertebral morphology	0.044037547	0.455433146	0	0	6.541576404	20.42746354	CTSA;RECQL4
Congenital abnormality of vein	0.044037547	0.455433146	0	0	6.541576404	20.42746354	PIK3CD;ANG
Coronal craniosynostosis	0.044037547	0.455433146	0	0	6.541576404	20.42746354	RECQL4;SEC24D
Coronary Artery Vasospasm	0.044037547	0.455433146	0	0	6.541576404	20.42746354	MED23;PLA2G7
Multiple vertebral anomalies	0.044037547	0.455433146	0	0	6.541576404	20.42746354	CTSA;RECQL4
Observation of Neuromuscular Block	0.044037547	0.455433146	0	0	6.541576404	20.42746354	RGS2;RNF111
Panic Attacks	0.044037547	0.455433146	0	0	6.541576404	20.42746354	ADRA2A;SLC6A4
PITUITARY DWARFISM I	0.044037547	0.455433146	0	0	6.541576404	20.42746354	DNA2;TRAIP
Placental Choriocarcinoma	0.044037547	0.455433146	0	0	6.541576404	20.42746354	SLC6A4;NFE2L2
Acidosis, Lactic	0.044176481	0.455433146	0	0	2.237931034	6.981366274	NDUFB9;RRM2B;UQCRQ;BOLA3;NDUFA1;ALDH7A1;COX6B1
Neoplasm Invasiveness	0.044176481	0.455433146	0	0	2.237931034	6.981366274	EGF;CFL1;FN1;CALR;CTSD;MYLK;NME1
Downward slant of palpebral fissure	0.044182147	0.455433146	0	0	2.103286385	6.561064064	MED12;RECQL4;EBP;SPRED1;ADAMTS2;SEC24D;NALCN;TRAIP
Platyspondyly	0.044401731	0.456222288	0	0	3.141767987	9.784963609	SMAD4;COL9A2;ATP7A;SEC24D
Lupus Erythematosus	0.044858478	0.456222288	0	0	1.914428451	5.942850489	CCR1;BLK;FCGR3B;TRPC6;CD70;LEP;TNFRSF17;CALR;EPHB2;SIRT1
Reperfusion Injury	0.04492929	0.456222288	0	0	2.684203297	8.328184613	AOC3;EGF;ADM;NFE2L2;HSPA1A
Weight Gain	0.04492929	0.456222288	0	0	2.684203297	8.328184613	SEPSECS;NDUFB9;LEP;CTSD;ABCG1
Lethargy	0.04492929	0.456222288	0	0	2.684203297	8.328184613	NDUFB9;BOLA3;DPYS;LEP;NDUFA1
Luminal A Breast Carcinoma	0.04492929	0.456222288	0	0	2.684203297	8.328184613	MAP3K1;PER3;EGF;LEP;ZNF217
Ulcer	0.04526743	0.458515254	0	0	2.225101228	6.887061003	FCGR3B;EGF;LEP;FN1;EPHB2;LPA;CBFA2T3
Recurrent tumor	0.045690583	0.460567327	0	0	1.843196807	5.687852943	PER3;S100A2;EGF;LEP;E2F1;VEGFC;PIK3CD;CXCL5;S100A10;NME1;NFE2L2
Distal amyotrophy	0.046239407	0.460567327	0	0	3.097974042	9.522933317	SH3TC2;DYSF;ANG;ATP7A
Umbilical hernia	0.046414696	0.460567327	0	0	2.658503401	8.161975381	MED12;ADAMTS2;ATP7A;NALCN;GPC6
Arthrogryposis	0.047379553	0.460567327	0	0	1.894731688	5.778106515	MED12;SEPSECS;EBP;SMAD4;RRM2B;DYSF;ITGA7;DHCR24;ETFB;NALCN
Schizophrenia	0.04784841	0.460567327	0	0	1.338476658	4.068590769	ADCYAP1R1;RTN1;EBI3;LPAR1;PIK3CD;ADM;PLA2G7;NALCN;SLC6A4;MED12;HCAR2;HCAR3;RGS2;EBP;CNR2;CFL1;HIST1H1E;EPHB2;GLUL;GPC6;HIST1H1B;RANBP1;SDF2L1;EGF;FN1;KREMEN1;NFATC2;TBC1D9;AVPR1A;SIRT1;BMP6;ADRA2A;TPPP3;PER3;FABP5;LEP;KCNQ2;MZB1;PLXNB3;PSMG1;CALR;ALDH7A1;LILRP2;HSPA1A
Carcinoma, Pancreatic Ductal	0.048054889	0.460567327	0	0	3.885174419	11.79310271	SMAD4;HSPA1A;NFE2L2
Hypertension, Renovascular	0.048054889	0.460567327	0	0	3.885174419	11.79310271	FN1;ADM;AVPR1A
Diabetic Foot	0.048054889	0.460567327	0	0	3.885174419	11.79310271	EGF;LEP;LPA
Disseminated neuroblastoma	0.048054889	0.460567327	0	0	3.885174419	11.79310271	LPAR1;TBC1D9;NME1
LIMB-MAMMARY SYNDROME	0.048054889	0.460567327	0	0	3.885174419	11.79310271	MED12;FZD6;MYLK
Sicca Syndrome	0.048118899	0.460567327	0	0	3.055379932	9.270267969	BLK;E2F1;BMP6;SLC6A4
Abnormal skeletal development	0.048118899	0.460567327	0	0	3.055379932	9.270267969	RECQL4;CTSA;WDR34;SEC24D
Lung diseases	0.048153197	0.460567327	0	0	1.773668866	5.380189947	CCR1;TRPC6;EGF;FN1;VEGFC;DYNLRB1;CTSD;SIRT1;ABCG1;CXCL5;MYLK;NFE2L2
Shared Paranoid Disorder	0.048369305	0.460567327	0	0	6.17784073	18.7119991	CALR;SIRT1
Indolent Non-Hodgkin Lymphoma	0.048369305	0.460567327	0	0	6.17784073	18.7119991	TBC1D9;PIK3CD
Limited elbow extension	0.048369305	0.460567327	0	0	6.17784073	18.7119991	ATP7A;GPC6
Myomatous neoplasm	0.048369305	0.460567327	0	0	6.17784073	18.7119991	MED12;NEDD9
Pseudomyxoma Peritonei	0.048369305	0.460567327	0	0	6.17784073	18.7119991	PIK3CD;EPHB2
Kidney Failure, Chronic	0.048516981	0.460567327	0	0	1.727330541	5.226628288	CCR1;RTN1;TRPC6;EGF;FN1;TBC1D9;ADM;FCGR3B;LEP;COL4A3;LPA;ABCG1;NFE2L2
Lupus Erythematosus, Discoid	0.049112323	0.460567327	0	0	1.881820835	5.67114051	CCR1;BLK;FCGR3B;TRPC6;CD70;LEP;TNFRSF17;CALR;EPHB2;SIRT1
Adenocarcinoma, Clear Cell	0.049472331	0.460567327	0	0	2.608544726	7.842176898	MAML2;EGF;PIK3CD;ZNF217;PPM1D
Ataxia Telangiectasia	0.050462956	0.460567327	0	0	1.759501861	5.254780021	HIST1H4K;EGF;CNKSR3;FN1;E2F1;PIK3CD;HIST1H4J;EPHB2;HIST1H4C;ULBP2;PPM1D;NME1
Sleep Disorders	0.050680243	0.460567327	0	0	3.796681302	11.32253563	PER3;LEP;SLC6A4
Paresthesia	0.050680243	0.460567327	0	0	3.796681302	11.32253563	RRM2B;CALR;SH2B3
Joint hyperflexibility	0.051044625	0.460567327	0	0	2.584259259	7.688313525	MED12;ADAMTS2;COL9A2;ATP7A;TRAIP
leiomyosarcoma	0.051044625	0.460567327	0	0	2.584259259	7.688313525	MED12;PIK3CD;TBC1D9;ITGA7;NME1
Glioblastoma	0.052705621	0.460567327	0	0	1.327525611	3.906951897	DOCK9;EBI3;STMN3;NEDD9;PIK3CD;ADM;ASAP2;RECQL4;HCAR3;CCND3;EBP;LGALS1;FCGR3B;E2F1;ROMO1;EPHB2;GLUL;CTSD;S100A10;MPZL2;CCR1;TRPC6;HIST1H4K;CD70;EGF;FN1;NFATC2;VEGFC;TBC1D9;SIRT1;PER3;FABP5;CCNG2;LEP;COL4A3;ZNF217;ITGA7;ANG;HIST1H4J;CALR;HIST1H4C;CRLF3;HSPA1A;NFE2L2
Aneurysm	0.052830215	0.460567327	0	0	2.312024504	6.798905726	BLK;FCGR3B;LEP;EBI3;FN1;ATP7A
Common Variable Immunodeficiency	0.052830215	0.460567327	0	0	2.312024504	6.798905726	BLK;FCGR3B;CD70;CXCR5;PIK3CD;NEDD9
Osteochondrodysplasias	0.052830215	0.460567327	0	0	2.312024504	6.798905726	CTSA;RECQL4;EBP;COL9A2;WDR34;SEC24D
Pancreatic carcinoma, familial	0.052848492	0.460567327	0	0	5.852393022	17.20794396	RNASEL;SMAD4
Wasting	0.052848492	0.460567327	0	0	5.852393022	17.20794396	SMAD4;EGF
Acute necrotizing encephalopathy	0.052848492	0.460567327	0	0	5.852393022	17.20794396	NDUFB9;NDUFA1
Cluster Headache	0.052848492	0.460567327	0	0	5.852393022	17.20794396	PER3;SLC6A4
Microretrognathia	0.052848492	0.460567327	0	0	5.852393022	17.20794396	EBP;SEC24D
Peritoneal adhesion	0.052848492	0.460567327	0	0	5.852393022	17.20794396	FN1;TBC1D9
Sparse eyelashes	0.053373905	0.460567327	0	0	3.712121212	10.87812369	EDAR;EBP;KREMEN1
cardiac event	0.053373905	0.460567327	0	0	3.712121212	10.87812369	LPA;PLA2G7;SLC6A4
Malignant hyperpyrexia due to anesthesia	0.053373905	0.460567327	0	0	3.712121212	10.87812369	TRPC6;TRPC1;NALCN
Granulocyte count	0.054007422	0.460567327	0	0	2.934322987	8.564214238	MAML1;IRF8;CD300LF;SH2B3
Lobar Pneumonia	0.054007422	0.460567327	0	0	2.934322987	8.564214238	CCR1;SIRT1;CXCL5;MYLK
Cachexia	0.054220353	0.460567327	0	0	2.296070966	6.692355577	MAFB;TSC22D1;RRM2B;LEP;NALCN;TRAIP
Acute Myeloid Leukemia, M1	0.054276258	0.460567327	0	0	2.537012987	7.392014549	RGS2;CNR2;LPAR1;VSIG4;S100A10
Deafness	0.054524892	0.460567327	0	0	1.91694323	5.5765756	CTSA;MED12;RECQL4;EBP;SMAD4;RRM2B;SH3TC2;COL4A3;NALCN
Hematopoietic Neoplasms	0.054618101	0.460567327	0	0	2.127483133	6.185423038	LEP;FN1;ZNF10;PIK3CD;TBC1D9;IRF8;EPHB2
Invasive Carcinoma	0.0556325	0.460567327	0	0	2.280334483	6.587858324	AOC3;SMAD4;EGF;CFL1;NEDD9;ADM
Chronic myeloproliferative disorder	0.055722479	0.460567327	0	0	1.998867847	5.77147435	EBI3;FN1;PIK3CD;TBC1D9;IRF8;CALR;SH2B3;ABCG1
Gallbladder Carcinoma	0.055722479	0.460567327	0	0	1.998867847	5.77147435	RNASEL;SMAD4;VEGFC;PIK3CD;TBC1D9;EPHB2;ADRA2A;NFE2L2
Hyperlipidemia, Familial Combined	0.056053232	0.460567327	0	0	2.896066896	8.344881985	LEP;FN1;LPA;NFE2L2
Carcinosarcoma	0.056135095	0.460567327	0	0	3.631237648	10.45794294	EGF;ANG;NME1
Tumor Initiation	0.05685829	0.460567327	0	0	1.989881524	5.705374864	SMAD4;SPRED1;EGF;FN1;PIK3CD;EPHB2;SIRT1;NFE2L2
Focal glomerulosclerosis	0.057066683	0.460567327	0	0	2.264810656	6.485364156	TRPC6;COL4A3;CNKSR3;FN1;EPHB2;NFE2L2
Monocyte count procedure	0.057066683	0.460567327	0	0	2.264810656	6.485364156	CCND3;ACOXL;FCRL3;IRF8;CD300LF;SH2B3
Monocyte count result	0.057066683	0.460567327	0	0	2.264810656	6.485364156	CCND3;ACOXL;FCRL3;IRF8;CD300LF;SH2B3
Eclampsia	0.057130684	0.460567327	0	0	2.104390681	6.023637198	LGALS1;EGF;LEP;VEGFC;ADM;CALR;ABCG1
Tumor Necrosis Factor Receptor 1-Associated Periodic Syndrome	0.057468541	0.460567327	0	0	5.559490085	15.88078126	FCGR3B;EBI3
Abnormality of the thorax	0.057468541	0.460567327	0	0	5.559490085	15.88078126	EBP;NME1
Andersen Syndrome	0.057468541	0.460567327	0	0	5.559490085	15.88078126	COL4A3;KCNJ2
Chronic glomerulonephritis	0.057468541	0.460567327	0	0	5.559490085	15.88078126	EGF;FN1
Decreased Concentration	0.057468541	0.460567327	0	0	5.559490085	15.88078126	LPAR1;NFE2L2
Hunger	0.057468541	0.460567327	0	0	5.559490085	15.88078126	EBP;LEP
Hypobetalipoproteinemias	0.057468541	0.460567327	0	0	5.559490085	15.88078126	LPA;PLA2G7
Osteophyte	0.057468541	0.460567327	0	0	5.559490085	15.88078126	EGF;LEP
Red Blood Cell Count measurement	0.057623965	0.460567327	0	0	2.491454082	7.110153371	CCND3;ACOXL;MTX1;ZNF217;SH2B3
Cervix carcinoma	0.057766807	0.460567327	0	0	1.419186086	4.046583381	RNASEL;MAML1;EBI3;TNFAIP2;NEDD9;PIK3CD;ADM;PPM1D;RECQL4;LGALS1;E2F1;EPHB2;SMAD4;CADM1;TSC22D1;EGF;FN1;VEGFC;DHCR24;SIRT1;NME1;FABP5;RRM2B;ID1;CALR;LGMN;NFE2L2
Retinoblastoma	0.057825375	0.460567327	0	0	1.613035654	4.597680027	ADCYAP1R1;SMAD4;NEDD9;PIK3CD;PPM1D;NME1;RECQL4;CCND3;EBP;LEP;MZB1;E2F1;PSMG1;EPHB2;GPC6
Hepatoblastoma	0.058008726	0.460567327	0	0	1.980974726	5.640155646	MTUS1;MT1F;FN1;KREMEN1;PIK3CD;TBC1D9;GLUL;NFE2L2
Multiple Sclerosis	0.05827649	0.460567327	0	0	1.417793226	4.030157385	PNMT;BLK;RNASEL;EBI3;CXCR5;DYSF;PLA2G7;FCGR3B;CNR2;NHS;CCR1;SMAD4;HACE1;YTHDF3;FCRL3;FN1;NFATC2;SIRT1;CD200R1;PER3;LEP;MZB1;IRF8;LPA;LGMN;HSPA1A;NFE2L2
Congenital Heart Defects	0.058691621	0.460567327	0	0	1.887835293	5.352878269	MED12;RECQL4;MESP1;DYSF;NHS;TBC1D9;IRF8;WDR34;SLC6A4
Cockayne Syndrome, Type I	0.058962993	0.460567327	0	0	3.553795938	10.0602464	FCGR3B;TBC1D9;NFATC2
Abnormality of the ribs	0.058962993	0.460567327	0	0	3.553795938	10.0602464	SMAD4;WDR34;SEC24D
Convex nasal ridge	0.058962993	0.460567327	0	0	3.553795938	10.0602464	DNA2;ATP7A;TRAIP
Von Hippel-Lindau Syndrome	0.059341317	0.460567327	0	0	2.469279393	6.974354878	PNMT;DERL3;FN1;PIK3CD;NME1
Muscle Rigidity	0.059341317	0.460567327	0	0	2.469279393	6.974354878	FN1;DHCR24;ADM;GLUL;CTSD
Essential Hypertension	0.059764464	0.460567327	0	0	1.880694073	5.298562229	PNMT;RGS2;EBP;LEP;LPAR1;ADM;AVPR1A;LPA;MYLK
Retrusion of upper jaw bones	0.06026843	0.460567327	0	0	2.82246024	7.928140816	MED12;SMAD4;MAFB;KCNJ2
Decreased projection of maxilla	0.06026843	0.460567327	0	0	2.82246024	7.928140816	MED12;SMAD4;MAFB;KCNJ2
Deficiency of upper jaw bones	0.06026843	0.460567327	0	0	2.82246024	7.928140816	MED12;SMAD4;MAFB;KCNJ2
Hypoplasia of the maxilla	0.06026843	0.460567327	0	0	2.82246024	7.928140816	MED12;SMAD4;MAFB;KCNJ2
Hypotrophic maxilla	0.06026843	0.460567327	0	0	2.82246024	7.928140816	MED12;SMAD4;MAFB;KCNJ2
Maxillary retrognathia	0.06026843	0.460567327	0	0	2.82246024	7.928140816	MED12;SMAD4;MAFB;KCNJ2
Pneumonia	0.060287092	0.460567327	0	0	1.632262932	4.584434493	CCR1;AOC3;LPAR1;NFATC2;PIK3CD;SIRT1;CXCL5;MYLK;FCGR3B;FABP5;LPA;ALDH7A1;HSPA1A;NFE2L2
Overweight	0.061548094	0.460567327	0	0	1.954721065	5.449637985	BLK;RGS2;LEP;FFAR1;AVPR1A;LPA;SIRT1;SLC6A4
Idiopathic crescentic glomerulonephritis	0.061856746	0.460567327	0	0	3.479580966	9.683444569	FCGR3B;COL4A3;FN1
Lymphocytic infiltration	0.061856746	0.460567327	0	0	3.479580966	9.683444569	AOC3;CXCR5;BMP6
Malignant ascites	0.061856746	0.460567327	0	0	3.479580966	9.683444569	LPAR1;TBC1D9;LPA
Lupus Erythematosus, Systemic	0.061934926	0.460567327	0	0	1.408115095	3.916912959	BLK;EBI3;CXCR5;PIK3CD;ADM;LGALS1;FCGR3B;SNRPD1;PRKAR2B;HLX;TNFRSF17;EPHB2;SH2B3;CCR1;TRPC6;CD70;FCRL3;FN1;NFATC2;TBC1D9;SIRT1;PLSCR1;ARMC3;LEP;IRF8;CALR;HSPA1A
Focal Segmental Glomerulosclerosis, Not Otherwise Specified	0.062223072	0.460567327	0	0	5.294482666	14.70293414	TRPC6;EPHB2
Hydrops Fetalis, Non-Immune	0.062223072	0.460567327	0	0	5.294482666	14.70293414	CTSA;FZD6
Pseudohypoparathyroidism, Type Ia	0.062223072	0.460567327	0	0	5.294482666	14.70293414	HCAR3;LEP
Synostotic Posterior Plagiocephaly	0.062223072	0.460567327	0	0	5.294482666	14.70293414	RECQL4;SEC24D
Abnormality of the genital system	0.062223072	0.460567327	0	0	5.294482666	14.70293414	RPS26;ETFB
Abnormality of the reproductive system	0.062223072	0.460567327	0	0	5.294482666	14.70293414	RPS26;ETFB
Acute Lung Injury	0.062223072	0.460567327	0	0	5.294482666	14.70293414	MYLK;NFE2L2
Adiponectin Measurement	0.062223072	0.460567327	0	0	5.294482666	14.70293414	ANKRD28;CMIP
Alcohol or Other Drugs use	0.062223072	0.460567327	0	0	5.294482666	14.70293414	ADRA2A;SLC6A4
Chronic thromboembolic pulmonary hypertension	0.062223072	0.460567327	0	0	5.294482666	14.70293414	FCGR3B;SLC6A4
Elastosis perforans serpiginosa	0.062223072	0.460567327	0	0	5.294482666	14.70293414	RGS2;LEP
Intestinal Pseudo-Obstruction	0.062223072	0.460567327	0	0	5.294482666	14.70293414	SMAD4;PIK3CD
Jeune thoracic dystrophy	0.062223072	0.460567327	0	0	5.294482666	14.70293414	TCTEX1D2;WDR34
Penis carcinoma	0.062223072	0.460567327	0	0	5.294482666	14.70293414	CADM1;EGF
Acute Myeloid Leukemia (AML-M2)	0.06286288	0.460567327	0	0	2.426086957	6.712495999	RGS2;CNR2;LPAR1;VSIG4;S100A10
Juvenile Myelomonocytic Leukemia	0.06286288	0.460567327	0	0	2.426086957	6.712495999	EBI3;PIK3CD;CALR;EPHB2;SH2B3
High density lipoprotein measurement	0.063467112	0.460567327	0	0	1.790248646	4.936133414	MED23;VIL1;CCND3;SMAD4;PER3;CADM1;LPA;ARHGAP6;CMIP;SLC6A4
Pituitary Diseases	0.06398134	0.460567327	0	0	1.937597465	5.326772796	HCAR3;ADCYAP1R1;MZB1;E2F1;PIK3CD;PSMG1;EPHB2;S100A10
Recurrent urinary tract infection	0.064647189	0.460567327	0	0	2.752488481	7.538544765	EGF;ADM;DSG2;TRAIP
Cystadenocarcinoma, Serous	0.064647189	0.460567327	0	0	2.752488481	7.538544765	EGF;PIK3CD;DHCR24;NME1
Rous Sarcoma	0.064815467	0.460567327	0	0	3.408395176	9.326088413	EGF;PIK3CD;ADM
Nodular glomerulosclerosis	0.064815467	0.460567327	0	0	3.408395176	9.326088413	AOC3;FN1;NFE2L2
Eosinophilic disorder	0.066135493	0.460567327	0	0	2.175901462	5.909856565	CCR1;FN1;NFATC2;CD300LF;SH2B3;NFE2L2
Eosinophil count procedure	0.066482074	0.460567327	0	0	2.027336073	5.49574913	CD200R1;MAML1;LPAR1;NFATC2;IRF8;CD300LF;SH2B3
Eosinophil count result	0.066482074	0.460567327	0	0	2.027336073	5.49574913	CD200R1;MAML1;LPAR1;NFATC2;IRF8;CD300LF;SH2B3
Dysmorphic facies	0.066897387	0.460567327	0	0	2.718782572	7.353206743	MED12;SSR4;DPYS;ETFB
Rhomboid shaped head	0.067105885	0.460567327	0	0	5.05356683	13.65212757	MED12;DPYS
Sclerosis	0.067105885	0.460567327	0	0	5.05356683	13.65212757	AOC3;ADM
Plagiocephaly, Nonsynostotic	0.067105885	0.460567327	0	0	5.05356683	13.65212757	MED12;DPYS
Asymmetry of the posterior cranium	0.067105885	0.460567327	0	0	5.05356683	13.65212757	MED12;DPYS
Diabetic foot ulcer	0.067105885	0.460567327	0	0	5.05356683	13.65212757	EGF;LEP
Dyspepsia	0.067105885	0.460567327	0	0	5.05356683	13.65212757	LEP;SLC6A4
Flat head	0.067105885	0.460567327	0	0	5.05356683	13.65212757	MED12;DPYS
Flattening of cranial vault	0.067105885	0.460567327	0	0	5.05356683	13.65212757	MED12;DPYS
Flattening of head	0.067105885	0.460567327	0	0	5.05356683	13.65212757	MED12;DPYS
Malignant neoplasm of penis	0.067105885	0.460567327	0	0	5.05356683	13.65212757	CADM1;EGF
Non-infiltrating lobular carcinoma	0.067105885	0.460567327	0	0	5.05356683	13.65212757	MAP3K1;NME1
Plagiocephaly	0.067105885	0.460567327	0	0	5.05356683	13.65212757	MED12;DPYS
Prematurely aged appearance	0.067105885	0.460567327	0	0	5.05356683	13.65212757	RECQL4;TRAIP
Progressive macrocephaly	0.067105885	0.460567327	0	0	5.05356683	13.65212757	NDUFB9;NDUFA1
Secondary malignant neoplasm of lymph node	0.067677166	0.460567327	0	0	1.370099256	3.689686124	RNASEL;MAML1;NEDD9;F13A1;PIK3CD;ADM;PPM1D;RECQL4;LGALS1;E2F1;EPHB2;CTSD;SMAD4;CADM1;S100A2;EGF;FN1;VEGFC;TBC1D9;SIRT1;NME1;FABP5;RRM2B;CCNG2;LEP;ID1;PLXNB3;ZNF217;ANG;CALR
Diabetic Cardiomyopathies	0.06783824	0.460567327	0	0	3.340056818	8.986854516	LEP;FN1;NFE2L2
Malignant neoplasm of gallbladder	0.069313812	0.460567327	0	0	2.006336575	5.3551352	RNASEL;SMAD4;PIK3CD;TBC1D9;EPHB2;ADRA2A;NFE2L2
Thin upper lip vermilion	0.070252115	0.460567327	0	0	2.344057623	6.225031461	MED12;SMAD4;PPM1D;NALCN;KCNJ2
Congenital hypoplasia of lung	0.070252115	0.460567327	0	0	2.344057623	6.225031461	S100A2;EGF;LEP;ETFB;SIRT1
Squamous cell carcinoma of the head and neck	0.070820067	0.460567327	0	0	1.426271018	3.776213522	SMAD4;TRPC6;S100A2;EGF;EBI3;MTUS1;FN1;ZBTB32;TNFAIP2;NEDD9;VEGFC;PIK3CD;TBC1D9;SIRT1;CXCL5;NME1;LGALS1;PRDX4;PER3;FCGR3B;E2F1;EPHB2;NFE2L2
Atherogenesis	0.070924119	0.460567327	0	0	3.274398396	8.664532036	CNR2;LPA;SIRT1
Tumor Angiogenesis	0.072100888	0.460567327	0	0	1.585032163	4.168141516	SMAD4;EGF;LPAR1;FN1;VEGFC;PIK3CD;ADM;CXCL5;LGALS1;ID1;COL4A3;ANG;EPHB2;NFE2L2
Hypotension, Orthostatic	0.072110959	0.460567327	0	0	4.833600197	12.71018979	SPIB;ATP7A
Trichothiodystrophy Syndromes	0.072110959	0.460567327	0	0	4.833600197	12.71018979	GTF2E1;SIRT1
Yellow Fever	0.072110959	0.460567327	0	0	4.833600197	12.71018979	FCGR3B;EPHB2
Zinc deficiency	0.072110959	0.460567327	0	0	4.833600197	12.71018979	NEDD9;HSPA1A
Hiatal Hernia	0.072110959	0.460567327	0	0	4.833600197	12.71018979	ADAMTS2;ATP7A
Increased drug resistance	0.072110959	0.460567327	0	0	4.833600197	12.71018979	PIK3CD;NFE2L2
Klatskin Tumor	0.072110959	0.460567327	0	0	4.833600197	12.71018979	PIK3CD;TBC1D9
Menkes Kinky Hair Syndrome	0.072110959	0.460567327	0	0	4.833600197	12.71018979	CXCR5;ATP7A
Plasmablastic lymphoma	0.072110959	0.460567327	0	0	4.833600197	12.71018979	TBC1D9;CD320
Congenital anomaly of face	0.072171152	0.460567327	0	0	2.324404762	6.110197363	SSR4;DPYS;ETFB;ATP7A;NALCN
Non-Small Cell Lung Carcinoma	0.072759882	0.460567327	0	0	1.274328001	3.339491906	NUDT1;STMN3;PIK3CD;CXCL5;MYLK;MED12;CCND3;LGALS1;FCGR3B;CFL1;VSIG4;EPHB2;ATP7A;CTSD;RNF111;S100A2;MMD;TRPC1;TBC1D9;SIRT1;NME1;MED23;COL4A3;MT1F;DSG2;ABCG1;CXCR5;NEDD9;PPM1D;E2F1;ROMO1;CCR1;SMAD4;HIST1H4K;CADM1;EGF;FN1;VEGFC;DHCR24;BMP6;SULF2;LEP;ID1;HBP1;HIST1H4J;DYNLRB1;HIST1H4C;HSPA1A;NFE2L2
Degenerative disorder	0.073888389	0.460567327	0	0	2.622423328	6.831936172	DYSF;NUDT1;F13A1;NFE2L2
Motor neuron atrophy	0.073888389	0.460567327	0	0	2.622423328	6.831936172	CNR2;PIK3CD;ATP7A;NFE2L2
Major Depressive Disorder	0.073904561	0.460567327	0	0	1.57850169	4.111966485	ADCYAP1R1;EGF;TBC1D9;SIRT1;ADRA2A;SLC6A4;MED12;PER3;LEP;EPHB2;GLUL;ALDH7A1;S100A10;HSPA1A
Treatment related acute myeloid leukaemia	0.074072133	0.460567327	0	0	3.211265297	8.358011238	HLX;FN1;CBFA2T3
Caries (morphologic abnormality)	0.074072133	0.460567327	0	0	3.211265297	8.358011238	SMAD4;ADM;GLUL
Laryngeal Diseases	0.074072133	0.460567327	0	0	3.211265297	8.358011238	EBP;NME1;NFE2L2
Paralysed	0.074072133	0.460567327	0	0	3.211265297	8.358011238	ANG;ATP7A;SIRT1
Renal glomerular disease	0.074118716	0.460567327	0	0	2.305076741	5.998010675	FCGR3B;TRPC6;CFL1;FN1;NFE2L2
Interstitial lung fibrosis	0.074118716	0.460567327	0	0	2.305076741	5.998010675	FCGR3B;EGF;FN1;ADM;SIRT1
Malignant neoplasm of breast	0.074180602	0.460567327	0	0	1.196538728	3.112499462	MAML1;NUDT2;STMN3;CCNC;MYLK;PSMD8;RGS2;CCND3;LGALS1;SNRPD1;CFL1;EPHB2;GLUL;S100A2;SACM1L;MTUS1;ZBTB32;CASD1;EDAR;MT1F;AMPH;LPA;ALDH7A1;ABCG1;PIF1;RTN1;EBI3;PIK3R4;LPAR1;HCAR2;HCAR3;EBP;SMYD4;S100A10;IFITM10;SMAD4;CADM1;FN1;NFATC2;DNAJC15;BMP6;ID1;HBP1;CALR;LGMN;NFE2L2;DYSF;TNFAIP2;PIK3CD;MRPL36;ADM;CXCL5;HIST2H2AC;SLC6A4;CKS1B;MED12;CTSO;ADAMTS2;FCGR3B;FFAR1;ATP7A;CTSD;FCRL3;TRPC1;TBC1D9;SIRT1;CB…
Classical Hodgkin's Lymphoma	0.074300069	0.460567327	0	0	2.10693626	5.477282947	LGALS1;MAML2;TNFRSF17;PIK3CD;VEGFC;EPHB2
Visual seizure	0.075190932	0.460567327	0	0	1.965603881	5.086441601	MAP1B;LEP;KCNQ2;KCNA2;ATP7A;GLUL;NFE2L2
Liver and Intrahepatic Biliary Tract Carcinoma	0.075191364	0.460567327	0	0	1.524323784	3.944521455	CADM1;MAML1;EGF;FN1;PIK3CD;TBC1D9;SIRT1;ANAPC11;NME1;CKS1B;LGALS1;LEP;ID1;E2F1;EPHB2;NFE2L2
Idiopathic Pulmonary Fibrosis	0.075418555	0.460567327	0	0	1.679693936	4.341508182	FCGR3B;HIST1H4K;LPAR1;FN1;KREMEN1;PIK3CD;HIST1H4J;HIST1H4C;LPA;SULF2;NFE2L2
Transitional cell carcinoma of bladder	0.07599903	0.460567327	0	0	2.093660458	5.395435642	LGALS1;EGF;EPHB2;NFE2L2;NME1;HSPA1A
Hereditary hemochromatosis	0.07599903	0.460567327	0	0	2.093660458	5.395435642	FN1;E2F1;PIK3CD;CALR;BMP6;NFE2L2
Ependymoma	0.076094712	0.460567327	0	0	2.286065574	5.888393977	S100A2;EGF;PIK3CD;EPHB2;DNAJC15
Meningitis	0.076297972	0.460567327	0	0	2.591797522	6.668977329	CCR1;CADM1;FN1;RNASE1
Malignant neoplasm of large intestine	0.076665097	0.460567327	0	0	1.568803741	4.029172346	SMAD4;RTN1;EGF;PIK3CD;TBC1D9;CNPY2;SIRT1;CXCL5;PER3;E2F1;TMEM208;FBXL3;EPHB2;NFE2L2
Urogenital Abnormalities	0.077232442	0.460567327	0	0	4.631964117	11.86216217	MED12;BBS10
Vascular anomaly	0.077232442	0.460567327	0	0	4.631964117	11.86216217	SMAD4;VEGFC
Decreased albumin	0.077232442	0.460567327	0	0	4.631964117	11.86216217	SMAD4;FN1
Lobular carcinoma in situ of breast	0.077232442	0.460567327	0	0	4.631964117	11.86216217	MAP3K1;NME1
Loss of appetite (finding)	0.077232442	0.460567327	0	0	4.631964117	11.86216217	SMAD4;RRM2B
Pregnancy in Diabetics	0.077232442	0.460567327	0	0	4.631964117	11.86216217	LEP;SLC6A4
Primary Malignant Liver Neoplasm	0.077232442	0.460567327	0	0	4.631964117	11.86216217	TBC1D9;GLUL
Sentinel node (disorder)	0.077281285	0.460567327	0	0	3.15051458	8.06627338	CADM1;EGF;VEGFC
Obsessive compulsive behavior	0.077281285	0.460567327	0	0	3.15051458	8.06627338	MED12;PPM1D;SLC6A4
Low set ears	0.077372928	0.460567327	0	0	1.779631937	4.554288695	MED12;EBP;SMAD4;PPM1D;GLUL;CTSD;GPC6;NALCN;KCNJ2
Blepharoptosis	0.077899224	0.460567327	0	0	1.717702498	4.384159562	MED12;NDUFB9;EBP;SMAD4;SPRED1;RRM2B;NDUFA1;DNA2;NALCN;COX6B1
Cleft palate, isolated	0.078099036	0.460567327	0	0	2.267363531	5.781272661	PIF1;MAFB;EGF;F13A1;ADM
tumor vasculature	0.078099036	0.460567327	0	0	2.267363531	5.781272661	PIK3CD;DHCR24;ADM;EPHB2;NFE2L2
liposarcoma	0.078099036	0.460567327	0	0	2.267363531	5.781272661	LEP;E2F1;PIK3CD;TBC1D9;CALR
hearing impairment	0.078648645	0.460567327	0	0	1.773274037	4.509018936	CTSA;MED12;RECQL4;EBP;SMAD4;RRM2B;SH3TC2;COL4A3;NALCN
Lupus Nephritis	0.079785564	0.460567327	0	0	1.936113008	4.895292702	CCR1;BLK;FCGR3B;FN1;ADM;CALR;NFE2L2
Neurofibromatosis 1	0.079785564	0.460567327	0	0	1.936113008	4.895292702	SPRED1;EGF;FN1;PIK3CD;ADM;EPHB2;NME1
Aortic Valve Stenosis	0.080131575	0.460567327	0	0	2.248963134	5.676574803	EBP;SMAD4;FN1;LPA;SIRT1
Wide anterior fontanel	0.080550558	0.460567327	0	0	3.092013889	7.788381775	MED12;ADAMTS2;ETFB
Ambiguous Genitalia	0.080550558	0.460567327	0	0	3.092013889	7.788381775	MAP3K1;WDR34;TRAIP
Extrapyramidal Disorders	0.080550558	0.460567327	0	0	3.092013889	7.788381775	UQCRQ;BOLA3;CTSF
Mycoplasma Infections	0.080550558	0.460567327	0	0	3.092013889	7.788381775	SMAD4;LPA;CRLF3
Nausea	0.080550558	0.460567327	0	0	3.092013889	7.788381775	RRM2B;ETFB;SLC6A4
Intraepithelial Neoplasia	0.081234265	0.460567327	0	0	2.532634033	6.357970424	SMAD4;RRM2B;CFL1;FN1
Alzheimer Disease, Late Onset	0.081244334	0.460567327	0	0	1.833136486	4.601711872	LEP;NEDD9;AMPH;DHCR24;LPA;CTSD;SIRT1;SLC6A4
Hyperglycemia, Postprandial	0.082464653	0.460567327	0	0	4.446458924	11.09562926	PRDX4;NFE2L2
Agranulocytosis	0.082464653	0.460567327	0	0	4.446458924	11.09562926	TBC1D9;HSPA1A
Aortic valve disorder	0.082464653	0.460567327	0	0	4.446458924	11.09562926	FN1;PLA2G7
Aphthous Stomatitis	0.082464653	0.460567327	0	0	4.446458924	11.09562926	CCR1;SLC6A4
Cartilage-hair hypoplasia	0.082464653	0.460567327	0	0	4.446458924	11.09562926	EBP;NME1
Childhood Burkitt Lymphoma	0.082464653	0.460567327	0	0	4.446458924	11.09562926	HACE1;PIK3CD
Low serum estradiol levels	0.082464653	0.460567327	0	0	4.446458924	11.09562926	MAP3K1;LEP
Paratuberculosis	0.082464653	0.460567327	0	0	4.446458924	11.09562926	AOC3;FN1
Adenocarcinoma of large intestine	0.082552502	0.460567327	0	0	1.754466174	4.376201471	SMAD4;EGF;FN1;E2F1;TBC1D9;EPHB2;ATP7A;SIRT1;NME1
Keloid	0.083013824	0.460567327	0	0	2.042176253	5.082462325	LGALS1;FN1;PIK3CD;MYL6B;ATP7A;S100A10
Renal Cell Carcinoma	0.083222048	0.460567327	0	0	1.332599253	3.313165522	MAML1;DERL3;LPAR1;NEDD9;PIK3CD;CCNC;PPM1D;CKS1B;MED12;FCGR3B;CNR2;E2F1;EPHB2;CTSD;S100A10;SMAD4;CD70;EGF;FN1;VEGFC;TBC1D9;CNPY2;BMP6;NME1;SULF2;CCNG2;COL4A3;IRF8;ANG;HSPA1A;NFE2L2
airway disease	0.083760343	0.460567327	0	0	2.504049425	6.209530796	CCR1;EBI3;CD300LF;NFE2L2
SVEINSSON CHORIORETINAL ATROPHY	0.083878912	0.460567327	0	0	3.035640496	7.523473873	EGF;EPHB2;CXCL5
Alopecia Areata	0.083878912	0.460567327	0	0	3.035640496	7.523473873	ACOXL;FCRL3;NFE2L2
Moderate mental retardation (I.Q. 35-49)	0.083878912	0.460567327	0	0	3.035640496	7.523473873	EBP;EGF;KCNQ2
Precursor Cell Lymphoblastic Leukemia Lymphoma	0.084845714	0.460567327	0	0	1.495560497	3.689429302	MTX1;CD70;SACM1L;EBI3;NFATC2;F13A1;PIK3CD;TBC1D9;SIRT1;CBFA2T3;BMP6;EBP;SPRED1;HLX;LEP;SH2B3
Skin Neoplasms	0.085585161	0.460567327	0	0	1.810591653	4.450874924	HCAR2;HCAR3;CNR2;EGF;E2F1;ADM;SIRT1;NFE2L2
Alport Syndrome, Autosomal Recessive	0.085662771	0.460567327	0	0	13.87076271	34.08513782	COL4A3
Reduced factor XIII activity	0.085662771	0.460567327	0	0	13.87076271	34.08513782	F13A1
Refractory Hodgkin Lymphoma	0.085662771	0.460567327	0	0	13.87076271	34.08513782	EPHB2
Brain Infarction, Posterior Circulation	0.085662771	0.460567327	0	0	13.87076271	34.08513782	SIRT1
Colitis, Microscopic	0.085662771	0.460567327	0	0	13.87076271	34.08513782	SLC6A4
Round ear	0.085662771	0.460567327	0	0	13.87076271	34.08513782	NALCN
Dysfibrinogenemia, Congenital	0.085662771	0.460567327	0	0	13.87076271	34.08513782	F13A1
EHLERS-DANLOS SYNDROME, DERMATOSPARAXIS TYPE	0.085662771	0.460567327	0	0	13.87076271	34.08513782	ADAMTS2
Secondary Peritonitis	0.085662771	0.460567327	0	0	13.87076271	34.08513782	LEP
Serrated polyp	0.085662771	0.460567327	0	0	13.87076271	34.08513782	CALR
Gastritis, Hypertrophic	0.085662771	0.460567327	0	0	13.87076271	34.08513782	SMAD4
Granular Dystrophy, Corneal	0.085662771	0.460567327	0	0	13.87076271	34.08513782	FN1
Leukemia, Natural Killer Cell Large Granular Lymphocytic	0.085662771	0.460567327	0	0	13.87076271	34.08513782	TSC22D1
Speech and language disorder	0.085662771	0.460567327	0	0	13.87076271	34.08513782	CALR
NAIL DISORDER, NONSYNDROMIC CONGENITAL, 9	0.085662771	0.460567327	0	0	13.87076271	34.08513782	FZD6
OSTEOPETROSIS, AUTOSOMAL RECESSIVE 3	0.085662771	0.460567327	0	0	13.87076271	34.08513782	HCAR2
Stiff skin	0.085662771	0.460567327	0	0	13.87076271	34.08513782	SMAD4
Subependymal cysts	0.085662771	0.460567327	0	0	13.87076271	34.08513782	GLUL
Progressive External Ophthalmoplegia with Mitochondrial DNA Deletions, Autosomal Dominant, 1	0.085662771	0.460567327	0	0	13.87076271	34.08513782	RRM2B
Sarcoma, metastatic	0.085662771	0.460567327	0	0	13.87076271	34.08513782	TBC1D9
Thyroid cancer metastatic	0.085662771	0.460567327	0	0	13.87076271	34.08513782	NME1
Venous Infarction, Brain	0.085662771	0.460567327	0	0	13.87076271	34.08513782	SIRT1
Troyer syndrome	0.085662771	0.460567327	0	0	13.87076271	34.08513782	EGF
Tumour budding	0.085662771	0.460567327	0	0	13.87076271	34.08513782	NME1
Abnormality of the carpal bones	0.085662771	0.460567327	0	0	13.87076271	34.08513782	RECQL4
Vipoma	0.085662771	0.460567327	0	0	13.87076271	34.08513782	SMAD4
Adiponectin Deficiency	0.085662771	0.460567327	0	0	13.87076271	34.08513782	LEP
Afebrile seizure	0.085662771	0.460567327	0	0	13.87076271	34.08513782	KCNQ2
Alstrom Syndrome	0.085662771	0.460567327	0	0	13.87076271	34.08513782	DYSF
Anterior Cerebral Circulation Infarction	0.085662771	0.460567327	0	0	13.87076271	34.08513782	SIRT1
Anterior Circulation Brain Infarction	0.085662771	0.460567327	0	0	13.87076271	34.08513782	SIRT1
anxiety generalized	0.085662771	0.460567327	0	0	13.87076271	34.08513782	SLC6A4
Aortic aneurysm and dissection	0.085662771	0.460567327	0	0	13.87076271	34.08513782	SMAD4
Aspartylglucosaminuria	0.085662771	0.460567327	0	0	13.87076271	34.08513782	FN1
Atrial myxoma	0.085662771	0.460567327	0	0	13.87076271	34.08513782	HCAR3
Azotemia	0.085662771	0.460567327	0	0	13.87076271	34.08513782	COL4A3
Benign neonatal epilepsy	0.085662771	0.460567327	0	0	13.87076271	34.08513782	KCNQ2
Benign neoplasm of prostate	0.085662771	0.460567327	0	0	13.87076271	34.08513782	CKS1B
Beta-2-microglobulin measurement	0.085662771	0.460567327	0	0	13.87076271	34.08513782	SH2B3
Bicoronal synostosis	0.085662771	0.460567327	0	0	13.87076271	34.08513782	RECQL4
Biotinidase Deficiency	0.085662771	0.460567327	0	0	13.87076271	34.08513782	NME1
Brain Stem Neoplasms	0.085662771	0.460567327	0	0	13.87076271	34.08513782	PPM1D
Cerebral Autosomal Recessive Arteriopathy with Subcortical Infarcts and Leukoencephalopathy	0.085662771	0.460567327	0	0	13.87076271	34.08513782	FN1
Cerebral hypoplasia	0.085662771	0.460567327	0	0	13.87076271	34.08513782	SEPSECS
Charcot-Marie-Tooth disease type 4	0.085662771	0.460567327	0	0	13.87076271	34.08513782	SH3TC2
Childhood Ganglioglioma	0.085662771	0.460567327	0	0	13.87076271	34.08513782	EPHB2
Crumpled long bones	0.085662771	0.460567327	0	0	13.87076271	34.08513782	SEC24D
Expressed Emotion	0.085662771	0.460567327	0	0	13.87076271	34.08513782	SLC6A4
Extrapyramidal dyskinesia	0.085662771	0.460567327	0	0	13.87076271	34.08513782	DPYS
Fatty replacement of skeletal muscle	0.085662771	0.460567327	0	0	13.87076271	34.08513782	ITGA7
Fetal hydantoin syndrome	0.085662771	0.460567327	0	0	13.87076271	34.08513782	RECQL4
Genomic Instability	0.085662771	0.460567327	0	0	13.87076271	34.08513782	SIRT1
Glutaric acidemia	0.085662771	0.460567327	0	0	13.87076271	34.08513782	ETFB
hazardous drinking	0.085662771	0.460567327	0	0	13.87076271	34.08513782	SLC6A4
Hematocrit increased	0.085662771	0.460567327	0	0	13.87076271	34.08513782	SH2B3
Hepatoblastoma Caused By Somatic Mutation	0.085662771	0.460567327	0	0	13.87076271	34.08513782	MTUS1
Hidradenoma Papilliferum	0.085662771	0.460567327	0	0	13.87076271	34.08513782	PIK3CD
Hypertriglyceridemic Waist	0.085662771	0.460567327	0	0	13.87076271	34.08513782	ABCG1
Increased fibular diameter	0.085662771	0.460567327	0	0	13.87076271	34.08513782	GPC6
Insulin resistance - type A	0.085662771	0.460567327	0	0	13.87076271	34.08513782	CALR
Keratoma	0.085662771	0.460567327	0	0	13.87076271	34.08513782	NFE2L2
Keratosis Blennorrhagica	0.085662771	0.460567327	0	0	13.87076271	34.08513782	NFE2L2
Large iliac wings	0.085662771	0.460567327	0	0	13.87076271	34.08513782	SMAD4
LEPTIN RECEPTOR DEFICIENCY	0.085662771	0.460567327	0	0	13.87076271	34.08513782	LEP
Lichen disease	0.085662771	0.460567327	0	0	13.87076271	34.08513782	SMAD4
Limited hip movement	0.085662771	0.460567327	0	0	13.87076271	34.08513782	GPC6
Low grade myofibroblastic sarcoma	0.085662771	0.460567327	0	0	13.87076271	34.08513782	FN1
Malignant melanoma of conjunctiva	0.085662771	0.460567327	0	0	13.87076271	34.08513782	EPHB2
Megacystis microcolon intestinal hypoperistalsis syndrome	0.085662771	0.460567327	0	0	13.87076271	34.08513782	MYLK
Mesenchymal Glioblastoma	0.085662771	0.460567327	0	0	13.87076271	34.08513782	EGF
Methamphetamine abuse	0.085662771	0.460567327	0	0	13.87076271	34.08513782	SLC6A4
Missing all teeth	0.085662771	0.460567327	0	0	13.87076271	34.08513782	EDAR
Multiple Mitochondrial Dysfunctions Syndrome	0.085662771	0.460567327	0	0	13.87076271	34.08513782	BOLA3
Neointima	0.085662771	0.460567327	0	0	13.87076271	34.08513782	ATP7A
Neointima Formation	0.085662771	0.460567327	0	0	13.87076271	34.08513782	ATP7A
Nephrogenic Systemic Fibrosis	0.085662771	0.460567327	0	0	13.87076271	34.08513782	FN1
Neuropsychiatric Systemic Lupus Erythematosus	0.085662771	0.460567327	0	0	13.87076271	34.08513782	FCGR3B
Opsoclonus	0.085662771	0.460567327	0	0	13.87076271	34.08513782	NME1
Orthostatic hypotension due to autonomic dysfunction	0.085662771	0.460567327	0	0	13.87076271	34.08513782	LEP
Papillary and follicular adenocarcinoma	0.085662771	0.460567327	0	0	13.87076271	34.08513782	EGF
Papillary transitional cell carcinoma	0.085662771	0.460567327	0	0	13.87076271	34.08513782	EGF
Pigment dispersion syndrome (disorder)	0.085662771	0.460567327	0	0	13.87076271	34.08513782	ALDH7A1
Pontocerebellar Hypoplasia Type 2	0.085662771	0.460567327	0	0	13.87076271	34.08513782	SEPSECS
Processing speed	0.085662771	0.460567327	0	0	13.87076271	34.08513782	SH2B3
Reactive thrombocytosis	0.085662771	0.460567327	0	0	13.87076271	34.08513782	CALR
Rectal polyp	0.085662771	0.460567327	0	0	13.87076271	34.08513782	SMAD4
Osteosarcoma	0.085665139	0.460567327	0	0	1.363809448	3.351301663	DTYMK;LPAR1;PIK3CD;CCNC;ADM;RECQL4;CCND3;ADAMTS2;E2F1;EPHB2;CTSD;RANBP1;SMAD4;S100A2;EGF;FN1;VEGFC;TBC1D9;SIRT1;CBFA2T3;BMP6;NME1;IRF8;HBP1;FAU;ULBP2
Cardiomyopathies	0.086603328	0.460567327	0	0	1.564434154	3.827258357	DYSF;PIK3CD;ADM;AVPR1A;SIRT1;COX6B1;APOO;RGS2;ITGA7;DSG2;CTSD;KCNJ2;NFE2L2
Neuroendocrine Tumors	0.08706181	0.460567327	0	0	1.803197918	4.40185306	ADCYAP1R1;SMAD4;DAD1;EGF;PIK3CD;PSMG1;CALR;EPHB2
Androgenetic Alopecia	0.087265288	0.460567327	0	0	2.981280438	7.270754231	EDAR;LEP;NFE2L2
MAJOR AFFECTIVE DISORDER 8	0.087265288	0.460567327	0	0	2.981280438	7.270754231	KCNQ2;ABCG1;SLC6A4
MAJOR AFFECTIVE DISORDER 9	0.087265288	0.460567327	0	0	2.981280438	7.270754231	KCNQ2;ABCG1;SLC6A4
Hepatocarcinogenesis	0.087356197	0.460567327	0	0	1.534216917	3.740054633	CADM1;EGF;FN1;PIK3CD;SIRT1;SULF2;CKS1B;MED23;LEP;E2F1;GLUL;LGMN;NFE2L2;E2F8
Salivary duct carcinoma	0.087802073	0.460567327	0	0	4.27522336	10.40020834	CCND3;PIK3CD
Hyalinosis, Segmental Glomerular	0.087802073	0.460567327	0	0	4.27522336	10.40020834	TRPC6;FN1
Adult Fanconi syndrome	0.087802073	0.460567327	0	0	4.27522336	10.40020834	CTSD;COX6B1
Cardiac Lymphoma	0.087802073	0.460567327	0	0	4.27522336	10.40020834	MAFB;CKS1B
Chronic Kidney Insufficiency	0.087802073	0.460567327	0	0	4.27522336	10.40020834	AOC3;LPA
Cortical white matter abnormalities seen on MRI	0.087802073	0.460567327	0	0	4.27522336	10.40020834	RRM2B;DPYS
Diffusely thickened skin	0.087802073	0.460567327	0	0	4.27522336	10.40020834	SMAD4;ATP7A
Gall Bladder Diseases	0.087802073	0.460567327	0	0	4.27522336	10.40020834	FCGR3B;LEP
Juvenile Neuronal Ceroid Lipofuscinosis	0.087802073	0.460567327	0	0	4.27522336	10.40020834	BTN1A1;CTSD
Methylmalonic aciduria	0.087802073	0.460567327	0	0	4.27522336	10.40020834	MMD;CD320
Multiple endocrine neoplasia Type 2	0.087802073	0.460567327	0	0	4.27522336	10.40020834	PNMT;EPHB2
Tumor Immunity	0.08854137	0.460567327	0	0	2.178236607	5.280667147	LGALS1;FCGR3B;E2F1;CALR;HSPA1A
Behcet Syndrome	0.088553291	0.460567327	0	0	1.79586357	4.353444019	CCR1;EGF;FCRL3;LEP;IRF8;ETFB;SIRT1;SLC6A4
Sparse hair	0.088926686	0.460567327	0	0	2.44876491	5.925871505	MED12;RECQL4;SMAD4;ATP7A
Thin, sparse hair	0.088926686	0.460567327	0	0	2.44876491	5.925871505	MED12;RECQL4;SMAD4;ATP7A
Aortic Aneurysm	0.088926686	0.460567327	0	0	2.44876491	5.925871505	AOC3;SMAD4;LEP;MYLK
Inflammatory Bowel Diseases	0.088934593	0.460567327	0	0	1.395496848	3.37689875	MAML2;EGF;FCRL3;EBI3;TUBD1;TBC1D9;ELOVL7;SIRT1;CXCL5;MYLK;SLC6A4;CCND3;LGALS1;PER3;FCGR3B;CNR2;LEP;DSG2;SH2B3;S100A10;HSPA1A;NFE2L2
Mental Retardation	0.089397021	0.460567327	0	0	1.348761602	3.256811372	DPYS;KCNA2;PPM1D;MED12;RECQL4;EBP;ZNF41;NHS;HIST1H1E;ATP7A;CTSA;SMAD4;HACE1;CADM1;SSR4;SLC4A10;DHCR24;TRAIP;COX6B1;MED23;BBS10;RRM2B;UQCRQ;KCNQ2;ITGA7;DNA2;ALDH7A1
Frontal bossing	0.089453219	0.460567327	0	0	1.879683355	4.537629837	MED12;RECQL4;EDAR;EBP;WDR34;SEC24D;GPC6
Autoimmune Diseases	0.09017805	0.460567327	0	0	1.363563097	3.280690859	BLK;EBI3;PIK3CD;ADM;CXCL5;LGALS1;FCGR3B;CNR2;EPHB2;GLUL;SH2B3;YTHDF3;CD70;FCRL3;NFATC2;TBC1D9;SIRT1;LEP;COL4A3;IRF8;AMPH;CALR;LPA;HSPA1A;NFE2L2
Carcinoma breast stage IV	0.090350958	0.460567327	0	0	1.621136781	3.897299801	NDUFB9;EGF;LEP;ID1;LPAR1;FN1;PIK3CD;TBC1D9;ADM;NME1;HSPA1A
Malignant neoplasm of endometrium	0.090606126	0.460567327	0	0	1.500786411	3.60373853	SMAD4;MAP3K1;CADM1;EGF;PIK3CD;TBC1D9;ADM;SIRT1;NME1;ARMC3;LEP;EPHB2;CTSD;SH2B3;NFE2L2
Aura	0.09070861	0.460567327	0	0	2.928827751	7.029488256	KCNQ2;SLC4A10;ADRA2A
Awakening Epilepsy	0.09070861	0.460567327	0	0	2.928827751	7.029488256	KCNQ2;SLC4A10;ADRA2A
Brain Infarction	0.09070861	0.460567327	0	0	2.928827751	7.029488256	SACM1L;SIRT1;MPZL2
Increased CSF lactate	0.09070861	0.460567327	0	0	2.928827751	7.029488256	NDUFB9;NDUFA1;COX6B1
MAJOR AFFECTIVE DISORDER 7	0.09070861	0.460567327	0	0	2.928827751	7.029488256	KCNQ2;ABCG1;SLC6A4
Meningioma	0.090919246	0.460567327	0	0	1.582164294	3.793687552	SMAD4;FCGR3B;CADM1;CD70;EGF;EBI3;CFL1;F13A1;PIK3CD;ANG;PLA2G7;S100A10
Pancreatic carcinoma	0.091058128	0.460567327	0	0	1.273428648	3.051462579	RNASEL;EBI3;LPAR1;CXCR5;NEDD9;PIK3CD;ADM;CXCL5;CCND3;LGALS1;FCGR3B;CFL1;E2F1;EPHB2;FAM19A5;CTSD;RNF111;SMAD4;MAP3K1;CADM1;S100A2;EGF;FN1;NFATC2;VEGFC;TBC1D9;RNASE1;SIRT1;NME1;PER3;ARMC3;CCNG2;LEP;ID1;MZB1;ANG;DSG2;CALR;ULBP2;CD101;NFE2L2
synovial sarcoma	0.091126188	0.460567327	0	0	1.870593411	4.481025318	DERL3;PIK3CD;EPHB2;SIRT1;BMP6;SLC6A4;NME1
Neoplasms, Intracranial	0.091566243	0.460567327	0	0	2.422024031	5.790314937	LEP;TBC1D9;ADM;SIRT1
Adult Hepatocellular Carcinoma	0.091566243	0.460567327	0	0	2.422024031	5.790314937	SMAD4;CADM1;EGF;LPAR1
Hemoglobin measurement	0.091566243	0.460567327	0	0	2.422024031	5.790314937	CCND3;MTX1;NT5DC2;SH2B3
Ovarian Serous Adenocarcinoma	0.091566243	0.460567327	0	0	2.422024031	5.790314937	ACOXL;SNRK;MTX1;CALR
Sjogren's Syndrome	0.091580673	0.460567327	0	0	1.781370196	4.25842784	BLK;EBI3;CXCR5;E2F1;CALR;EPHB2;CTSD;BMP6
Carcinoma of bladder	0.092179905	0.460567327	0	0	1.343713705	3.203431102	KDM3A;PIK3CD;ADM;PPM1D;CXCL5;MYLK;RGS2;CCND3;EBP;LGALS1;E2F1;ATP7A;CTSD;ZNF189;SMAD4;CADM1;EGF;MTUS1;FN1;VEGFC;TBC1D9;NME1;ID1;CALR;LPA;HSPA1A;NFE2L2
Anaplastic thyroid carcinoma	0.092270879	0.460567327	0	0	1.981248199	4.721367339	CNR2;PIK3CD;TBC1D9;ANG;EPHB2;NME1
Psoriasis	0.09240506	0.460567327	0	0	1.411861645	3.362452331	CCR1;AOC3;TRPC6;MTX1;EGF;FN1;F13A1;PIK3CD;ASAP2;SIRT1;NME1;HCAR2;LGALS1;FCGR3B;LEP;ID1;TNFRSF17;LPA;SH2B3;NFE2L2
Uterine Corpus Cancer	0.092603104	0.460567327	0	0	1.495298297	3.557961541	SMAD4;MAP3K1;CADM1;EGF;PIK3CD;TBC1D9;ADM;SIRT1;NME1;ARMC3;LEP;EPHB2;CTSD;SH2B3;NFE2L2
Uterine Fibroids	0.092894709	0.460567327	0	0	1.655689907	3.934397022	MED12;EBP;SMAD4;EGF;LEP;FN1;PIK3CD;CCNC;EPHB2;COX6C
Abnormal mitochondria in muscle tissue	0.093239344	0.460567327	0	0	4.116671913	9.767156092	NDUFB9;NDUFA1
Abnormality of the sternum	0.093239344	0.460567327	0	0	4.116671913	9.767156092	MED12;WDR34
Carney Complex	0.093239344	0.460567327	0	0	4.116671913	9.767156092	HCAR3;KCNJ2
Christ-Siemens-Touraine syndrome	0.093239344	0.460567327	0	0	4.116671913	9.767156092	EDAR;FN1
gastritis h pylori	0.093239344	0.460567327	0	0	4.116671913	9.767156092	EGF;EBI3
Gonadoblastoma	0.093239344	0.460567327	0	0	4.116671913	9.767156092	KDM3A;MAP3K1
High pitched voice	0.093239344	0.460567327	0	0	4.116671913	9.767156092	MED12;SEC24D
Increased variability in muscle fiber diameter	0.093239344	0.460567327	0	0	4.116671913	9.767156092	DYSF;ITGA7
Methylmalonic acidemia	0.093239344	0.460567327	0	0	4.116671913	9.767156092	MMD;CD320
Heroin Dependence	0.094207787	0.460567327	0	0	2.878183777	6.798996626	PER3;LEP;SLC6A4
Marijuana Abuse	0.094207787	0.460567327	0	0	2.878183777	6.798996626	BFSP2;CNR2;SLC6A4
Nijmegen Breakage Syndrome	0.094207787	0.460567327	0	0	2.878183777	6.798996626	BBS10;SIRT1;NME1
Mycobacterium Infections	0.094242897	0.460567327	0	0	2.395858224	5.658729178	EBI3;FN1;PIK3CD;IRF8
Anxiety Disorders	0.095283941	0.460567327	0	0	1.603916848	3.770638491	ADCYAP1R1;RGS2;ADAMTS2;FABP5;LEP;MZB1;AVPR1A;SIRT1;ADRA2A;S100A10;SLC6A4
Hyperglycemia	0.095321481	0.460567327	0	0	1.537388654	3.613632171	RTN1;TRPC6;FN1;VEGFC;PIK3CD;ADM;SIRT1;MYLK;PRDX4;LEP;EPHB2;HSPA1A;NFE2L2
Autistic Disorder	0.09556678	0.460567327	0	0	1.449039696	3.402243789	SMAD4;TRPC6;CADM1;EGF;PIK3CD;ADM;AVPR1A;SLC6A4;MED12;CNR2;SH3TC2;LEP;NHS;FAM43A;EPHB2;GLUL;CTSD
Cerebrovascular Disorders	0.096123948	0.460567327	0	0	1.957874629	4.585571048	SMAD4;F13A1;DNA2;LPA;ATP7A;TRAIP
Renal Insufficiency	0.096232477	0.460567327	0	0	1.760058091	4.120275535	BBS10;MAFB;COL4A3;FN1;TBC1D9;ADM;LPA;HSPA1A
Malignant neoplasm of skin	0.096395588	0.460567327	0	0	1.694517429	3.963975884	HCAR2;HCAR3;SMAD4;EPHB2;ATP7A;PPM1D;SIRT1;SULF2;NFE2L2
Epilepsy, Cryptogenic	0.097761713	0.460567327	0	0	2.829256549	6.578650309	KCNQ2;SLC4A10;ADRA2A
Abdomen distended	0.097761713	0.460567327	0	0	2.829256549	6.578650309	RRM2B;WDR34;MYLK
Lymphangioleiomyomatosis	0.097761713	0.460567327	0	0	2.829256549	6.578650309	EGF;EPHB2;CXCL5
Monocytic leukemia	0.097761713	0.460567327	0	0	2.829256549	6.578650309	TBC1D9;NEDD9;NFE2L2
Myeloproliferative disease	0.097812506	0.460567327	0	0	1.753065491	4.075356323	EBI3;FN1;PIK3CD;TBC1D9;IRF8;CALR;SH2B3;ABCG1
Infection caused by Helicobacter pylori	0.097849931	0.460567327	0	0	1.688743841	3.925181578	TPPP3;SMAD4;EGF;LEP;CXCR5;PIK3CD;TBC1D9;AMPH;CALR
Scleroderma	0.098082352	0.460567327	0	0	1.946391684	4.519419947	SMAD4;EGF;EBI3;FN1;PIK3CD;EPHB2
Alopecia, Male Pattern	0.098771264	0.460567327	0	0	3.969445569	9.18906232	LEP;NFE2L2
Diagnosis, Psychiatric	0.098771264	0.460567327	0	0	3.969445569	9.18906232	TRPC6;NALCN
Thick skin	0.098771264	0.460567327	0	0	3.969445569	9.18906232	SMAD4;ATP7A
Acute interstitial pneumonia	0.098771264	0.460567327	0	0	3.969445569	9.18906232	SMAD4;FCRL3
Bulimia	0.098771264	0.460567327	0	0	3.969445569	9.18906232	LEP;SLC6A4
Myelomonocytic leukemia	0.098771264	0.460567327	0	0	3.969445569	9.18906232	E2F1;IRF8
Oral Ulcer	0.098771264	0.460567327	0	0	3.969445569	9.18906232	CCR1;LEP
Generalized hypotonia	0.099251116	0.460567327	0	0	1.457993334	3.368113484	NDUFB9;HACE1;SSR4;NDUFA1;PPM1D;NALCN;COX6B1;MED12;EBP;SPRED1;RRM2B;UQCRQ;BOLA3;KCNQ2;GLUL;ALDH7A1
Adenocarcinoma of pancreas	0.099618217	0.460567327	0	0	1.631131956	3.762059425	MED12;SMAD4;MAP3K1;CADM1;CNR2;ID1;PIK3CD;ADM;EPHB2;SIRT1
Mood swings	0.099705956	0.460567327	0	0	2.345179187	5.406880659	MED12;ANG;CTSF;SLC6A4
Oral Cavity Carcinoma	0.099705956	0.460567327	0	0	2.345179187	5.406880659	EGF;FN1;PIK3CD;SLC6A4
Precancerous Conditions	0.100398074	0.460567327	0	0	1.552286239	3.568104175	CTSA;SMAD4;CADM1;EGF;LEP;CFL1;E2F1;PIK3CD;EPHB2;PPM1D;NME1;NFE2L2
Secondary malignant neoplasm of lung	0.10136366	0.460567327	0	0	1.435511857	3.285944976	S100A2;EGF;LPAR1;FN1;NEDD9;VEGFC;PIK3CD;TBC1D9;SIRT1;NME1;HCAR2;FABP5;ID1;IRF8;CALR;EPHB2;CTSD
MYELODYSPLASTIC SYNDROME	0.10136366	0.460567327	0	0	1.435511857	3.285944976	MAML2;EGF;SPAG6;VEGFC;PIK3CD;TBC1D9;PPM1D;NME1;CCND3;EBP;FCGR3B;RRM2B;CFL1;E2F1;ANG;CALR;SH2B3
Anus, Imperforate	0.101369268	0.460567327	0	0	2.781960227	6.367866098	MED12;RECQL4;DPYS
Retinopathy of Prematurity	0.101369268	0.460567327	0	0	2.781960227	6.367866098	CFL1;LPAR1;LPA
Allergic Reaction	0.101369268	0.460567327	0	0	2.781960227	6.367866098	CCR1;CXCL5;MYLK
Esophagitis	0.101369268	0.460567327	0	0	2.781960227	6.367866098	ADAMTS2;ATP7A;NFE2L2
Cataract, Central Saccular, With Sutural Opacities	0.101896288	0.460567327	0	0	11.0960452	25.34114547	BFSP2
Cataract, total congenital with posterior sutural opacities in Heterozygotes	0.101896288	0.460567327	0	0	11.0960452	25.34114547	NHS
Childhood Chronic Myelogenous Leukemia, BCR-ABL1 Positive	0.101896288	0.460567327	0	0	11.0960452	25.34114547	EPHB2
Rippling muscle disease	0.101896288	0.460567327	0	0	11.0960452	25.34114547	DYSF
CLEFT PALATE, X-LINKED	0.101896288	0.460567327	0	0	11.0960452	25.34114547	EBP
Ruddy face	0.101896288	0.460567327	0	0	11.0960452	25.34114547	KCNQ2
Cutis laxa, x-linked	0.101896288	0.460567327	0	0	11.0960452	25.34114547	ATP7A
Scar Tissue	0.101896288	0.460567327	0	0	11.0960452	25.34114547	ADAMTS2
Scarlet Fever	0.101896288	0.460567327	0	0	11.0960452	25.34114547	CALR
Sclerosteosis	0.101896288	0.460567327	0	0	11.0960452	25.34114547	BMP6
Scott Syndrome	0.101896288	0.460567327	0	0	11.0960452	25.34114547	MMD
EPILEPSY, BENIGN NEONATAL, 2	0.101896288	0.460567327	0	0	11.0960452	25.34114547	KCNQ2
Serum Sickness	0.101896288	0.460567327	0	0	11.0960452	25.34114547	FN1
Social Communication Disorder	0.101896288	0.460567327	0	0	11.0960452	25.34114547	MED12
Myopathy, Centronuclear, Autosomal Recessive	0.101896288	0.460567327	0	0	11.0960452	25.34114547	AMPH
Short rib-polydactyly syndrome, Verma-Naumoff type	0.101896288	0.460567327	0	0	11.0960452	25.34114547	WDR34
Thin basement membrane disease	0.101896288	0.460567327	0	0	11.0960452	25.34114547	COL4A3
Thymic Carcinoid Tumor	0.101896288	0.460567327	0	0	11.0960452	25.34114547	CD70
Unilateral Hypotonia	0.101896288	0.460567327	0	0	11.0960452	25.34114547	RRM2B
Urethrovaginal fistula	0.101896288	0.460567327	0	0	11.0960452	25.34114547	WDR34
ACTIVATED PI3K-DELTA SYNDROME	0.101896288	0.460567327	0	0	11.0960452	25.34114547	PIK3CD
Acute-Phase Reaction	0.101896288	0.460567327	0	0	11.0960452	25.34114547	ANG
Wasting of tongue	0.101896288	0.460567327	0	0	11.0960452	25.34114547	SH3TC2
Welander Distal Myopathy	0.101896288	0.460567327	0	0	11.0960452	25.34114547	DYSF
Adult Classical Hodgkin Lymphoma	0.101896288	0.460567327	0	0	11.0960452	25.34114547	PIK3CD
Angiosarcoma of Soft Tissue	0.101896288	0.460567327	0	0	11.0960452	25.34114547	PIK3CD
Annular pancreas	0.101896288	0.460567327	0	0	11.0960452	25.34114547	RECQL4
Associated Pulmonary Arterial Hypertension	0.101896288	0.460567327	0	0	11.0960452	25.34114547	TRPC6
Atrophy of tongue	0.101896288	0.460567327	0	0	11.0960452	25.34114547	SH3TC2
Autosomal dominant macrothrombocytopenia	0.101896288	0.460567327	0	0	11.0960452	25.34114547	TUBB1
Axillary freckling	0.101896288	0.460567327	0	0	11.0960452	25.34114547	SPRED1
Axillary pterygia	0.101896288	0.460567327	0	0	11.0960452	25.34114547	GPC6
Benign Familial Convulsion	0.101896288	0.460567327	0	0	11.0960452	25.34114547	KCNQ2
beta-Galactosidase Deficiency	0.101896288	0.460567327	0	0	11.0960452	25.34114547	CTSA
Bladder Squamous Cell Carcinoma	0.101896288	0.460567327	0	0	11.0960452	25.34114547	NME1
Broad clavicle	0.101896288	0.460567327	0	0	11.0960452	25.34114547	ATP7A
Bullous keratopathy	0.101896288	0.460567327	0	0	11.0960452	25.34114547	FN1
CD4+ T-cell lymphopenia	0.101896288	0.460567327	0	0	11.0960452	25.34114547	LEP
Cellular Ependymoma	0.101896288	0.460567327	0	0	11.0960452	25.34114547	EPHB2
Chandler syndrome	0.101896288	0.460567327	0	0	11.0960452	25.34114547	COL4A3
Childhood Hodgkin Lymphoma	0.101896288	0.460567327	0	0	11.0960452	25.34114547	NME1
Chordee	0.101896288	0.460567327	0	0	11.0960452	25.34114547	MAP3K1
Chronic Lymphoproliferative Disorder of NK-Cells	0.101896288	0.460567327	0	0	11.0960452	25.34114547	TSC22D1
Chronic nasopharyngitis	0.101896288	0.460567327	0	0	11.0960452	25.34114547	CADM1
Chronic synovitis	0.101896288	0.460567327	0	0	11.0960452	25.34114547	ANG
Clinodactyly of the 5th toe	0.101896288	0.460567327	0	0	11.0960452	25.34114547	KCNJ2
Congenital atresia of pulmonary valve	0.101896288	0.460567327	0	0	11.0960452	25.34114547	FN1
Constrictive median neuropathy	0.101896288	0.460567327	0	0	11.0960452	25.34114547	SH3TC2
CORNEAL ENDOTHELIAL DYSTROPHY 2	0.101896288	0.460567327	0	0	11.0960452	25.34114547	COL4A3
Coumarin Resistance	0.101896288	0.460567327	0	0	11.0960452	25.34114547	TBC1D9
Coxiella burnetii Infection	0.101896288	0.460567327	0	0	11.0960452	25.34114547	DHCR24
Curvature of the little toe	0.101896288	0.460567327	0	0	11.0960452	25.34114547	KCNJ2
Decreased activities of mitochondrial-encoded respiratory chain complexes	0.101896288	0.460567327	0	0	11.0960452	25.34114547	BOLA3
Decreased activity of mitochondrial respiratory chain	0.101896288	0.460567327	0	0	11.0960452	25.34114547	BOLA3
Decreased activity of mitochondrial respiratory complexes	0.101896288	0.460567327	0	0	11.0960452	25.34114547	BOLA3
Decreased number of CD4+ T cells	0.101896288	0.460567327	0	0	11.0960452	25.34114547	LEP
Decreased T cell activation	0.101896288	0.460567327	0	0	11.0960452	25.34114547	LEP
Deficiency of butyryl-CoA dehydrogenase	0.101896288	0.460567327	0	0	11.0960452	25.34114547	NME1
Deficiency of galactokinase	0.101896288	0.460567327	0	0	11.0960452	25.34114547	MTUS1
Deformity	0.101896288	0.460567327	0	0	11.0960452	25.34114547	TCTEX1D2
Diastema of Teeth	0.101896288	0.460567327	0	0	11.0960452	25.34114547	NHS
Digitotalar Dysmorphism	0.101896288	0.460567327	0	0	11.0960452	25.34114547	NALCN
Embryonal nuclear cataract (disorder)	0.101896288	0.460567327	0	0	11.0960452	25.34114547	NHS
Epidermolysis bullosa with pyloric atresia	0.101896288	0.460567327	0	0	11.0960452	25.34114547	FN1
Ethylmalonic aciduria	0.101896288	0.460567327	0	0	11.0960452	25.34114547	ETFB
Extravascular Hemolysis	0.101896288	0.460567327	0	0	11.0960452	25.34114547	ATP7A
Facial erythema	0.101896288	0.460567327	0	0	11.0960452	25.34114547	KCNQ2
Flat forehead	0.101896288	0.460567327	0	0	11.0960452	25.34114547	RECQL4
Floppy Muscles	0.101896288	0.460567327	0	0	11.0960452	25.34114547	RRM2B
Focal Neurologic Deficits	0.101896288	0.460567327	0	0	11.0960452	25.34114547	ATP7A
Hemoglobin increased	0.101896288	0.460567327	0	0	11.0960452	25.34114547	SH2B3
Hemolysis (disorder)	0.101896288	0.460567327	0	0	11.0960452	25.34114547	ATP7A
Hypermagnesiuria	0.101896288	0.460567327	0	0	11.0960452	25.34114547	EGF
Hypodysfibrinogenemia	0.101896288	0.460567327	0	0	11.0960452	25.34114547	FN1
Hypothalamic Dysfunction Syndromes	0.101896288	0.460567327	0	0	11.0960452	25.34114547	LEP
Infected ascites	0.101896288	0.460567327	0	0	11.0960452	25.34114547	PIK3CD
LEPTIN DEFICIENCY OR DYSFUNCTION	0.101896288	0.460567327	0	0	11.0960452	25.34114547	LEP
Loose stool	0.101896288	0.460567327	0	0	11.0960452	25.34114547	NHS
Lymphangiectasis	0.101896288	0.460567327	0	0	11.0960452	25.34114547	VEGFC
Malignant Cystosarcoma Phyllodes	0.101896288	0.460567327	0	0	11.0960452	25.34114547	MED12
Megacystis	0.101896288	0.460567327	0	0	11.0960452	25.34114547	MYLK
Microcolon	0.101896288	0.460567327	0	0	11.0960452	25.34114547	MYLK
Microcolon on contrast enema	0.101896288	0.460567327	0	0	11.0960452	25.34114547	MYLK
Mild depression	0.101896288	0.460567327	0	0	11.0960452	25.34114547	PER3
Missed heartbeat	0.101896288	0.460567327	0	0	11.0960452	25.34114547	DSG2
Multiple mitochondrial DNA deletions	0.101896288	0.460567327	0	0	11.0960452	25.34114547	RRM2B
Muscle Tone Atonic	0.101896288	0.460567327	0	0	11.0960452	25.34114547	RRM2B
Mycobacterium avium infection	0.101896288	0.460567327	0	0	11.0960452	25.34114547	CD70
Nance-Horan syndrome	0.101896288	0.460567327	0	0	11.0960452	25.34114547	NHS
Neurologic Deficits	0.101896288	0.460567327	0	0	11.0960452	25.34114547	ATP7A
Neurologic Dysfunction	0.101896288	0.460567327	0	0	11.0960452	25.34114547	ATP7A
Neurological observations	0.101896288	0.460567327	0	0	11.0960452	25.34114547	ATP7A
Nose symptoms	0.101896288	0.460567327	0	0	11.0960452	25.34114547	LEP
Oculomotor Nerve Paralysis	0.101896288	0.460567327	0	0	11.0960452	25.34114547	MAFB
Opioid-Related Disorders	0.101896288	0.460567327	0	0	11.0960452	25.34114547	TTC9
Papillary ependymoma	0.101896288	0.460567327	0	0	11.0960452	25.34114547	EPHB2
Parotid Neoplasms	0.101896288	0.460567327	0	0	11.0960452	25.34114547	LEP
Pediatric follicular lymphoma	0.101896288	0.460567327	0	0	11.0960452	25.34114547	EPHB2
Peripheral axonal degeneration	0.101896288	0.460567327	0	0	11.0960452	25.34114547	SH3TC2
Postoperative confusion	0.101896288	0.460567327	0	0	11.0960452	25.34114547	PER3
Epilepsy, Temporal Lobe	0.102062433	0.460567327	0	0	1.923821757	4.390489388	TBC1D9;GLUL;CTSD;ADRA2A;NFE2L2;SLC6A4
Single Seizure	0.10249156	0.460567327	0	0	2.320631529	5.286340194	LEP;KCNQ2;KCNA2;ATP7A
Sleep disturbances	0.10249156	0.460567327	0	0	2.320631529	5.286340194	SEPSECS;PER3;LEP;SLC6A4
Seizures, Auditory	0.10249156	0.460567327	0	0	2.320631529	5.286340194	LEP;KCNQ2;KCNA2;ATP7A
Seizures, Clonic	0.10249156	0.460567327	0	0	2.320631529	5.286340194	LEP;KCNQ2;KCNA2;ATP7A
Seizures, Sensory	0.10249156	0.460567327	0	0	2.320631529	5.286340194	LEP;KCNQ2;KCNA2;ATP7A
Seizures, Somatosensory	0.10249156	0.460567327	0	0	2.320631529	5.286340194	LEP;KCNQ2;KCNA2;ATP7A
Vertiginous seizure	0.10249156	0.460567327	0	0	2.320631529	5.286340194	LEP;KCNQ2;KCNA2;ATP7A
Atonic Absence Seizures	0.10249156	0.460567327	0	0	2.320631529	5.286340194	LEP;KCNQ2;KCNA2;ATP7A
Generalized Absence Seizures	0.10249156	0.460567327	0	0	2.320631529	5.286340194	LEP;KCNQ2;KCNA2;ATP7A
Gustatory seizure	0.10249156	0.460567327	0	0	2.320631529	5.286340194	LEP;KCNQ2;KCNA2;ATP7A
Jacksonian Seizure	0.10249156	0.460567327	0	0	2.320631529	5.286340194	LEP;KCNQ2;KCNA2;ATP7A
Non-epileptic convulsion	0.10249156	0.460567327	0	0	2.320631529	5.286340194	LEP;KCNQ2;KCNA2;ATP7A
Nonepileptic Seizures	0.10249156	0.460567327	0	0	2.320631529	5.286340194	LEP;KCNQ2;KCNA2;ATP7A
Olfactory seizure	0.10249156	0.460567327	0	0	2.320631529	5.286340194	LEP;KCNQ2;KCNA2;ATP7A
Lung Neoplasms	0.103126701	0.460567327	0	0	1.325097115	3.010351566	ADCYAP1R1;NUDT1;CXCR5;NEDD9;PIK3CD;ADM;CXCL5;E2F1;PLAGL2;GLUL;RNF111;SMAD4;MAP3K1;CADM1;S100A2;EGF;FN1;VEGFC;TBC1D9;SIRT1;NME1;MAP1B;LEP;AMPH;ANG;CALR;NFE2L2
Acute Erythroblastic Leukemia	0.103325237	0.460567327	0	0	1.809320456	4.106928784	SPIB;HCAR3;MTUS1;PIK3CD;EPHB2;LPA;NME1
Blood basophil count (lab test)	0.103325237	0.460567327	0	0	1.809320456	4.106928784	CD200R1;ACOXL;MAML1;NFATC2;IRF8;CD300LF;SH2B3
Hyper-IgM Immunodeficiency Syndrome, Type 1	0.104392784	0.460567327	0	0	3.832372765	8.659609291	EBI3;PIK3CD
Slender long bone	0.104392784	0.460567327	0	0	3.832372765	8.659609291	MAFB;KCNJ2
Squamous cell carcinoma of the hypopharynx	0.104392784	0.460567327	0	0	3.832372765	8.659609291	EGF;BMP6
Zellweger Syndrome	0.104392784	0.460567327	0	0	3.832372765	8.659609291	ABCD2;LPA
Amblyopia	0.104392784	0.460567327	0	0	3.832372765	8.659609291	HIST1H1E;COL9A2
Congenital malrotation of intestine	0.104392784	0.460567327	0	0	3.832372765	8.659609291	MED12;MYLK
Gastrinoma	0.104392784	0.460567327	0	0	3.832372765	8.659609291	SMAD4;EGF
Juvenile polyposis syndrome	0.104392784	0.460567327	0	0	3.832372765	8.659609291	SMAD4;PIK3CD
Lipomatosis	0.104392784	0.460567327	0	0	3.832372765	8.659609291	SPRED1;PIK3CD
NADH:Q(1) Oxidoreductase deficiency	0.104392784	0.460567327	0	0	3.832372765	8.659609291	NDUFB9;NDUFA1
Peritoneal Fibrosis	0.104392784	0.460567327	0	0	3.832372765	8.659609291	LEP;FN1
Pulmonary Alveolar Proteinosis	0.104392784	0.460567327	0	0	3.832372765	8.659609291	ASAP2;ABCG1
Rhabdomyolysis	0.105029321	0.460567327	0	0	2.736214605	6.166102614	RRM2B;DYSF;ETFB
Small hand	0.105029321	0.460567327	0	0	2.736214605	6.166102614	RECQL4;PPM1D;KCNJ2
Systemic Inflammatory Response Syndrome	0.105029321	0.460567327	0	0	2.736214605	6.166102614	PIK3CD;ADM;NFE2L2
Limitation of joint mobility	0.105029321	0.460567327	0	0	2.736214605	6.166102614	SMAD4;MAFB;COL9A2
Mammary Ductal Carcinoma	0.105029321	0.460567327	0	0	2.736214605	6.166102614	SMAD4;NUDT1;E2F1
Hepatitis, Chronic	0.106126212	0.460567327	0	0	1.901764782	4.265898434	FCGR3B;CNR2;FN1;CALR;ATP7A;CKS1B
Immune thrombocytopenic purpura	0.106126212	0.460567327	0	0	1.901764782	4.265898434	FCGR3B;CNR2;CD70;LEP;CXCR5;TNFRSF17
Lymphoma, Follicular	0.106619971	0.460567327	0	0	1.607279693	3.597870588	CCR1;CCND3;LEP;EBI3;MZB1;CXCR5;PIK3CD;TBC1D9;IRF8;AMPH
Vascular inflammations	0.106671737	0.460567327	0	0	2.049264706	4.586252444	DHCR24;EPHB2;PLA2G7;SH2B3;NFE2L2
Immunologic Deficiency Syndromes	0.107523519	0.460567327	0	0	1.438696014	3.208357822	MESP1;APOBEC3H;EGF;EBI3;FN1;VEGFC;PIK3CD;PPM1D;SIRT1;LGALS1;LEP;IRF8;CALR;EPHB2;HSPA1A;NFE2L2
Malignant neoplasm of pancreas	0.107876084	0.460567327	0	0	1.255067493	2.794749249	RNASEL;EBI3;LPAR1;NEDD9;PIK3CD;ADM;CXCL5;CCND3;LGALS1;FCGR3B;CNR2;CFL1;E2F1;EPHB2;CTSD;RNF111;SMAD4;MAP3K1;CADM1;S100A2;EGF;FN1;NFATC2;VEGFC;TBC1D9;RNASE1;SIRT1;NME1;SULF2;PER3;ARMC3;CCNG2;LEP;ID1;ANG;DSG2;CALR;ULBP2;CD101;NFE2L2
Severe Sepsis	0.108168845	0.460567327	0	0	2.27303913	5.055379703	ADM;MYLK;NFE2L2;HSPA1A
Epileptic Seizures	0.108168845	0.460567327	0	0	2.27303913	5.055379703	LEP;KCNQ2;KCNA2;ATP7A
Hydrops Fetalis	0.108168845	0.460567327	0	0	2.27303913	5.055379703	CTSA;EBP;COL9A2;WDR34
Hypoplastic feet	0.108168845	0.460567327	0	0	2.27303913	5.055379703	RECQL4;WDR34;PPM1D;KCNJ2
stage, non-small cell lung cancer	0.108740733	0.460567327	0	0	2.691944648	5.972856703	S100A2;COL4A3;CXCL5
Congenital arteriovenous malformation	0.108740733	0.460567327	0	0	2.691944648	5.972856703	SMAD4;PIK3R4;FN1
Severe Congenital Microcephaly	0.110099001	0.460567327	0	0	3.704438149	8.173380852	HIST1H4C;TRAIP
Stickler syndrome, type 1	0.110099001	0.460567327	0	0	3.704438149	8.173380852	COL9A2;NFE2L2
X-Linked Combined Immunodeficiency Diseases	0.110099001	0.460567327	0	0	3.704438149	8.173380852	EBI3;TBC1D9
Anemia of chronic disease	0.110099001	0.460567327	0	0	3.704438149	8.173380852	LEP;FN1
CREST Syndrome	0.110099001	0.460567327	0	0	3.704438149	8.173380852	CCR1;IRF8
Disproportionate short-limb short stature	0.110099001	0.460567327	0	0	3.704438149	8.173380852	WDR34;GPC6
Harlequin Fetus	0.110099001	0.460567327	0	0	3.704438149	8.173380852	TBC1D9;CTSD
Metabolic Bone Disorder	0.110099001	0.460567327	0	0	3.704438149	8.173380852	HCAR2;LEP
Microlissencephaly	0.110099001	0.460567327	0	0	3.704438149	8.173380852	HIST1H4C;TRAIP
MITOCHONDRIAL COMPLEX I DEFICIENCY	0.110099001	0.460567327	0	0	3.704438149	8.173380852	NDUFB9;NDUFA1
Osteomalacia	0.110099001	0.460567327	0	0	3.704438149	8.173380852	ADAMTS2;ATP7A
Primary Lesion	0.110099001	0.460567327	0	0	3.704438149	8.173380852	SMAD4;FN1
Hypersensitivity	0.11027283	0.460567327	0	0	1.880203471	4.145468302	CCR1;LMAN1;NFATC2;ZNF217;CXCL5;MYLK
Myeloid Leukemia	0.110600942	0.460567327	0	0	1.495334846	3.292468147	EBI3;FN1;NEDD9;PIK3CD;TBC1D9;ADM;NME1;PLSCR1;EBP;PRDX4;IRF8;EPHB2;NFE2L2
Respiratory distress	0.111059667	0.460567327	0	0	2.249964028	4.944718228	VEGFC;ETFB;ALDH7A1;COX6B1
Tonic Seizures	0.111059667	0.460567327	0	0	2.249964028	4.944718228	LEP;KCNQ2;KCNA2;ATP7A
Acute pancreatitis	0.111059667	0.460567327	0	0	2.249964028	4.944718228	FCGR3B;EGF;PLA2G7;HSPA1A
Macrostomia	0.111059667	0.460567327	0	0	2.249964028	4.944718228	MED12;SSR4;PPM1D;NALCN
Disease Exacerbation	0.11146913	0.460567327	0	0	2.019358178	4.430487172	RPS26;PRDX4;EGF;CNPY2;ALDH7A1
Cholangiocarcinoma	0.111746138	0.460567327	0	0	1.519966228	3.331044905	SMAD4;LGALS1;FCGR3B;RRM2B;EGF;VEGFC;PIK3CD;TBC1D9;EPHB2;GLUL;PLA2G7;CXCL5
Respiratory Distress Syndrome, Adult	0.112376918	0.460567327	0	0	1.869603496	4.086760148	MAP3K1;EGF;PLA2G7;MYLK;NFE2L2;HSPA1A
Eosinophilia	0.112376918	0.460567327	0	0	1.869603496	4.086760148	CCR1;FN1;NFATC2;CD300LF;SH2B3;NFE2L2
Hashimoto Disease	0.112376918	0.460567327	0	0	1.869603496	4.086760148	FCRL3;PIK3CD;IRF8;EPHB2;S100A10;SLC6A4
High, narrow palate	0.112502353	0.460567327	0	0	2.649080087	5.78766021	RECQL4;SPRED1;ATP7A
Uremia	0.112502353	0.460567327	0	0	2.649080087	5.78766021	AOC3;TRPC6;LEP
Fine hair	0.112502353	0.460567327	0	0	2.649080087	5.78766021	MED12;EDAR;SMAD4
Flat face	0.112502353	0.460567327	0	0	2.649080087	5.78766021	EBP;COL9A2;GPC6
Brain Neoplasms	0.112902187	0.460567327	0	0	1.426884459	3.112368094	ADCYAP1R1;TSC22D1;CD70;EGF;FN1;PIK3CD;TBC1D9;ADM;DNAJC15;SIRT1;LGALS1;LEP;E2F1;PSMG1;EPHB2;NFE2L2
Leukemia, T-Cell	0.113898014	0.460567327	0	0	1.584103133	3.441387773	HCAR3;FCGR3B;CADM1;SACM1L;CNKSR3;PIK3CD;TBC1D9;SIRT1;HIPK3;BMP6
Carotid Atherosclerosis	0.113984687	0.460567327	0	0	2.227350427	4.837117245	RGS2;LEP;LPA;PLA2G7
Neurodegenerative Disorders	0.115014204	0.460567327	0	0	1.391887584	3.010234789	BTN1A1;NUDT1;NDUFA1;PIK3CD;ADM;SIRT1;SLC6A4;PSMD8;CD200R1;TPPP3;CNR2;ANG;EPHB2;ATP7A;CTSD;S100A10;HSPA1A;NFE2L2
Obesity	0.115142823	0.460567327	0	0	1.240199622	2.680793153	BLK;RNASEL;KDM3A;PIK3CD;ADM;TMEM160;ASAP2;CXCL5;SLC6A4;PSMD8;APOO;RGS2;EBP;FCGR3B;CNR2;PRKAR2B;CFL1;FFAR1;EPHB2;GLUL;CTSD;AOC3;EGF;FN1;NFATC2;AVPR1A;SIRT1;ADRA2A;SULF2;BBS10;PER3;FABP5;CCNG2;LEP;MZB1;LRRN1;CALR;LPA;CD101;ABCG1;HSPA1A;NFE2L2
Malignant neoplasm of thyroid	0.115578451	0.460567327	0	0	1.482843225	3.199687634	SMAD4;EGF;TRPC1;FN1;VEGFC;PIK3CD;SIRT1;LGALS1;ID1;EPHB2;LPA;ULBP2;NFE2L2
Biliary Cirrhosis, Secondary	0.115885161	0.460567327	0	0	3.584757379	7.725709842	SPIB;CXCR5
Rickets	0.115885161	0.460567327	0	0	3.584757379	7.725709842	ADAMTS2;ATP7A
Short long bone	0.115885161	0.460567327	0	0	3.584757379	7.725709842	SMAD4;WDR34
Broad-based gait	0.115885161	0.460567327	0	0	3.584757379	7.725709842	HACE1;PPM1D
Coxa valga	0.115885161	0.460567327	0	0	3.584757379	7.725709842	ADAMTS2;ATP7A
Coxa valga deformity	0.115885161	0.460567327	0	0	3.584757379	7.725709842	ADAMTS2;ATP7A
Generalized Anxiety Disorder	0.115885161	0.460567327	0	0	3.584757379	7.725709842	RGS2;SLC6A4
Cerebral Ischemia	0.116152687	0.460567327	0	0	1.67961691	3.615962735	PLSCR1;EBP;CNR2;PIK3CD;ADM;SIRT1;HSPA1A;NFE2L2
Concave bridge of nose	0.116152687	0.460567327	0	0	1.67961691	3.615962735	MED12;EDAR;ADAMTS2;DHCR24;ETFB;WDR34;GLUL;GPC6
Depressed nasal root/bridge	0.116152687	0.460567327	0	0	1.67961691	3.615962735	MED12;EDAR;ADAMTS2;DHCR24;ETFB;WDR34;GLUL;GPC6
Short palpebral fissure	0.116313025	0.460567327	0	0	2.607555043	5.610077055	SMAD4;MAFB;KCNJ2
Adenomatous polyp of colon	0.116313025	0.460567327	0	0	2.607555043	5.610077055	SMAD4;NME1;SULF2
Primary hypogonadism	0.116313025	0.460567327	0	0	2.607555043	5.610077055	MAP3K1;CLPP;LEP
Dyspnea	0.116646043	0.460567327	0	0	1.848754927	3.972255549	DNAH7;ANG;ETFB;ALDH7A1;COX6B1;SLC6A4
Malignant neoplasm of urinary bladder	0.116841001	0.460567327	0	0	1.310849458	2.81431675	KDM3A;PIK3CD;ADM;PPM1D;CXCL5;MYLK;RGS2;CCND3;EBP;LGALS1;E2F1;CTSD;ZNF189;SMAD4;CADM1;EGF;MTUS1;FN1;VEGFC;TBC1D9;NME1;ID1;CALR;LPA;HSPA1A;NFE2L2
Aplastic anemia, idiopathic	0.117842387	0.460567327	0	0	9.246233522	19.7722128	FCGR3B
ARTHROGRYPOSIS, DISTAL, TYPE 1	0.117842387	0.460567327	0	0	9.246233522	19.7722128	NALCN
Rheumatic disease of heart valve	0.117842387	0.460567327	0	0	9.246233522	19.7722128	CALR
Ritual compulsion	0.117842387	0.460567327	0	0	9.246233522	19.7722128	SLC6A4
Secondary malignant neoplasm of female breast	0.117842387	0.460567327	0	0	9.246233522	19.7722128	NME1
Segmental vitiligo	0.117842387	0.460567327	0	0	9.246233522	19.7722128	HCAR3
Epilepsy, Frontal Lobe	0.117842387	0.460567327	0	0	9.246233522	19.7722128	SLC4A10
Fetal Membranes, Premature Rupture	0.117842387	0.460567327	0	0	9.246233522	19.7722128	ADAMTS2
Hypergonadotropic Ovarian Failure, X-Linked	0.117842387	0.460567327	0	0	9.246233522	19.7722128	NFE2L2
Shortened QT interval	0.117842387	0.460567327	0	0	9.246233522	19.7722128	KCNJ2
Shprintzen-Goldberg syndrome	0.117842387	0.460567327	0	0	9.246233522	19.7722128	SMAD4
Skin appendage adenoma	0.117842387	0.460567327	0	0	9.246233522	19.7722128	MAML2
Skin nodule	0.117842387	0.460567327	0	0	9.246233522	19.7722128	NME1
Thickening of glomerular basement membrane	0.117842387	0.460567327	0	0	9.246233522	19.7722128	COL4A3
Thanatophoric dysplasia, type 2	0.117842387	0.460567327	0	0	9.246233522	19.7722128	LMAN1
Thoracic dysplasia	0.117842387	0.460567327	0	0	9.246233522	19.7722128	WDR34
Viral hepatitis, type G	0.117842387	0.460567327	0	0	9.246233522	19.7722128	LEP
VITAMIN K-DEPENDENT CLOTTING FACTORS, COMBINED DEFICIENCY OF, 1	0.117842387	0.460567327	0	0	9.246233522	19.7722128	LMAN1
Toenail dysplasia	0.117842387	0.460567327	0	0	9.246233522	19.7722128	VEGFC
Abnormal maturation of the pelvis bone	0.117842387	0.460567327	0	0	9.246233522	19.7722128	WDR34
Abnormal pelvis bone ossification	0.117842387	0.460567327	0	0	9.246233522	19.7722128	WDR34
Abnormality of femur morphology	0.117842387	0.460567327	0	0	9.246233522	19.7722128	GPC6
Type I Mucolipidosis	0.117842387	0.460567327	0	0	9.246233522	19.7722128	CTSA
Abnormality of the mitochondrion	0.117842387	0.460567327	0	0	9.246233522	19.7722128	RRM2B
Vasogenic Brain Edema	0.117842387	0.460567327	0	0	9.246233522	19.7722128	MYLK
Vasogenic Cerebral Edema	0.117842387	0.460567327	0	0	9.246233522	19.7722128	MYLK
Acute Q fever	0.117842387	0.460567327	0	0	9.246233522	19.7722128	DHCR24
Affective Symptoms	0.117842387	0.460567327	0	0	9.246233522	19.7722128	SLC6A4
Brachyturricephaly	0.117842387	0.460567327	0	0	9.246233522	19.7722128	RECQL4
Cardiac Carcinoma	0.117842387	0.460567327	0	0	9.246233522	19.7722128	TBC1D9
Central Nervous System Sensitization	0.117842387	0.460567327	0	0	9.246233522	19.7722128	EPHB2
Congenital duplication of uterus	0.117842387	0.460567327	0	0	9.246233522	19.7722128	WDR34
Convulsions in the newborn	0.117842387	0.460567327	0	0	9.246233522	19.7722128	KCNQ2
Cytotoxic Brain Edema	0.117842387	0.460567327	0	0	9.246233522	19.7722128	MYLK
Cytotoxic Cerebral Edema	0.117842387	0.460567327	0	0	9.246233522	19.7722128	MYLK
Drooping upper lip	0.117842387	0.460567327	0	0	9.246233522	19.7722128	EDAR
Emotional problems	0.117842387	0.460567327	0	0	9.246233522	19.7722128	SLC6A4
Everted upper lip vermilion	0.117842387	0.460567327	0	0	9.246233522	19.7722128	EDAR
Glucocorticoid-remediable aldosteronism	0.117842387	0.460567327	0	0	9.246233522	19.7722128	LPA
Gonadotropin-Resistant Ovary Syndrome	0.117842387	0.460567327	0	0	9.246233522	19.7722128	NFE2L2
Gram-Positive Bacterial Infections	0.117842387	0.460567327	0	0	9.246233522	19.7722128	SIRT1
Gyrate Atrophy	0.117842387	0.460567327	0	0	9.246233522	19.7722128	RNASE1
Hot flushes	0.117842387	0.460567327	0	0	9.246233522	19.7722128	SLC6A4
Increased neuronal autofluorescent lipopigment	0.117842387	0.460567327	0	0	9.246233522	19.7722128	CTSD
Invasive Candidiasis	0.117842387	0.460567327	0	0	9.246233522	19.7722128	CCR1
Limb joint contracture	0.117842387	0.460567327	0	0	9.246233522	19.7722128	SEPSECS
Liquid Tumor	0.117842387	0.460567327	0	0	9.246233522	19.7722128	PIK3CD
Lown-Ganong-Levine Syndrome	0.117842387	0.460567327	0	0	9.246233522	19.7722128	FCGR3B
Lymphedema praecox	0.117842387	0.460567327	0	0	9.246233522	19.7722128	VEGFC
Lymphomatoid Granulomatosis	0.117842387	0.460567327	0	0	9.246233522	19.7722128	FCGR3B
MEGALENCEPHALIC LEUKOENCEPHALOPATHY WITH SUBCORTICAL CYSTS	0.117842387	0.460567327	0	0	9.246233522	19.7722128	NFE2L2
Neonatal disorder	0.117842387	0.460567327	0	0	9.246233522	19.7722128	CADM1
Neuronal lipopigments	0.117842387	0.460567327	0	0	9.246233522	19.7722128	CTSD
Opticospinal Multiple Sclerosis	0.117842387	0.460567327	0	0	9.246233522	19.7722128	PLA2G7
Peritoneal Mesothelioma	0.117842387	0.460567327	0	0	9.246233522	19.7722128	E2F1
Peritonsillar Abscess	0.117842387	0.460567327	0	0	9.246233522	19.7722128	CXCL5
Periventricular cysts	0.117842387	0.460567327	0	0	9.246233522	19.7722128	GLUL
Premenstrual Dysphoric Disorder	0.117842387	0.460567327	0	0	9.246233522	19.7722128	SLC6A4
Prieto X-linked mental retardation syndrome	0.117842387	0.460567327	0	0	9.246233522	19.7722128	KCNJ2
Primary Insomnia	0.117842387	0.460567327	0	0	9.246233522	19.7722128	SLC6A4
Protruding upper lip	0.117842387	0.460567327	0	0	9.246233522	19.7722128	EDAR
Proximal weakness	0.117842387	0.460567327	0	0	9.246233522	19.7722128	DYSF
Bacterial Infections	0.117906138	0.460567327	0	0	1.673239862	3.577163295	FABP5;EBI3;NHS;PIK3CD;CTSD;SIRT1;SH2B3;NFE2L2
Hypoglycemia	0.118295172	0.461204289	0	0	1.743983477	3.722658864	PNMT;NDUFB9;UQCRQ;NDUFA1;PIK3CD;ETFB;NFE2L2
Metastasis from malignant tumor of prostate	0.118295172	0.461204289	0	0	1.743983477	3.722658864	RECQL4;RNASEL;EGF;VEGFC;PIK3CD;BMP6;NME1
Monosomy	0.118857168	0.462953207	0	0	1.976089159	4.208739454	EGF;DERL3;CNKSR3;TBC1D9;SLC6A4
Depressed nasal bridge	0.119673737	0.465374695	0	0	1.666910405	3.538827622	MED12;EDAR;ADAMTS2;DHCR24;ETFB;WDR34;GLUL;GPC6
Head and Neck Neoplasms	0.119935507	0.465374695	0	0	2.183453438	4.630670502	S100A2;EGF;MRPL11;NME1
Pleural effusion disorder	0.119935507	0.465374695	0	0	2.183453438	4.630670502	FCGR3B;EGF;ROMO1;CALR
Mucoepidermoid Carcinoma	0.120171584	0.465374695	0	0	2.567307692	5.4397006	MAML2;EPHB2;NFE2L2
Dermatitis	0.120995581	0.465374695	0	0	1.828362065	3.861502981	EGF;LEP;FN1;PIK3CD;VEGFC;ALDH7A1
Lactic acidemia	0.121370133	0.465374695	0	0	1.962072435	4.137835065	NDUFB9;RRM2B;BOLA3;NDUFA1;COX6B1
Prostate Cancer, Hereditary, 7	0.121746646	0.465374695	0	0	3.472556657	7.312555166	EGF;DSG2
HTLV-I Infections	0.121746646	0.465374695	0	0	3.472556657	7.312555166	LGALS1;TBC1D9
Lipoidosis	0.121746646	0.465374695	0	0	3.472556657	7.312555166	WIPI1;ABCG1
Adenoma	0.122585286	0.465374695	0	0	1.325137641	2.781395373	GALNT12;SMAD4;RHBDD3;EGF;FZD6;NUDT1;LPAR1;FN1;NEDD9;DHCR24;SIRT1;CXCL5;NME1;LMAN1;CCND3;PRKAR2B;LEP;ID1;ZNF217;CALR;EPHB2;GLUL;NFE2L2
Waldenstrom Macroglobulinemia	0.12296038	0.465374695	0	0	2.16214422	4.53162313	SPIB;CCND3;CD70;PIK3CD
Long face	0.12296038	0.465374695	0	0	2.16214422	4.53162313	MED12;RECQL4;NHS;ATP7A
Metastatic melanoma	0.123779644	0.465374695	0	0	1.519092736	3.173768081	MED23;FN1;E2F1;NFATC2;NEDD9;VEGFC;PIK3CD;IRF8;CALR;EPHB2;NME1
Anemia, Diamond-Blackfan	0.124076862	0.465374695	0	0	2.528279959	5.276151268	RPS26;SMAD4;LEP
Deformity of face	0.124076862	0.465374695	0	0	2.528279959	5.276151268	SSR4;DPYS;ETFB
Distortion of face	0.124076862	0.465374695	0	0	2.528279959	5.276151268	SSR4;DPYS;ETFB
Funny looking face	0.124076862	0.465374695	0	0	2.528279959	5.276151268	SSR4;DPYS;ETFB
Acquired scoliosis	0.125244131	0.465374695	0	0	1.515272368	3.14796379	MED12;RECQL4;EBP;ADAMTS2;SSR4;SH3TC2;DYSF;ITGA7;SEC24D;NALCN;KCNJ2
Schizoaffective Disorder	0.126017597	0.465374695	0	0	2.141244795	4.435232548	TBC1D9;CALR;NALCN;SLC6A4
Hyperalgesia, Thermal	0.126017597	0.465374695	0	0	2.141244795	4.435232548	CCR1;CNR2;ADM;COL9A2
Convulsive Seizures	0.126017597	0.465374695	0	0	2.141244795	4.435232548	LEP;KCNQ2;KCNA2;ATP7A
Redundant skin	0.127678982	0.465374695	0	0	3.367155979	6.930402061	ADAMTS2;ATP7A
Astrocytoma, low grade	0.127678982	0.465374695	0	0	3.367155979	6.930402061	LGALS1;FN1
Seckel syndrome	0.127678982	0.465374695	0	0	3.367155979	6.930402061	DNA2;TRAIP
EAR, PATELLA, SHORT STATURE SYNDROME	0.127678982	0.465374695	0	0	3.367155979	6.930402061	RGS2;LEP
Squamous intraepithelial lesion	0.127678982	0.465374695	0	0	3.367155979	6.930402061	ID1;SIRT1
Decreased testosterone in males	0.127678982	0.465374695	0	0	3.367155979	6.930402061	MAP3K1;LEP
Hip joint varus deformity - observation	0.127678982	0.465374695	0	0	3.367155979	6.930402061	ADAMTS2;FN1
Mesenchymal Cell Neoplasm	0.127678982	0.465374695	0	0	3.367155979	6.930402061	PIK3CD;EPHB2
Ovarian Mucinous Adenocarcinoma	0.127678982	0.465374695	0	0	3.367155979	6.930402061	SNRK;MYLK
Paranoid Schizophrenia	0.127678982	0.465374695	0	0	3.367155979	6.930402061	CALR;HSPA1A
Leukemia, Myeloid, Chronic-Phase	0.128027686	0.465374695	0	0	2.490417232	5.119074383	FN1;TBC1D9;SIRT1
Pediatric Obesity	0.128027686	0.465374695	0	0	2.490417232	5.119074383	CNR2;LEP;CALR
Hyperplastic Polyp	0.129106677	0.465374695	0	0	2.120743454	4.341408413	EGF;NUDT1;CALR;EPHB2
Neutrophil count (procedure)	0.129106677	0.465374695	0	0	2.120743454	4.341408413	MAML1;IRF8;CD300LF;SH2B3
Acute lymphocytic leukemia	0.129216976	0.465374695	0	0	1.332792043	2.727242117	MTX1;CD70;EGF;SACM1L;EBI3;FN1;NFATC2;PIK3CD;TBC1D9;SIRT1;CBFA2T3;BMP6;NME1;CKS1B;EBP;SPRED1;HLX;LEP;LPA;SH2B3;S100A10
Metabolic Diseases	0.129695241	0.465374695	0	0	1.503923352	3.071865539	AOC3;LEP;COL9A2;LPA;DNAJC15;ATP7A;GLUL;SIRT1;NME1;HSPA1A;NFE2L2
Squamous cell carcinoma of lung	0.130573137	0.465374695	0	0	1.629903868	3.318193779	MED12;MTX1;MMD;E2F1;PIK3CD;SIRT1;NME1;NFE2L2
Cerebral Infarction	0.130573137	0.465374695	0	0	1.629903868	3.318193779	PLSCR1;EBP;PIK3CD;ADM;PLA2G7;SIRT1;HSPA1A;NFE2L2
Unipolar Depression	0.131282187	0.465374695	0	0	1.446560404	2.937105178	ADCYAP1R1;CADM1;EGF;TBC1D9;SIRT1;ADRA2A;SLC6A4;MED12;PER3;CNR2;GLUL;S100A10;HSPA1A
Eating Disorders	0.13202288	0.465374695	0	0	2.453668115	4.968138213	LEP;ABCG1;SLC6A4
Learning Disabilities	0.13202288	0.465374695	0	0	2.453668115	4.968138213	NHS;ADRA2A;SLC6A4
MAJOR AFFECTIVE DISORDER 4	0.13202288	0.465374695	0	0	2.453668115	4.968138213	KCNQ2;ABCG1;SLC6A4
MAJOR AFFECTIVE DISORDER 6	0.13202288	0.465374695	0	0	2.453668115	4.968138213	KCNQ2;ABCG1;SLC6A4
Hydronephrosis	0.13222713	0.465374695	0	0	2.100628931	4.250064188	EBP;EGF;ATP7A;WDR34
Feeding difficulties	0.132265521	0.465374695	0	0	1.690525949	3.419839085	MED12;SSR4;RRM2B;KCNQ2;DHCR24;PPM1D;NALCN
Secondary malignant neoplasm of bone	0.133004699	0.465374695	0	0	1.570854408	3.168995839	SMAD4;EGF;LEP;FN1;F13A1;ADM;EPHB2;CTSD;BMP6
Recurrent seizures	0.133506143	0.465374695	0	0	7.924939467	15.95771982	NFE2L2
Recurrent sinopulmonary infections	0.133506143	0.465374695	0	0	7.924939467	15.95771982	PIK3CD
Clinically Isolated Syndrome, CNS Demyelinating	0.133506143	0.465374695	0	0	7.924939467	15.95771982	SIRT1
Rumination Disorders	0.133506143	0.465374695	0	0	7.924939467	15.95771982	SLC6A4
Secondary malignant neoplasm of axilla	0.133506143	0.465374695	0	0	7.924939467	15.95771982	NME1
Severe Bronchopulmonary Dysplasia	0.133506143	0.465374695	0	0	7.924939467	15.95771982	NFE2L2
Short Qt Syndrome	0.133506143	0.465374695	0	0	7.924939467	15.95771982	KCNJ2
IgE RESPONSIVENESS, ATOPIC	0.133506143	0.465374695	0	0	7.924939467	15.95771982	PLA2G7
Leigh syndrome , French Canadian type	0.133506143	0.465374695	0	0	7.924939467	15.95771982	SLIRP
Somatization	0.133506143	0.465374695	0	0	7.924939467	15.95771982	SLC6A4
Specific granule deficiency	0.133506143	0.465374695	0	0	7.924939467	15.95771982	EBP
MUSCULAR DYSTROPHY, LIMB-GIRDLE, TYPE 2B	0.133506143	0.465374695	0	0	7.924939467	15.95771982	DYSF
Stricture of artery	0.133506143	0.465374695	0	0	7.924939467	15.95771982	ATP7A
Polyposis, Gastric	0.133506143	0.465374695	0	0	7.924939467	15.95771982	SMAD4
Tendinitis	0.133506143	0.465374695	0	0	7.924939467	15.95771982	SIRT1
SKIN/HAIR/EYE PIGMENTATION, VARIATION IN, 2 (disorder)	0.133506143	0.465374695	0	0	7.924939467	15.95771982	EPHB2
Thin eyebrow	0.133506143	0.465374695	0	0	7.924939467	15.95771982	KREMEN1
Ventricular tachycardia, polymorphic	0.133506143	0.465374695	0	0	7.924939467	15.95771982	KCNJ2
von Willebrand Disease, Type 3	0.133506143	0.465374695	0	0	7.924939467	15.95771982	NHS
Tyrosinemias	0.133506143	0.465374695	0	0	7.924939467	15.95771982	NFE2L2
Absent or minimally ossified vertebral bodies	0.133506143	0.465374695	0	0	7.924939467	15.95771982	WDR34
Acquired porencephaly	0.133506143	0.465374695	0	0	7.924939467	15.95771982	LPA
West Nile Fever	0.133506143	0.465374695	0	0	7.924939467	15.95771982	RNASEL
Capitate-hamate fusion	0.133506143	0.465374695	0	0	7.924939467	15.95771982	ATP7A
Central nervous system leukaemia	0.133506143	0.465374695	0	0	7.924939467	15.95771982	LGMN
Cherry red spot of the macula	0.133506143	0.465374695	0	0	7.924939467	15.95771982	CTSA
Chronic fatigue	0.133506143	0.465374695	0	0	7.924939467	15.95771982	SMAD4
Cicatrization	0.133506143	0.465374695	0	0	7.924939467	15.95771982	ADAMTS2
Coagulation factor deficiency syndrome	0.133506143	0.465374695	0	0	7.924939467	15.95771982	LMAN1
Congenital Fibrosis of the Extraocular Muscles	0.133506143	0.465374695	0	0	7.924939467	15.95771982	MAP1B
Congenital kyphosis	0.133506143	0.465374695	0	0	7.924939467	15.95771982	DYSF
Congenital porencephaly	0.133506143	0.465374695	0	0	7.924939467	15.95771982	LPA
Cystadenofibroma	0.133506143	0.465374695	0	0	7.924939467	15.95771982	CKS1B
Decreased serum leptin	0.133506143	0.465374695	0	0	7.924939467	15.95771982	LEP
Delayed eruption of permanent teeth	0.133506143	0.465374695	0	0	7.924939467	15.95771982	KCNJ2
Demyelination	0.133506143	0.465374695	0	0	7.924939467	15.95771982	SIRT1
Dysglycemia	0.133506143	0.465374695	0	0	7.924939467	15.95771982	ADM
Elevated urinary catecholamines	0.133506143	0.465374695	0	0	7.924939467	15.95771982	HACE1
eyelids (symptom)	0.133506143	0.465374695	0	0	7.924939467	15.95771982	EGF
Factor VIII Deficiency	0.133506143	0.465374695	0	0	7.924939467	15.95771982	LMAN1
Failure of exfoliation of primary tooth	0.133506143	0.465374695	0	0	7.924939467	15.95771982	KCNJ2
Familial Colorectal Cancer Type X	0.133506143	0.465374695	0	0	7.924939467	15.95771982	GALNT12
Functional intestinal obstruction	0.133506143	0.465374695	0	0	7.924939467	15.95771982	SMAD4
Glutaric aciduria	0.133506143	0.465374695	0	0	7.924939467	15.95771982	ETFB
Glycogen Storage Disease Type IV	0.133506143	0.465374695	0	0	7.924939467	15.95771982	KCNJ2
Hyperargininemia	0.133506143	0.465374695	0	0	7.924939467	15.95771982	MED23
Hypoalgesia	0.133506143	0.465374695	0	0	7.924939467	15.95771982	SLC6A4
Hypomenorrhea	0.133506143	0.465374695	0	0	7.924939467	15.95771982	PER3
Luft Disease	0.133506143	0.465374695	0	0	7.924939467	15.95771982	RRM2B
Megaconial Myopathies	0.133506143	0.465374695	0	0	7.924939467	15.95771982	RRM2B
Moderate global developmental delay	0.133506143	0.465374695	0	0	7.924939467	15.95771982	EGF
Monogenic Obesity	0.133506143	0.465374695	0	0	7.924939467	15.95771982	LEP
Myotubular (centronuclear) myopathy	0.133506143	0.465374695	0	0	7.924939467	15.95771982	ITGA7
Neurologic Signs	0.133506143	0.465374695	0	0	7.924939467	15.95771982	ATP7A
Nose Diseases	0.133506143	0.465374695	0	0	7.924939467	15.95771982	FN1
Obsessions	0.133506143	0.465374695	0	0	7.924939467	15.95771982	SLC6A4
Periodic hypokalemic paresis	0.133506143	0.465374695	0	0	7.924939467	15.95771982	KCNJ2
Pleoconial Myopathies	0.133506143	0.465374695	0	0	7.924939467	15.95771982	RRM2B
Pneumocystis Infections	0.133506143	0.465374695	0	0	7.924939467	15.95771982	CD70
Potassium aggravated myotonia	0.133506143	0.465374695	0	0	7.924939467	15.95771982	PIK3CD
Precursor B-lymphoblastic lymphoma/leukemia	0.133506143	0.465374695	0	0	7.924939467	15.95771982	IRF8
Prominent fingertip pads	0.133506143	0.465374695	0	0	7.924939467	15.95771982	MED12
Rubella	0.133677823	0.465374695	0	0	3.267955341	6.576180641	EBI3;PIK3R4
Sessile Serrated Adenoma/Polyp	0.133677823	0.465374695	0	0	3.267955341	6.576180641	CALR;EPHB2
Simple syndactyly of toes, first web space	0.133677823	0.465374695	0	0	3.267955341	6.576180641	EBP;SMAD4
Aplasia/Hypoplasia of the radius	0.133677823	0.465374695	0	0	3.267955341	6.576180641	RECQL4;NALCN
Fuchs Endothelial Dystrophy	0.133677823	0.465374695	0	0	3.267955341	6.576180641	FN1;NFE2L2
Immunoblastic Large-Cell Lymphoma	0.133677823	0.465374695	0	0	3.267955341	6.576180641	TBC1D9;CD320
Leukoaraiosis	0.133677823	0.465374695	0	0	3.267955341	6.576180641	RRM2B;DPYS
Macular dystrophy	0.133677823	0.465374695	0	0	3.267955341	6.576180641	CHST6;EGF
Cervical Squamous Cell Carcinoma	0.134301292	0.465374695	0	0	1.894849368	3.80423139	LGALS1;PIK3CD;CTSD;NFE2L2;NME1
Primary Effusion Lymphoma	0.134301292	0.465374695	0	0	1.894849368	3.80423139	LGALS1;EBI3;IRF8;CTSD;NFE2L2
polyps	0.134316684	0.465374695	0	0	1.617925907	3.24807517	SMAD4;LGALS1;EGF;E2F1;NEDD9;CALR;SIRT1;NME1
Muscular Dystrophy, Facioscapulohumeral	0.135378463	0.465374695	0	0	2.08089038	4.161116947	HIST1H4K;DYSF;HIST1H4J;HIST1H4C
Uric acid measurement (procedure)	0.135378463	0.465374695	0	0	2.08089038	4.161116947	HIST1H4C;NALCN;SH2B3;HIST1H2AB
Bilateral cataracts (disorder)	0.135378463	0.465374695	0	0	2.08089038	4.161116947	BFSP2;EGF;FN1;NFE2L2
Cholera	0.135378463	0.465374695	0	0	2.08089038	4.161116947	EGF;TRPC1;LEP;CTSD
Glomerulosclerosis (disorder)	0.135378463	0.465374695	0	0	2.08089038	4.161116947	TRPC6;FN1;ADM;BMP6
Neonatal Hypotonia	0.135378463	0.465374695	0	0	2.08089038	4.161116947	MED12;RRM2B;HIST1H1E;ITGA7
Attention Deficit Disorder	0.136061266	0.465374695	0	0	2.41798419	4.82303219	ZNF132;PIK3CD;ADRA2A
Guillain-Barre Syndrome	0.136061266	0.465374695	0	0	2.41798419	4.82303219	FCRL3;LEP;EPHB2
Metastatic Prostate Carcinoma	0.136401957	0.465374695	0	0	1.675842336	3.33852795	RECQL4;RNASEL;EGF;VEGFC;PIK3CD;BMP6;NME1
Icterus	0.136959022	0.465374695	0	0	1.881949807	3.74145455	SPIB;SMAD4;PER3;ETFB;ATP7A
Liver neoplasms	0.137951859	0.465374695	0	0	1.264692325	2.505166429	RNASEL;ABCD2;CXCR5;PIK3CD;ADM;SLC6A4;EBP;E2F1;EPHB2;GLUL;CTSD;CCR1;SMAD4;EGF;TRPC1;FN1;TBC1D9;SIRT1;BMP6;NME1;MED23;LEP;ID1;MT1F;MZB1;ITGA7;CRLF3;LPA;NFE2L2
Diabetes Mellitus, Experimental	0.138560172	0.465374695	0	0	2.061517358	4.074487197	AOC3;LEP;ID1;SIRT1
Streptozotocin Diabetes	0.138560172	0.465374695	0	0	2.061517358	4.074487197	AOC3;LEP;ID1;SIRT1
Alloxan Diabetes	0.138560172	0.465374695	0	0	2.061517358	4.074487197	AOC3;LEP;ID1;SIRT1
Erythema	0.138560172	0.465374695	0	0	2.061517358	4.074487197	EBP;COL9A2;EPHB2;NFE2L2
Chronic Kidney Diseases	0.1390085	0.465374695	0	0	1.51415891	2.987768938	AOC3;RTN1;FCGR3B;TRPC6;LEP;COL4A3;LPA;SIRT1;HSPA1A;NFE2L2
Biliary cirrhosis	0.139639974	0.465374695	0	0	1.869223394	3.679917258	SPIB;LEP;FN1;CXCR5;SH2B3
Septic Shock	0.13973896	0.465374695	0	0	3.17442331	6.247198954	FCGR3B;ADM
Hyperparathyroidism, Secondary	0.13973896	0.465374695	0	0	3.17442331	6.247198954	EGF;PIK3CD
Comedone	0.13973896	0.465374695	0	0	3.17442331	6.247198954	EGF;NME1
Idiopathic Membranous Glomerulonephritis	0.13973896	0.465374695	0	0	3.17442331	6.247198954	FCGR3B;TRPC6
Keratosis	0.13973896	0.465374695	0	0	3.17442331	6.247198954	TRPC1;NFE2L2
Lipoid nephrosis	0.13973896	0.465374695	0	0	3.17442331	6.247198954	LGALS1;DYSF
Pelvic Inflammatory Disease	0.13973896	0.465374695	0	0	3.17442331	6.247198954	CTSA;PIK3CD
Hereditary gingival fibromatosis	0.140141663	0.465374695	0	0	2.383319805	4.683465292	FN1;PIK3CD;EPHB2
MAJOR AFFECTIVE DISORDER 1	0.140141663	0.465374695	0	0	2.383319805	4.683465292	KCNQ2;ABCG1;SLC6A4
Thyroid Neoplasm	0.140999866	0.465374695	0	0	1.449439264	2.839446207	HCAR3;CCND3;SMAD4;LGALS1;CNR2;EGF;ID1;FN1;E2F1;VEGFC;PIK3CD;NME1
Aplasia Cutis Congenita	0.141533406	0.465374695	0	0	1.741851719	3.40570246	SMAD4;KREMEN1;VEGFC;PIK3CD;DHCR24;PPM1D
Carcinoma, Endometrioid	0.141771753	0.465374695	0	0	2.042499804	3.990098705	CD200R1;PIK3CD;NFE2L2;NME1
Urticaria	0.141771753	0.465374695	0	0	2.042499804	3.990098705	FCGR3B;E2F1;PIK3CD;CTSD
Head and Neck Carcinoma	0.141771753	0.465374695	0	0	2.042499804	3.990098705	SMAD4;EGF;E2F1;NFE2L2
Graves Disease	0.141814194	0.465374695	0	0	1.546287239	3.020266329	FCGR3B;FCRL3;ID1;CXCR5;PIK3CD;CALR;GLUL;SH2B3;HSPA1A
Mucocutaneous Lymph Node Syndrome	0.142343877	0.465374695	0	0	1.856666667	3.619589273	BLK;FCGR3B;IRF8;ADM;PLA2G7
Myoclonic Seizures	0.142343877	0.465374695	0	0	1.856666667	3.619589273	LEP;KCNQ2;KCNA2;ATP7A;ALDH7A1
Mood Disorders	0.143611209	0.465374695	0	0	1.541464236	2.991435738	PER3;PIK3CD;CALR;GLUL;SIRT1;ABCG1;ADRA2A;S100A10;SLC6A4
Fanconi Anemia	0.143911811	0.465374695	0	0	1.588726963	3.079833948	SMAD4;ZBTB32;E2F1;MRPL36;ROMO1;DNA2;EPHB2;NME1
Mesothelioma	0.144018098	0.465374695	0	0	1.501714197	2.910046256	PSMD8;CADM1;EGF;E2F1;PIK3CD;ADM;EPHB2;ABCG1;BMP6;NFE2L2
Apnea	0.144262894	0.465374695	0	0	2.349631882	4.549164567	KCNQ2;CTSD;GLUL
Comatose	0.144262894	0.465374695	0	0	2.349631882	4.549164567	NDUFB9;ABCD2;NDUFA1
Congenital Bilateral Cataracts	0.144262894	0.465374695	0	0	2.349631882	4.549164567	BFSP2;NHS;ETFB
Endometrial Hyperplasia	0.144262894	0.465374695	0	0	2.349631882	4.549164567	CCND3;ADM;NFE2L2
Mental Depression	0.144537505	0.465374695	0	0	1.399193548	2.706342902	ADCYAP1R1;FZD6;SLC4A10;ADRA2A;SLC6A4;MED12;ADAMTS2;PER3;CNR2;LEP;EPHB2;GLUL;ALDH7A1;S100A10
Epileptic drop attack	0.145012694	0.465374695	0	0	2.023828024	3.907878338	LEP;KCNQ2;KCNA2;ATP7A
Pancreatic intraepithelial neoplasia	0.145012694	0.465374695	0	0	2.023828024	3.907878338	SMAD4;NFATC2;PIK3CD;NFE2L2
Short toe	0.145858307	0.465374695	0	0	3.086087504	5.941087637	ADAMTS2;SMAD4
Skin lesion	0.145858307	0.465374695	0	0	3.086087504	5.941087637	EBP;MMD
Stage 4S neuroblastoma	0.145858307	0.465374695	0	0	3.086087504	5.941087637	LPAR1;TBC1D9
Stage IV Ovarian Carcinoma	0.145858307	0.465374695	0	0	3.086087504	5.941087637	PIK3CD;EPHB2
Sweet Syndrome	0.145858307	0.465374695	0	0	3.086087504	5.941087637	BMP6;SLC6A4
Low Grade Lymphoma (neoplasm)	0.145858307	0.465374695	0	0	3.086087504	5.941087637	CD70;NME1
Lymphatic Diseases	0.145858307	0.465374695	0	0	3.086087504	5.941087637	VEGFC;LGMN
Pyelonephritis	0.145858307	0.465374695	0	0	3.086087504	5.941087637	ADM;ASAP2
Pulmonary Fibrosis	0.146744848	0.465374695	0	0	1.463697398	2.808923027	SMAD4;LGALS1;EGF;ID1;LPAR1;FN1;PIK3CD;ADM;ABCG1;SULF2;NFE2L2
Gastroesophageal reflux disease	0.147016469	0.465374695	0	0	1.640212982	3.144633826	ADAMTS2;SSR4;RRM2B;EGF;ATP7A;PPM1D;NALCN
Kidney Neoplasm	0.147016469	0.465374695	0	0	1.640212982	3.144633826	RANBP1;EGF;E2F1;PIK3CD;TBC1D9;ADM;EPHB2
Complex partial seizures	0.148282476	0.465374695	0	0	2.005492672	3.827755916	LEP;KCNQ2;KCNA2;ATP7A
Axonal neuropathy	0.148423777	0.465374695	0	0	2.316879735	4.419873794	RRM2B;SH3TC2;ATP7A
Chest Pain	0.148423777	0.465374695	0	0	2.316879735	4.419873794	CALR;SH2B3;MYLK
Inflammatory pain	0.148423777	0.465374695	0	0	2.316879735	4.419873794	CNR2;AVPR1A;NFE2L2
Stomach Carcinoma	0.148513086	0.465374695	0	0	1.191144184	2.271609873	DPYS;TNFAIP2;PIK3CD;CMIP;CXCL5;CKS1B;LGALS1;EPHB2;ATP7A;GLUL;CTSD;TRPC6;S100A2;TBC1D9;RNASE1;SIRT1;NME1;RRM2B;IRF8;ANG;DSG2;LPA;EBI3;LPAR1;CXCR5;NEDD9;EBP;E2F1;S100A10;SMAD4;MAP3K1;HIST1H4K;EGF;FN1;VEGFC;DNAJC15;BMP6;SULF2;RPA3;LEP;ID1;PLXNB3;ZNF217;HIST1H4J;CALR;HIST1H4C;LGMN;HSPA1A;NFE2L2
Aneurysm, Ruptured	0.148892541	0.465374695	0	0	6.933968927	13.20595485	FN1
Rickettsia Infections	0.148892541	0.465374695	0	0	6.933968927	13.20595485	ANG
COPPER TOXICOSIS, IDIOPATHIC	0.148892541	0.465374695	0	0	6.933968927	13.20595485	CADM1
Saturnine Tremor	0.148892541	0.465374695	0	0	6.933968927	13.20595485	ATP7A
FACTOR V AND FACTOR VIII, COMBINED DEFICIENCY OF	0.148892541	0.465374695	0	0	6.933968927	13.20595485	LMAN1
Senile Tremor	0.148892541	0.465374695	0	0	6.933968927	13.20595485	ATP7A
Severe dementia	0.148892541	0.465374695	0	0	6.933968927	13.20595485	NFATC2
Hyalinosis, Systemic	0.148892541	0.465374695	0	0	6.933968927	13.20595485	SLC6A4
Hypocalciuric hypercalcemia, familial, type 1	0.148892541	0.465374695	0	0	6.933968927	13.20595485	RNASE1
Liver Diseases, Parasitic	0.148892541	0.465374695	0	0	6.933968927	13.20595485	SMAD4
Small cell carcinoma of the cervix	0.148892541	0.465374695	0	0	6.933968927	13.20595485	VIL1
MENTAL RETARDATION, X-LINKED, SNYDER-ROBINSON TYPE	0.148892541	0.465374695	0	0	6.933968927	13.20595485	NFE2L2
Primitive reflexes (palmomental, snout, glabellar)	0.148892541	0.465374695	0	0	6.933968927	13.20595485	CTSF
Symptomatic dermographism	0.148892541	0.465374695	0	0	6.933968927	13.20595485	SPIB
Thiamine Deficiency	0.148892541	0.465374695	0	0	6.933968927	13.20595485	SLC35F3
Tremor, Muscle	0.148892541	0.465374695	0	0	6.933968927	13.20595485	ATP7A
Tremor, Neonatal	0.148892541	0.465374695	0	0	6.933968927	13.20595485	ATP7A
Tremor, Perioral	0.148892541	0.465374695	0	0	6.933968927	13.20595485	ATP7A
Tremor, Semirhythmic	0.148892541	0.465374695	0	0	6.933968927	13.20595485	ATP7A
Usher Syndrome, Type II	0.148892541	0.465374695	0	0	6.933968927	13.20595485	HCAR3
Absent finger	0.148892541	0.465374695	0	0	6.933968927	13.20595485	RECQL4
Vascular insufficiency of intestine	0.148892541	0.465374695	0	0	6.933968927	13.20595485	SIRT1
Adult attention deficit hyperactivity disorder	0.148892541	0.465374695	0	0	6.933968927	13.20595485	SLC6A4
Advanced Sleep Phase Syndrome	0.148892541	0.465374695	0	0	6.933968927	13.20595485	PER3
Anodontia of Permanent Dentition	0.148892541	0.465374695	0	0	6.933968927	13.20595485	RECQL4
Bannayan-Riley-Ruvalcaba Syndrome	0.148892541	0.465374695	0	0	6.933968927	13.20595485	PIK3CD
cervical cancer metastasis	0.148892541	0.465374695	0	0	6.933968927	13.20595485	VEGFC
Childhood Soft Tissue Sarcoma	0.148892541	0.465374695	0	0	6.933968927	13.20595485	SIRT1
clinical depression	0.148892541	0.465374695	0	0	6.933968927	13.20595485	SLC6A4
Coarse Tremor	0.148892541	0.465374695	0	0	6.933968927	13.20595485	ATP7A
COLCHICINE RESISTANCE	0.148892541	0.465374695	0	0	6.933968927	13.20595485	TBC1D9
Constitutional delay of growth and puberty	0.148892541	0.465374695	0	0	6.933968927	13.20595485	LEP
Continuous Tremor	0.148892541	0.465374695	0	0	6.933968927	13.20595485	ATP7A
Darkness Tremor	0.148892541	0.465374695	0	0	6.933968927	13.20595485	ATP7A
Delinquent behavior	0.148892541	0.465374695	0	0	6.933968927	13.20595485	SLC6A4
Denys-Drash Syndrome	0.148892541	0.465374695	0	0	6.933968927	13.20595485	EGF
Disorder of the genitourinary system	0.148892541	0.465374695	0	0	6.933968927	13.20595485	MED12
Distemper	0.148892541	0.465374695	0	0	6.933968927	13.20595485	EGF
Donohue Syndrome	0.148892541	0.465374695	0	0	6.933968927	13.20595485	EGF
Dysphoric mood	0.148892541	0.465374695	0	0	6.933968927	13.20595485	SLC6A4
Exercise-induced muscle fatigue	0.148892541	0.465374695	0	0	6.933968927	13.20595485	AMPD3
Fine Tremor	0.148892541	0.465374695	0	0	6.933968927	13.20595485	ATP7A
Flattened epiphysis	0.148892541	0.465374695	0	0	6.933968927	13.20595485	COL9A2
Gastrointestinal tract vascular insufficiency	0.148892541	0.465374695	0	0	6.933968927	13.20595485	SIRT1
Generalized aminoaciduria	0.148892541	0.465374695	0	0	6.933968927	13.20595485	ETFB
Genital infection	0.148892541	0.465374695	0	0	6.933968927	13.20595485	CXCR5
Hereditary nephritis	0.148892541	0.465374695	0	0	6.933968927	13.20595485	COL4A3
Heroin Smoking	0.148892541	0.465374695	0	0	6.933968927	13.20595485	LEP
Hyperlipoproteinemia Type IV	0.148892541	0.465374695	0	0	6.933968927	13.20595485	LPA
Hypokalemic periodic paralysis type 1	0.148892541	0.465374695	0	0	6.933968927	13.20595485	DPYS
Increased connective tissue	0.148892541	0.465374695	0	0	6.933968927	13.20595485	DYSF
Intermittent Tremor	0.148892541	0.465374695	0	0	6.933968927	13.20595485	ATP7A
Intestinal carcinoma	0.148892541	0.465374695	0	0	6.933968927	13.20595485	EPHB2
Intrauterine infection	0.148892541	0.465374695	0	0	6.933968927	13.20595485	LGALS1
Involuntary Quiver	0.148892541	0.465374695	0	0	6.933968927	13.20595485	ATP7A
Laron Syndrome	0.148892541	0.465374695	0	0	6.933968927	13.20595485	EGF
Liver mass	0.148892541	0.465374695	0	0	6.933968927	13.20595485	LEP
Lobstein Disease	0.148892541	0.465374695	0	0	6.933968927	13.20595485	SMAD4
Lymphangioma	0.148892541	0.465374695	0	0	6.933968927	13.20595485	VEGFC
Macroorchidism	0.148892541	0.465374695	0	0	6.933968927	13.20595485	MED12
Malignant tumor of eye	0.148892541	0.465374695	0	0	6.933968927	13.20595485	TRPC1
Massive Tremor	0.148892541	0.465374695	0	0	6.933968927	13.20595485	ATP7A
Microscopic hematuria	0.148892541	0.465374695	0	0	6.933968927	13.20595485	FN1
Molluscum Contagiosum	0.148892541	0.465374695	0	0	6.933968927	13.20595485	EGF
Muscle weakness of upper limb	0.148892541	0.465374695	0	0	6.933968927	13.20595485	SH3TC2
Nerve Tremors	0.148892541	0.465374695	0	0	6.933968927	13.20595485	ATP7A
Oculocutaneous albinism type 1	0.148892541	0.465374695	0	0	6.933968927	13.20595485	CALR
Onycholysis	0.148892541	0.465374695	0	0	6.933968927	13.20595485	FZD6
Paraneoplastic pemphigus	0.148892541	0.465374695	0	0	6.933968927	13.20595485	DSG2
Paranoid ideation	0.148892541	0.465374695	0	0	6.933968927	13.20595485	SLC6A4
Passive Tremor	0.148892541	0.465374695	0	0	6.933968927	13.20595485	ATP7A
Persistent Tremor	0.148892541	0.465374695	0	0	6.933968927	13.20595485	ATP7A
Phototoxicity	0.148892541	0.465374695	0	0	6.933968927	13.20595485	TBC1D9
Pill Rolling Tremor	0.148892541	0.465374695	0	0	6.933968927	13.20595485	ATP7A
Polygenic hypercholesterolemia	0.148892541	0.465374695	0	0	6.933968927	13.20595485	LPA
Premature ventricular contractions	0.148892541	0.465374695	0	0	6.933968927	13.20595485	DSG2
Primary acquired melanosis	0.148892541	0.465374695	0	0	6.933968927	13.20595485	PIK3CD
Pulmonary Veno-Occlusive Disease (disorder)	0.148892541	0.465374695	0	0	6.933968927	13.20595485	SLC6A4
Hyperhomocysteinemia	0.15158058	0.47193478	0	0	1.987484737	3.749664062	HCAR2;MTX1;LPA;SIRT1
Muscular Dystrophy, Oculopharyngeal	0.152031905	0.47193478	0	0	3.002526606	5.655753918	DYSF;SIRT1
AIDS Dementia Complex	0.152031905	0.47193478	0	0	3.002526606	5.655753918	NALCN;GLUL
Anthrax disease	0.152031905	0.47193478	0	0	3.002526606	5.655753918	CALR;EPHB2
Chronic rejection of renal transplant	0.152031905	0.47193478	0	0	3.002526606	5.655753918	EGF;FN1
Hereditary Nonpolyposis Colorectal Neoplasms	0.152031905	0.47193478	0	0	3.002526606	5.655753918	GALNT12;RNASEL
Malignant neoplasm of stomach stage IV	0.152031905	0.47193478	0	0	3.002526606	5.655753918	CALR;NME1
Motor symptoms	0.152031905	0.47193478	0	0	3.002526606	5.655753918	CNR2;MTX1
Palpitations	0.152031905	0.47193478	0	0	3.002526606	5.655753918	DSG2;KCNJ2
Cardiomyopathy, Familial Idiopathic	0.1525724	0.472333315	0	0	1.48141314	2.785228608	S100A2;FN1;NUDT2;PIK3CD;ADM;CALR;EPHB2;ALDH7A1;PLA2G7;SULF2
aggressive cancer	0.152623136	0.472333315	0	0	2.285024907	4.295352247	LGALS1;PIK3CD;NME1
High-Grade Prostatic Intraepithelial Neoplasia	0.152623136	0.472333315	0	0	2.285024907	4.295352247	PIK3CD;TBC1D9;SIRT1
Non-small cell lung cancer stage I	0.152623136	0.472333315	0	0	2.285024907	4.295352247	S100A2;NME1;NFE2L2
Hypotrophic malar bone	0.153383431	0.473550366	0	0	1.808070501	3.389796628	EBP;SMAD4;COL9A2;GPC6;KCNJ2
Malar flattening	0.153383431	0.473550366	0	0	1.808070501	3.389796628	EBP;SMAD4;COL9A2;GPC6;KCNJ2
FANCONI ANEMIA, COMPLEMENTATION GROUP A (disorder)	0.153568188	0.473550366	0	0	1.619544999	3.034396664	SMAD4;ZBTB32;E2F1;ROMO1;DNA2;EPHB2;NME1
Short neck	0.153596444	0.473550366	0	0	1.69720594	3.179590769	MED12;EBP;SMAD4;SPRED1;GPC6;NALCN
Brachydactyly	0.153596444	0.473550366	0	0	1.69720594	3.179590769	SMAD4;TCTEX1D2;WDR34;ATP7A;PPM1D;KCNJ2
Conventional (Clear Cell) Renal Cell Carcinoma	0.154147282	0.474889965	0	0	1.365136298	2.552595684	MAML1;CD70;EGF;FN1;PIK3CD;TBC1D9;ADM;PPM1D;BMP6;SULF2;LGALS1;LEP;E2F1;EPHB2;CTSD
Anorexia	0.154906479	0.476310405	0	0	1.969795527	3.673538075	SMAD4;LEP;SIRT1;SLC6A4
Convulsions	0.154906479	0.476310405	0	0	1.969795527	3.673538075	LEP;KCNQ2;KCNA2;ATP7A
Immune System Diseases	0.155781889	0.476310405	0	0	1.612769545	2.998619833	CNR2;FCRL3;LEP;PIK3CD;EPHB2;SH2B3;HSPA1A
Familial multiple trichoepitheliomata	0.156197881	0.476310405	0	0	1.796313364	3.335092167	SMAD4;DAD1;EGF;LEP;PIK3CD
Electromyogram abnormal	0.156859796	0.476310405	0	0	2.25403102	4.175373576	SMAD4;MAFB;RRM2B
Pulmonary Embolism	0.156859796	0.476310405	0	0	2.25403102	4.175373576	EGF;F13A1;LPA
TNF receptor-associated periodic fever syndrome (TRAPS)	0.158255916	0.476310405	0	0	2.92336365	5.389343178	FCGR3B;EBI3
Bowing of the long bones	0.158255916	0.476310405	0	0	2.92336365	5.389343178	RECQL4;SEC24D
Chronic viral hepatitis	0.158255916	0.476310405	0	0	2.92336365	5.389343178	EGF;LEP
Congenital anomaly of the kidney	0.158255916	0.476310405	0	0	2.92336365	5.389343178	RECQL4;BBS10
Endometrioid carcinoma ovary	0.158255916	0.476310405	0	0	2.92336365	5.389343178	MTX1;PIK3CD
Gastrointestinal mucositis	0.158255916	0.476310405	0	0	2.92336365	5.389343178	MTX1;EPHB2
Gestational Trophoblastic Neoplasms	0.158255916	0.476310405	0	0	2.92336365	5.389343178	LEP;NME1
Monoclonal B-Cell Lymphocytosis	0.158255916	0.476310405	0	0	2.92336365	5.389343178	CXCR5;COL9A2
Prolymphocytic Leukemia	0.158255916	0.476310405	0	0	2.92336365	5.389343178	TBC1D9;SIRT1
Allergic rhinitis (disorder)	0.161890212	0.476310405	0	0	1.773248408	3.228796097	BLK;FCRL3;LEP;FN1;PIK3CD
Neural Tube Defects	0.161890212	0.476310405	0	0	1.773248408	3.228796097	LGALS1;LEP;FZD6;ID1;CD320
ovarian neoplasm	0.162666951	0.476310405	0	0	1.285558795	2.334639585	RNASEL;SMAD4;MAP3K1;EGF;FN1;NEDD9;PIK3CD;TBC1D9;ADM;DNAJC15;PPM1D;NME1;CCNG2;ID1;E2F1;ZNF217;EPHB2;LPA;ATP7A;CTSD;LGMN
Addictive Behavior	0.163564259	0.476310405	0	0	1.663088569	3.011103913	MED23;E2F1;PIK3CD;GLUL;SLC6A4;NFE2L2
Colorectal cancer metastatic	0.163564259	0.476310405	0	0	1.663088569	3.011103913	VIL1;SMAD4;EGF;FDXR;PIK3CD;EPHB2
Recurrent Endometrial Cancer	0.164006478	0.476310405	0	0	6.163214062	11.14216255	TBC1D9
Arteriosclerotic cardiovascular disease, NOS	0.164006478	0.476310405	0	0	6.163214062	11.14216255	LPA
CATARACT, AUTOSOMAL DOMINANT	0.164006478	0.476310405	0	0	6.163214062	11.14216255	BFSP2
Right ventricular cardiomyopathy	0.164006478	0.476310405	0	0	6.163214062	11.14216255	DSG2
Familial Partial Lipodystrophy, Type 1	0.164006478	0.476310405	0	0	6.163214062	11.14216255	LEP
Sexual Dysfunction	0.164006478	0.476310405	0	0	6.163214062	11.14216255	SLC6A4
Hernia, Femoral	0.164006478	0.476310405	0	0	6.163214062	11.14216255	ADAMTS2
Short Bowel Syndrome	0.164006478	0.476310405	0	0	6.163214062	11.14216255	LEP
SHORT syndrome	0.164006478	0.476310405	0	0	6.163214062	11.14216255	PIK3CD
Sialuria	0.164006478	0.476310405	0	0	6.163214062	11.14216255	ATP7A
Splanchnic vein thrombosis	0.164006478	0.476310405	0	0	6.163214062	11.14216255	CALR
Spontaneous pneumothorax	0.164006478	0.476310405	0	0	6.163214062	11.14216255	NFE2L2
Sturge-Weber Syndrome	0.164006478	0.476310405	0	0	6.163214062	11.14216255	FN1
Supraventricular tachycardia	0.164006478	0.476310405	0	0	6.163214062	11.14216255	CALR
Swyer Syndrome	0.164006478	0.476310405	0	0	6.163214062	11.14216255	MAP3K1
Tooth absent	0.164006478	0.476310405	0	0	6.163214062	11.14216255	RECQL4
Abnormal vertebral segmentation and fusion	0.164006478	0.476310405	0	0	6.163214062	11.14216255	MAFB
Ulnar deviation of the wrist	0.164006478	0.476310405	0	0	6.163214062	11.14216255	NALCN
Abnormality of the intrahepatic bile duct	0.164006478	0.476310405	0	0	6.163214062	11.14216255	SPIB
Uterus bilocularis	0.164006478	0.476310405	0	0	6.163214062	11.14216255	WDR34
Vitreoretinal degeneration	0.164006478	0.476310405	0	0	6.163214062	11.14216255	COL9A2
Xerophthalmia	0.164006478	0.476310405	0	0	6.163214062	11.14216255	BMP6
Akathisia	0.164006478	0.476310405	0	0	6.163214062	11.14216255	RGS2
Analgesic Overuse Headache	0.164006478	0.476310405	0	0	6.163214062	11.14216255	SLC6A4
AROMATASE EXCESS SYNDROME	0.164006478	0.476310405	0	0	6.163214062	11.14216255	EGF
Benign neoplasm of liver	0.164006478	0.476310405	0	0	6.163214062	11.14216255	TBC1D9
Burning Mouth Syndrome	0.164006478	0.476310405	0	0	6.163214062	11.14216255	SLC6A4
Chromosome Breaks	0.164006478	0.476310405	0	0	6.163214062	11.14216255	NFE2L2
Contracture of multiple joints	0.164006478	0.476310405	0	0	6.163214062	11.14216255	MED12
Dedifferentiated chondrosarcoma	0.164006478	0.476310405	0	0	6.163214062	11.14216255	PIK3CD
Delayed Sleep Phase Syndrome	0.164006478	0.476310405	0	0	6.163214062	11.14216255	PER3
Diffuse cerebral atrophy	0.164006478	0.476310405	0	0	6.163214062	11.14216255	CTSF
Dimple chin	0.164006478	0.476310405	0	0	6.163214062	11.14216255	NALCN
Early onset schizophrenia	0.164006478	0.476310405	0	0	6.163214062	11.14216255	EGF
Eccrine dermal cylindroma	0.164006478	0.476310405	0	0	6.163214062	11.14216255	FN1
Eosinophilia-Myalgia Syndrome	0.164006478	0.476310405	0	0	6.163214062	11.14216255	FN1
Focal Clonic Seizures	0.164006478	0.476310405	0	0	6.163214062	11.14216255	KCNQ2
Genitourinary dysplasia	0.164006478	0.476310405	0	0	6.163214062	11.14216255	MED12
Horizontal ribs	0.164006478	0.476310405	0	0	6.163214062	11.14216255	WDR34
Hyperplastic lymph node	0.164006478	0.476310405	0	0	6.163214062	11.14216255	NEDD9
Hypopigmentation-immunodeficiency disease	0.164006478	0.476310405	0	0	6.163214062	11.14216255	FCGR3B
Limited elbow movement	0.164006478	0.476310405	0	0	6.163214062	11.14216255	RECQL4
Localized Malignant Neoplasm	0.164006478	0.476310405	0	0	6.163214062	11.14216255	BMP6
Metaplastic carcinoma	0.164006478	0.476310405	0	0	6.163214062	11.14216255	NME1
MITOCHONDRIAL COMPLEX III DEFICIENCY (disorder)	0.164006478	0.476310405	0	0	6.163214062	11.14216255	UQCRQ
Muscle fiber splitting	0.164006478	0.476310405	0	0	6.163214062	11.14216255	DYSF
Myokymia	0.164006478	0.476310405	0	0	6.163214062	11.14216255	KCNQ2
Myxopapillary ependymoma	0.164006478	0.476310405	0	0	6.163214062	11.14216255	EPHB2
Ornithine carbamoyltransferase deficiency	0.164006478	0.476310405	0	0	6.163214062	11.14216255	GLUL
Overweight or obesity	0.164006478	0.476310405	0	0	6.163214062	11.14216255	RGS2
pediatric AIDS	0.164006478	0.476310405	0	0	6.163214062	11.14216255	TBC1D9
Polymorphous corneal dystrophy	0.164006478	0.476310405	0	0	6.163214062	11.14216255	COL4A3
Porencephaly	0.164006478	0.476310405	0	0	6.163214062	11.14216255	LPA
Pulmonary Blastoma	0.164006478	0.476310405	0	0	6.163214062	11.14216255	TBC1D9
Choriocarcinoma	0.164080877	0.476310405	0	0	1.533339275	2.771350999	CCR1;EBP;LGALS1;EGF;LEP;PIK3CD;ADM;ANG
Hereditary Diffuse Gastric Cancer	0.164080877	0.476310405	0	0	1.533339275	2.771350999	RPS26;RGS2;SMAD4;EBI3;CNPY2;DSG2;ULBP2;ALDH7A1
Bulimia Nervosa	0.164526622	0.476310405	0	0	2.848260333	5.140206679	LEP;SLC6A4
Chronic diarrhea	0.164526622	0.476310405	0	0	2.848260333	5.140206679	LGALS1;ATP7A
Defective tooth enamel	0.164526622	0.476310405	0	0	2.848260333	5.140206679	SEC24D;TRAIP
Diffuse Scleroderma	0.164526622	0.476310405	0	0	2.848260333	5.140206679	CNR2;FN1
Dystrophic tooth enamel	0.164526622	0.476310405	0	0	2.848260333	5.140206679	SEC24D;TRAIP
Hyperextensible skin	0.164526622	0.476310405	0	0	2.848260333	5.140206679	ADAMTS2;ATP7A
Isochromosomes	0.164526622	0.476310405	0	0	2.848260333	5.140206679	PPM1D;S100A10
Mixed cryoglobulinemia	0.164526622	0.476310405	0	0	2.848260333	5.140206679	FCGR3B;FN1
Nail Diseases	0.164526622	0.476310405	0	0	2.848260333	5.140206679	RECQL4;FZD6
Hepatoma, Morris	0.165045633	0.477474326	0	0	1.918557815	3.456345753	TSC22D1;EPHB2;ATP7A;GLUL
Extrahepatic Cholangiocarcinoma	0.165440332	0.477799075	0	0	2.194490132	3.948205247	SMAD4;EGF;CKS1B
Paroxysmal kinesigenic choreoathetosis	0.165440332	0.477799075	0	0	2.194490132	3.948205247	EGF;TRPC1;PIK3CD
Cutaneous Melanoma	0.166167021	0.477799075	0	0	1.528009159	2.742412537	RNASEL;MAML2;EGF;EBI3;E2F1;VEGFC;EPHB2;NME1
Congenital Epicanthus	0.167068228	0.477799075	0	0	1.579715203	2.826668132	MED12;RECQL4;EBP;SPRED1;ADAMTS2;WDR34;GPC6
TARSAL-CARPAL COALITION SYNDROME	0.167665118	0.477799075	0	0	1.750763702	3.126490421	FN1;E2F1;TBC1D9;EPHB2;NME1
Pilocytic Astrocytoma	0.168477382	0.477799075	0	0	1.902062483	3.387485353	FN1;PIK3CD;ADM;EPHB2
Rhabdomyosarcoma	0.168598205	0.477799075	0	0	1.446196591	2.574572505	SMAD4;MAML1;EGF;FN1;PIK3CD;TBC1D9;SNRPF;EPHB2;SIRT1;NFE2L2
Glomerulonephritis	0.168649885	0.477799075	0	0	1.64653408	2.930716068	FCGR3B;EGF;COL4A3;FN1;ADM;S100A10
Hodgkin Disease	0.168785619	0.477799075	0	0	1.356759861	2.413846606	CADM1;CD70;CXCR5;NFATC2;NEDD9;VEGFC;PIK3CD;TBC1D9;CBFA2T3;NME1;SPIB;ACOXL;LGALS1;TNFRSF17
invasive cancer	0.170582776	0.477799075	0	0	1.739732143	3.076776506	EBP;SMAD4;LGALS1;ANG;NME1
Malignant neoplasm of brain	0.170582776	0.477799075	0	0	1.739732143	3.076776506	EGF;LEP;E2F1;PIK3CD;SIRT1
Macular dystrophy, corneal type 1	0.170840417	0.477799075	0	0	2.776912181	4.906874331	CHST6;MZB1
Transient Cerebral Ischemia	0.170840417	0.477799075	0	0	2.776912181	4.906874331	CALR;SH2B3
Acute intermittent porphyria	0.170840417	0.477799075	0	0	2.776912181	4.906874331	SMAD4;FCRL3
Cleft uvula	0.170840417	0.477799075	0	0	2.776912181	4.906874331	RECQL4;DHCR24
Dropped beats - heart	0.170840417	0.477799075	0	0	2.776912181	4.906874331	DSG2;KCNJ2
Hyperlipoproteinemias	0.170840417	0.477799075	0	0	2.776912181	4.906874331	LEP;LPA
Hyperplasia of nose	0.170840417	0.477799075	0	0	2.776912181	4.906874331	MED12;NHS
Hypertrophy of nose	0.170840417	0.477799075	0	0	2.776912181	4.906874331	MED12;NHS
Large nose	0.170840417	0.477799075	0	0	2.776912181	4.906874331	MED12;NHS
Macrocephaly	0.170840417	0.477799075	0	0	2.776912181	4.906874331	SPRED1;PIK3CD
Myoclonic Epilepsy	0.170840417	0.477799075	0	0	2.776912181	4.906874331	KCNA2;NDUFA1
Peroxisomal Disorders	0.170840417	0.477799075	0	0	2.776912181	4.906874331	EBP;LPA
Radial deviation of finger	0.170840417	0.477799075	0	0	2.776912181	4.906874331	MED12;SMAD4
Spasmodic movement	0.171934244	0.477799075	0	0	1.885846733	3.320303185	KCNQ2;KCNA2;CTSF;NME1
Absence Seizures	0.171934244	0.477799075	0	0	1.885846733	3.320303185	LEP;KCNQ2;KCNA2;ATP7A
Hyperplasia	0.171934244	0.477799075	0	0	1.885846733	3.320303185	LEP;FN1;VEGFC;NFE2L2
Involuntary jerking movements	0.171934244	0.477799075	0	0	1.885846733	3.320303185	KCNQ2;KCNA2;CTSF;NME1
Fibrosis, Liver	0.172276744	0.477799075	0	0	1.368277882	2.406326166	CCR1;SMAD4;KDM3A;EGF;FN1;PIK3CD;SIRT1;SPIB;LGALS1;CNR2;LEP;LGMN;NFE2L2
Myocardial Ischemia	0.173513308	0.477799075	0	0	1.408810273	2.467532572	RTN1;FABP5;ID1;DYSF;VEGFC;PIK3CD;CALR;LPA;SIRT1;ABCG1;HSPA1A
Follicular thyroid carcinoma	0.17352016	0.477799075	0	0	1.728837622	3.027992516	EGF;E2F1;PIK3CD;VEGFC;NME1
Infratentorial atrophy	0.17352016	0.477799075	0	0	1.728837622	3.027992516	SEPSECS;NDUFB9;NDUFA1;CTSF;CTSD
Ewings sarcoma	0.173893733	0.477799075	0	0	1.468132035	2.568219366	CCND3;KDM3A;FN1;NFATC2;PIK3CD;TBC1D9;EPHB2;SIRT1;NME1
Hernia, Inguinal	0.175415675	0.477799075	0	0	1.869903517	3.254748144	MED12;ADAMTS2;ATP7A;NALCN
Uterine Cervical Neoplasm	0.175415675	0.477799075	0	0	1.869903517	3.254748144	SMAD4;ID1;E2F1;NFE2L2
CNS disorder	0.175415675	0.477799075	0	0	1.869903517	3.254748144	EBP;CNR2;LGMN;SLC6A4
Muscle degeneration	0.176350827	0.477799075	0	0	1.554219902	2.697006606	NDUFB9;RRM2B;DYSF;NDUFA1;ITGA7;ANG;NALCN
Big calvaria	0.176401105	0.477799075	0	0	1.62230506	2.814690959	MED12;SPRED1;HIST1H1E;ETFB;WDR34;SEC24D
Carcinoid Tumor	0.176401105	0.477799075	0	0	1.62230506	2.814690959	SMAD4;DAD1;EGF;PIK3CD;TBC1D9;NME1
Increased size of skull	0.176401105	0.477799075	0	0	1.62230506	2.814690959	MED12;SPRED1;HIST1H1E;ETFB;WDR34;SEC24D
Kyphosis deformity of spine	0.176476958	0.477799075	0	0	1.718077601	2.980117207	SEPSECS;EBP;DYSF;ATP7A;SEC24D
Thyroiditis	0.177193811	0.477799075	0	0	2.709044428	4.688031635	CALR;HIST2H2AC
Birthmark	0.177193811	0.477799075	0	0	2.709044428	4.688031635	MED12;SPRED1
Blue sclera	0.177193811	0.477799075	0	0	2.709044428	4.688031635	ADAMTS2;SEC24D
CARCINOMA OF VULVA	0.177193811	0.477799075	0	0	2.709044428	4.688031635	EGF;EBI3
Glycosuria	0.177193811	0.477799075	0	0	2.709044428	4.688031635	ETFB;COX6B1
Medullomyoblastoma	0.177193811	0.477799075	0	0	2.709044428	4.688031635	SMYD4;S100A10
Melanotic medulloblastoma	0.177193811	0.477799075	0	0	2.709044428	4.688031635	SMYD4;S100A10
Neuromyelitis Optica	0.177193811	0.477799075	0	0	2.709044428	4.688031635	FCRL3;IRF8
Pneumococcal Infections	0.177193811	0.477799075	0	0	2.709044428	4.688031635	FN1;CXCL5
Chubby cheeks	0.178561718	0.477799075	0	0	2.110831415	3.63658464	HIST1H1E;ATP7A;NALCN
Full cheeks	0.178561718	0.477799075	0	0	2.110831415	3.63658464	HIST1H1E;ATP7A;NALCN
Hydatidiform Mole	0.178561718	0.477799075	0	0	2.110831415	3.63658464	LGALS1;EGF;LEP
Hyperplasia of cheeks	0.178561718	0.477799075	0	0	2.110831415	3.63658464	HIST1H1E;ATP7A;NALCN
Hypertrophy of cheeks	0.178561718	0.477799075	0	0	2.110831415	3.63658464	HIST1H1E;ATP7A;NALCN
Puffy cheeks	0.178561718	0.477799075	0	0	2.110831415	3.63658464	HIST1H1E;ATP7A;NALCN
46,XY partial gonadal dysgenesis	0.178852765	0.477799075	0	0	5.546610169	9.546783018	MAP3K1
Alport Syndrome, X-Linked	0.178852765	0.477799075	0	0	5.546610169	9.546783018	COL4A3
Auditory Processing Disorder, Central	0.178852765	0.477799075	0	0	5.546610169	9.546783018	KCNA2
CATARACT, COPPOCK-LIKE	0.178852765	0.477799075	0	0	5.546610169	9.546783018	BFSP2
Cataract, Pulverulent	0.178852765	0.477799075	0	0	5.546610169	9.546783018	BFSP2
Sagittal craniosynostosis	0.178852765	0.477799075	0	0	5.546610169	9.546783018	RECQL4
Semantic-Pragmatic Disorder	0.178852765	0.477799075	0	0	5.546610169	9.546783018	KCNA2
Short tibia	0.178852765	0.477799075	0	0	5.546610169	9.546783018	GPC6
Sleep Wake Disorders	0.178852765	0.477799075	0	0	5.546610169	9.546783018	PER3
Lymphoma, Lymphocytic, Intermediate	0.178852765	0.477799075	0	0	5.546610169	9.546783018	PIK3CD
Melanoma, Experimental	0.178852765	0.477799075	0	0	5.546610169	9.546783018	CALR
Stage IV Colorectal Cancer	0.178852765	0.477799075	0	0	5.546610169	9.546783018	SMAD4
Thrombophilia, hereditary	0.178852765	0.477799075	0	0	5.546610169	9.546783018	LPA
Thyrotoxic periodic paralysis	0.178852765	0.477799075	0	0	5.546610169	9.546783018	KCNJ2
Abdominal obesity metabolic syndrome	0.178852765	0.477799075	0	0	5.546610169	9.546783018	LEP
Abnormality of the labia	0.178852765	0.477799075	0	0	5.546610169	9.546783018	MAP3K1
Abnormality of the nasopharynx	0.178852765	0.477799075	0	0	5.546610169	9.546783018	MED12
Abnormality of the scrotum	0.178852765	0.477799075	0	0	5.546610169	9.546783018	MAP3K1
VATER Association	0.178852765	0.477799075	0	0	5.546610169	9.546783018	FN1
Venezuelan equine encephalomyelitis	0.178852765	0.477799075	0	0	5.546610169	9.546783018	VEGFC
Violence	0.178852765	0.477799075	0	0	5.546610169	9.546783018	SLC6A4
Acute mountain sickness	0.178852765	0.477799075	0	0	5.546610169	9.546783018	NFE2L2
Asperger Syndrome	0.178852765	0.477799075	0	0	5.546610169	9.546783018	SLC6A4
Biliary System Disorder	0.178852765	0.477799075	0	0	5.546610169	9.546783018	FCGR3B
Bladder Diverticulum	0.178852765	0.477799075	0	0	5.546610169	9.546783018	ATP7A
Carcinoma of anal margin	0.178852765	0.477799075	0	0	5.546610169	9.546783018	SMAD4
Central Precocious Puberty	0.178852765	0.477799075	0	0	5.546610169	9.546783018	LEP
Childhood Ependymoma	0.178852765	0.477799075	0	0	5.546610169	9.546783018	PIK3CD
Complicated pneumoconiosis	0.178852765	0.477799075	0	0	5.546610169	9.546783018	CADM1
Cranioschisis	0.178852765	0.477799075	0	0	5.546610169	9.546783018	SPRED1
Deficit in expressive language	0.178852765	0.477799075	0	0	5.546610169	9.546783018	MED12
Depression and Suicide	0.178852765	0.477799075	0	0	5.546610169	9.546783018	SLC6A4
Enterochromaffin-like cell carcinoid	0.178852765	0.477799075	0	0	5.546610169	9.546783018	PIK3CD
Exaggerated startle response	0.178852765	0.477799075	0	0	5.546610169	9.546783018	CTSD
Familial benign hypercalcemia	0.178852765	0.477799075	0	0	5.546610169	9.546783018	RNASE1
FG syndrome	0.178852765	0.477799075	0	0	5.546610169	9.546783018	MED12
Flaccid Muscle Tone	0.178852765	0.477799075	0	0	5.546610169	9.546783018	RRM2B
GALACTOSIALIDOSIS	0.178852765	0.477799075	0	0	5.546610169	9.546783018	CTSA
Ganglioneuromatosis	0.178852765	0.477799075	0	0	5.546610169	9.546783018	PIK3CD
Gangliosidosis GM1	0.178852765	0.477799075	0	0	5.546610169	9.546783018	CTSA
Generalized tonic seizures	0.178852765	0.477799075	0	0	5.546610169	9.546783018	KCNQ2
Glycogen Storage Disease Type VII	0.178852765	0.477799075	0	0	5.546610169	9.546783018	AMPD3
Gonadal dysgenesis XX type deafness	0.178852765	0.477799075	0	0	5.546610169	9.546783018	CLPP
Hamartomatous polyposis	0.178852765	0.477799075	0	0	5.546610169	9.546783018	SMAD4
Hemarthrosis	0.178852765	0.477799075	0	0	5.546610169	9.546783018	F13A1
Ichthyosis Bullosa of Siemens	0.178852765	0.477799075	0	0	5.546610169	9.546783018	SLC6A4
Immediate hypersensitivity	0.178852765	0.477799075	0	0	5.546610169	9.546783018	PLA2G7
increased risk of pancreatic cancer	0.178852765	0.477799075	0	0	5.546610169	9.546783018	SMAD4
Intolerant of heat	0.178852765	0.477799075	0	0	5.546610169	9.546783018	EDAR
Irido-corneal dysgenesis	0.178852765	0.477799075	0	0	5.546610169	9.546783018	BFSP2
Kernicterus	0.178852765	0.477799075	0	0	5.546610169	9.546783018	TBC1D9
Mandibuloacral dysostosis	0.178852765	0.477799075	0	0	5.546610169	9.546783018	SIRT1
Myelokathexis	0.178852765	0.477799075	0	0	5.546610169	9.546783018	EPHB2
Onchocerciasis	0.178852765	0.477799075	0	0	5.546610169	9.546783018	CALR
Pharyngitis	0.178852765	0.477799075	0	0	5.546610169	9.546783018	FN1
Prenatal Injuries	0.178852765	0.477799075	0	0	5.546610169	9.546783018	ATP7A
Primary immunoglobulin A nephropathy (disorder)	0.178852765	0.477799075	0	0	5.546610169	9.546783018	SACM1L
Progressive multiple sclerosis	0.178852765	0.477799075	0	0	5.546610169	9.546783018	CD200R1
Pseudorabies	0.178852765	0.477799075	0	0	5.546610169	9.546783018	EGF
PTEN Hamartoma Tumor Syndrome	0.178852765	0.477799075	0	0	5.546610169	9.546783018	PIK3CD
Rectovaginal Fistula	0.178852765	0.477799075	0	0	5.546610169	9.546783018	RECQL4
Aortic Valve Insufficiency	0.179016789	0.477924481	0	0	1.614384785	2.777186891	RGS2;EGF;FN1;PIK3CD;SIRT1;MYLK
Cleft upper lip	0.179452855	0.478775526	0	0	1.707449606	2.933129928	RPS26;MED12;MAFB;F13A1;WDR34
Skeletal muscle atrophy	0.181648106	0.482231356	0	0	1.606540666	2.740250626	NDUFB9;RRM2B;NDUFA1;ITGA7;ANG;NALCN
Neurogenic muscle atrophy, especially in the lower limbs	0.181648106	0.482231356	0	0	1.606540666	2.740250626	NDUFB9;RRM2B;NDUFA1;ITGA7;ANG;NALCN
Increased head circumference	0.181648106	0.482231356	0	0	1.606540666	2.740250626	MED12;SPRED1;HIST1H1E;ETFB;WDR34;SEC24D
Dental caries	0.182447535	0.482231356	0	0	1.69695122	2.887010599	SMAD4;ADM;GLUL;CXCL5;S100A10
Laryngeal Squamous Cell Carcinoma	0.182450054	0.482231356	0	0	1.838807657	3.128324526	CCND3;CADM1;CCNG2;FN1
Left-Sided Heart Failure	0.182450054	0.482231356	0	0	1.838807657	3.128324526	PRKAR2B;SIRT1;MYLK;NFE2L2
Thrombophilia	0.182997718	0.482231356	0	0	2.084339489	3.539795395	PLSCR1;F13A1;LPA
Venous Thromboembolism	0.182997718	0.482231356	0	0	2.084339489	3.539795395	FN1;F13A1;CALR
Mitochondrial Myopathies	0.182997718	0.482231356	0	0	2.084339489	3.539795395	RRM2B;NDUFA1;DNA2
Leukemia, Plasma Cell	0.183583422	0.482231356	0	0	2.644408472	4.482500045	MAFB;CKS1B
Sleeplessness	0.183583422	0.482231356	0	0	2.644408472	4.482500045	PER3;SLC6A4
MYELOPROLIFERATIVE DISORDER, CHRONIC, WITH EOSINOPHILIA	0.183583422	0.482231356	0	0	2.644408472	4.482500045	ID1;FN1
Obesity, Visceral	0.183583422	0.482231356	0	0	2.644408472	4.482500045	LEP;SIRT1
Abetalipoproteinemia	0.183583422	0.482231356	0	0	2.644408472	4.482500045	LGALS1;EBI3
Age-related cataract	0.183583422	0.482231356	0	0	2.644408472	4.482500045	SIRT1;NFE2L2
Atypical Teratoid Rhabdoid Tumor	0.183583422	0.482231356	0	0	2.644408472	4.482500045	EGF;PIK3CD
Bronchogenic Carcinoma	0.183583422	0.482231356	0	0	2.644408472	4.482500045	E2F1;PLAGL2
Cafe-au-Lait Spots	0.183583422	0.482231356	0	0	2.644408472	4.482500045	MED12;SPRED1
Congenital hypoplasia of ovary	0.183583422	0.482231356	0	0	2.644408472	4.482500045	BBS10;LEP
Hypoplastic ovary	0.183583422	0.482231356	0	0	2.644408472	4.482500045	BBS10;LEP
Inherited neuropathies	0.183583422	0.482231356	0	0	2.644408472	4.482500045	SH3TC2;LPAR1
Myxoid/Round Cell Liposarcoma	0.183583422	0.482231356	0	0	2.644408472	4.482500045	EBP;PIK3CD
Nicotinamide adenine dinucleotide coenzyme Q reductase deficiency	0.183583422	0.482231356	0	0	2.644408472	4.482500045	NDUFB9;NDUFA1
Peripheral axonal neuropathy	0.183583422	0.482231356	0	0	2.644408472	4.482500045	SH3TC2;RRM2B
Herpes Simplex Infections	0.18404092	0.482349588	0	0	1.367644434	2.314871077	MED23;DTYMK;SMAD4;LGALS1;EGF;NHS;PIK3CD;TBC1D9;PSMG1;CALR;RNASE1;NFE2L2
Malignant neoplasm of liver	0.186530553	0.482349588	0	0	1.281559336	2.151943469	CADM1;MAML1;EGF;MTUS1;FN1;PIK3CD;TBC1D9;SIRT1;ANAPC11;NME1;CKS1B;LGALS1;LEP;ID1;E2F1;EPHB2;GLUL;NFE2L2
Hip Dislocation, Congenital	0.187462914	0.482349588	0	0	2.058501684	3.446290507	ADAMTS2;COL9A2;TRAIP
Increased tendency to bruise	0.187462914	0.482349588	0	0	2.058501684	3.446290507	ADAMTS2;F13A1;ATP7A
Primary physiologic amenorrhea	0.187462914	0.482349588	0	0	2.058501684	3.446290507	MAP3K1;CLPP;LEP
Bladder Neoplasm	0.187897521	0.482349588	0	0	1.225588108	2.049009976	PIK3CD;ADM;PPM1D;CXCL5;MYLK;RGS2;CCND3;EBP;LGALS1;E2F1;CTSD;ZNF189;SMAD4;CADM1;EGF;MTUS1;FN1;VEGFC;TBC1D9;NME1;ID1;ZNF217;CALR;LPA;HSPA1A;NFE2L2
Curvature of spine	0.189230595	0.482349588	0	0	1.405322528	2.339565386	MED12;RECQL4;EBP;ADAMTS2;SSR4;SH3TC2;ITGA7;SEC24D;NALCN;KCNJ2
Hereditary Nonpolyposis Colorectal Cancer	0.18957612	0.482349588	0	0	1.808723044	3.007842482	GALNT12;SMAD4;RNASEL;NHS
Regional enteritis	0.190005974	0.482349588	0	0	2.582778839	4.289220209	LEP;FN1
Telangiectasis	0.190005974	0.482349588	0	0	2.582778839	4.289220209	RECQL4;SMAD4
Sleep Apnea, Central	0.190005974	0.482349588	0	0	2.582778839	4.289220209	FCGR3B;TBC1D9
Abnormality of dental enamel	0.190005974	0.482349588	0	0	2.582778839	4.289220209	SEC24D;TRAIP
Disseminated Intravascular Coagulation	0.190005974	0.482349588	0	0	2.582778839	4.289220209	EGF;F13A1
Hypoalbuminemia	0.190005974	0.482349588	0	0	2.582778839	4.289220209	SMAD4;FN1
IIeocolitis	0.190005974	0.482349588	0	0	2.582778839	4.289220209	LEP;FN1
Infiltrating Cervical Carcinoma	0.190005974	0.482349588	0	0	2.582778839	4.289220209	CADM1;VEGFC
Malonic aciduria	0.190005974	0.482349588	0	0	2.582778839	4.289220209	CHST6;MZB1
Moyamoya disease 1	0.190005974	0.482349588	0	0	2.582778839	4.289220209	DOCK9;MMD
Tonic - clonic seizures	0.191541069	0.482349588	0	0	1.666210436	2.753667736	LEP;KCNQ2;KCNA2;ATP7A;ALDH7A1
Fever	0.191541069	0.482349588	0	0	1.666210436	2.753667736	CCR1;KCNQ2;IRF8;NFE2L2;NME1
Curvature of digit	0.191956173	0.482349588	0	0	2.033294069	3.355927867	MED12;SMAD4;SSR4
Headache	0.191956173	0.482349588	0	0	2.033294069	3.355927867	EGF;SH2B3;SLC6A4
Muscle Cramp	0.191956173	0.482349588	0	0	2.033294069	3.355927867	ANG;AMPD3;DNA2
Postnatal growth retardation	0.191956173	0.482349588	0	0	2.033294069	3.355927867	EBP;SEC24D;NALCN
Hepatitis, Autoimmune	0.193172155	0.482349588	0	0	1.794044665	2.949720681	SEPSECS;FCRL3;LEP;SH2B3
Seizures, Focal	0.193172155	0.482349588	0	0	1.794044665	2.949720681	LEP;KCNQ2;KCNA2;ATP7A
Angina Pectoris, Variant	0.193436128	0.482349588	0	0	5.042116076	8.283228157	MED23
Reticulocytopenia	0.193436128	0.482349588	0	0	5.042116076	8.283228157	RPS26
Cerebral Amyloid Angiopathy, Hereditary	0.193436128	0.482349588	0	0	5.042116076	8.283228157	CTSD
Ceroid lipofuscinosis, neuronal 1, infantile	0.193436128	0.482349588	0	0	5.042116076	8.283228157	SIRT1
Rieger syndrome	0.193436128	0.482349588	0	0	5.042116076	8.283228157	EGF
Salaam Seizures	0.193436128	0.482349588	0	0	5.042116076	8.283228157	KCNQ2
Sex reversal	0.193436128	0.482349588	0	0	5.042116076	8.283228157	MAP3K1
Short columella	0.193436128	0.482349588	0	0	5.042116076	8.283228157	NALCN
Hypoalphalipoproteinemia, Familial	0.193436128	0.482349588	0	0	5.042116076	8.283228157	LPA
Small epiphyses	0.193436128	0.482349588	0	0	5.042116076	8.283228157	COL9A2
Sotos' syndrome	0.193436128	0.482349588	0	0	5.042116076	8.283228157	EPHB2
MYOPATHY, MYOFIBRILLAR, DESMIN-RELATED	0.193436128	0.482349588	0	0	5.042116076	8.283228157	AOC3
Stage IV Colorectal Cancer AJCC v7	0.193436128	0.482349588	0	0	5.042116076	8.283228157	SMAD4
Status Dysraphicus	0.193436128	0.482349588	0	0	5.042116076	8.283228157	CFL1
Other specified congenital malformation syndromes, not elsewhere classified in ICD10CM	0.193436128	0.482349588	0	0	5.042116076	8.283228157	BBS10
Strudwick syndrome	0.193436128	0.482349588	0	0	5.042116076	8.283228157	FN1
Tendinosis	0.193436128	0.482349588	0	0	5.042116076	8.283228157	FN1
Testicular regression syndrome	0.193436128	0.482349588	0	0	5.042116076	8.283228157	MAP3K1
Tremor, Limb	0.193436128	0.482349588	0	0	5.042116076	8.283228157	ATP7A
Usher syndrome, type 1A	0.193436128	0.482349588	0	0	5.042116076	8.283228157	ALDH7A1
Usher Syndrome, Type III	0.193436128	0.482349588	0	0	5.042116076	8.283228157	MED12L
Transformed migraine	0.193436128	0.482349588	0	0	5.042116076	8.283228157	SLC6A4
Trophoblastic Neoplasms	0.193436128	0.482349588	0	0	5.042116076	8.283228157	EGF
Ubiquinone dehydrogenase deficiency	0.193436128	0.482349588	0	0	5.042116076	8.283228157	UQCRQ
Ulnar bowing	0.193436128	0.482349588	0	0	5.042116076	8.283228157	RECQL4
Absent earlobe	0.193436128	0.482349588	0	0	5.042116076	8.283228157	TRAIP
Adult Anaplastic Large Cell Lymphoma	0.193436128	0.482349588	0	0	5.042116076	8.283228157	EBI3
Axenfeld-Rieger syndrome	0.193436128	0.482349588	0	0	5.042116076	8.283228157	EGF
Bacteroides fragilis infection in conditions classified elsewhere and of unspecified site	0.193436128	0.482349588	0	0	5.042116076	8.283228157	GLUL
Benign symmetrical lipomatosis	0.193436128	0.482349588	0	0	5.042116076	8.283228157	PIK3CD
Blood urea nitrogen measurement	0.193436128	0.482349588	0	0	5.042116076	8.283228157	MTX1
Childhood Acute Megakaryoblastic Leukemia	0.193436128	0.482349588	0	0	5.042116076	8.283228157	CBFA2T3
Chronic superficial gastritis	0.193436128	0.482349588	0	0	5.042116076	8.283228157	LEP
Congenital absence of liver	0.193436128	0.482349588	0	0	5.042116076	8.283228157	EPHB2
Decreased sensory nerve conduction velocity	0.193436128	0.482349588	0	0	5.042116076	8.283228157	RRM2B
Dysthymic Disorder	0.193436128	0.482349588	0	0	5.042116076	8.283228157	SLC6A4
Epithelial corneal erosions	0.193436128	0.482349588	0	0	5.042116076	8.283228157	CHST6
Extramedullary Plasmacytoma	0.193436128	0.482349588	0	0	5.042116076	8.283228157	FN1
Familial hematuria	0.193436128	0.482349588	0	0	5.042116076	8.283228157	COL4A3
Floppy infant syndrome	0.193436128	0.482349588	0	0	5.042116076	8.283228157	NALCN
Gastrointestinal hamartomatous polyps	0.193436128	0.482349588	0	0	5.042116076	8.283228157	SMAD4
Hyperactive deep tendon reflexes	0.193436128	0.482349588	0	0	5.042116076	8.283228157	EGF
Hypoglycemic coma	0.193436128	0.482349588	0	0	5.042116076	8.283228157	ETFB
Hypoplasia of columella	0.193436128	0.482349588	0	0	5.042116076	8.283228157	NALCN
Immune Reconstitution Inflammatory Syndrome	0.193436128	0.482349588	0	0	5.042116076	8.283228157	FCGR3B
Irregular epiphyses	0.193436128	0.482349588	0	0	5.042116076	8.283228157	COL9A2
Kearns-Sayre syndrome	0.193436128	0.482349588	0	0	5.042116076	8.283228157	RRM2B
Language Development Disorders	0.193436128	0.482349588	0	0	5.042116076	8.283228157	KCNA2
Lecithin Acyltransferase Deficiency	0.193436128	0.482349588	0	0	5.042116076	8.283228157	PLA2G7
Malignant Hypertension	0.193436128	0.482349588	0	0	5.042116076	8.283228157	ADM
Mucolipidoses	0.193436128	0.482349588	0	0	5.042116076	8.283228157	CTSA
Multi-core congenital myopathy	0.193436128	0.482349588	0	0	5.042116076	8.283228157	ITGA7
Multiple Acyl Coenzyme A Dehydrogenase Deficiency	0.193436128	0.482349588	0	0	5.042116076	8.283228157	ETFB
Opioid abuse	0.193436128	0.482349588	0	0	5.042116076	8.283228157	TTC9
Oxidative Phosphorylation Deficiencies	0.193436128	0.482349588	0	0	5.042116076	8.283228157	NDUFA1
Patellar Dislocation	0.193436128	0.482349588	0	0	5.042116076	8.283228157	EBP
Pseudopseudohypoparathyroidism	0.193436128	0.482349588	0	0	5.042116076	8.283228157	HCAR3
Prostatic Intraepithelial Neoplasias	0.194607668	0.484974664	0	0	1.656207483	2.710830239	RRM2B;PIK3CD;ANG;SIRT1;NME1
Amyotrophic Lateral Sclerosis	0.196159014	0.486660525	0	0	1.301676105	2.120208637	EGF;PIK3R4;RNASE1;SIRT1;LGALS1;FCGR3B;CNR2;MAP1B;AMPH;ANG;EPHB2;ATP7A;CTSD;SH2B3;NFE2L2
Chronic pain	0.196458298	0.486660525	0	0	2.523950554	4.107237591	KCNA2;SLC6A4
Hand deformities	0.196458298	0.486660525	0	0	2.523950554	4.107237591	RPS26;RRM2B
Lumbar hyperlordosis	0.196458298	0.486660525	0	0	2.523950554	4.107237591	MED12;HACE1
Peripheral demyelinating neuropathy	0.196458298	0.486660525	0	0	2.523950554	4.107237591	SH3TC2;RRM2B
Actinic keratosis	0.196476371	0.486660525	0	0	2.008693866	3.268572983	SMAD4;CKS1B;NFE2L2
Chronic active hepatitis	0.196476371	0.486660525	0	0	2.008693866	3.268572983	LEP;CXCR5;ATP7A
Hemangiosarcoma	0.196476371	0.486660525	0	0	2.008693866	3.268572983	MAML1;PIK3CD;VEGFC
Lipoma	0.196476371	0.486660525	0	0	2.008693866	3.268572983	SPRED1;LEP;TBC1D9
Nevus	0.196476371	0.486660525	0	0	2.008693866	3.268572983	EGF;HIST1H1E;DSG2
Tauopathies	0.196789454	0.48714042	0	0	1.77960114	2.892956772	LEP;SIRT1;NFE2L2;HSPA1A
Carcinogenesis	0.197486502	0.488569636	0	0	1.124815886	1.824547025	GALNT12;MAML2;MAML1;NUDT1;TNFAIP2;PIK3CD;CCNC;ADM;CXCL5;CKS1B;MED12;RGS2;CCND3;LGALS1;EPHB2;CTSD;TRPC6;TSC22D1;S100A2;MMD;MTUS1;TBC1D9;WIPI1;RNASE1;SIRT1;CBFA2T3;NME1;TRAIP;MED23;RRM2B;MT1F;IRF8;DSG2;LPA;ALDH7A1;RNASEL;KDM3A;RTN1;EBI3;LPAR1;NEDD9;ASAP2;PPM1D;RECQL4;LMAN1;HCAR3;EBP;PRKAR2B;E2F1;PLAGL2;SMYD4;S100A10;MPZL2;E2F8;SMAD4;HACE1;HIST1H4K;CADM1;RHBDD3;CD70;EGF;FN1;NFATC2;VEGFC;BMP6;SGPP1;S…
Heart failure	0.200267305	0.489654311	0	0	1.264788333	2.033909	TRPC6;DPYS;TRPC1;NFATC2;PIK3CD;ADM;AVPR1A;SIRT1;MYLK;SLC6A4;CNR2;PRKAR2B;LEP;ANG;CALR;LPA;RNF111;NFE2L2
Microphthalmos	0.20048749	0.489654311	0	0	1.553674952	2.496760971	RECQL4;EBP;BFSP2;E2F1;NHS;ARHGAP6
Well Differentiated Oligodendroglioma	0.200792039	0.489654311	0	0	1.636554622	2.62746478	ADCYAP1R1;LGALS1;TSC22D1;PSMG1;ADM
Liver Failure	0.200792039	0.489654311	0	0	1.636554622	2.62746478	SPIB;NDUFB9;NDUFA1;PIK3CD;GLUL
Retroviridae Infections	0.201022391	0.489654311	0	0	1.984679383	3.184098492	SMAD4;TBC1D9;ZNF217
Chordoma	0.201022391	0.489654311	0	0	1.984679383	3.184098492	PIK3CD;TBC1D9;EPHB2
Agenesis of corpus callosum	0.201136979	0.489654311	0	0	1.44743441	2.321350603	MED12;RECQL4;SMAD4;KREMEN1;VEGFC;PIK3CD;DHCR24;PPM1D
Psychotic Disorders	0.201136979	0.489654311	0	0	1.44743441	2.321350603	MED12;LEP;ZNF41;NHS;CALR;GLUL;NALCN;SLC6A4
Colorectal Neoplasms	0.201266243	0.489654311	0	0	1.228100199	1.968800165	GALNT12;SMAD4;ABCD2;RHBDD3;EGF;NFATC2;NEDD9;VEGFC;PIK3CD;TBC1D9;ADM;CNPY2;CXCL5;NME1;LMAN1;LEP;ID1;ANG;CALR;DYNLRB1;EPHB2;ABCG1;LGMN
Myopathy	0.202923201	0.489654311	0	0	1.380470656	2.201750873	AOC3;SMAD4;DPYS;PIK3R4;DYSF;ITGA7;AMPH;DNA2;ATP7A;KCNJ2
Mental Retardation, X-Linked 1	0.202937325	0.489654311	0	0	2.467736859	3.935690101	MED12;ZNF41
Abnormal urinary amino-acid findings	0.202937325	0.489654311	0	0	2.467736859	3.935690101	RRM2B;COX6B1
Psychotic symptom	0.202937325	0.489654311	0	0	2.467736859	3.935690101	ADAMTS2;SLC6A4
Intellectual Disability	0.203184938	0.489654311	0	0	1.149479849	1.83185556	DPYS;ETFB;ARHGAP6;SLC6A4;MED12;SPRED1;ZNF41;FDXR;HIST1H1E;CTSF;ATP7A;GLUL;CTSD;SSR4;WDR34;TRAIP;COX6B1;MED23;BBS10;RRM2B;BOLA3;MAP1B;CLPP;KCNQ2;COL4A3;ITGA7;DNA2;ALDH7A1;KCNA2;ITIH6;PPM1D;NALCN;RECQL4;EBP;PRDX4;SH3TC2;NHS;CTSA;SMAD4;HACE1;MAP3K1;CADM1;FZD6;SLC4A10;DHCR24;BFSP2;MAFB;UQCRQ;PLXNB3;HIST1H4C
Sleep Apnea, Obstructive	0.204085626	0.489654311	0	0	1.75139646	2.783346646	LEP;LPAR1;SLC6A4;HSPA1A
Malignant neoplasm of stomach	0.205079025	0.489654311	0	0	1.151239075	1.823977009	DPYS;EBI3;LPAR1;CXCR5;TNFAIP2;NEDD9;PIK3CD;PPM1D;CMIP;CXCL5;RGS2;LGALS1;E2F1;EPHB2;ATP7A;GLUL;CTSD;S100A10;SMAD4;MAP3K1;TRPC6;S100A2;EGF;FN1;VEGFC;TBC1D9;CNPY2;DNAJC15;RNASE1;SIRT1;BMP6;NME1;SULF2;RPS26;RPA3;LEP;ID1;ZNF217;IRF8;ANG;DSG2;CALR;LPA;ULBP2;ALDH7A1;LGMN;HSPA1A;NFE2L2
Malaria, Falciparum	0.205593127	0.489654311	0	0	1.961229947	3.102383704	RECQL4;FCGR3B;TBC1D9
Acute Kidney Insufficiency	0.205593127	0.489654311	0	0	1.961229947	3.102383704	SIRT1;HSPA1A;NFE2L2
Chagas Disease	0.205593127	0.489654311	0	0	1.961229947	3.102383704	PIK3CD;CALR;NFE2L2
Congenital clinodactyly	0.205593127	0.489654311	0	0	1.961229947	3.102383704	MED12;SMAD4;SSR4
Hypotension	0.205593127	0.489654311	0	0	1.961229947	3.102383704	RGS2;ADM;ADRA2A
Osteoarthrosis Deformans	0.205593127	0.489654311	0	0	1.961229947	3.102383704	CTSD;BMP6;ISOC2
Malignant neoplasm of ovary	0.206975107	0.489654311	0	0	1.162325675	1.830845135	KDM3A;LPAR1;STMN3;NEDD9;PIK3CD;ADM;PPM1D;RGS2;LGALS1;SNRPD1;E2F1;EPHB2;ATP7A;CTSD;SH2B3;S100A10;E2F8;CCR1;RPL39L;SMAD4;MAP3K1;TRPC6;EGF;TRPC1;FN1;VEGFC;TBC1D9;MRPL23;DNAJC15;SIRT1;NME1;PLSCR1;CCNG2;LEP;ID1;ZNF217;DNA2;LPA;LGMN;HSPA1A;NFE2L2
Recurrent erosion of cornea	0.207761212	0.489654311	0	0	4.621704331	7.262388488	CHST6
Refractory Neoplasm	0.207761212	0.489654311	0	0	4.621704331	7.262388488	NFE2L2
Renal cortical cysts	0.207761212	0.489654311	0	0	4.621704331	7.262388488	ETFB
Cystadenoma, Serous	0.207761212	0.489654311	0	0	4.621704331	7.262388488	SMAD4
Depressive Disorder, Treatment-Resistant	0.207761212	0.489654311	0	0	4.621704331	7.262388488	SLC6A4
Dermatitis, Phototoxic	0.207761212	0.489654311	0	0	4.621704331	7.262388488	TBC1D9
Familial Partial Lipodystrophy, Type 2	0.207761212	0.489654311	0	0	4.621704331	7.262388488	CCND3
Hydatidiform Mole, Partial	0.207761212	0.489654311	0	0	4.621704331	7.262388488	LEP
Skin tag	0.207761212	0.489654311	0	0	4.621704331	7.262388488	MED12
STARGARDT DISEASE 1 (disorder)	0.207761212	0.489654311	0	0	4.621704331	7.262388488	DPYS
Stickler syndrome (disorder)	0.207761212	0.489654311	0	0	4.621704331	7.262388488	COL9A2
Pyloric Stenosis, Hypertrophic	0.207761212	0.489654311	0	0	4.621704331	7.262388488	BNIP1
Takotsubo Cardiomyopathy	0.207761212	0.489654311	0	0	4.621704331	7.262388488	LPA
Skin Diseases, Bacterial	0.207761212	0.489654311	0	0	4.621704331	7.262388488	PIK3CD
Testicular dysgenesis	0.207761212	0.489654311	0	0	4.621704331	7.262388488	MAP3K1
Testicular Hydrocele	0.207761212	0.489654311	0	0	4.621704331	7.262388488	VEGFC
Supratentorial Embryonal Tumor, Not Otherwise Specified	0.207761212	0.489654311	0	0	4.621704331	7.262388488	DNAJC15
Xeroderma pigmentosum, group B	0.207761212	0.489654311	0	0	4.621704331	7.262388488	TBC1D9
Abnormal sex determination	0.207761212	0.489654311	0	0	4.621704331	7.262388488	MAP3K1
Abnormality of lipid metabolism	0.207761212	0.489654311	0	0	4.621704331	7.262388488	SPIB
Ulnar deviation of hand	0.207761212	0.489654311	0	0	4.621704331	7.262388488	MAFB
Abnormality of the thyroid gland	0.207761212	0.489654311	0	0	4.621704331	7.262388488	SPIB
Vacuolar myopathy	0.207761212	0.489654311	0	0	4.621704331	7.262388488	PIK3R4
Vascular occlusion	0.207761212	0.489654311	0	0	4.621704331	7.262388488	FN1
Adams Oliver syndrome	0.207761212	0.489654311	0	0	4.621704331	7.262388488	EGF
Adult B Acute Lymphoblastic Leukemia	0.207761212	0.489654311	0	0	4.621704331	7.262388488	PIK3CD
AIDS-Related Non-Hodgkin Lymphoma	0.207761212	0.489654311	0	0	4.621704331	7.262388488	TBC1D9
ARTERIAL TORTUOSITY SYNDROME	0.207761212	0.489654311	0	0	4.621704331	7.262388488	COL4A3
Benign tumor of pancreas	0.207761212	0.489654311	0	0	4.621704331	7.262388488	SMAD4
Cardio-facio-cutaneous syndrome	0.207761212	0.489654311	0	0	4.621704331	7.262388488	EPHB2
Central retinal vein occlusion	0.207761212	0.489654311	0	0	4.621704331	7.262388488	LPA
Centriacinar Emphysema	0.207761212	0.489654311	0	0	4.621704331	7.262388488	PLAGL2
Cerebral dysfunction	0.207761212	0.489654311	0	0	4.621704331	7.262388488	GLUL
Coronary Occlusion	0.207761212	0.489654311	0	0	4.621704331	7.262388488	LPA
Disorder of endocrine ovary	0.207761212	0.489654311	0	0	4.621704331	7.262388488	LEP
Disorder of face	0.207761212	0.489654311	0	0	4.621704331	7.262388488	ATP7A
dowling-degos disease	0.207761212	0.489654311	0	0	4.621704331	7.262388488	SIRT1
Drug-induced depressive state	0.207761212	0.489654311	0	0	4.621704331	7.262388488	SLC6A4
Dysferlinopathy	0.207761212	0.489654311	0	0	4.621704331	7.262388488	DYSF
Elevated urinary dopamine	0.207761212	0.489654311	0	0	4.621704331	7.262388488	NME1
Enterovirus 71 infection	0.207761212	0.489654311	0	0	4.621704331	7.262388488	FN1
Fibromatosis	0.207761212	0.489654311	0	0	4.621704331	7.262388488	FN1
Fibular hypoplasia	0.207761212	0.489654311	0	0	4.621704331	7.262388488	GPC6
Freeman-Sheldon syndrome	0.207761212	0.489654311	0	0	4.621704331	7.262388488	NALCN
Fulminant Hepatic Failure with Cerebral Edema	0.207761212	0.489654311	0	0	4.621704331	7.262388488	GLUL
Gastrointestinal symptom	0.207761212	0.489654311	0	0	4.621704331	7.262388488	LEP
Hepatic Stupor	0.207761212	0.489654311	0	0	4.621704331	7.262388488	GLUL
Homocysteinemia	0.207761212	0.489654311	0	0	4.621704331	7.262388488	LPA
Hypokalemic periodic paralysis	0.207761212	0.489654311	0	0	4.621704331	7.262388488	DPYS
Hypoproteinemia	0.207761212	0.489654311	0	0	4.621704331	7.262388488	MTX1
Inflammatory neuropathy	0.207761212	0.489654311	0	0	4.621704331	7.262388488	SH3TC2
Intravascular hemolysis	0.207761212	0.489654311	0	0	4.621704331	7.262388488	ATP7A
Leiomyomatosis	0.207761212	0.489654311	0	0	4.621704331	7.262388488	MED12
Long fingers	0.207761212	0.489654311	0	0	4.621704331	7.262388488	EBP
Mucopolysaccharidosis I	0.207761212	0.489654311	0	0	4.621704331	7.262388488	NME1
Neural crest tumor	0.207761212	0.489654311	0	0	4.621704331	7.262388488	HACE1
Paramyotonia Congenita (disorder)	0.207761212	0.489654311	0	0	4.621704331	7.262388488	FN1
Pigmented lesions	0.207761212	0.489654311	0	0	4.621704331	7.262388488	EGF
Poikiloderma with Neutropenia	0.207761212	0.489654311	0	0	4.621704331	7.262388488	RECQL4
Pulmonary Emphysema	0.208774824	0.491759278	0	0	1.532057517	2.399966579	CADM1;EGF;PLAGL2;SNRPF;SIRT1;NFE2L2
Astigmatism	0.209440084	0.492190225	0	0	2.413967237	3.773797414	HIST1H1E;COL9A2
Female Breast Carcinoma	0.209440084	0.492190225	0	0	2.413967237	3.773797414	ZNF217;PPM1D
Fibrinogen assay	0.209440084	0.492190225	0	0	2.413967237	3.773797414	CD300LF;SH2B3
Intracranial Hemorrhages	0.209440084	0.492190225	0	0	2.413967237	3.773797414	F13A1;ATP7A
Epileptic encephalopathy	0.210002351	0.493148192	0	0	1.34561786	2.100020417	MED12;SEPSECS;RRM2B;BOLA3;KCNQ2;KCNA2;DHCR24;ATP7A;GLUL;ALDH7A1;CTSD
Gaucher Disease	0.210187479	0.493148192	0	0	1.938325846	3.023314186	FCGR3B;MTX1;RNASE1
Chronic Obstructive Airway Disease	0.210210155	0.493148192	0	0	1.283127646	2.001226837	SMAD4;TRPC6;FN1;PIK3CD;ADM;SIRT1;CXCL5;SLC6A4;EBP;FABP5;MAP1B;LEP;COL4A3;EPHB2;NFE2L2
Thyroid Gland Follicular Adenoma	0.211460195	0.494571981	0	0	1.724066344	2.678713775	HCAR3;E2F1;PIK3CD;NME1
Ventricular Septal Defects	0.211564105	0.494571981	0	0	1.524983318	2.368645613	MED12;MESP1;FN1;VEGFC;GPC6;TRAIP
Adenocarcinoma	0.211699792	0.494571981	0	0	1.172648792	1.820638192	RTN1;MAML2;LPAR1;CXCR5;STMN3;PIK3CD;ADM;CXCL5;CCND3;PRDX4;FCGR3B;CFL1;E2F1;EPHB2;CTSD;AOC3;SMAD4;CADM1;S100A2;EGF;MTUS1;FN1;VEGFC;TBC1D9;SIRT1;NME1;SULF2;RRM2B;LEP;ID1;NOXA1;ANG;CALR;FAU;NFE2L2
Malaria	0.211908195	0.494571981	0	0	1.34260343	2.083186355	CCR1;RECQL4;LMAN1;EBP;FCGR3B;EGF;SPAG6;EBI3;NHS;TBC1D9;NFE2L2
Thyroid carcinoma	0.212015702	0.494571981	0	0	1.269844462	1.96964932	SMAD4;EGF;TRPC1;FN1;VEGFC;PIK3CD;SIRT1;NME1;CCND3;EBP;LGALS1;ID1;EPHB2;LPA;ULBP2;NFE2L2
Uranostaphyloschisis	0.213006016	0.494571981	0	0	1.465441621	2.266210021	RPS26;MED12;RECQL4;MAFB;F13A1;COL9A2;KCNJ2
Acute Cerebrovascular Accidents	0.214804359	0.494571981	0	0	1.915948276	2.946781372	LPA;PLA2G7;SH2B3
Embryonal Rhabdomyosarcoma	0.214804359	0.494571981	0	0	1.915948276	2.946781372	SMAD4;PIK3CD;EPHB2
Lymphadenopathy	0.214804359	0.494571981	0	0	1.915948276	2.946781372	SMAD4;PIK3CD;IRF8
Barrett Esophagus	0.214967985	0.494571981	0	0	1.419335891	2.181897045	SMAD4;DAD1;EGF;LEP;EBI3;ZNF217;CTSD;NME1
Gastrointestinal Stromal Tumors	0.214967985	0.494571981	0	0	1.419335891	2.181897045	CCND3;RTN1;E2F1;NEDD9;PIK3CD;AMPH;ZBTB11;EPHB2
Papillary thyroid carcinoma	0.215369563	0.494571981	0	0	1.302634204	2.000064332	SMAD4;EGF;FN1;VEGFC;PIK3CD;SIRT1;EBP;LGALS1;FCGR3B;LEP;ID1;EPHB2;NFE2L2
Abnormal behavior	0.215468786	0.494571981	0	0	1.385582665	2.126785181	MED12;LEP;CALR;EPHB2;ATP7A;ALDH7A1;ARHGAP6;ADRA2A;SLC6A4
stage, prostate cancer	0.215963702	0.494571981	0	0	2.362485685	3.620851716	EGF;NFE2L2
Advanced bone age	0.215963702	0.494571981	0	0	2.362485685	3.620851716	LEP;HIST1H1E
Cervical Squamous Intraepithelial Neoplasia	0.215963702	0.494571981	0	0	2.362485685	3.620851716	CADM1;FN1
Erythroblastosis	0.215963702	0.494571981	0	0	2.362485685	3.620851716	EGF;E2F1
Idiopathic generalized epilepsy	0.215963702	0.494571981	0	0	2.362485685	3.620851716	KCNQ2;F13A1
Microscopic Polyarteritis	0.215963702	0.494571981	0	0	2.362485685	3.620851716	FCGR3B;COL9A2
Moyamoya Disease	0.215963702	0.494571981	0	0	2.362485685	3.620851716	DOCK9;MMD
Gastritis	0.21653605	0.494571981	0	0	1.589387755	2.43176046	FCGR3B;LEP;EBI3;CXCR5;TBC1D9
Autism Spectrum Disorders	0.217114568	0.494571981	0	0	1.300231612	1.985882882	RANBP1;TRPC6;CADM1;EGF;PIK3CD;DHCR24;AVPR1A;PPM1D;CMIP;SLC6A4;HCAR3;FABP5;GLUL
Ki-1+ Anaplastic Large Cell Lymphoma	0.217181586	0.494571981	0	0	1.511026981	2.307370649	LGALS1;EBI3;PIK3CD;TBC1D9;S100A10;HSPA1A
Neurogenic Muscular Atrophy	0.217181586	0.494571981	0	0	1.511026981	2.307370649	NDUFB9;RRM2B;NDUFA1;ITGA7;ANG;NALCN
T-Cell Lymphoma	0.217308086	0.494571981	0	0	1.414756873	2.159540325	SPIB;CCND3;LGALS1;HACE1;CADM1;CD70;TNFRSF17;TBC1D9
Rectal Carcinoma	0.218095518	0.494571981	0	0	1.454355378	2.214724596	SMAD4;EGF;STMN3;PIK3CD;TBC1D9;IRF8;CASD1
Melanoma, B16	0.218908727	0.494571981	0	0	1.697570736	2.578780395	TRPC1;PIK3CD;CALR;NME1
Acute kidney injury	0.219442689	0.494571981	0	0	1.894079287	2.872682206	SIRT1;HSPA1A;NFE2L2
Dejerine-Sottas Disease (disorder)	0.219442689	0.494571981	0	0	1.894079287	2.872682206	SH3TC2;CBFA2T3;NFE2L2
Facial Paresis	0.219442689	0.494571981	0	0	1.894079287	2.872682206	SH3TC2;DYSF;DNA2
Primary Myelofibrosis	0.219730713	0.494571981	0	0	1.580275974	2.394675172	FN1;CALR;SH2B3;BMP6;NFE2L2
Drug abuse	0.220009334	0.494571981	0	0	1.504143112	2.277400984	LGALS1;RHBDD3;CNR2;LEP;SLC6A4;NFE2L2
Dwarfism	0.220656679	0.494571981	0	0	1.448874076	2.189462108	CTSA;SMAD4;ADAMTS2;LEP;DHCR24;EPHB2;TRAIP
Adenocarcinoma, metastatic	0.221832577	0.494571981	0	0	4.265971317	6.423837572	EGF
Autosomal recessive, childhood type, muscular dystrophy resembling Duchenne or Becker muscular dystrophy	0.221832577	0.494571981	0	0	4.265971317	6.423837572	DYSF
Scarring alopecia of scalp	0.221832577	0.494571981	0	0	4.265971317	6.423837572	EBP
Fasciculation, Tongue	0.221832577	0.494571981	0	0	4.265971317	6.423837572	SH3TC2
Sphenoid Wing Meningioma	0.221832577	0.494571981	0	0	4.265971317	6.423837572	TBC1D9
Peroxisome Biogenesis Disorder, Complementation Group D	0.221832577	0.494571981	0	0	4.265971317	6.423837572	TBC1D9
PNEUMOTHORAX, PRIMARY SPONTANEOUS	0.221832577	0.494571981	0	0	4.265971317	6.423837572	NFE2L2
Systemic amyloidosis	0.221832577	0.494571981	0	0	4.265971317	6.423837572	CALR
Systolic hypertension	0.221832577	0.494571981	0	0	4.265971317	6.423837572	SLC35F3
Septicaemia due to gram-negative organism, unspecified	0.221832577	0.494571981	0	0	4.265971317	6.423837572	FCGR3B
Thanatophoric Dysplasia	0.221832577	0.494571981	0	0	4.265971317	6.423837572	EPHB2
Transient ischemia	0.221832577	0.494571981	0	0	4.265971317	6.423837572	ADM
Type I transferrin isoform profile	0.221832577	0.494571981	0	0	4.265971317	6.423837572	SSR4
Abnormality of the face	0.221832577	0.494571981	0	0	4.265971317	6.423837572	ATP7A
Acute onset pain	0.221832577	0.494571981	0	0	4.265971317	6.423837572	CNR2
Aplasia/Hypoplasia of the thumb	0.221832577	0.494571981	0	0	4.265971317	6.423837572	RECQL4
Ascending aortic dissection	0.221832577	0.494571981	0	0	4.265971317	6.423837572	MYLK
Benign scapuloperoneal muscular dystrophy with early contractures [Emery-Dreifuss]	0.221832577	0.494571981	0	0	4.265971317	6.423837572	DYSF
Carpal synostosis	0.221832577	0.494571981	0	0	4.265971317	6.423837572	RECQL4
Chorioamnionitis	0.221832577	0.494571981	0	0	4.265971317	6.423837572	ADM
Complex Regional Pain Syndromes	0.221832577	0.494571981	0	0	4.265971317	6.423837572	NFE2L2
Congenital muscular dystrophy with specific morphological abnormalities of the muscle fiber	0.221832577	0.494571981	0	0	4.265971317	6.423837572	DYSF
Conjunctival telangiectasis	0.221832577	0.494571981	0	0	4.265971317	6.423837572	CTSA
Cystic medial necrosis of aorta	0.221832577	0.494571981	0	0	4.265971317	6.423837572	MYLK
Descending aortic dissection	0.221832577	0.494571981	0	0	4.265971317	6.423837572	MYLK
Developmental absence of tooth	0.221832577	0.494571981	0	0	4.265971317	6.423837572	EDAR
Familial Periodic Paralysis	0.221832577	0.494571981	0	0	4.265971317	6.423837572	KCNJ2
Fast acetylator due to N-acetyltransferase enzyme variant	0.221832577	0.494571981	0	0	4.265971317	6.423837572	EGF
Fetal Distress	0.221832577	0.494571981	0	0	4.265971317	6.423837572	ALDH7A1
Gross motor impairment	0.221832577	0.494571981	0	0	4.265971317	6.423837572	KCNQ2
Hair Diseases	0.221832577	0.494571981	0	0	4.265971317	6.423837572	NFE2L2
Hematochezia	0.221832577	0.494571981	0	0	4.265971317	6.423837572	SMAD4
Hepatic Coma	0.221832577	0.494571981	0	0	4.265971317	6.423837572	GLUL
Immunologic hypersensitivity	0.221832577	0.494571981	0	0	4.265971317	6.423837572	CCR1
Juvenile hemochromatosis	0.221832577	0.494571981	0	0	4.265971317	6.423837572	BMP6
Large earlobe	0.221832577	0.494571981	0	0	4.265971317	6.423837572	DHCR24
Lethal skeletal dysplasia	0.221832577	0.494571981	0	0	4.265971317	6.423837572	WDR34
Limb-girdle muscular dystrophy type 2A	0.221832577	0.494571981	0	0	4.265971317	6.423837572	DYSF
Malignant histiocytosis	0.221832577	0.494571981	0	0	4.265971317	6.423837572	TBC1D9
maternal hyperglycemia	0.221832577	0.494571981	0	0	4.265971317	6.423837572	LEP
Mesomelia	0.221832577	0.494571981	0	0	4.265971317	6.423837572	GPC6
Monoblastic leukemia	0.221832577	0.494571981	0	0	4.265971317	6.423837572	NFE2L2
Nicotine Use Disorder	0.221832577	0.494571981	0	0	4.265971317	6.423837572	LYSMD3
Paraneoplastic Syndromes	0.221832577	0.494571981	0	0	4.265971317	6.423837572	EGF
Plasmacytosis	0.221832577	0.494571981	0	0	4.265971317	6.423837572	CKS1B
Primary Adrenal Insufficiency	0.221832577	0.494571981	0	0	4.265971317	6.423837572	GLUL
Progressive pseudorheumatoid dysplasia	0.221832577	0.494571981	0	0	4.265971317	6.423837572	SLC6A4
Impaired glucose tolerance	0.222017132	0.494571981	0	0	1.405685506	2.115557712	PRDX4;LEP;FN1;PIK3CD;ADM;FFAR1;SIRT1;MYLK
Juvenile arthritis	0.222017132	0.494571981	0	0	1.405685506	2.115557712	VIL1;FCGR3B;MAML2;EGF;FCRL3;DYSF;BEND2;SH2B3
Tachycardia, Ventricular	0.222505399	0.494571981	0	0	2.313149197	3.476209664	DSG2;KCNJ2
Congenital adrenal hyperplasia	0.222505399	0.494571981	0	0	2.313149197	3.476209664	LEP;AVPR1A
Epistaxis	0.222505399	0.494571981	0	0	2.313149197	3.476209664	SMAD4;F13A1
Frequent nosebleeds	0.222505399	0.494571981	0	0	2.313149197	3.476209664	SMAD4;F13A1
Malignant neoplasm of female breast	0.222505399	0.494571981	0	0	2.313149197	3.476209664	ZNF217;PPM1D
Premature coronary artery disease	0.222505399	0.494571981	0	0	2.313149197	3.476209664	LPAR1;LPA
Periodontal Diseases	0.222659345	0.494571981	0	0	1.684624018	2.530494418	FCGR3B;S100A2;FN1;CTSD
Ductal Carcinoma	0.222849453	0.494571981	0	0	1.497320981	2.247866354	SMAD4;LEP;ID1;FN1;CCNC;CBFA2T3
oligodendroglioma	0.22293988	0.494571981	0	0	1.571267151	2.35824124	ADCYAP1R1;LGALS1;TSC22D1;PSMG1;ADM
Muscular Dystrophies, Limb-Girdle	0.224101401	0.494571981	0	0	1.872701736	2.800918803	MMD;EGF;DYSF
Speech Disorders	0.224101401	0.494571981	0	0	1.872701736	2.800918803	MED12;ALDH7A1;NALCN
Childhood Medulloblastoma	0.224101401	0.494571981	0	0	1.872701736	2.800918803	SMYD4;EPHB2;S100A10
Manic	0.224101401	0.494571981	0	0	1.872701736	2.800918803	EGF;TBC1D9;SLC6A4
Panic Disorder	0.224101401	0.494571981	0	0	1.872701736	2.800918803	RGS2;ADRA2A;SLC6A4
Abdominal discomfort	0.226426795	0.494571981	0	0	1.671871988	2.48328762	CCR1;SMAD4;RRM2B;NME1
Byzanthine arch palate	0.228403842	0.494571981	0	0	1.432671991	2.115540743	MED12;RECQL4;EBP;ATP7A;SEC24D;NALCN;KCNJ2
Pheochromocytoma	0.228403842	0.494571981	0	0	1.432671991	2.115540743	PNMT;EGF;FN1;PIK3CD;ADM;MPZL2;NFE2L2
Hyperlipidemia	0.228565888	0.494571981	0	0	1.483858644	2.190072616	LEP;ADM;EPHB2;LPA;PLA2G7;MYLK
X-linked agammaglobulinemia	0.229062488	0.494571981	0	0	2.265826444	3.339285375	FCGR3B;PIK3CD
Aminoaciduria	0.229062488	0.494571981	0	0	2.265826444	3.339285375	RRM2B;COX6B1
Chronic progressive external ophthalmoplegia	0.229062488	0.494571981	0	0	2.265826444	3.339285375	RRM2B;DNA2
Desmoplastic Medulloblastoma	0.229062488	0.494571981	0	0	2.265826444	3.339285375	SMYD4;S100A10
Drug usage	0.229062488	0.494571981	0	0	2.265826444	3.339285375	ADRA2A;SLC6A4
Hippocampal sclerosis	0.229062488	0.494571981	0	0	2.265826444	3.339285375	MED23;GLUL
Parasitic Diseases	0.229062488	0.494571981	0	0	2.265826444	3.339285375	LGALS1;PIK3CD
Respiratory Failure	0.229400375	0.494571981	0	0	1.553551476	2.287272774	NDUFB9;BOLA3;NDUFA1;ANG;CTSD
Adrenocortical carcinoma	0.229400375	0.494571981	0	0	1.553551476	2.287272774	MED12;EGF;TBC1D9;DHCR24;EPHB2
Sepsis	0.23063843	0.494571981	0	0	1.296969286	1.902529479	LGALS1;FCGR3B;CADM1;LEP;FN1;NHS;PIK3CD;ADM;PPM1D;SIRT1;MYLK;NFE2L2
Hamman-Rich syndrome	0.231441747	0.494571981	0	0	1.477216827	2.161799094	FCGR3B;EGF;FN1;PIK3CD;SULF2;NFE2L2
Fatigue	0.231547117	0.494571981	0	0	1.387881889	2.030432202	CCR1;RPS26;RNASEL;E2F1;ANG;ATP7A;SH2B3;SLC6A4
Renal cyst	0.23347575	0.494571981	0	0	1.831356144	2.664031773	BBS10;FN1;CXCL5
Congenital diaphragmatic hernia	0.23347575	0.494571981	0	0	1.831356144	2.664031773	HLX;LEP;TRAIP
Intermittent migraine headaches	0.23347575	0.494571981	0	0	1.831356144	2.664031773	CCR1;RPS26;SMAD4
Membranous glomerulonephritis	0.23347575	0.494571981	0	0	1.831356144	2.664031773	TRPC6;CXCR5;FN1
Gastrointestinal pain	0.234009986	0.494571981	0	0	1.646934684	2.391993918	CCR1;SMAD4;RRM2B;NME1
RESTING HEART RATE	0.23563237	0.494571981	0	0	2.220396601	3.209544303	MAML1;COL4A3
Prostate cancer, familial	0.23563237	0.494571981	0	0	2.220396601	3.209544303	RNASEL;EPHB2
Tachycardia	0.23563237	0.494571981	0	0	2.220396601	3.209544303	LEP;KCNJ2
Thick vermilion border	0.23563237	0.494571981	0	0	2.220396601	3.209544303	EDAR;ADAMTS2
Thrombocytosis	0.23563237	0.494571981	0	0	2.220396601	3.209544303	CALR;SH2B3
Abnormality of pelvic girdle bone morphology	0.23563237	0.494571981	0	0	2.220396601	3.209544303	EBP;WDR34
Bradycardia	0.23563237	0.494571981	0	0	2.220396601	3.209544303	GLUL;KCNJ2
NEUROTICISM	0.23563237	0.494571981	0	0	2.220396601	3.209544303	GPC6;SLC6A4
Recurrent depression	0.235654704	0.494571981	0	0	3.961057304	5.72526336	SLC6A4
Reoviridae Infections	0.235654704	0.494571981	0	0	3.961057304	5.72526336	EPHB2
Ataxia, Motor	0.235654704	0.494571981	0	0	3.961057304	5.72526336	ATP7A
Round cell liposarcoma	0.235654704	0.494571981	0	0	3.961057304	5.72526336	PIK3CD
Congenital dyserythropoietic anemia, type II	0.235654704	0.494571981	0	0	3.961057304	5.72526336	LMAN1
Depression, Postpartum	0.235654704	0.494571981	0	0	3.961057304	5.72526336	SLC6A4
Dyspnea, Paroxysmal	0.235654704	0.494571981	0	0	3.961057304	5.72526336	MYLK
Secretory meningioma	0.235654704	0.494571981	0	0	3.961057304	5.72526336	FN1
Selenium deficiency	0.235654704	0.494571981	0	0	3.961057304	5.72526336	SLC6A4
Female external genitalia in individual with 46,XY karyotype	0.235654704	0.494571981	0	0	3.961057304	5.72526336	MAP3K1
Serous cystadenocarcinoma ovary	0.235654704	0.494571981	0	0	3.961057304	5.72526336	PIK3CD
Severe [Duchenne] muscular dystrophy	0.235654704	0.494571981	0	0	3.961057304	5.72526336	DYSF
Gonadal Dysgenesis, 46,XY	0.235654704	0.494571981	0	0	3.961057304	5.72526336	MAP3K1
Leukodystrophy, Metachromatic	0.235654704	0.494571981	0	0	3.961057304	5.72526336	SLC6A4
Slender build	0.235654704	0.494571981	0	0	3.961057304	5.72526336	DNA2
Malignant melanoma, metastatic	0.235654704	0.494571981	0	0	3.961057304	5.72526336	NME1
social stress	0.235654704	0.494571981	0	0	3.961057304	5.72526336	SLC6A4
Sore to touch	0.235654704	0.494571981	0	0	3.961057304	5.72526336	LEP
Nuchal bleb, familial	0.235654704	0.494571981	0	0	3.961057304	5.72526336	LEP
Stage III Colorectal Cancer	0.235654704	0.494571981	0	0	3.961057304	5.72526336	SMAD4
Steroid-sensitive nephrotic syndrome	0.235654704	0.494571981	0	0	3.961057304	5.72526336	PLA2G7
Symmetrical dyschromatosis of extremities	0.235654704	0.494571981	0	0	3.961057304	5.72526336	PIK3R4
Sialic Acid Storage Disease, Finnish Type (disorder)	0.235654704	0.494571981	0	0	3.961057304	5.72526336	ATP7A
Tremor, Rubral	0.235654704	0.494571981	0	0	3.961057304	5.72526336	ATP7A
XERODERMA PIGMENTOSUM, COMPLEMENTATION GROUP E	0.235654704	0.494571981	0	0	3.961057304	5.72526336	CRLF3
Tracheal Stenosis	0.235654704	0.494571981	0	0	3.961057304	5.72526336	EBP
Tumor thrombus	0.235654704	0.494571981	0	0	3.961057304	5.72526336	FN1
Abnormality of the iris	0.235654704	0.494571981	0	0	3.961057304	5.72526336	MYLK
Uterine Corpus Sarcoma	0.235654704	0.494571981	0	0	3.961057304	5.72526336	TBC1D9
Achalasia	0.235654704	0.494571981	0	0	3.961057304	5.72526336	CALR
Visceral angiomatosis	0.235654704	0.494571981	0	0	3.961057304	5.72526336	SMAD4
Vital Capacity Adverse Event	0.235654704	0.494571981	0	0	3.961057304	5.72526336	BMP6
Vitamin K Deficiency	0.235654704	0.494571981	0	0	3.961057304	5.72526336	LMAN1
Cancer Pain	0.235654704	0.494571981	0	0	3.961057304	5.72526336	CNR2
Cellulitis	0.235654704	0.494571981	0	0	3.961057304	5.72526336	PIK3CD
Central nervous system lymphoma	0.235654704	0.494571981	0	0	3.961057304	5.72526336	TBC1D9
Cerebellar malformation	0.235654704	0.494571981	0	0	3.961057304	5.72526336	E2F1
Choanal stenosis	0.235654704	0.494571981	0	0	3.961057304	5.72526336	RECQL4
Choroidal Neovascularization	0.235654704	0.494571981	0	0	3.961057304	5.72526336	CALR
Chronic lymphocytic leukaemia refractory	0.235654704	0.494571981	0	0	3.961057304	5.72526336	PIK3CD
Congenital heart block	0.235654704	0.494571981	0	0	3.961057304	5.72526336	CALR
Congenital total cataract	0.235654704	0.494571981	0	0	3.961057304	5.72526336	NHS
Cystathionine beta-Synthase Deficiency Disease	0.235654704	0.494571981	0	0	3.961057304	5.72526336	NME1
Diffuse mesangial sclerosis (disorder)	0.235654704	0.494571981	0	0	3.961057304	5.72526336	FN1
Disproportionate tall stature	0.235654704	0.494571981	0	0	3.961057304	5.72526336	MED12
Familial benign neonatal epilepsy	0.235654704	0.494571981	0	0	3.961057304	5.72526336	KCNQ2
Focal Nodular Hyperplasia	0.235654704	0.494571981	0	0	3.961057304	5.72526336	GLUL
Gastrointestinal carcinoma	0.235654704	0.494571981	0	0	3.961057304	5.72526336	LPA
Globoid cell leukodystrophy	0.235654704	0.494571981	0	0	3.961057304	5.72526336	EBP
Glucagonoma	0.235654704	0.494571981	0	0	3.961057304	5.72526336	FFAR1
Homozygous alpha thalassemia	0.235654704	0.494571981	0	0	3.961057304	5.72526336	COL9A2
Hyper-beta-alaninemia	0.235654704	0.494571981	0	0	3.961057304	5.72526336	RRM2B
Increased blood alanine	0.235654704	0.494571981	0	0	3.961057304	5.72526336	RRM2B
Increased hepatocellular lipid droplets	0.235654704	0.494571981	0	0	3.961057304	5.72526336	COX6B1
Increased serum alanine	0.235654704	0.494571981	0	0	3.961057304	5.72526336	RRM2B
Infantile Neuroaxonal Dystrophy	0.235654704	0.494571981	0	0	3.961057304	5.72526336	NALCN
Intestinal infectious disease (disorder)	0.235654704	0.494571981	0	0	3.961057304	5.72526336	EBI3
Juvenile polyp	0.235654704	0.494571981	0	0	3.961057304	5.72526336	SMAD4
Latent Autoimmune Diabetes in Adults	0.235654704	0.494571981	0	0	3.961057304	5.72526336	FABP5
Lateral Sclerosis	0.235654704	0.494571981	0	0	3.961057304	5.72526336	ANG
Lepidic Predominant Adenocarcinoma	0.235654704	0.494571981	0	0	3.961057304	5.72526336	LPA
Lhermitte-Duclos disease	0.235654704	0.494571981	0	0	3.961057304	5.72526336	COL9A2
Limb-girdle muscle weakness	0.235654704	0.494571981	0	0	3.961057304	5.72526336	DNA2
Macroencephaly	0.235654704	0.494571981	0	0	3.961057304	5.72526336	PIK3CD
Methamphetamine dependence	0.235654704	0.494571981	0	0	3.961057304	5.72526336	SLC6A4
Nephropathic cystinosis	0.235654704	0.494571981	0	0	3.961057304	5.72526336	CTSD
Non-small cell carcinoma	0.235654704	0.494571981	0	0	3.961057304	5.72526336	ID1
Ocular muscular dystrophy	0.235654704	0.494571981	0	0	3.961057304	5.72526336	DYSF
Optic Nerve Glioma	0.235654704	0.494571981	0	0	3.961057304	5.72526336	PIK3CD
Paracoccidioidomycosis	0.235654704	0.494571981	0	0	3.961057304	5.72526336	S100A10
periodic paralysis (finding)	0.235654704	0.494571981	0	0	3.961057304	5.72526336	KCNJ2
Ph-Like Acute Lymphoblastic Leukemia	0.235654704	0.494571981	0	0	3.961057304	5.72526336	EBI3
Pineal Gland Neoplasm	0.235654704	0.494571981	0	0	3.961057304	5.72526336	EGF
Preleukemia	0.235654704	0.494571981	0	0	3.961057304	5.72526336	EBP
premalignant lesion	0.235654704	0.494571981	0	0	3.961057304	5.72526336	MTUS1
Primary Systemic Amyloidosis	0.235654704	0.494571981	0	0	3.961057304	5.72526336	CALR
Prothrombin G20210A mutation	0.235654704	0.494571981	0	0	3.961057304	5.72526336	LPA
psychological distress	0.235654704	0.494571981	0	0	3.961057304	5.72526336	SLC6A4
Q Fever	0.235654704	0.494571981	0	0	3.961057304	5.72526336	DHCR24
Rachischisis	0.235654704	0.494571981	0	0	3.961057304	5.72526336	CFL1
Pectus excavatum	0.237824631	0.498609616	0	0	1.634741076	2.347850644	MED12;ITGA7;ATP7A;SEC24D
Renal failure in adulthood	0.238189307	0.498609616	0	0	1.81135746	2.598735555	BBS10;MAFB;FN1
Idiopathic pulmonary hypertension	0.238189307	0.498609616	0	0	1.81135746	2.598735555	TRPC6;TRPC1;SLC6A4
IMMUNE SUPPRESSION	0.238189307	0.498609616	0	0	1.81135746	2.598735555	LGALS1;CNR2;PIK3CD
MAJOR AFFECTIVE DISORDER 2	0.238189307	0.498609616	0	0	1.81135746	2.598735555	KCNQ2;ABCG1;SLC6A4
Bronchopulmonary Dysplasia	0.239191445	0.499938288	0	0	1.527708006	2.185372591	KCNQ2;FN1;SIRT1;NFE2L2;SLC6A4
Familial Alzheimer Disease (FAD)	0.239191445	0.499938288	0	0	1.527708006	2.185372591	SMAD4;LEP;PIK3CD;DHCR24;CTSD
Malignant Peripheral Nerve Sheath Tumor	0.239191445	0.499938288	0	0	1.527708006	2.185372591	EGF;FN1;TBC1D9;ADM;EPHB2
Mycosis Fungoides	0.241653912	0.504826648	0	0	1.622725477	2.304673733	LGALS1;E2F1;PIK3CD;VEGFC
Reduced tendon reflexes	0.242212533	0.504959938	0	0	2.17674832	3.086497868	RRM2B;ITGA7
Dizziness	0.242212533	0.504959938	0	0	2.17674832	3.086497868	EGF;SH2B3
Drug Withdrawal Symptoms	0.242212533	0.504959938	0	0	2.17674832	3.086497868	PER3;SLC6A4
Hepatocellular Adenoma	0.242212533	0.504959938	0	0	2.17674832	3.086497868	EGF;GLUL
Substance Use Disorders	0.245497287	0.506403688	0	0	1.610884017	2.26243728	RHBDD3;LEP;AVPR1A;SLC6A4
Cerebellar atrophy	0.245781754	0.506403688	0	0	1.510947205	2.120329309	SEPSECS;NDUFB9;NDUFA1;CTSF;CTSD
Long philtrum	0.245781754	0.506403688	0	0	1.510947205	2.120329309	MED12;ATP7A;WDR34;NALCN;GPC6
Endometrial Neoplasms	0.245988219	0.506403688	0	0	1.444870316	2.026389633	CCND3;FABP5;ARMC3;ADM;SH2B3;NFE2L2
Henoch-Schoenlein Purpura	0.247664069	0.506403688	0	0	1.772636605	2.474037026	CXCR5;SEC24D;CXCL5
Influenza	0.247671512	0.506403688	0	0	1.260666158	1.759451195	RTN1;EBI3;FN1;PIK3CD;RNASE1;PLSCR1;LGALS1;FABP5;LEP;NHS;E2F1;EPHB2;CRLF3
Russell-Silver syndrome	0.248800549	0.506403688	0	0	2.134778819	2.969698735	EGF;NFE2L2
Lymphoma, Diffuse	0.248800549	0.506403688	0	0	2.134778819	2.969698735	MT1F;ASAP2
Spastic Quadriplegia	0.248800549	0.506403688	0	0	2.134778819	2.969698735	SEPSECS;NALCN
Agnosia for Pain	0.248800549	0.506403688	0	0	2.134778819	2.969698735	CNR2;AVPR1A
Crohn's disease of the ileum	0.248800549	0.506403688	0	0	2.134778819	2.969698735	LEP;FN1
Fetal Alcohol Syndrome	0.248800549	0.506403688	0	0	2.134778819	2.969698735	PIK3CD;NFE2L2
Ganglioneuroma	0.248800549	0.506403688	0	0	2.134778819	2.969698735	VEGFC;NME1
Hypocholesterolemia	0.248800549	0.506403688	0	0	2.134778819	2.969698735	EGF;PIK3CD
Insulin Sensitivity	0.248800549	0.506403688	0	0	2.134778819	2.969698735	LEP;SIRT1
Medullary carcinoma of thyroid	0.248929323	0.506403688	0	0	1.438568323	2.000453351	EGF;ID1;VEGFC;PIK3CD;EPHB2;NME1
Affective Disorders, Psychotic	0.249231997	0.506403688	0	0	3.696798493	5.136225002	SLC6A4
Scleroatonic muscular dystrophy	0.249231997	0.506403688	0	0	3.696798493	5.136225002	FN1
Neurofibromatosis, Type 3, mixed central and peripheral	0.249231997	0.506403688	0	0	3.696798493	5.136225002	BMP6
Stiff-Person Syndrome	0.249231997	0.506403688	0	0	3.696798493	5.136225002	AMPH
T-lymphocyte deficiency	0.249231997	0.506403688	0	0	3.696798493	5.136225002	EBI3
Thick craniofacial bones	0.249231997	0.506403688	0	0	3.696798493	5.136225002	SMAD4
Acute malaria	0.249231997	0.506403688	0	0	3.696798493	5.136225002	FCGR3B
Alcohol problem	0.249231997	0.506403688	0	0	3.696798493	5.136225002	SLC6A4
Anal carcinoma	0.249231997	0.506403688	0	0	3.696798493	5.136225002	SMAD4
Biliary stricture	0.249231997	0.506403688	0	0	3.696798493	5.136225002	SMAD4
child abuse behavior	0.249231997	0.506403688	0	0	3.696798493	5.136225002	SLC6A4
Complement deficiency disease	0.249231997	0.506403688	0	0	3.696798493	5.136225002	CALR
Completed Suicide	0.249231997	0.506403688	0	0	3.696798493	5.136225002	SLC6A4
Congenital atresia of pulmonary artery	0.249231997	0.506403688	0	0	3.696798493	5.136225002	FN1
Craniofacial hyperostosis	0.249231997	0.506403688	0	0	3.696798493	5.136225002	SMAD4
Distal arthrogryposis syndrome	0.249231997	0.506403688	0	0	3.696798493	5.136225002	NALCN
Dysesthesia	0.249231997	0.506403688	0	0	3.696798493	5.136225002	KCNQ2
Enlargement of craniofacial bones	0.249231997	0.506403688	0	0	3.696798493	5.136225002	SMAD4
Familial partial lipodystrophy	0.249231997	0.506403688	0	0	3.696798493	5.136225002	LEP
Hyperkeratosis lenticularis perstans	0.249231997	0.506403688	0	0	3.696798493	5.136225002	LPA
Hypertrophy of craniofacial bones	0.249231997	0.506403688	0	0	3.696798493	5.136225002	SMAD4
Hypomagnesemia	0.249231997	0.506403688	0	0	3.696798493	5.136225002	EGF
Hypopharyngeal Carcinoma	0.249231997	0.506403688	0	0	3.696798493	5.136225002	EGF
Lesch-Nyhan Syndrome	0.249231997	0.506403688	0	0	3.696798493	5.136225002	RNASE1
Lipoprotein (a) measurement	0.249231997	0.506403688	0	0	3.696798493	5.136225002	LPA
[truncated: 2,083 more rows]
